# Supplementary material for: Identification of Schistosoma mansoni miracidia attractant candidates in infected Biomphalaria glabrata using behaviour-guided comparative proteomics
Source: Front Immunol. 2022 Oct 10;13:954282. doi: 10.3389/fimmu.2022.954282 (PMC9589101; doi:10.3389/fimmu.2022.954282)
Supplement: Supplementary Table 1 — Behavioural bioassay guided data, including tracks data, from S. mansoni miracidia one min pre-addition and post- addition of Milli-Q water and naïve from an earlier study (24) and using the parameters employed for 16h-, 1W- and 2W-PME SCW. A Two-way ART ANOVA interaction effects analysis, testing changes in each of the behaviour measurements pre vs post-addition of SCW. Measurements: mean velocity (mm/s), average duration of presence (s), angular SD (degrees) and average number of tracks per min. If the interaction effect was bolded, pairwise contrasts testing whether the change in behaviour pre vs post addition was different was conducted between Milli-Q and naïve SCW data attained using bioassays with different parameters. [file Table_3.xlsx]

## Sheet: Track Summary
Trial	Group	treatment	replicate	period	Average of Mean v [mm/s]	Sum of TrackPerMinute	Average of Duration [s]	Average of SD da [deg]
Naïve_2022_1	Naïve_2022_pre	Naïve_2022	1	pre	1.68751	36.9	2.29593	22.3154
Naïve_2022_1	Naïve_2022_pst	Naïve_2022	1	pst	1.2135	78.3	3.52184	34.6567
Naïve_2022_2	Naïve_2022_pre	Naïve_2022	2	pre	1.50461	27	4.73556	20.9602
Naïve_2022_2	Naïve_2022_pst	Naïve_2022	2	pst	1.10976	47.7	4.88805	34.661
Naïve_2022_3	Naïve_2022_pre	Naïve_2022	3	pre	2.00447	32.4	1.77778	14.4152
Naïve_2022_3	Naïve_2022_pst	Naïve_2022	3	pst	1.23888	56.7	5.99153	34.8341
Naïve_2022_4	Naïve_2022_pre	Naïve_2022	4	pre	1.72222	26.1	2.3908	23.2963
Naïve_2022_4	Naïve_2022_pst	Naïve_2022	4	pst	1.12292	46.8	6.18462	35.0735
Naïve_2022_5	Naïve_2022_pre	Naïve_2022	5	pre	1.6421	22.5	2.08533	22.9173
Naïve_2022_5	Naïve_2022_pst	Naïve_2022	5	pst	1.03118	20.7	8.62319	34.7243
Naïve_2022_6	Naïve_2022_pre	Naïve_2022	6	pre	1.79405	33.3	1.96396	15.5014
Naïve_2022_6	Naïve_2022_pst	Naïve_2022	6	pst	1.19867	82.8	4.49565	41.0181
Naïve_2022_7	Naïve_2022_pre	Naïve_2022	7	pre	1.78088	35.1	2.1812	21.0289
Naïve_2022_7	Naïve_2022_pst	Naïve_2022	7	pst	1.07884	81	3.80667	41.4157
Naïve_2022_8	Naïve_2022_pre	Naïve_2022	8	pre	1.81884	17.1	1.59298	21.3374
Naïve_2022_8	Naïve_2022_pst	Naïve_2022	8	pst	1.2247	88.2	4.24218	37.0787
Naïve_2022_9	Naïve_2022_pre	Naïve_2022	9	pre	1.82874	25.2	1.64048	17.0646
Naïve_2022_9	Naïve_2022_pst	Naïve_2022	9	pst	1.1478	70.2	3.80684	38.5247
MilliQ_2022_1	MilliQ_2022_pre	MilliQ_2022	1	pre	1.77676	38.7	2.06202	18.8046
MilliQ_2022_1	MilliQ_2022_pst	MilliQ_2022	1	pst	1.62156	27	1.80222	18.4617
MilliQ_2022_2	MilliQ_2022_pre	MilliQ_2022	2	pre	1.52773	37.8	2.84762	24.7767
MilliQ_2022_2	MilliQ_2022_pst	MilliQ_2022	2	pst	1.45373	15.3	3.7451	21.1658
MilliQ_2022_3	MilliQ_2022_pre	MilliQ_2022	3	pre	1.87546	29.7	1.73333	18.715
MilliQ_2022_3	MilliQ_2022_pst	MilliQ_2022	3	pst	1.79804	30.6	1.89216	20.1257
MilliQ_2022_4	MilliQ_2022_pre	MilliQ_2022	4	pre	1.77537	14.4	2.175	15.1861
MilliQ_2022_4	MilliQ_2022_pst	MilliQ_2022	4	pst	1.81404	19.8	2.10606	15.2985
MilliQ_2022_5	MilliQ_2022_pre	MilliQ_2022	5	pre	1.89776	31.5	2.08381	15.1529
MilliQ_2022_5	MilliQ_2022_pst	MilliQ_2022	5	pst	1.77836	27	1.68222	22.0936
MilliQ_2022_6	MilliQ_2022_pre	MilliQ_2022	6	pre	1.83504	28.8	2.01875	19.132
MilliQ_2022_6	MilliQ_2022_pst	MilliQ_2022	6	pst	1.78237	36	2.03	19.1054
MilliQ_2022_7	MilliQ_2022_pre	MilliQ_2022	7	pre	1.787	21.6	2.43056	15.203
MilliQ_2022_7	MilliQ_2022_pst	MilliQ_2022	7	pst	1.72617	36.9	2.17886	23.7977
MilliQ_2022_8	MilliQ_2022_pre	MilliQ_2022	8	pre	1.9823	45.9	1.95425	18.4922
MilliQ_2022_8	MilliQ_2022_pst	MilliQ_2022	8	pst	1.88634	54.9	2.19672	16.1857
MilliQ_2022_9	MilliQ_2022_pre	MilliQ_2022	9	pre	1.68408	28.8	1.82917	22.174
MilliQ_2022_9	MilliQ_2022_pst	MilliQ_2022	9	pst	1.68525	32.4	2.04074	20.3082
Naïve_2019_1	Naïve_2019_pre	Naïve_2019	1	pre	2.32137	35.6621	1.55965	13.6261
Naïve_2019_1	Naïve_2019_pst	Naïve_2019	1	pst	1.78932	109.802	3.88661	34.4396
Naïve_2019_2	Naïve_2019_pre	Naïve_2019	2	pre	1.98723	15.0156	1.725	14.2642
Naïve_2019_2	Naïve_2019_pst	Naïve_2019	2	pst	1.47388	53.4932	4.04561	38.2702
Naïve_2019_3	Naïve_2019_pre	Naïve_2019	3	pre	2.08327	32.8467	1.53714	18.6243
Naïve_2019_3	Naïve_2019_pst	Naïve_2019	3	pst	1.50706	67.5704	5.27037	32.1392
Naïve_2019_4	Naïve_2019_pre	Naïve_2019	4	pre	2.13749	12.2002	1.67179	23.6168
Naïve_2019_4	Naïve_2019_pst	Naïve_2019	4	pst	1.69103	61.001	3.23282	30.6639
Naïve_2019_5	Naïve_2019_pre	Naïve_2019	5	pre	2.20106	24.4004	1.82051	15.6639
Naïve_2019_5	Naïve_2019_pst	Naïve_2019	5	pst	1.47048	76.0167	3.90288	36.8583
Naïve_2019_6	Naïve_2019_pre	Naïve_2019	6	pre	1.90979	24.4004	2.89744	23.2952
Naïve_2019_6	Naïve_2019_pst	Naïve_2019	6	pst	1.58811	55.3702	4.45424	35.6973
Naïve_2019_7	Naïve_2019_pre	Naïve_2019	7	pre	2.06321	30.0313	2.16042	19.6306
Naïve_2019_7	Naïve_2019_pst	Naïve_2019	7	pst	1.64915	100.417	3.87601	31.3636
Naïve_2019_8	Naïve_2019_pre	Naïve_2019	8	pre	2.04869	48.8008	1.77692	17.8341
Naïve_2019_8	Naïve_2019_pst	Naïve_2019	8	pst	1.77151	80.7091	3.43566	33.3446
Naïve_2019_9	Naïve_2019_pre	Naïve_2019	9	pre	1.97338	33.7852	1.90926	21.4492
Naïve_2019_9	Naïve_2019_pst	Naïve_2019	9	pst	1.67261	49.7393	2.72201	34.059
MilliQ_2019_1	MilliQ_2019_pre	MilliQ_2019	1	pre	2.23521	19.9157	1.57778	18.1878
MilliQ_2019_1	MilliQ_2019_pst	MilliQ_2019	1	pst	2.23496	15.1739	1.475	18.5068
MilliQ_2019_2	MilliQ_2019_pre	MilliQ_2019	2	pre	2.24351	24.8491	1.45556	14.2371
MilliQ_2019_2	MilliQ_2019_pst	MilliQ_2019	2	pst	2.15435	26.5416	1.51515	12.7718
MilliQ_2019_3	MilliQ_2019_pre	MilliQ_2019	3	pre	2.05444	26.0662	1.64524	22.6387
MilliQ_2019_3	MilliQ_2019_pst	MilliQ_2019	3	pst	1.76203	40.2556	1.79524	23.9096
MilliQ_2019_4	MilliQ_2019_pre	MilliQ_2019	4	pre	2.19818	28.4041	1.62366	17.9686
MilliQ_2019_4	MilliQ_2019_pst	MilliQ_2019	4	pst	1.98285	37.3104	1.47642	16.5362
MilliQ_2019_5	MilliQ_2019_pre	MilliQ_2019	5	pre	1.93346	14.9444	1.33725	20.2575
MilliQ_2019_5	MilliQ_2019_pst	MilliQ_2019	5	pst	1.99226	22.6087	2.22308	19.6228
MilliQ_2019_6	MilliQ_2019_pre	MilliQ_2019	6	pre	1.91034	22.871	1.79744	20.8943
MilliQ_2019_6	MilliQ_2019_pst	MilliQ_2019	6	pst	1.86559	23.8002	1.73086	20.1019
MilliQ_2019_7	MilliQ_2019_pre	MilliQ_2019	7	pre	1.99668	41.6096	1.62879	19.9819
MilliQ_2019_7	MilliQ_2019_pst	MilliQ_2019	7	pst	1.87554	26.7031	1.79778	19.0072
MilliQ_2019_8	MilliQ_2019_pre	MilliQ_2019	8	pre	1.6987	70.2439	1.97167	25.0509
MilliQ_2019_8	MilliQ_2019_pst	MilliQ_2019	8	pst	1.65767	59.8278	1.90392	19.6607
MilliQ_2019_9	MilliQ_2019_pre	MilliQ_2019	9	pre	2.15168	32.6471	1.65586	17.7036
MilliQ_2019_9	MilliQ_2019_pst	MilliQ_2019	9	pst	2.1329	31.7647	1.56852	19.6437

## Sheet: Track Data
File Name	Trial	Group	treatment	replicate	period	Nr	TID	Points	Min x [pixel]	Max x [pixel]	Mean x [pixel]	SD x [pixel]	Min y [pixel]	Max y [pixel]	Mean y [pixel]	SD y [pixel]	Dur [frame]	Min I [val]	Max I [val]	Mean I [val]	SD I [val]	Len [pixel]	Min D2S [pixel]	Max D2S [pixel]	Mean D2S [pixel]	SD D2S [pixel]	Min D2R [pixel]	Max D2R [pixel]	Mean D2R [pixel]	SD D2R [pixel]	Min D2P [pixel]	Max D2P [pixel]	Mean D2P [pixel]	SD D2P [pixel]	Min v [pixel/frame]	Max v [pixel/frame]	Mean v [pixel/frame]	Mean v [mm/s]	SD v [pixel/frame]	Min a [deg]	Max a [deg]	Mean a [deg]	SD a [deg]	Min da [deg]	Max da [deg]	Mean da [deg]	SD da [deg]	L/maxD2S	L/meanD2P
Naïve_2019_1_pre	Naïve_2019_1	Naïve_2019_pre	Naïve_2019	1	pre	1	1	11	204.96	226.8	212.976	7.823	2.736	74.323	39.062	24.018	10	33	59	44.364	8.914	77.545	0	73.766	38.045	24.976	NA	NA	NA	NA	6.08	8.75	7.755	0.981	6.08	8.75	7.755	1.33707	0.981	-123.69	-69.775	-103.861	18.813	-16.411	25.171	2.785	12.812	1.05123	9.99936
Naïve_2019_1_pre	Naïve_2019_1	Naïve_2019_pre	Naïve_2019	1	pre	2	2	6	0	53.292	23.918	19.664	266.841	297.174	282.21	11.94	5	28	44	32.833	5.636	62.126	0	61.32	28.455	22.969	NA	NA	NA	NA	9.311	15.401	12.425	2.539	9.311	15.401	12.425	2.14224	2.539	13.671	37.235	30.526	9.558	-20.921	2.854	-4.77	11.022	1.01314	5.00008
Naïve_2019_1_pre	Naïve_2019_1	Naïve_2019_pre	Naïve_2019	1	pre	3	3	18	285.445	395.456	337.822	34.118	4.353	231.654	121.284	71.219	17	28	48	37.722	5.809	253.805	0	252.523	128.161	78.908	NA	NA	NA	NA	9.989	18.45	14.93	2.066	9.989	18.45	14.93	2.57414	2.066	54.638	77.32	64.166	5.924	-9.42	8.69	-0.397	5.543	1.00508	16.9997
Naïve_2019_1_pre	Naïve_2019_1	Naïve_2019_pre	Naïve_2019	1	pre	4	4	26	6.376	395.456	198.458	120.248	120.43	257.134	196.264	38.277	25	11	47	34.731	8.379	419.231	0	412.397	206.404	125.825	NA	NA	NA	NA	11.039	20.643	16.769	2.382	11.039	20.643	16.769	2.89121	2.382	-177.614	-145.305	-160.793	10.509	-17.488	11.76	-0.039	8.557	1.01657	25.0004
Naïve_2019_1_pre	Naïve_2019_1	Naïve_2019_pre	Naïve_2019	1	pre	5	5	115	114.75	318.75	192.887	60.777	0	296.25	120.898	95.692	114	21	66	37.487	6.794	565.148	0	351.539	189.166	108.741	NA	NA	NA	NA	0.354	9.155	4.957	2.021	0.354	9.155	4.957	0.854655	2.021	-162.646	180	-47.843	63.08	-158.199	179.31	-4.276	43.33	1.60764	114.01
Naïve_2019_1_pre	Naïve_2019_1	Naïve_2019_pre	Naïve_2019	1	pre	6	6	16	1.522	202.533	100.233	64.38	245.001	292.725	266.588	14.709	15	26	43	33.562	4.098	207.951	0	206.599	105.628	65.969	NA	NA	NA	NA	10.89	16.676	13.863	1.713	10.89	16.676	13.863	2.39017	1.713	-175.914	-152.65	-166.643	6.976	-13.314	14.676	-0.022	7.991	1.00654	15.0004
Naïve_2019_1_pre	Naïve_2019_1	Naïve_2019_pre	Naïve_2019	1	pre	7	7	6	0	34.283	17.649	13.634	0.713	79.176	39.473	29.797	5	25	44	33.167	6.113	85.929	0	85.626	42.2	32.735	NA	NA	NA	NA	15.203	20.82	17.186	2.402	15.203	20.82	17.186	2.9631	2.402	106.557	118.811	113.417	5.54	-9.778	12.053	0.619	9.701	1.00354	4.99994
Naïve_2019_1_pre	Naïve_2019_1	Naïve_2019_pre	Naïve_2019	1	pre	8	8	23	237.72	274.121	260.229	11.08	4.758	297.174	144.855	89.874	22	29	73	40.609	9.543	309.755	0	293.669	152.606	90.17	NA	NA	NA	NA	9.381	20.239	14.08	2.89	9.381	20.239	14.08	2.42759	2.89	-145.305	-64.026	-96.269	18.787	-36.211	27.659	-0.333	16.286	1.05478	21.9996
Naïve_2019_1_pre	Naïve_2019_1	Naïve_2019_pre	Naïve_2019	1	pre	9	9	29	5.567	393.838	199.577	119.358	228.418	250.258	237.693	5.992	28	0	255	48.034	57.755	394.165	0	388.642	194.456	119.437	NA	NA	NA	NA	9.715	21.405	14.077	2.77	9.715	21.405	14.077	2.42707	2.77	-177.614	180	-23.796	174.355	-19.818	28.434	0.12	11.304	1.01421	28.0006
Naïve_2019_1_pre	Naïve_2019_1	Naïve_2019_pre	Naïve_2019	1	pre	10	10	10	0.309	124.879	63.12	42.603	0.713	73.919	36.992	26.879	9	31	49	37.1	5.087	145.661	0	144.488	71.699	50.259	NA	NA	NA	NA	13.686	22.551	16.185	2.865	13.686	22.551	16.185	2.79052	2.865	140.194	159.624	149.943	7.827	-15.771	12.658	-0.141	10.018	1.00812	8.99975
Naïve_2019_1_pre	Naïve_2019_1	Naïve_2019_pre	Naïve_2019	1	pre	11	11	30	0	394.647	196.092	120.227	56.527	147.933	108.27	27.913	29	30	46	37.2	4.366	407.126	0	405.094	205.234	123.342	NA	NA	NA	NA	9.044	19.163	14.039	2.478	9.044	19.163	14.039	2.42052	2.478	158.199	177.777	167.096	5.863	-12.413	17.592	0.699	7.325	1.00502	28.9996
Naïve_2019_1_pre	Naïve_2019_1	Naïve_2019_pre	Naïve_2019	1	pre	12	12	16	286.254	396.264	344.141	36.723	5.567	192.018	99.121	58.41	15	32	63	40.812	9.955	218.726	0	216.486	106.672	68.745	NA	NA	NA	NA	11.589	19.295	14.582	2.42	11.589	19.295	14.582	2.51414	2.42	-138.652	-106.699	-120.325	8.693	-22.087	16.497	-1.291	9.633	1.01035	14.9997
Naïve_2019_1_pre	Naïve_2019_1	Naïve_2019_pre	Naïve_2019	1	pre	13	13	29	4.758	321.037	158.937	99.088	1.522	238.934	117.376	71.663	28	21	64	37.724	7.991	403.759	0	395.47	199.346	122.117	NA	NA	NA	NA	8.656	19.581	14.42	2.479	8.656	19.581	14.42	2.48621	2.479	124.695	167.661	143.365	11.859	-18.153	20.726	-0.171	11.718	1.02096	27.9999
Naïve_2019_1_pre	Naïve_2019_1	Naïve_2019_pre	Naïve_2019	1	pre	14	14	27	160.066	377.255	281.341	59.96	0.713	298.792	140.518	96.498	26	29	255	57.074	57.462	387.196	0	368.812	186.717	110.784	NA	NA	NA	NA	8.712	21.573	14.892	2.651	8.712	21.573	14.892	2.56759	2.651	17.592	91.432	54.487	17.733	-14.552	28.179	1.411	10.632	1.04985	26.0003
Naïve_2019_1_pre	Naïve_2019_1	Naïve_2019_pre	Naïve_2019	1	pre	15	15	12	2.331	41.563	21.273	12.568	154.404	297.579	223.834	46.994	11	30	41	33.583	3.118	148.69	0	148.453	76.491	48.635	NA	NA	NA	NA	9.089	15.959	13.517	1.897	9.089	15.959	13.517	2.33052	1.897	-110.854	-98.746	-105.549	3.448	-7.336	6.509	-0.158	4.714	1.0016	11.0002
Naïve_2019_1_pre	Naïve_2019_1	Naïve_2019_pre	Naïve_2019	1	pre	16	16	11	0	64.212	28.114	21.273	2.331	112.746	57.447	37.199	10	29	47	37.455	5.628	130.757	0	127.728	65.99	42.672	NA	NA	NA	NA	7.28	19.748	13.076	3.427	7.28	19.748	13.076	2.25448	3.427	90	131.76	118.458	14.263	-34.992	29.261	-1.514	16.731	1.02371	9.99977
Naïve_2019_1_pre	Naïve_2019_1	Naïve_2019_pre	Naïve_2019	1	pre	17	17	34	7.589	396.264	199.595	117.165	209.409	232.058	223.16	6.783	33	25	50	36.676	6.361	395.504	0	388.686	196.773	117.208	NA	NA	NA	NA	7.325	16.587	11.985	2.348	7.325	16.587	11.985	2.06638	2.348	-178.603	178.264	27.492	171.943	-23.529	19.593	-0.363	10.251	1.01754	32.9999
Naïve_2019_1_pre	Naïve_2019_1	Naïve_2019_pre	Naïve_2019	1	pre	18	18	26	130.541	147.124	137.479	4.418	0.713	296.77	147.637	90.856	25	11	52	33.769	10.959	298.874	0	296.136	147.325	90.82	NA	NA	NA	NA	8.089	17.434	11.955	2.458	8.089	17.434	11.955	2.06121	2.458	74.876	105.642	91.313	7.776	-22.62	15.255	-0.904	8.852	1.00925	24.9999
Naïve_2019_1_pre	Naïve_2019_1	Naïve_2019_pre	Naïve_2019	1	pre	19	19	32	0.713	394.647	195.342	120.488	10.42	241.765	122.642	67.952	31	13	51	36.375	9.349	471.185	0	456.841	228.427	137.923	NA	NA	NA	NA	10.616	21.893	15.2	2.381	10.616	21.893	15.2	2.62069	2.381	-67.068	-5.08	-31.164	14.819	-31.677	22.068	0.714	13.955	1.0314	30.999
Naïve_2019_1_pre	Naïve_2019_1	Naïve_2019_pre	Naïve_2019	1	pre	20	20	22	104.252	179.48	145.175	23.217	3.14	289.49	145.947	87.776	21	18	50	36.318	8.999	298.502	0	296.067	148.599	90.72	NA	NA	NA	NA	10.708	17.759	14.214	2.315	10.708	17.759	14.214	2.45069	2.315	59.931	85.815	75.629	7.277	-21.938	14.365	0.384	8.191	1.00822	21.0006
Naïve_2019_1_pre	Naïve_2019_1	Naïve_2019_pre	Naïve_2019	1	pre	21	21	39	82.412	218.711	175.943	37.33	0.713	298.792	130.707	82.202	38	28	61	39.615	7.464	427.544	0	321.676	162.596	85.669	NA	NA	NA	NA	3.837	16.977	11.251	3.269	3.837	16.977	11.251	1.93983	3.269	-68.199	112.479	58.348	47.081	-101.889	131.1	2.067	32.283	1.32911	38.0005
Naïve_2019_1_pre	Naïve_2019_1	Naïve_2019_pre	Naïve_2019	1	pre	22	22	20	229.227	397.478	311.512	50.731	138.226	297.579	218.408	50.551	19	31	254	50.1	48.418	234.32	0	231.736	114.247	71.518	NA	NA	NA	NA	7.436	18.463	12.333	2.72	7.436	18.463	12.333	2.12638	2.72	-61.189	-31.329	-42.748	8.421	-18.63	16.534	-0.187	11.897	1.01115	18.9994
Naïve_2019_1_pre	Naïve_2019_1	Naïve_2019_pre	Naïve_2019	1	pre	23	23	21	82.008	163.302	130.041	23.255	1.522	298.388	146.276	91.712	20	11	47	30.571	9.791	312.274	0	307.795	159.717	94.256	NA	NA	NA	NA	11.397	20.468	15.614	2.424	11.397	20.468	15.614	2.69207	2.424	-95.042	-60.396	-74.924	9.884	-13.923	16.514	-1.043	8.818	1.01455	19.9996
Naïve_2019_1_pre	Naïve_2019_1	Naïve_2019_pre	Naïve_2019	1	pre	24	24	20	181.098	396.264	287.933	68.415	1.927	97.377	55.557	30.205	19	29	61	41	8.233	238.435	0	235.388	116.217	74.633	NA	NA	NA	NA	8.445	17.372	12.549	2.284	8.445	17.372	12.549	2.16362	2.284	-176.309	-138.576	-155.993	9.783	-13.631	23.658	1.374	9.967	1.01294	19.0003
Naïve_2019_1_pre	Naïve_2019_1	Naïve_2019_pre	Naïve_2019	1	pre	25	25	11	0.713	102.634	51.784	32.963	0.309	86.457	43.695	27.941	10	27	53	34.818	6.765	134.261	0	133.452	66.623	43.188	NA	NA	NA	NA	8.98	16.107	13.426	2.229	8.98	16.107	13.426	2.31483	2.229	-54.162	-28.887	-40.446	7.227	-25.276	9.162	0.019	10.752	1.00606	10.0001
Naïve_2019_1_pre	Naïve_2019_1	Naïve_2019_pre	Naïve_2019	1	pre	26	26	36	84.839	392.22	241.428	90.302	115.577	295.557	188.479	54.645	35	31	47	37.194	3.963	405.818	0	336.739	190.33	104.373	NA	NA	NA	NA	6.888	15.401	11.595	2.291	6.888	15.401	11.595	1.99914	2.291	-67.834	61.821	-21.743	35.334	-47.058	38.66	1.775	17.368	1.20514	34.9994
Naïve_2019_1_pre	Naïve_2019_1	Naïve_2019_pre	Naïve_2019	1	pre	27	27	15	2.736	122.048	57.741	37.089	139.035	296.366	215.907	50.347	14	27	44	33.2	3.764	198.469	0	197.455	103.055	62.436	NA	NA	NA	NA	10.311	20.052	14.176	2.626	10.311	20.052	14.176	2.44414	2.626	-138.27	-119.249	-126.691	5.696	-9.085	19.022	0.175	7.485	1.00514	14.0004
Naïve_2019_1_pre	Naïve_2019_1	Naïve_2019_pre	Naïve_2019	1	pre	28	28	7	0.713	46.012	26.483	16.42	9.611	87.67	49.709	28.446	6	27	50	36.714	8.24	91.438	0	90.25	45.998	32.654	NA	NA	NA	NA	13.445	19.091	15.24	2.065	13.445	19.091	15.24	2.62759	2.065	-74.291	-45	-60.22	10.493	-9.406	7.49	-4.36	7.071	1.01316	5.99987
Naïve_2019_1_pre	Naïve_2019_1	Naïve_2019_pre	Naïve_2019	1	pre	29	29	21	153.595	264.01	194.56	34.54	0.309	295.557	152.266	93.796	20	32	48	37.714	4.595	323.392	0	315.218	159.819	98.968	NA	NA	NA	NA	10.335	19.83	16.17	2.67	10.335	19.83	16.17	2.78793	2.67	-142.125	-94.97	-110.781	12.996	-20.688	21.546	1.371	9.749	1.02593	19.9995
Naïve_2019_1_pre	Naïve_2019_1	Naïve_2019_pre	Naïve_2019	1	pre	30	30	42	7.185	142.675	81.709	36.974	1.522	296.77	143.936	90.037	41	30	49	36.262	5.046	357.949	0	324.852	164.829	96.839	NA	NA	NA	NA	3.479	15.959	8.73	2.359	3.479	15.959	8.73	1.50517	2.359	-164.055	-72.897	-114.433	24.958	-66.351	37.057	0.578	21.856	1.10188	41.0022
Naïve_2019_1_pre	Naïve_2019_1	Naïve_2019_pre	Naïve_2019	1	pre	31	31	5	329.126	393.433	358.893	26.079	278.57	298.388	287.629	8.132	4	28	46	33.2	7.396	67.866	0	67.292	31.704	27.242	NA	NA	NA	NA	11.216	20.452	16.966	4.064	11.216	20.452	16.966	2.92517	4.064	-25.641	-8.13	-17.643	8.774	-4.135	16.408	4.459	10.674	1.00853	4.00012
Naïve_2019_1_pre	Naïve_2019_1	Naïve_2019_pre	Naïve_2019	1	pre	32	32	12	1.118	53.292	28.317	16.645	1.118	161.28	82.749	53.54	11	30	50	36.75	7.021	169.782	0	168.446	85.375	56.052	NA	NA	NA	NA	12.133	18.056	15.435	1.935	12.133	18.056	15.435	2.66121	1.935	98.531	126.87	108.678	7.942	-16.146	18.942	1.701	11.09	1.00793	10.9998
Naïve_2019_1_pre	Naïve_2019_1	Naïve_2019_pre	Naïve_2019	1	pre	33	33	30	86.861	349.348	212.523	81.797	3.14	296.77	146.261	90.705	29	30	51	38.633	6.636	400.726	0	393.85	196.253	121.837	NA	NA	NA	NA	8.879	21.874	13.818	2.576	8.879	21.874	13.818	2.38241	2.576	-77.905	-23.025	-48.52	11.161	-27.169	19.422	1.175	10.73	1.01746	29.0003
Naïve_2019_1_pre	Naïve_2019_1	Naïve_2019_pre	Naïve_2019	1	pre	34	34	19	7.589	256.73	131.244	78.092	156.426	297.983	225.034	43.852	18	27	39	33.684	3.198	289.024	0	286.547	141.44	89.517	NA	NA	NA	NA	12.281	19.602	16.057	2.461	12.281	19.602	16.057	2.76845	2.461	17.241	46.123	29.39	8.075	-24.322	28.882	0.745	12.115	1.00864	17.9999
Naïve_2019_1_pre	Naïve_2019_1	Naïve_2019_pre	Naïve_2019	1	pre	35	35	27	238.529	397.882	322.76	50.202	0.309	112.746	48.378	33.393	26	31	61	42.889	7.958	228.291	0	195.027	97.259	59.828	NA	NA	NA	NA	4.375	10.853	8.78	1.42	4.375	10.853	8.78	1.51379	1.42	-5.44	97.125	36.486	32.101	-74.19	70.32	-1.275	48.416	1.17056	26.0013
Naïve_2019_1_pre	Naïve_2019_1	Naïve_2019_pre	Naïve_2019	1	pre	36	36	32	14.465	225.183	115.476	60.148	7.993	297.579	156.047	85.166	31	12	46	32.781	6.598	378.224	0	358.137	179.283	103.89	NA	NA	NA	NA	5.068	18.521	12.201	4.034	5.068	18.521	12.201	2.10362	4.034	-148.392	-53.13	-121.828	24.261	-71.121	78.056	0.149	23.445	1.05609	30.9994
Naïve_2019_1_pre	Naïve_2019_1	Naïve_2019_pre	Naïve_2019	1	pre	37	37	8	1.927	77.963	35.445	28.061	229.227	295.557	262.392	24.728	7	29	32	30.625	1.302	102.829	0	100.902	54.04	37.207	NA	NA	NA	NA	9.169	20.82	14.69	4.176	9.169	20.82	14.69	2.53276	4.176	-151.189	-122.005	-137.712	11.291	-10.529	20.275	0.622	11.918	1.0191	6.99993
Naïve_2019_1_pre	Naïve_2019_1	Naïve_2019_pre	Naïve_2019	1	pre	38	38	25	1.927	30.238	14.044	8.394	4.758	297.579	150.521	91.082	24	25	45	33.4	5.083	299.804	0	293.056	148.163	91.103	NA	NA	NA	NA	7.167	19.354	12.492	3.484	7.167	19.354	12.492	2.15379	3.484	-108.435	-60.945	-92.463	12.378	-22.73	26.694	0.256	13.593	1.02303	23.9997
Naïve_2019_1_pst	Naïve_2019_1	Naïve_2019_pst	Naïve_2019	1	pst	1	1	359	0	163.706	80.269	32.025	88.074	298.125	159.162	51.076	358	12	63	35.437	7.338	2431.4	0	224.617	99.24	42.853	NA	NA	NA	NA	0.167	16.304	6.792	3.602	0.167	16.304	6.792	1.17103	3.602	-178.409	180	6.472	105.893	-180	166.618	-12.186	58.313	10.8247	357.98
Naïve_2019_1_pst	Naïve_2019_1	Naïve_2019_pst	Naïve_2019	1	pst	2	2	14	0	40	21.964	12.133	1	191.5	91.536	63.755	13	31	45	35.643	3.835	197.55	0	194.654	92.39	64.784	NA	NA	NA	NA	8.246	17.614	15.196	2.594	8.246	17.614	15.196	2.62	2.594	84.958	118.301	101.87	10.098	-17.019	28.301	0.32	12.489	1.01488	13.0001
Naïve_2019_1_pst	Naïve_2019_1	Naïve_2019_pst	Naïve_2019	1	pst	3	3	215	0	398.5	146.923	93.031	34	262.667	125.862	56.571	214	18	61	38.26	6.419	1062.41	0	458.289	269.661	104.225	NA	NA	NA	NA	0	13.456	4.965	2.998	0	13.456	4.965	0.856034	2.998	-176.186	180	31.872	117.21	-168.366	178.232	0.374	53.535	2.31822	213.981
Naïve_2019_1_pst	Naïve_2019_1	Naïve_2019_pst	Naïve_2019	1	pst	4	4	68	70.667	336.5	219.939	91.75	1.75	298.833	135.25	59.006	67	26	70	39.191	8.447	783.81	0	356.189	164.536	81.713	NA	NA	NA	NA	4.138	20.35	11.699	3.143	4.138	20.35	11.699	2.01707	3.143	-176.367	179.599	38.896	112.335	-52.776	103.351	5.261	29.331	2.20055	66.998
Naïve_2019_1_pst	Naïve_2019_1	Naïve_2019_pst	Naïve_2019	1	pst	5	5	15	1.118	163.706	80.902	51.848	2.331	125.284	63.807	41.368	14	30	48	37.6	4.983	205.817	0	203.844	103.208	66.199	NA	NA	NA	NA	11.047	19.295	14.701	2.608	11.047	19.295	14.701	2.53466	2.608	125.838	156.251	143.273	8.218	-18.8	15.424	-0.399	11.46	1.00968	14.0002
Naïve_2019_1_pst	Naïve_2019_1	Naïve_2019_pst	Naïve_2019	1	pst	6	6	8	384.535	399	391.247	5.827	34.283	103.848	67.953	25.943	7	29	69	41	12.862	76.959	0	69.569	37.428	25.441	NA	NA	NA	NA	6.958	13.757	10.994	2.606	6.958	13.757	10.994	1.89552	2.606	-124.535	-54.462	-88.725	28.403	1.8	25.304	11.679	9.835	1.10623	7.00009
Naïve_2019_1_pst	Naïve_2019_1	Naïve_2019_pst	Naïve_2019	1	pst	7	7	33	299.75	389.5	344.523	23.621	0	296.25	155.52	80.242	32	30	255	50.364	53.136	434.451	0	296.673	158.323	79.681	NA	NA	NA	NA	3.606	19.71	13.577	3.321	3.606	19.71	13.577	2.34086	3.321	-174.428	173.047	68.973	75.599	-79.771	50.928	-9.396	33.663	1.46441	31.999
Naïve_2019_1_pst	Naïve_2019_1	Naïve_2019_pst	Naïve_2019	1	pst	8	8	60	233.75	397.75	326.779	44.732	102	298.5	200.65	60.166	59	0	255	39.35	29.878	624.387	0	202.796	107.312	56.789	NA	NA	NA	NA	6.265	14.32	10.583	2.158	6.265	14.32	10.583	1.82466	2.158	-178.636	158.806	-15.866	97.675	-65.55	68.499	-2.362	24.394	3.07889	58.9991
Naïve_2019_1_pst	Naïve_2019_1	Naïve_2019_pst	Naïve_2019	1	pst	9	9	112	3.333	165.5	91.314	43.125	98.667	298.833	179.734	49.087	111	10	51	30.393	9.298	926.415	0	204.508	140.08	38.054	NA	NA	NA	NA	1	16.555	8.346	3.662	1	16.555	8.346	1.43897	3.662	-179.061	180	18.916	106.307	-155.659	93.366	8.649	36.187	4.52997	111.001
Naïve_2019_1_pst	Naïve_2019_1	Naïve_2019_pst	Naïve_2019	1	pst	10	10	68	251.5	366.167	307.065	27.964	126	298.5	226.809	50.01	67	0	255	78.147	95.364	518.34	0	186.554	86.612	46.029	NA	NA	NA	NA	0	18.927	7.736	5.602	0	18.927	7.736	1.33379	5.602	-177.563	170.538	12.979	73.181	-169.883	129.242	3.284	37.051	2.7785	67.0036
Naïve_2019_1_pst	Naïve_2019_1	Naïve_2019_pst	Naïve_2019	1	pst	11	11	101	23	200.833	113.188	50.552	93.833	297.667	183.195	47.971	100	14	48	32.812	7.17	863.483	0	213.177	122.005	47.733	NA	NA	NA	NA	0.5	16.286	8.635	3.938	0.5	16.286	8.635	1.48879	3.938	-177.58	180	-10.581	107.71	-151.928	90	-2.524	33.133	4.05054	99.998
Naïve_2019_1_pst	Naïve_2019_1	Naïve_2019_pst	Naïve_2019	1	pst	12	12	86	242.75	397.75	325.136	42.494	119	298.5	194.263	57.733	85	0	255	41.209	34.407	755.379	0	184.79	102.155	45.986	NA	NA	NA	NA	0.527	19.3	8.887	4.083	0.527	19.3	8.887	1.53224	4.083	-174.644	180	26.931	108.593	-138.979	135	3.078	48.53	4.08777	84.9982
Naïve_2019_1_pst	Naïve_2019_1	Naïve_2019_pst	Naïve_2019	1	pst	13	13	33	343.375	399	373.795	18.305	185.875	213.75	199.155	6.874	32	27	46	34.636	4.629	189.933	0	53.414	28.299	13.915	NA	NA	NA	NA	0.729	11.205	5.935	2.766	0.729	11.205	5.935	1.02328	2.766	-147.529	180	5.948	109.496	-139.295	75.018	-17.106	52.675	3.55587	32.0022
Naïve_2019_1_pst	Naïve_2019_1	Naïve_2019_pst	Naïve_2019	1	pst	14	14	239	0	180.5	74.908	43.087	78.75	253.875	190.601	43.542	238	8	52	34.297	7.088	1582.88	0	201.259	144.268	31.222	NA	NA	NA	NA	1.008	14.784	6.651	3.068	1.008	14.784	6.651	1.14672	3.068	-178.264	180	13.705	110.138	-124.739	145.491	5.571	40.963	7.86491	237.992
Naïve_2019_1_pst	Naïve_2019_1	Naïve_2019_pst	Naïve_2019	1	pst	15	15	10	1.118	26.598	11.067	9.308	0.713	59.763	31.29	21.889	9	26	40	33	4.422	66.617	0	64.312	34.411	23.598	NA	NA	NA	NA	3.236	10.89	7.402	2.7	3.236	10.89	7.402	1.27621	2.7	84.56	131.186	113.044	17.099	-22.368	41.186	1.43	19.094	1.03584	8.99986
Naïve_2019_1_pst	Naïve_2019_1	Naïve_2019_pst	Naïve_2019	1	pst	16	16	17	47.667	120	89.392	22.354	236.333	297.333	266.529	22.192	16	26	43	33.588	4.094	190.326	0	90.011	54.984	25.259	NA	NA	NA	NA	6.841	17	11.895	3.232	6.841	17	11.895	2.05086	3.232	-94.399	174.428	32.981	92.491	-81.635	89.436	7.561	42.204	2.11447	16.0005
Naïve_2019_1_pst	Naïve_2019_1	Naïve_2019_pst	Naïve_2019	1	pst	17	17	79	1.167	213.333	141.89	49.17	90.667	298.167	177.985	64.299	78	19	54	35.266	7.04	674.998	0	256.888	155.221	53.122	NA	NA	NA	NA	0.5	17.752	8.654	3.979	0.5	17.752	8.654	1.49207	3.979	-159.59	163.072	27.548	72.358	-82.659	65.27	5.276	31.618	2.6276	77.9984
Naïve_2019_1_pst	Naïve_2019_1	Naïve_2019_pst	Naïve_2019	1	pst	18	18	175	1.5	207.667	141.514	41.45	81	296.25	148.134	57.03	174	14	68	36.32	8.32	1104.47	0	207.06	153.68	36.974	NA	NA	NA	NA	0	19.661	6.348	4.477	0	19.661	6.348	1.09448	4.477	-177.647	180	19.662	99.513	-170.455	132.879	7.025	51.158	5.33404	173.987
Naïve_2019_1_pst	Naïve_2019_1	Naïve_2019_pst	Naïve_2019	1	pst	19	19	68	36.167	333.5	172.551	105.659	92	298.667	175.735	64.706	67	0	63	36.971	7.696	663.528	0	329.326	218.975	91.179	NA	NA	NA	NA	1.74	14.386	9.903	2.671	1.74	14.386	9.903	1.70741	2.671	-173.29	178.531	-7.678	127.324	-94.073	56.292	-2.579	24.44	2.01481	67.0027
Naïve_2019_1_pst	Naïve_2019_1	Naïve_2019_pst	Naïve_2019	1	pst	20	20	219	33	398.167	169.968	103.571	31.375	296.333	138.604	67.609	218	26	62	37.982	6.12	1636.12	0	397.843	259.49	105.567	NA	NA	NA	NA	0.625	16.96	7.505	3.305	0.625	16.96	7.505	1.29397	3.305	-179.646	180	3.648	116.084	-179.646	176.024	1.282	49.295	4.11246	218.003
Naïve_2019_1_pst	Naïve_2019_1	Naïve_2019_pst	Naïve_2019	1	pst	21	21	82	1.5	91.667	52.953	25.369	91.667	298.333	191.492	38.995	81	28	51	35.037	4.528	536.583	0	211.724	115.616	37.42	NA	NA	NA	NA	0.167	12.491	6.624	3.083	0.167	12.491	6.624	1.14207	3.083	-154.179	175.914	38.158	82.356	-175.946	157.004	9.087	48.428	2.53435	81.0059
Naïve_2019_1_pst	Naïve_2019_1	Naïve_2019_pst	Naïve_2019	1	pst	22	22	129	7.833	166.537	74.089	42.009	147.25	297.579	227.783	42.553	128	26	52	34.581	5.131	1027.84	0	213.459	119.746	51.454	NA	NA	NA	NA	1.021	14.676	8.03	2.96	1.021	14.676	8.03	1.38448	2.96	-177.99	178.755	-3.688	110.489	-81.87	127.252	1.695	34.499	4.81514	128
Naïve_2019_1_pst	Naïve_2019_1	Naïve_2019_pst	Naïve_2019	1	pst	23	23	185	1.25	352.167	188.79	74.923	73.167	293.75	150.879	52.774	184	8	77	36.151	9.209	1625.07	0	355.035	205.079	75.761	NA	NA	NA	NA	0.559	17.493	8.832	3.711	0.559	17.493	8.832	1.52276	3.711	-171.545	178.568	17.412	94.031	-176.362	130.601	-1.805	37.452	4.57722	183.998
Naïve_2019_1_pst	Naïve_2019_1	Naïve_2019_pst	Naïve_2019	1	pst	24	24	94	0	96.5	49.849	23.343	26.75	244	136.764	57.896	93	26	54	35.809	5.405	630.668	0	127.183	73.809	30.19	NA	NA	NA	NA	0.25	14.006	6.781	3.296	0.25	14.006	6.781	1.16914	3.296	-174.611	180	24.23	99.135	-156.801	89.429	0.903	37.991	4.95874	93.0052
Naïve_2019_1_pst	Naïve_2019_1	Naïve_2019_pst	Naïve_2019	1	pst	25	25	113	0	102.833	57.729	23.794	184.25	296.5	224.951	23.287	112	26	48	34.708	4.559	857.368	0	135.47	66.142	23.073	NA	NA	NA	NA	0.527	21.204	7.655	3.835	0.527	21.204	7.655	1.31983	3.835	-171.085	176.424	15.168	101.847	-170.744	180	10.634	46.809	6.32884	112.001
Naïve_2019_1_pst	Naïve_2019_1	Naïve_2019_pst	Naïve_2019	1	pst	26	26	10	2.5	91.75	48	30.66	0.75	95.75	50.025	31.953	9	31	40	35.1	3.213	131.43	0	130.348	65.952	44.188	NA	NA	NA	NA	10.404	18.352	14.603	2.446	10.404	18.352	14.603	2.51776	2.446	123.69	145.098	132.769	7.88	-12.795	15.509	2.61	9.942	1.0083	9.00021
Naïve_2019_1_pst	Naïve_2019_1	Naïve_2019_pst	Naïve_2019	1	pst	27	27	19	342.25	391	360.362	18.944	255.875	299	277.724	13.978	18	0	255	45.526	51.823	111.406	0	54.023	39.532	17.278	NA	NA	NA	NA	1.521	14.215	6.189	3.327	1.521	14.215	6.189	1.06707	3.327	-158.587	154.687	17.756	115.489	-46.726	60.691	-11.08	26.728	2.0622	18.0006
Naïve_2019_1_pst	Naïve_2019_1	Naïve_2019_pst	Naïve_2019	1	pst	28	28	44	263.833	377.625	325.18	29.628	146.75	299	217.601	51.077	43	0	255	69.273	81.853	497.019	0	152.282	93.438	43.605	NA	NA	NA	NA	0.53	20.253	11.559	4.2	0.53	20.253	11.559	1.99293	4.2	-178.531	174.92	21.724	116.422	-179.421	50.06	-3.781	40.018	3.26381	42.9984
Naïve_2019_1_pst	Naïve_2019_1	Naïve_2019_pst	Naïve_2019	1	pst	29	29	105	206.833	356.25	280.768	35.161	137.125	298.75	223.619	40.102	104	0	57	35.152	8.309	608.53	0	183.753	113.659	35.4	NA	NA	NA	NA	0.125	13.509	5.851	3.669	0.125	13.509	5.851	1.00879	3.669	-175.236	180	7.645	113.544	-96.546	161.049	-7.85	45.753	3.31167	104.004
Naïve_2019_1_pst	Naïve_2019_1	Naïve_2019_pst	Naïve_2019	1	pst	30	30	10	351	370.75	361.75	7.498	268.25	298.25	282.275	11.027	9	25	255	53.9	70.784	68.94	0	31.978	19.919	10.31	NA	NA	NA	NA	5.9	9.865	7.66	1.455	5.9	9.865	7.66	1.32069	1.455	-97.496	102.095	3.312	79.802	-25.241	52.198	20.575	29.068	2.15586	9
Naïve_2019_1_pst	Naïve_2019_1	Naïve_2019_pst	Naïve_2019	1	pst	31	31	24	294	396.25	341.594	33.648	222.75	295.75	266.698	25.508	23	28	255	62.833	74.158	265.219	0	106.844	47.45	35.049	NA	NA	NA	NA	2.236	16.447	11.531	4.014	2.236	16.447	11.531	1.9881	4.014	-178.531	171.87	23.786	118.346	-50.042	61.991	9.505	26.268	2.4823	23.0005
Naïve_2019_1_pst	Naïve_2019_1	Naïve_2019_pst	Naïve_2019	1	pst	32	32	27	291	361	325.407	23.045	253	297.5	273.824	11.821	26	0	255	55.556	72.59	318.535	0	76.557	44.531	20.567	NA	NA	NA	NA	3.021	20.691	12.251	4.416	3.021	20.691	12.251	2.11224	4.416	-172.235	165.964	0.754	106.441	-133.755	75.574	-6.476	48.885	4.16076	26.0007
Naïve_2019_1_pst	Naïve_2019_1	Naïve_2019_pst	Naïve_2019	1	pst	33	33	44	268.25	396.75	322.216	33.452	133.5	296.25	196.17	53.165	43	0	255	40.136	34.972	421.45	0	165.218	99.655	37.972	NA	NA	NA	NA	2.358	17.002	9.801	3.61	2.358	17.002	9.801	1.68983	3.61	-174.428	176.479	41.532	110.727	-94.247	120.964	15.526	41.332	2.55087	43.0007
Naïve_2019_1_pst	Naïve_2019_1	Naïve_2019_pst	Naïve_2019	1	pst	34	34	39	178.5	355.5	278.474	55.642	97	298.25	200.859	63.229	38	29	255	42.846	35.255	499.479	0	200.538	117.515	52.997	NA	NA	NA	NA	3.691	21.126	13.144	3.965	3.691	21.126	13.144	2.26621	3.965	-178.21	170.311	15.961	111.541	-94.413	45.195	-4.095	26.158	2.4907	38.0005
Naïve_2019_1_pst	Naïve_2019_1	Naïve_2019_pst	Naïve_2019	1	pst	35	35	10	244.25	313.75	275.825	26.432	262	299	279.075	13.098	9	0	255	76.9	94.659	105.877	0	69.554	39.295	24.291	NA	NA	NA	NA	8.189	17.923	11.764	2.932	8.189	17.923	11.764	2.02828	2.932	-77.661	64.799	-6.124	53.926	-4.403	37.338	17.257	14.816	1.52223	9.00009
Naïve_2019_1_pst	Naïve_2019_1	Naïve_2019_pst	Naïve_2019	1	pst	36	36	13	186.667	250.667	221.474	24.847	285.667	298.833	291.244	4.946	12	29	39	35	3.266	74.722	0	64.011	31.498	23.128	NA	NA	NA	NA	0.85	11.393	6.227	3.431	0.85	11.393	6.227	1.07362	3.431	-178.854	174.123	56.053	145.891	-57.95	32.754	-14.154	27.197	1.16733	11.9997
Naïve_2019_1_pst	Naïve_2019_1	Naïve_2019_pst	Naïve_2019	1	pst	37	37	50	22	312.75	146.91	90.035	194	298.5	258.205	30.707	49	27	50	35.26	4.96	489.481	0	302.228	171.212	93.794	NA	NA	NA	NA	1	17.156	9.989	4.167	1	17.156	9.989	1.72224	4.167	-178.025	180	-41.168	134.539	-39.806	53.71	4.964	20.741	1.61958	49.002
Naïve_2019_1_pst	Naïve_2019_1	Naïve_2019_pst	Naïve_2019	1	pst	38	38	66	126	399	273.428	75.835	159.5	299	232.129	38.009	65	0	255	49.909	53.045	689.55	0	237.502	126.696	59.22	NA	NA	NA	NA	0.5	17.678	10.608	3.661	0.5	17.678	10.608	1.82897	3.661	-177.397	180	9.575	127.324	-58.158	97.175	9.699	26.164	2.90334	65.0028
Naïve_2019_1_pst	Naïve_2019_1	Naïve_2019_pst	Naïve_2019	1	pst	39	39	21	263.5	396	332.274	45.269	261.5	298.75	273.44	11.126	20	0	255	60.238	82.661	181.777	0	133.927	74.45	42.251	NA	NA	NA	NA	0.791	18.495	9.089	5.327	0.791	18.495	9.089	1.56707	5.327	-58.523	135	21.709	55.758	-55.62	92.304	9.33	31.172	1.35728	19.9997
Naïve_2019_1_pst	Naïve_2019_1	Naïve_2019_pst	Naïve_2019	1	pst	40	40	30	117	251.25	189.55	51.081	217.25	297.5	250.783	27.357	29	29	47	34.9	3.933	251.177	0	135.519	87.02	41.471	NA	NA	NA	NA	2.264	12.093	8.661	2.479	2.264	12.093	8.661	1.49328	2.479	-174.56	170.538	30.236	131.457	-53.824	45.785	-7.066	22.159	1.85344	29.0009
Naïve_2019_1_pst	Naïve_2019_1	Naïve_2019_pst	Naïve_2019	1	pst	41	41	25	181	255.25	217.83	20.67	182.5	299	244.78	38.694	24	30	53	38.52	5.716	288.666	0	121.405	58.883	40.24	NA	NA	NA	NA	5.59	18.898	12.028	2.979	5.59	18.898	12.028	2.07379	2.979	-146.31	90	-25.096	91.057	-34.607	56.752	4.674	22.839	2.37771	23.9995
Naïve_2019_1_pst	Naïve_2019_1	Naïve_2019_pst	Naïve_2019	1	pst	42	42	115	247.5	398.75	327.841	36.243	149.5	272	219.902	28.443	114	0	255	42.157	41.686	724.072	0	167.554	83.87	40.751	NA	NA	NA	NA	0	13.613	6.352	3.322	0	13.613	6.352	1.09517	3.322	-178.152	180	-3.795	103.637	-165.964	165.964	10.682	58.419	4.32142	113.991
Naïve_2019_1_pst	Naïve_2019_1	Naïve_2019_pst	Naïve_2019	1	pst	43	43	7	272.75	289	277.393	5.649	276.75	298.25	288.179	8.494	6	30	44	33.286	4.821	47.936	0	21.5	12.177	7.399	NA	NA	NA	NA	4.031	12.374	7.989	3.283	4.031	12.374	7.989	1.37741	3.283	-108.435	82.875	-13.244	85.333	-22.233	148.431	30.687	69.064	2.22958	6.00025
Naïve_2019_1_pst	Naïve_2019_1	Naïve_2019_pst	Naïve_2019	1	pst	44	44	18	346.75	397.5	375	13.21	164.75	297.75	214.319	46.902	17	27	51	35.833	5.773	194.931	0	135.478	84.352	47.732	NA	NA	NA	NA	6.255	16.031	11.467	2.397	6.255	16.031	11.467	1.97707	2.397	-139.939	31.329	-74.016	55.557	-24.228	100.491	6.394	28.939	1.43884	16.9993
Naïve_2019_1_pst	Naïve_2019_1	Naïve_2019_pst	Naïve_2019	1	pst	45	45	62	168.75	375	304.621	50.323	81.25	298	216.706	66.981	61	0	254	40.032	29.029	729.281	0	226.738	106.449	60.06	NA	NA	NA	NA	4.301	21.501	11.955	3.251	4.301	21.501	11.955	2.06121	3.251	-178.21	177.709	-3.399	111.781	-54.265	75.5	3.507	24.645	3.2164	61.0022
Naïve_2019_1_pst	Naïve_2019_1	Naïve_2019_pst	Naïve_2019	1	pst	46	46	10	314	398.5	360.675	31.167	279.25	298	288.65	5.8	9	29	41	34.2	3.521	99.495	0	86.555	48.045	30.951	NA	NA	NA	NA	6.27	14.357	11.055	2.421	6.27	14.357	11.055	1.90603	2.421	-85.426	30.069	-17.774	35.435	-42.401	35.01	-6.659	28.305	1.1495	9
Naïve_2019_1_pst	Naïve_2019_1	Naïve_2019_pst	Naïve_2019	1	pst	47	47	100	31.25	250	137.888	52.099	91.25	297.5	171.134	53.339	99	10	50	34.21	7.897	1059.76	0	291.977	171.975	63.776	NA	NA	NA	NA	1.374	21.677	10.705	3.742	1.374	21.677	10.705	1.84569	3.742	-178.238	177.563	-9.303	108.563	-170.362	157.218	9.413	46.007	3.6296	98.9968
Naïve_2019_1_pst	Naïve_2019_1	Naïve_2019_pst	Naïve_2019	1	pst	48	48	23	301.667	397.5	333.783	28.764	137.833	298.167	228.333	52.765	22	0	255	51.478	64.514	235.352	0	167.639	112.681	56.073	NA	NA	NA	NA	6.472	17.285	10.698	3.217	6.472	17.285	10.698	1.84448	3.217	12.095	148.717	94.46	46.894	-44.701	41.035	-4.292	24.293	1.40392	21.9996
Naïve_2019_1_pst	Naïve_2019_1	Naïve_2019_pst	Naïve_2019	1	pst	49	49	45	132.75	332	266.717	52.699	86.75	298.75	210.056	66.866	44	0	255	40.4	34.05	598.601	0	212.062	107.388	57.68	NA	NA	NA	NA	7.603	19.827	13.605	2.857	7.603	19.827	13.605	2.34569	2.857	-174.611	174.068	39.04	111.296	-24.447	49.039	4.794	18.252	2.82276	43.9986
Naïve_2019_1_pst	Naïve_2019_1	Naïve_2019_pst	Naïve_2019	1	pst	50	50	6	305	345.75	322.25	16.497	274.25	297.5	285.792	9.286	5	27	40	32.833	4.167	64.166	0	41.876	27.324	17.02	NA	NA	NA	NA	11.138	14.182	12.833	1.499	11.138	14.182	12.833	2.21259	1.499	-157.964	134.091	-40.281	143.398	-67.946	-13.619	-32.941	25.72	1.53229	5.00008
Naïve_2019_1_pst	Naïve_2019_1	Naïve_2019_pst	Naïve_2019	1	pst	51	51	50	0.25	388.75	207.45	141.527	102	297.5	174.865	58.819	49	19	255	39.78	31.749	682.791	0	376.39	222.163	115.07	NA	NA	NA	NA	5.274	19.764	13.935	3.287	5.274	19.764	13.935	2.40259	3.287	-178.919	178.29	5.427	138.816	-55.781	56.82	-2.615	26.984	1.81405	48.9983
Naïve_2019_1_pst	Naïve_2019_1	Naïve_2019_pst	Naïve_2019	1	pst	52	52	53	206.25	293.75	249.906	22.063	120.75	298.75	207.821	59.212	52	29	255	41.736	30.377	514.141	0	177.638	106.377	52.309	NA	NA	NA	NA	0.559	16.621	9.887	3.431	0.559	16.621	9.887	1.70466	3.431	-174.92	169.592	-8.241	98.892	-97.284	165.033	3.812	39.773	2.89432	52.0017
Naïve_2019_1_pst	Naïve_2019_1	Naïve_2019_pst	Naïve_2019	1	pst	53	53	67	138	385.5	255.121	74.728	66.75	298.833	185.884	64.65	66	12	255	39.985	27.739	756.931	0	243.329	136.989	59.297	NA	NA	NA	NA	4.931	18.682	11.469	2.551	4.931	18.682	11.469	1.97741	2.551	-170.074	175.236	-3.25	99.312	-40.357	69.155	4.265	27.026	3.11073	65.998
Naïve_2019_1_pst	Naïve_2019_1	Naïve_2019_pst	Naïve_2019	1	pst	54	54	15	288	397.5	346.433	34.064	184.5	299	248.517	38.744	14	26	255	49.4	57.111	163.785	0	158.431	82.008	51.389	NA	NA	NA	NA	6.149	16.211	11.699	2.984	6.149	16.211	11.699	2.01707	2.984	109.832	158.682	134.486	14.98	-29.602	29.389	1.622	16.637	1.03379	13.9999
Naïve_2019_1_pst	Naïve_2019_1	Naïve_2019_pst	Naïve_2019	1	pst	55	55	31	196.5	333.25	255.081	36.747	163	297.5	229.427	41.49	30	0	255	42.194	40.258	366.661	0	151.602	80.218	43.339	NA	NA	NA	NA	5.408	18.352	12.222	3.361	5.408	18.352	12.222	2.10724	3.361	-154.231	100.305	-22.72	88.402	-43.995	55.856	6.152	20.396	2.41858	30.0001
Naïve_2019_1_pst	Naïve_2019_1	Naïve_2019_pst	Naïve_2019	1	pst	56	56	12	313.25	396.25	347.729	28.149	196	297.5	244.812	34.076	11	30	255	55.5	63.248	151.755	0	117.277	69.578	42.895	NA	NA	NA	NA	9.503	17.967	13.796	2.539	9.503	17.967	13.796	2.37862	2.539	40.732	158.791	114.188	43.16	-57.779	16.948	-11.074	21.813	1.29399	10.9999
Naïve_2019_1_pst	Naïve_2019_1	Naïve_2019_pst	Naïve_2019	1	pst	57	57	43	4.25	251.25	87.186	71.211	169.5	298.25	253.151	41.577	42	25	41	32.465	3.561	506.762	0	278.542	172.318	77.713	NA	NA	NA	NA	5.523	19.857	12.066	3.492	5.523	19.857	12.066	2.08034	3.492	-169.261	175.684	-30.444	126.452	-39.92	162.486	5.721	39.605	1.81934	41.9992
Naïve_2019_1_pst	Naïve_2019_1	Naïve_2019_pst	Naïve_2019	1	pst	58	58	73	81.75	397.833	213.678	87.527	71.25	296.5	193.831	76.383	72	19	53	35.973	5.735	932.132	0	319.45	190.438	84.217	NA	NA	NA	NA	0.901	21.03	12.946	3.616	0.901	21.03	12.946	2.23207	3.616	-177.663	180	-32.772	101.666	-52.125	76.712	7.109	25.66	2.91793	72.0015
Naïve_2019_1_pst	Naïve_2019_1	Naïve_2019_pst	Naïve_2019	1	pst	59	59	65	152.25	399	262.442	72.467	32.75	297	156.077	71.908	64	26	255	42.262	27.301	774.923	0	312.999	161.856	85.732	NA	NA	NA	NA	2.136	17.72	12.108	3.496	2.136	17.72	12.108	2.08759	3.496	-171.87	177.51	-19.917	93.842	-149.25	108.104	-4.726	32.905	2.4758	64.0009
Naïve_2019_1_pst	Naïve_2019_1	Naïve_2019_pst	Naïve_2019	1	pst	60	60	54	40.75	397	195.824	101.376	99.5	297.25	192.699	56.504	53	21	52	35.407	5.064	730.494	0	209.748	150.361	52.888	NA	NA	NA	NA	8.004	18.923	13.783	2.444	8.004	18.923	13.783	2.37638	2.444	-178.21	178.182	-17.563	94.284	-51.34	56.419	3.051	22.688	3.48272	52.9996
Naïve_2019_1_pst	Naïve_2019_1	Naïve_2019_pst	Naïve_2019	1	pst	61	61	73	52.5	365.25	240.161	80.311	46.5	298.5	175.027	79.359	72	26	63	38.068	6.567	825.364	0	248.765	147.514	72.234	NA	NA	NA	NA	1.5	18.481	11.463	3.687	1.5	18.481	11.463	1.97638	3.687	-177.839	174.92	25.492	113.773	-59.482	169.479	7.759	36.511	3.31785	72.0024
Naïve_2019_1_pst	Naïve_2019_1	Naïve_2019_pst	Naïve_2019	1	pst	62	62	17	244	391.25	294.618	51.118	199.5	294.75	229.529	29.308	16	28	57	36.647	7.331	214.555	0	170.042	101.054	55.629	NA	NA	NA	NA	3.482	21.344	13.41	4.181	3.482	21.344	13.41	2.31207	4.181	-177.99	176.269	97.302	108.076	-70.972	34.966	-5.751	28.771	1.26178	15.9996
Naïve_2019_1_pst	Naïve_2019_1	Naïve_2019_pst	Naïve_2019	1	pst	63	63	79	7.5	292.75	173.915	97.486	117.5	299	221.823	49.456	78	0	255	38.633	25.537	823.928	0	290.889	157.456	84.244	NA	NA	NA	NA	2.462	16.53	10.563	3.007	2.462	16.53	10.563	1.82121	3.007	-178.698	180	0.282	120.542	-54.168	156.473	2.308	33.708	2.83245	78.0013
Naïve_2019_1_pst	Naïve_2019_1	Naïve_2019_pst	Naïve_2019	1	pst	64	64	14	238.25	398.25	319.232	52.264	275.75	296.75	286.018	6.601	13	29	44	33.857	4.185	166.541	0	160.548	79.257	52.356	NA	NA	NA	NA	7.603	17.72	12.811	3.319	7.603	17.72	12.811	2.20879	3.319	-175.365	176.367	36.461	167.946	-29.632	24.909	0.101	18.344	1.03733	12.9998
Naïve_2019_1_pst	Naïve_2019_1	Naïve_2019_pst	Naïve_2019	1	pst	65	65	30	184.833	398.167	265.611	69.659	221.167	298.833	261.522	20.606	29	0	254	41.4	40.937	326.345	0	200.525	88.043	52.681	NA	NA	NA	NA	1.944	17.029	11.253	3.546	1.944	17.029	11.253	1.94017	3.546	-118.072	149.036	-11.698	61.863	-164.982	142.696	1.164	51.858	1.62745	29.0007
Naïve_2019_1_pst	Naïve_2019_1	Naïve_2019_pst	Naïve_2019	1	pst	66	66	47	229.833	334.5	285.968	28.048	90.5	296.833	183.457	61.834	46	0	55	37.255	7.864	529.034	0	203.421	115.167	56.745	NA	NA	NA	NA	0.471	16.499	11.501	3.179	0.471	16.499	11.501	1.98293	3.179	-121.866	180	31.685	102.426	-69.254	50.467	4.684	25.729	2.60069	45.999
Naïve_2019_1_pst	Naïve_2019_1	Naïve_2019_pst	Naïve_2019	1	pst	67	67	49	173.167	395.75	300.852	65.366	124.25	299	197.253	54.192	48	0	255	41.429	32.579	619.853	0	259.691	134.883	77.503	NA	NA	NA	NA	4.773	19.105	12.914	3.5	4.773	19.105	12.914	2.22655	3.5	-176.76	178.603	-18.758	111.963	-49.742	48.767	-0.974	20.854	2.38689	47.9985
Naïve_2019_1_pst	Naïve_2019_1	Naïve_2019_pst	Naïve_2019	1	pst	68	68	16	145.25	212	170.312	26.451	232.25	299	265.672	22.82	15	29	39	33.188	2.903	162.282	0	84.1	57.286	27.54	NA	NA	NA	NA	0.25	16.572	10.819	4.74	0.25	16.572	10.819	1.86534	4.74	-146.07	172.875	5.302	119.162	-175.601	6.322	-38.568	59.924	1.92963	14.9997
Naïve_2019_1_pst	Naïve_2019_1	Naïve_2019_pst	Naïve_2019	1	pst	69	69	55	98.25	397.5	207.036	89.57	61.75	297.5	189.823	69.463	54	0	255	42.345	42.689	636.128	0	309.144	225.152	96.286	NA	NA	NA	NA	1.346	19.849	11.78	3.827	1.346	19.849	11.78	2.03103	3.827	-175.073	180	-1.248	122.227	-54.771	165.707	4.645	35.18	2.05771	54.0007
Naïve_2019_1_pst	Naïve_2019_1	Naïve_2019_pst	Naïve_2019	1	pst	70	70	48	232.5	398.5	318.812	56.732	126	292.5	212.229	53.687	47	0	51	36.812	7.908	558.729	0	172.828	99.274	54.819	NA	NA	NA	NA	6.021	17.024	11.888	2.787	6.021	17.024	11.888	2.04966	2.787	-173.83	177.955	-17.947	100.533	-52.649	36.656	-6.07	20.458	3.23286	46.9994
Naïve_2019_1_pst	Naïve_2019_1	Naïve_2019_pst	Naïve_2019	1	pst	71	71	33	26.75	236.75	100.538	63.94	154.75	298.25	247.28	41.606	32	22	48	33.061	5.086	396.785	0	222.991	149.239	68.291	NA	NA	NA	NA	3.4	18.737	12.4	3.833	3.4	18.737	12.4	2.13793	3.833	-176.634	180	-46.673	119.808	-130.622	164.114	4.568	43.879	1.77938	31.9988
Naïve_2019_1_pst	Naïve_2019_1	Naïve_2019_pst	Naïve_2019	1	pst	72	72	14	221.5	397.75	309.393	57.63	1.25	26	14.089	7.037	13	33	67	42.214	9.415	178.77	0	177.979	89.19	58.002	NA	NA	NA	NA	11.15	16.936	13.752	1.717	11.15	16.936	13.752	2.37103	1.717	-178.919	-159.59	-171.754	6.019	-11.921	9.265	-0.063	6.06	1.00444	12.9996
Naïve_2019_1_pst	Naïve_2019_1	Naïve_2019_pst	Naïve_2019	1	pst	73	73	29	197.75	397.5	283.233	60.384	125.25	299	194.526	54.702	28	27	47	35.31	4.56	288.564	0	261.812	133.217	78.275	NA	NA	NA	NA	3.953	17.344	10.306	3.208	3.953	17.344	10.306	1.7769	3.208	-168.232	164.962	111.979	81.103	-39.741	39.545	-3.059	17.519	1.10218	27.9996
Naïve_2019_1_pst	Naïve_2019_1	Naïve_2019_pst	Naïve_2019	1	pst	74	74	51	1.75	124	65.461	31.673	95	297	192.975	58.605	50	27	50	34.843	4.797	561.264	0	212.2	111.098	58.117	NA	NA	NA	NA	1.803	17.502	11.225	3.081	1.803	17.502	11.225	1.93534	3.081	-167.196	168.69	2.683	105.396	-135.597	55.297	-3.259	34.16	2.64498	50.0012
Naïve_2019_1_pst	Naïve_2019_1	Naïve_2019_pst	Naïve_2019	1	pst	75	75	13	52.5	96.75	77.577	16.494	235	293	264.308	21.38	12	29	45	34	5.033	128.941	0	61.622	42.052	19.263	NA	NA	NA	NA	3.824	18.031	10.745	4.412	3.824	18.031	10.745	1.85259	4.412	-84.144	103.449	13.027	74.983	-6.98	81.483	16.859	23.708	2.09245	12.0001
Naïve_2019_1_pst	Naïve_2019_1	Naïve_2019_pst	Naïve_2019	1	pst	76	76	35	13.25	216.75	88.936	68.207	252	292.75	273.321	11.45	34	25	44	32.371	4.131	275.384	0	179.033	65.702	56.509	NA	NA	NA	NA	0	16.78	8.1	4.685	0	16.78	8.1	1.39655	4.685	-158.199	180	-24.415	72.07	-106.699	110.556	5.286	51.356	1.53817	33.998
Naïve_2019_1_pst	Naïve_2019_1	Naïve_2019_pst	Naïve_2019	1	pst	77	77	48	58.25	217	136.964	50.09	193.5	299	234.755	35.361	47	21	48	34.542	4.617	410.723	0	119.966	84.731	27.465	NA	NA	NA	NA	0.559	14.809	8.739	3.618	0.559	14.809	8.739	1.50672	3.618	-167.905	175.515	-1.518	88.454	-159.39	89.703	5.607	44.982	3.42366	46.9989
Naïve_2019_1_pst	Naïve_2019_1	Naïve_2019_pst	Naïve_2019	1	pst	78	78	51	0	102.75	55.142	30.271	194.25	297	243.167	27.311	50	26	50	33.49	5.009	529.44	0	109.41	65.457	28.153	NA	NA	NA	NA	2.305	19.851	10.589	3.482	2.305	19.851	10.589	1.82569	3.482	-165.324	177.138	-4.96	114.962	-117.573	118.301	21.787	38.8	4.83905	49.9991
Naïve_2019_1_pst	Naïve_2019_1	Naïve_2019_pst	Naïve_2019	1	pst	79	79	51	29	299	170.564	88.601	179.5	298	233.779	33.823	50	0	255	41.314	44.398	588.143	0	221.372	129.01	54.914	NA	NA	NA	NA	4.316	18.757	11.763	3.76	4.316	18.757	11.763	2.0281	3.76	-170.407	160.942	-5.758	86.02	-63.227	51.376	-2.932	24.467	2.65681	49.9994
Naïve_2019_1_pst	Naïve_2019_1	Naïve_2019_pst	Naïve_2019	1	pst	80	80	24	53.25	173.5	92.875	34.612	213.25	291.75	255.51	27.625	23	27	43	35.25	4.276	245.786	0	126.928	90.987	37.68	NA	NA	NA	NA	4.854	18.75	10.686	3.064	4.854	18.75	10.686	1.84241	3.064	-167.574	168.366	-11.258	125.572	-77.293	64.954	-8.808	31.224	1.93642	23.0007
Naïve_2019_1_pst	Naïve_2019_1	Naïve_2019_pst	Naïve_2019	1	pst	81	81	104	7.75	268	129.253	70.397	127.5	298.5	239.075	47.051	103	9	255	38.837	31.151	1095.49	0	184.396	92.639	48.777	NA	NA	NA	NA	0.5	19.007	10.636	3.968	0.5	19.007	10.636	1.83379	3.968	-178.238	170.538	-7.808	102.122	-155.283	103.736	-2.738	36.195	5.94095	102.998
Naïve_2019_1_pst	Naïve_2019_1	Naïve_2019_pst	Naïve_2019	1	pst	82	82	39	0	134.25	69.122	35.975	115.75	226.5	178.763	33.577	38	18	48	33.641	6.31	406.716	0	159.824	79.451	43.288	NA	NA	NA	NA	2.693	16.279	10.703	3.268	2.693	16.279	10.703	1.84534	3.268	-178.781	170.538	11.778	106.973	-68.199	55.105	3.698	28.606	2.54477	38.0002
Naïve_2019_1_pst	Naïve_2019_1	Naïve_2019_pst	Naïve_2019	1	pst	83	83	134	2	375.5	219.674	85.329	113.5	298.25	175.539	40.646	133	12	65	37.164	7.043	1076.13	0	378.328	223.757	81.936	NA	NA	NA	NA	0.5	17.862	8.091	3.802	0.5	17.862	8.091	1.395	3.802	-177.138	180	16.825	103.175	-84.289	172.875	6.572	42.925	2.84444	133.003
Naïve_2019_1_pst	Naïve_2019_1	Naïve_2019_pst	Naïve_2019	1	pst	84	84	43	139.75	290	211.628	38.301	195.5	297.25	244.062	28.728	42	0	46	36.186	6.666	494.998	0	150.252	94.282	37.112	NA	NA	NA	NA	4.1	20.069	11.786	3.685	4.1	20.069	11.786	2.03207	3.685	-167.005	168.503	3.982	82.049	-58.44	72.109	11.513	29.584	3.29445	41.9988
Naïve_2019_1_pst	Naïve_2019_1	Naïve_2019_pst	Naïve_2019	1	pst	85	85	44	22	192.75	120.71	51.98	226.25	298.75	267.415	21.773	43	26	44	34.909	3.946	522.578	0	114.963	58.939	28.745	NA	NA	NA	NA	4.743	17.148	12.153	2.756	4.743	17.148	12.153	2.09534	2.756	-167.471	178.807	19.736	105.027	-38.479	102.826	13.059	28.25	4.54562	42.9999
Naïve_2019_1_pst	Naïve_2019_1	Naïve_2019_pst	Naïve_2019	1	pst	86	86	25	36	125.25	81.6	28.8	240.75	296.75	261.25	17.195	24	27	50	33.2	4.32	309.956	0	63.388	44.947	16.882	NA	NA	NA	NA	3.783	17.862	12.915	3.849	3.783	17.862	12.915	2.22672	3.849	-158.962	169.38	0.807	100.765	-57.284	61.125	7.126	33.767	4.88982	23.9997
Naïve_2019_1_pst	Naïve_2019_1	Naïve_2019_pst	Naïve_2019	1	pst	87	87	12	94.75	136.25	114.938	16.479	240.5	298.5	268.979	20.652	11	26	44	33.75	4.864	140.755	0	58.044	35.659	18.874	NA	NA	NA	NA	10.003	18.154	12.796	2.736	10.003	18.154	12.796	2.20621	2.736	-127.093	174.094	19.903	109.929	-58.813	21.248	-22.341	25.607	2.42497	10.9999
Naïve_2019_1_pst	Naïve_2019_1	Naïve_2019_pst	Naïve_2019	1	pst	88	88	23	1.25	156.25	85.859	51.932	185.75	296.75	220.457	34.447	22	26	41	34.826	4.086	227.503	0	183.784	106.178	57.99	NA	NA	NA	NA	3.889	18.4	10.341	3.791	3.889	18.4	10.341	1.78293	3.791	-173.29	155.638	-85.325	112.418	-51.71	50.928	-0.054	25.221	1.23788	22.0001
Naïve_2019_1_pst	Naïve_2019_1	Naïve_2019_pst	Naïve_2019	1	pst	89	89	14	0	37	21.518	13.591	180.5	260.25	212.268	30.074	13	27	39	32.5	3.674	124.922	0	81.541	54.529	29.412	NA	NA	NA	NA	5.303	14.682	9.609	2.812	5.303	14.682	9.609	1.65672	2.812	-165.069	168.69	-50.677	100.62	-48.366	7.765	-16.022	18.114	1.53201	13.0005
Naïve_2019_1_pst	Naïve_2019_1	Naïve_2019_pst	Naïve_2019	1	pst	90	90	66	0.75	272.25	148.979	85.766	188.5	299	245.314	27.884	65	14	51	34.273	6.06	775.907	0	190.228	98.72	47.659	NA	NA	NA	NA	1.031	17.557	11.937	3.854	1.031	17.557	11.937	2.0581	3.854	-176.348	169.439	9.902	104.28	-55.67	162.031	7.935	30.443	4.07883	65.0002
Naïve_2019_1_pst	Naïve_2019_1	Naïve_2019_pst	Naïve_2019	1	pst	91	91	31	0.5	73.25	46.306	18.123	171	298.75	226.298	34.03	30	26	45	34.71	4.839	263.149	0	95.868	54.914	23.244	NA	NA	NA	NA	2.016	15.9	8.772	3.776	2.016	15.9	8.772	1.51241	3.776	-103.496	157.38	53.829	72.344	-65.832	158.824	15.058	45.603	2.74491	29.9987
Naïve_2019_1_pst	Naïve_2019_1	Naïve_2019_pst	Naïve_2019	1	pst	92	92	11	136.75	173.25	153	12.544	269.5	299	283.818	10.419	10	28	43	35.273	4.671	73.29	0	36.5	27.458	11.881	NA	NA	NA	NA	3.482	10.966	7.329	2.877	3.482	10.966	7.329	1.26362	2.877	-154.654	141.633	17.967	128.355	-126.656	56.31	-16.254	47.85	2.00795	10
Naïve_2019_1_pst	Naïve_2019_1	Naïve_2019_pst	Naïve_2019	1	pst	93	93	28	96.25	179.25	122.232	23.907	265.5	298.75	277.982	9.953	27	27	39	33.393	3.201	126.723	0	83.6	62.457	21.07	NA	NA	NA	NA	0	14.073	4.693	4.129	0	14.073	4.693	0.809138	4.129	-173.991	180	54.625	123.683	-171.87	161.565	-13.074	63.845	1.51583	27.0026
Naïve_2019_1_pst	Naïve_2019_1	Naïve_2019_pst	Naïve_2019	1	pst	94	94	17	56.5	95.5	76.868	13.804	235	297.5	270.824	21.202	16	28	45	33.706	4.12	157.948	0	61.062	29.297	20.658	NA	NA	NA	NA	3.01	17.007	9.872	4.065	3.01	17.007	9.872	1.70207	4.065	-126.027	154.179	27.046	101.323	-17.847	65.406	16.584	24.206	2.58668	15.9996
Naïve_2019_1_pst	Naïve_2019_1	Naïve_2019_pst	Naïve_2019	1	pst	95	95	71	1.25	147.75	89.98	37.606	84.5	294.167	162.808	58.46	70	15	54	33.085	7.034	612.908	0	163.915	110.082	36.11	NA	NA	NA	NA	0.333	18.151	8.756	3.871	0.333	18.151	8.756	1.50966	3.871	-170.538	162.255	29.42	92.79	-177.06	97.125	-3.074	46.426	3.73918	69.9986
Naïve_2019_1_pst	Naïve_2019_1	Naïve_2019_pst	Naïve_2019	1	pst	96	96	12	0.25	82.75	51.604	27.236	272	296	285.812	6.417	11	30	38	32.667	2.57	111.416	0	83.652	53.458	27.396	NA	NA	NA	NA	4.008	15.478	10.129	4.358	4.008	15.478	10.129	1.74638	4.358	-90	157.011	30.362	69.025	-90	95.962	8.975	56.607	1.3319	10.9997
Naïve_2019_1_pst	Naïve_2019_1	Naïve_2019_pst	Naïve_2019	1	pst	97	97	77	16.333	142	94.037	32.437	104.5	297.5	203.798	54.578	76	9	47	33.221	6.365	778.854	0	194.634	111.799	50.93	NA	NA	NA	NA	0.25	22.867	10.248	4.008	0.25	22.867	10.248	1.7669	4.008	-176.309	180	11.427	108.33	-143.746	174.289	7.633	47.778	4.00163	76.0006
Naïve_2019_1_pst	Naïve_2019_1	Naïve_2019_pst	Naïve_2019	1	pst	98	98	25	8.833	144.833	85.5	45.475	219.167	291.5	253.54	22.768	24	28	44	34.16	3.986	262.701	0	85.721	59.702	19.778	NA	NA	NA	NA	2	18.409	10.946	4.416	2	18.409	10.946	1.88724	4.416	-174.289	180	16.486	131.749	-60.327	77.213	-5.462	32.647	3.0646	23.9997
Naïve_2019_1_pst	Naïve_2019_1	Naïve_2019_pst	Naïve_2019	1	pst	99	99	62	0	191.25	85.358	52.683	79	280.5	181.253	57.69	61	14	46	33.258	6.363	683.878	0	261.751	127.982	70.85	NA	NA	NA	NA	1.9	17.448	11.211	3.36	1.9	17.448	11.211	1.93293	3.36	-167.391	177.879	16.299	104.417	-125.892	103.713	-3.69	33.547	2.6127	61.0006
Naïve_2019_1_pst	Naïve_2019_1	Naïve_2019_pst	Naïve_2019	1	pst	100	100	81	2.833	200.833	100.553	64.145	0	297.833	173.088	81.785	80	7	64	36.556	9.821	587.484	0	340.001	157.014	101.499	NA	NA	NA	NA	1.424	12.693	7.344	2.604	1.424	12.693	7.344	1.26621	2.604	-175.601	180	-42.719	79.806	-165.964	168.551	0.075	43.141	1.72789	79.9951
Naïve_2019_1_pst	Naïve_2019_1	Naïve_2019_pst	Naïve_2019	1	pst	101	101	82	40	103	65.125	17.391	187	298.5	235.774	31.092	81	27	47	34.549	4.068	636.499	0	118.386	67.483	28.866	NA	NA	NA	NA	0.236	16.167	7.858	3.636	0.236	16.167	7.858	1.35483	3.636	-175.236	180	9.781	105.883	-161.565	143.288	12.045	44.036	5.37647	81.0001
Naïve_2019_1_pst	Naïve_2019_1	Naïve_2019_pst	Naïve_2019	1	pst	102	102	10	39	97.75	62.325	21.241	266	297	280.5	11.109	9	25	42	33.7	5.056	91.986	0	58.759	31.706	19.095	NA	NA	NA	NA	4.589	16.617	10.221	4.156	4.589	16.617	10.221	1.76224	4.156	-94.399	64.026	-18.856	56.411	-28.626	42.397	15.46	27.087	1.56548	8.99971
Naïve_2019_1_pst	Naïve_2019_1	Naïve_2019_pst	Naïve_2019	1	pst	103	103	28	170.75	395.667	284.152	68.432	144.667	297.5	219.461	44.922	27	0	255	51.5	58.066	332.824	0	264.578	139.201	79.108	NA	NA	NA	NA	6.731	17.96	12.327	2.864	6.731	17.96	12.327	2.12534	2.864	-85.601	35.218	-27.45	38.246	-42.997	49.242	2.706	21.032	1.25794	26.9996
Naïve_2019_1_pst	Naïve_2019_1	Naïve_2019_pst	Naïve_2019	1	pst	104	104	38	0.5	187.833	85.816	62.867	178.833	298.167	233.105	28.977	37	28	44	34.579	3.916	297.605	0	202.956	113.977	62.736	NA	NA	NA	NA	0.745	15.442	8.043	3.389	0.745	15.442	8.043	1.38672	3.389	-176.634	180	-45.43	137.803	-66.371	92.657	6.942	34.505	1.46635	37.0017
Naïve_2019_1_pst	Naïve_2019_1	Naïve_2019_pst	Naïve_2019	1	pst	105	105	126	39	293.25	170.794	61.792	61	299	201.801	65.452	125	0	60	33.944	8.358	1372.96	0	238.089	120.006	57.679	NA	NA	NA	NA	0.5	19.514	10.984	4.573	0.5	19.514	10.984	1.89379	4.573	-175.236	180	-24.385	104.178	-158.629	169.216	4.646	44.605	5.76659	124.996
Naïve_2019_1_pst	Naïve_2019_1	Naïve_2019_pst	Naïve_2019	1	pst	106	106	19	100.167	159.167	126.693	19.078	234.5	298.5	267.868	21.268	18	31	44	34.105	3.213	182.036	0	76.867	37.978	25.792	NA	NA	NA	NA	3.801	14.802	10.113	3.384	3.801	14.802	10.113	1.74362	3.384	-126.87	174.56	33.5	100.1	-31.965	59.444	12.45	28.48	2.36819	18.0002
Naïve_2019_1_pst	Naïve_2019_1	Naïve_2019_pst	Naïve_2019	1	pst	107	107	22	135	180.75	158.989	15.633	174.25	299	233.489	40.37	21	21	51	36.227	6.531	268.344	0	127.122	73.068	37.147	NA	NA	NA	NA	5.5	17.813	12.778	3.392	5.5	17.813	12.778	2.2031	3.392	-90	117.35	2.947	85.594	-28.175	55.817	7.836	21.248	2.11092	21.0005
Naïve_2019_1_pst	Naïve_2019_1	Naïve_2019_pst	Naïve_2019	1	pst	108	108	78	67	384.25	187.843	110.198	142.25	296.25	210.83	40.682	77	0	255	35.41	26.456	895.11	0	293.444	142.527	68.151	NA	NA	NA	NA	2.5	19.981	11.625	3.704	2.5	19.981	11.625	2.00431	3.704	-163.54	169.38	-33.306	79.374	-67.733	162.408	10.574	37.007	3.05036	76.9987
Naïve_2019_1_pst	Naïve_2019_1	Naïve_2019_pst	Naïve_2019	1	pst	109	109	57	0	130.5	81.838	33.645	214	298.25	255.842	21.997	56	26	43	32.596	3.353	514.595	0	105.015	77.519	23.215	NA	NA	NA	NA	1.031	16.134	9.189	4.368	1.031	16.134	9.189	1.58431	4.368	-175.815	172.405	-23.662	105.204	-154.581	172.235	-1.876	53.938	4.9002	56.0012
Naïve_2019_1_pst	Naïve_2019_1	Naïve_2019_pst	Naïve_2019	1	pst	110	110	107	111.5	302	199.012	48.909	14.5	295.25	114.794	64.812	106	13	62	37.888	8.442	1228.16	0	282.801	196.65	59.721	NA	NA	NA	NA	0.5	21.051	11.586	4.253	0.5	21.051	11.586	1.99759	4.253	-178.939	180	-28.949	98.441	-168.608	126.18	0.417	42.087	4.34284	106.004
Naïve_2019_1_pst	Naïve_2019_1	Naïve_2019_pst	Naïve_2019	1	pst	111	111	54	135.5	357.5	241.438	64.276	77.167	298.5	178.426	69.353	53	30	59	38.556	5.862	681.17	0	286.63	162.821	87.464	NA	NA	NA	NA	4.269	18.714	12.852	3.307	4.269	18.714	12.852	2.21586	3.307	-174.053	175.914	5.738	96.18	-67.519	59.91	-5.205	21.402	2.37648	53.0011
Naïve_2019_1_pst	Naïve_2019_1	Naïve_2019_pst	Naïve_2019	1	pst	112	112	15	69.167	166.833	116.989	33.696	250.167	298.833	273.544	17.759	14	27	47	34	4.811	162.761	0	97.703	56.623	33.929	NA	NA	NA	NA	4.028	16.333	11.626	3.842	4.028	16.333	11.626	2.00448	3.842	-109.799	75.256	-6.569	60.357	-126.333	52.09	7.817	45.303	1.66588	13.9997
Naïve_2019_1_pst	Naïve_2019_1	Naïve_2019_pst	Naïve_2019	1	pst	113	113	19	17.833	91.5	56.202	22.882	241.833	297.833	261.763	18.668	18	27	43	34.632	4.31	189.046	0	68.743	42.771	17.125	NA	NA	NA	NA	1.944	19.969	10.503	5.745	1.944	19.969	10.503	1.81086	5.745	-159.444	149.036	-8.385	95.233	-27.049	171.87	31.882	70.002	2.75004	17.9992
Naïve_2019_1_pst	Naïve_2019_1	Naïve_2019_pst	Naïve_2019	1	pst	114	114	55	3.833	122.75	64.724	31.156	111.5	297.167	201.117	54.377	54	28	60	35.636	7.08	534.296	0	192.346	104.57	46.916	NA	NA	NA	NA	1.054	20.025	9.894	4.173	1.054	20.025	9.894	1.70586	4.173	-161.565	159.075	-19.131	98.316	-168.951	176.82	-8.234	53.166	2.77779	54.002
Naïve_2019_1_pst	Naïve_2019_1	Naïve_2019_pst	Naïve_2019	1	pst	115	115	237	15.25	204.5	95.626	41.595	5.5	299	127.785	61.135	236	12	57	37.034	7.168	2038.15	0	301.23	175.146	60.995	NA	NA	NA	NA	0.25	18.554	8.636	4.275	0.25	18.554	8.636	1.48897	4.275	-178.152	177.99	0.559	100.825	-172.196	173.089	3.943	53.921	6.7661	236.006
Naïve_2019_1_pst	Naïve_2019_1	Naïve_2019_pst	Naïve_2019	1	pst	116	116	124	88.833	330.833	189.976	70.646	56.833	298.5	140.897	60.493	123	11	64	36.46	8.424	1416.95	0	276.594	179.503	52.944	NA	NA	NA	NA	0.667	21.187	11.52	4.275	0.667	21.187	11.52	1.98621	4.275	-168.69	180	-14.156	106.922	-176.534	169.824	-3.967	48.819	5.12284	122.999
Naïve_2019_1_pst	Naïve_2019_1	Naïve_2019_pst	Naïve_2019	1	pst	117	117	86	47.833	353.167	164.721	97.104	204.833	298.5	248.864	29.18	85	27	255	39.814	33.674	990.374	0	287.792	121.736	75.722	NA	NA	NA	NA	0.745	19.419	11.651	4.111	0.745	19.419	11.651	2.00879	4.111	-177.207	180	4.65	94.605	-130.815	172.504	7.115	34.019	3.44128	85.0033
Naïve_2019_2_pre	Naïve_2019_2	Naïve_2019_pre	Naïve_2019	2	pre	1	2	35	0	396.994	204.324	121.494	81.615	169.208	134.292	27.686	34	30	53	43.25	11.177	415.415	0	405.372	199.088	124.254	NA	NA	NA	NA	6.023	20.478	12.218	2.435	6.023	20.478	12.218	2.10655	2.435	-179.662	176.8	72.96	151.086	-48.356	24.358	-0.383	12.653	1.02477	34.0002
Naïve_2019_2_pre	Naïve_2019_2	Naïve_2019_pre	Naïve_2019	2	pre	2	4	47	0	389	198.226	116.332	102	299	213.865	63.575	46	0	255	84.5	94.646	472.721	0	436.039	209.471	131.659	NA	NA	NA	NA	2.907	16.97	10.277	3.231	2.907	16.97	10.277	1.7719	3.231	-176.797	180	-105.555	107.802	-72.042	71.865	0.308	26.436	1.08413	45.998
Naïve_2019_2_pre	Naïve_2019_2	Naïve_2019_pre	Naïve_2019	2	pre	3	5	47	191	399	298.625	60.888	0	116.179	57.395	33.317	46	43	70	52.238	7.21	251.219	0	237.674	116.073	68.821	NA	NA	NA	NA	1	10.991	5.461	1.933	1	10.991	5.461	0.941552	1.933	-176.101	180	-120.398	92.655	-53.623	53.23	0.058	18.244	1.05699	46.0024
Naïve_2019_2_pre	Naïve_2019_2	Naïve_2019_pre	Naïve_2019	2	pre	4	8	15	0	69	30.867	23.001	134	299	219.102	51.588	14	NA	NA	NA	NA	180.746	0	178.846	88.611	56.349	NA	NA	NA	NA	10.68	14.975	12.91	1.19	10.68	14.975	12.91	2.22586	1.19	-124.373	-97.901	-112.937	8.702	-12.536	6.453	0.239	5.841	1.01062	14.0005
Naïve_2019_2_pre	Naïve_2019_2	Naïve_2019_pre	Naïve_2019	2	pre	5	9	7	329	398.167	361.793	25.057	0	27.5	17.54	11.227	6	44	56	51	5.598	79.16	0	73.603	37.523	26.922	NA	NA	NA	NA	11.19	16.455	13.193	2.342	11.19	16.455	13.193	2.27466	2.342	-6.981	52.069	19.67	22.429	-23.839	30.998	-4.551	22.822	1.0755	6.00015
Naïve_2019_2_pre	Naïve_2019_2	Naïve_2019_pre	Naïve_2019	2	pre	6	12	27	118.167	314	208.824	58.566	0	299	146.824	90.342	26	40	59	48.5	5.276	362.116	0	357.424	177.276	107.42	NA	NA	NA	NA	9.636	17.337	13.928	2.114	9.636	17.337	13.928	2.40138	2.114	-80.981	-41.182	-57.525	9.693	-14.257	15.925	0.792	7.369	1.01313	25.9991
Naïve_2019_2_pre	Naïve_2019_2	Naïve_2019_pre	Naïve_2019	2	pre	7	15	23	0	152.979	80.178	46.283	3.047	235	122.709	73.847	22	58	58	58	NA	283.959	0	277.857	138.31	86.599	NA	NA	NA	NA	8	18.534	12.907	2.203	8	18.534	12.907	2.22534	2.203	-90	-36.954	-57.495	12.646	-9.854	53.046	1.23	12.865	1.02196	22.0004
Naïve_2019_2_pre	Naïve_2019_2	Naïve_2019_pre	Naïve_2019	2	pre	8	16	33	23.297	235	119.655	71.397	0	299	141.211	89.886	32	26	63	41.769	11.344	377.795	0	363.662	195.637	114.468	NA	NA	NA	NA	6.159	19.53	11.806	2.886	6.159	19.53	11.806	2.03552	2.886	-146.725	-73.871	-124.293	16.749	-29.47	29.395	1.594	12.119	1.03886	32.0003
Naïve_2019_2_pre	Naïve_2019_2	Naïve_2019_pre	Naïve_2019	2	pre	9	21	28	0	201.167	98.749	57.799	0	269	138.337	85.173	27	41	64	48.429	6.595	344.073	0	335.9	172.308	102.611	NA	NA	NA	NA	6.574	17.923	12.743	2.706	6.574	17.923	12.743	2.19707	2.706	101.56	155.448	127.063	12.639	-19.151	26.078	0.91	12.067	1.02433	27.0009
Naïve_2019_2_pre	Naïve_2019_2	Naïve_2019_pre	Naïve_2019	2	pre	10	22	30	5.451	397.621	203.666	121.324	260.737	292.374	279.472	7.983	29	31	57	45	6.616	395.33	0	393.443	194.417	121.531	NA	NA	NA	NA	8.24	18.65	13.632	2.276	8.24	18.65	13.632	2.35034	2.276	-178.807	180	-112.984	134.578	-9.701	10.136	0.13	5.348	1.0048	29.0001
Naïve_2019_2_pre	Naïve_2019_2	Naïve_2019_pre	Naïve_2019	2	pre	11	23	8	0	7.25	5.344	2.507	206.25	297.75	253.281	32.037	7	40	56	46.5	6.547	92.631	0	91.749	47.402	32.02	NA	NA	NA	NA	11.026	16	13.233	1.751	11.026	16	13.233	2.28155	1.751	73.301	98.471	85.991	8.614	-14.182	18.902	1.119	12.184	1.00961	7
Naïve_2019_2_pre	Naïve_2019_2	Naïve_2019_pre	Naïve_2019	2	pre	12	24	41	139	398.833	273.024	79.769	190.833	299	251.062	28.63	40	0	255	96.2	101.115	292.449	0	281.449	140.031	83.82	NA	NA	NA	NA	1.658	15.657	7.311	2.687	1.658	15.657	7.311	1.26052	2.687	-177.956	180	139.184	75.739	-46.69	60.257	-0.054	16.967	1.03908	40.0012
Naïve_2019_2_pre	Naïve_2019_2	Naïve_2019_pre	Naïve_2019	2	pre	13	25	6	0	52.167	25.806	20.086	278.167	298.833	286.556	8.518	5	39	54	49.333	5.645	56.992	0	56.111	29.109	21.771	NA	NA	NA	NA	8.944	15.366	11.398	2.553	8.944	15.366	11.398	1.96517	2.553	-156.194	180	-86.927	149.241	-26.565	2.224	-7.663	13.203	1.0157	5.00018
Naïve_2019_2_pre	Naïve_2019_2	Naïve_2019_pre	Naïve_2019	2	pre	14	26	28	163.167	399	257.144	78.282	253.403	298.833	272.327	11.343	27	0	253	58	67.701	291.539	0	238.392	101.993	73.187	NA	NA	NA	NA	4.06	17.209	10.798	3.326	4.06	17.209	10.798	1.86172	3.326	-103.619	54.235	-17.289	41.712	-40.249	48.104	1.852	22.713	1.22294	26.9994
Naïve_2019_2_pre	Naïve_2019_2	Naïve_2019_pre	Naïve_2019	2	pre	15	27	27	245.167	304.833	285.399	17.802	0	297.833	153.419	92.137	26	0	255	57.895	50.007	320.276	0	302.339	154.335	93.045	NA	NA	NA	NA	7.157	17.337	12.318	2.36	7.157	17.337	12.318	2.12379	2.36	70.662	145.713	101.499	20.552	-21.072	25.037	-0.217	13.499	1.05933	26.0006
Naïve_2019_2_pre	Naïve_2019_2	Naïve_2019_pre	Naïve_2019	2	pre	16	28	12	43.5	69.5	58.361	7.578	192.167	297.833	238.111	36.464	11	39	63	47.75	7.557	113.104	0	108.818	60.849	37.071	NA	NA	NA	NA	5	13.4	10.282	2.798	5	13.4	10.282	1.77276	2.798	-135	-79.695	-106.019	18.424	-33.602	11.99	-1.743	13.897	1.03939	11.0002
Naïve_2019_2_pst	Naïve_2019_2	Naïve_2019_pst	Naïve_2019	2	pst	1	2	25	0.126	39.281	31.033	10.765	65.906	160.502	107.938	32.373	24	27	46	36.294	5.654	191.937	0	90.775	58.015	24.371	NA	NA	NA	NA	2.171	16.613	7.997	4.093	2.171	16.613	7.997	1.37879	4.093	-120.466	169.196	-28.423	90.123	-76.68	116.816	6.417	43.316	2.11443	24.0011
Naïve_2019_2_pst	Naïve_2019_2	Naïve_2019_pst	Naïve_2019	2	pst	2	4	93	122.833	250	171.04	37.72	82.194	299	188.052	53.949	92	9	58	31.968	10.613	829.277	0	237.267	142.592	50.254	NA	NA	NA	NA	1.129	18.15	9.014	4.239	1.129	18.15	9.014	1.55414	4.239	-179.176	178.773	-9.601	106.961	-161.565	120.256	2.001	37.948	3.49512	91.9988
Naïve_2019_2_pst	Naïve_2019_2	Naïve_2019_pst	Naïve_2019	2	pst	3	21	71	166	253.319	198.611	22.464	58.05	298	165.334	69.78	70	24	51	37.265	5.457	674.886	0	247.398	135.823	68.809	NA	NA	NA	NA	1.74	16.433	9.641	3.158	1.74	16.433	9.641	1.66224	3.158	-175.599	169.699	-13.047	98.762	-82.52	60.768	2.009	27.867	2.72794	70.0017
Naïve_2019_2_pst	Naïve_2019_2	Naïve_2019_pst	Naïve_2019	2	pst	4	33	274	76.5	314	214.514	66.659	0	297.699	154.183	77.222	273	0	255	41.76	32.509	2465.77	0	326.866	198.03	69.574	NA	NA	NA	NA	0.236	19.168	9.032	3.941	0.236	19.168	9.032	1.55724	3.941	-178.898	180	18.09	103.172	-178.179	168.69	0.972	53.593	7.54368	273.004
Naïve_2019_2_pst	Naïve_2019_2	Naïve_2019_pst	Naïve_2019	2	pst	5	36	299	39.333	303	178.166	66.136	53.333	299	158.504	60.014	298	12	63	37.546	7.55	2632.57	0	317.615	192.874	55.888	NA	NA	NA	NA	0	21.311	8.834	3.748	0	21.311	8.834	1.5231	3.748	-179.091	180	-3.915	103.072	-176.364	161.565	-0.474	37.366	8.28856	298.004
Naïve_2019_2_pst	Naïve_2019_2	Naïve_2019_pst	Naïve_2019	2	pst	6	37	12	120.095	192	148.71	25.502	267.315	299	286.437	12.408	12	28	41	33.5	4.764	121.761	0	75.63	46.026	26.643	NA	NA	NA	NA	4.202	20	11.069	4.518	4.202	15.674	10.16	1.75172	3.412	-177.709	180	46.523	137.714	-67.975	87.743	-6.343	46.029	1.60996	11.0002
Naïve_2019_2_pst	Naïve_2019_2	Naïve_2019_pst	Naïve_2019	2	pst	7	39	60	191.667	305.333	255.686	36.707	186.5	298.5	238.202	34.205	59	0	255	52.857	64.724	345.582	0	157.225	90.275	45.772	NA	NA	NA	NA	0.943	11.731	5.857	2.69	0.943	11.731	5.857	1.00983	2.69	-174.644	177.274	21.735	96.096	-101.31	82.776	2.463	30.501	2.19801	59.0032
Naïve_2019_2_pst	Naïve_2019_2	Naïve_2019_pst	Naïve_2019	2	pst	8	42	55	119.667	245.5	166.01	34.564	77	298.167	188.458	69.23	54	14	50	34	8.056	560.926	0	227.159	118.063	66.704	NA	NA	NA	NA	0.833	19.35	10.388	3.751	0.833	19.35	10.388	1.79103	3.751	-154.722	153.435	-14.788	86.35	-69.638	157.521	4.05	35.45	2.46931	53.9975
Naïve_2019_2_pst	Naïve_2019_2	Naïve_2019_pst	Naïve_2019	2	pst	9	43	12	15.375	68.5	45.75	20.321	268.125	298.75	284.458	10.585	11	27	38	32.25	3.279	88.934	0	58.662	34.251	21.784	NA	NA	NA	NA	3.834	10.14	8.085	2.04	3.834	10.14	8.085	1.39397	2.04	-70.974	96.17	0.915	60.608	-17.786	60.02	16.714	29.252	1.51604	10.9999
Naïve_2019_2_pst	Naïve_2019_2	Naïve_2019_pst	Naïve_2019	2	pst	10	45	22	2.375	195	106.532	60.457	274.375	299	289.242	7.019	21	27	49	34.722	5.929	215.641	0	193.258	89.888	59.487	NA	NA	NA	NA	4.002	16.387	10.269	3.088	4.002	16.387	10.269	1.77052	3.088	-177.101	180	16.901	163.727	-49.855	73.044	1.211	25.151	1.11582	20.9992
Naïve_2019_2_pst	Naïve_2019_2	Naïve_2019_pst	Naïve_2019	2	pst	11	47	153	0.375	326	132.498	98.16	0	287.625	162.422	55.431	152	22	61	36.22	6.816	995.107	0	368.359	261.232	90.887	NA	NA	NA	NA	0	21.816	6.547	4.661	0	21.816	6.547	1.12879	4.661	-179.182	180	11.037	112.252	-154.592	180	-0.296	57.139	2.70146	151.994
Naïve_2019_2_pst	Naïve_2019_2	Naïve_2019_pst	Naïve_2019	2	pst	12	50	54	159	258.625	199.992	28.728	90	298.125	195.672	70.508	53	27	47	36.453	4.754	512.928	0	216.74	108.224	68.104	NA	NA	NA	NA	1.031	15.782	9.678	3.185	1.031	15.782	9.678	1.66862	3.185	-168.69	165.964	-3.927	99.133	-33.007	54.819	3.579	19.139	2.36656	52.9994
Naïve_2019_2_pst	Naïve_2019_2	Naïve_2019_pst	Naïve_2019	2	pst	13	52	5	108.491	146.779	123.975	17.181	226.641	260.587	247.048	13.816	5	NA	NA	NA	NA	56.872	0	51.17	26.425	20.82	NA	NA	NA	NA	9.335	23.478	14.218	6.646	9.335	14.614	11.283	1.94534	2.481	14.363	80.938	43.51	30.315	-30.736	-9.638	-22.192	11.106	1.11143	4
Naïve_2019_2_pst	Naïve_2019_2	Naïve_2019_pst	Naïve_2019	2	pst	14	54	64	32.5	182.875	123.832	43.94	32.625	298.25	163.879	79.662	63	18	54	35.719	7.529	698.089	0	291.061	169.099	77.747	NA	NA	NA	NA	4.07	16.793	11.081	2.907	4.07	16.793	11.081	1.91052	2.907	-145.685	142.896	4.052	87.376	-51.581	49.198	3.133	26.948	2.39843	62.9987
Naïve_2019_2_pst	Naïve_2019_2	Naïve_2019_pst	Naïve_2019	2	pst	15	59	58	1.125	283.875	160.937	90.824	147.625	298.5	233.547	39.967	57	0	255	35.268	30.978	629.692	0	284.684	183.591	76.357	NA	NA	NA	NA	2.05	19.508	11.047	3.552	2.05	19.508	11.047	1.90466	3.552	-173.83	156.571	1.031	92.39	-49.489	83.447	3.501	22.533	2.2119	57.0012
Naïve_2019_2_pst	Naïve_2019_2	Naïve_2019_pst	Naïve_2019	2	pst	16	61	48	0	171.466	86.824	46.896	47.425	298.012	145.258	70.716	47	12	47	33.958	6.857	501.337	0	268.517	178.554	76.072	NA	NA	NA	NA	3.811	19.372	10.667	3.428	3.811	19.372	10.667	1.83914	3.428	-170.538	173.66	-15.745	115.927	-55.457	107.745	4.853	27.152	1.86706	46.9989
Naïve_2019_2_pst	Naïve_2019_2	Naïve_2019_pst	Naïve_2019	2	pst	17	63	8	193.546	230.809	202.504	12.06	103.802	158.441	136.684	20.391	10	NA	NA	NA	NA	83.906	0	63.07	34.249	21.634	NA	NA	NA	NA	2.375	26.623	11.987	8.092	2.375	16.501	8.401	1.44845	4.33	-16.157	119.865	68.491	51.587	-136.023	52.875	-17.297	65.668	1.33036	6.99975
Naïve_2019_2_pst	Naïve_2019_2	Naïve_2019_pst	Naïve_2019	2	pst	18	67	49	1.167	86.667	64.32	23.745	143.833	297.5	217.075	43.762	48	28	48	35.837	4.723	228.704	0	166.979	82.919	45.475	NA	NA	NA	NA	0	9.923	4.765	2.729	0	9.923	4.765	0.821552	2.729	-171.87	180	-63.524	90.553	-90	175.815	14.351	54.977	1.36966	47.9966
Naïve_2019_2_pst	Naïve_2019_2	Naïve_2019_pst	Naïve_2019	2	pst	19	70	9	198.29	271.593	234.755	26.656	219.727	253.591	229.356	9.691	10	NA	NA	NA	NA	92.509	0	80.747	45.459	25.827	NA	NA	NA	NA	6.533	24.557	11.564	5.721	6.533	12.702	9.517	1.64086	2.335	-177.303	175.846	-70.209	150.519	-33.918	17.435	-5.756	21.435	1.14566	7.99974
Naïve_2019_2_pst	Naïve_2019_2	Naïve_2019_pst	Naïve_2019	2	pst	20	71	5	261.869	272.459	266.502	4.898	276.224	278.968	277.418	1.18	6	NA	NA	NA	NA	14.383	0	10.59	5.124	4.602	NA	NA	NA	NA	1.951	8.433	3.596	3.225	1.951	2.811	2.19	0.377586	0.415	-18.661	137.657	53.017	66.105	-46.174	156.318	24.032	114.635	1.35817	3.99972
Naïve_2019_2_pst	Naïve_2019_2	Naïve_2019_pst	Naïve_2019	2	pst	21	72	90	41.167	257.625	155.321	59.45	96.125	297	187.44	47.376	89	10	60	32.244	9.078	721.9	0	278.453	153.525	67.828	NA	NA	NA	NA	1.741	14.355	8.111	3.221	1.741	14.355	8.111	1.39845	3.221	-167.125	163.74	6.532	98.229	-89.929	41.562	-5.648	23.914	2.59254	89.0026
Naïve_2019_2_pst	Naïve_2019_2	Naïve_2019_pst	Naïve_2019	2	pst	22	73	134	105	269.5	205.692	47.869	194.645	298.167	260.085	25.601	133	0	255	42.336	37.747	500.953	0	119.715	62.29	27.52	NA	NA	NA	NA	0	11.011	3.767	2.674	0	11.011	3.767	0.649483	2.674	-177.797	180	-5.404	113.247	-171.87	168.755	1.37	54.2	4.18455	132.985
Naïve_2019_2_pst	Naïve_2019_2	Naïve_2019_pst	Naïve_2019	2	pst	23	76	156	89.167	285.5	190.765	53.873	0	298.5	137.361	94.27	155	0	67	38.173	8.404	1495.27	0	295.179	187.388	78.17	NA	NA	NA	NA	1.054	20.285	9.647	3.678	1.054	20.285	9.647	1.66328	3.678	-178.452	177.397	-12.137	98.371	-154.737	172.978	-0.571	41.278	5.06564	154.999
Naïve_2019_2_pst	Naïve_2019_2	Naïve_2019_pst	Naïve_2019	2	pst	24	77	5	44.908	52.984	49.326	3.533	241.191	276.019	255.592	13.911	4	NA	NA	NA	NA	40.793	0	34.854	15.927	13.136	NA	NA	NA	NA	7.365	15.188	10.198	3.431	7.365	15.188	10.198	1.75828	3.431	25.264	107.52	81.841	38.034	-2.004	73.028	27.419	40.05	1.1704	4.0001
Naïve_2019_2_pst	Naïve_2019_2	Naïve_2019_pst	Naïve_2019	2	pst	25	86	47	0	268.667	162.193	75.355	134.5	297.5	191.834	52.867	46	19	52	34.634	6.127	499.358	0	272.112	173.711	77.349	NA	NA	NA	NA	0	16.853	10.856	3.724	0	16.853	10.856	1.87172	3.724	-177.739	163.811	37.757	81.814	-125.218	48.451	-1.158	30.267	1.83512	45.9983
Naïve_2019_2_pst	Naïve_2019_2	Naïve_2019_pst	Naïve_2019	2	pst	26	90	53	63.833	305	175.157	97.882	194.667	297.833	243.701	29.407	52	27	255	44.604	42.383	554.481	0	255.093	138.136	79.933	NA	NA	NA	NA	0.167	20.194	10.663	4.573	0.167	20.194	10.663	1.83845	4.573	-135.939	180	-3.489	84.552	-66.801	165.964	4.617	41.657	2.17364	52.0005
Naïve_2019_2_pst	Naïve_2019_2	Naïve_2019_pst	Naïve_2019	2	pst	27	104	7	0	31.747	15.944	12.605	266	299	282.032	11.55	6	NA	NA	NA	NA	62.961	0	43.501	23.391	15.824	NA	NA	NA	NA	6.607	17.914	10.493	4.229	6.607	17.914	10.493	1.80914	4.229	-29.568	90	29.126	51.43	-112.684	63.076	-23.914	76.368	1.44735	6.00029
Naïve_2019_2_pst	Naïve_2019_2	Naïve_2019_pst	Naïve_2019	2	pst	28	107	10	157.37	202.476	173.971	14.378	290.495	298.952	293.47	3.049	9	31	48	36.3	5.559	49.354	0	45.133	29.149	14.426	NA	NA	NA	NA	1.129	11.703	5.484	3.795	1.129	11.703	5.484	0.945517	3.795	-174.289	176.634	-23.374	166.539	-41.634	27.979	-9.773	20.477	1.09352	8.99964
Naïve_2019_2_pst	Naïve_2019_2	Naïve_2019_pst	Naïve_2019	2	pst	29	108	13	104.12	142.022	121.854	14.741	270.448	297.072	283.555	8.478	12	30	50	35.154	5.257	81.976	0	41.01	26.166	13.64	NA	NA	NA	NA	3.571	11.083	6.831	2.465	3.571	11.083	6.831	1.17776	2.465	-174.472	153.435	-25.354	117.684	-128.733	85.77	-15.735	51.635	1.99893	12.0006
Naïve_2019_2_pst	Naïve_2019_2	Naïve_2019_pst	Naïve_2019	2	pst	30	110	264	67.227	370.724	225.897	71.667	86.167	298.333	163.387	44.841	263	14	255	39.565	20.909	2244.66	0	273.615	157.64	50.245	NA	NA	NA	NA	1.067	19.4	8.535	3.765	1.067	19.4	8.535	1.47155	3.765	-178.452	180	4.794	104.264	-176.186	179.157	0.722	50.281	8.20371	262.995
Naïve_2019_2_pst	Naïve_2019_2	Naïve_2019_pst	Naïve_2019	2	pst	31	111	174	43.333	270.667	174.345	56.054	87.5	299	180.491	61.492	173	24	58	36.647	5.807	974.859	0	234.812	128.96	65.828	NA	NA	NA	NA	0	13.567	5.635	3.541	0	13.567	5.635	0.971552	3.541	-176.82	180	12.011	104.556	-180	180	1.117	50.823	4.15166	173.001
Naïve_2019_2_pst	Naïve_2019_2	Naïve_2019_pst	Naïve_2019	2	pst	32	112	17	29.667	86.5	47.069	20.212	289	298.333	293.696	2.706	16	26	39	32.765	3.562	85.428	0	54.016	17.717	18.185	NA	NA	NA	NA	1.014	11.198	5.339	3.407	1.014	11.198	5.339	0.920517	3.407	-140.389	129.289	-12.516	71.786	-131.248	170.646	-15.123	71.124	1.58153	16.0007
Naïve_2019_2_pst	Naïve_2019_2	Naïve_2019_pst	Naïve_2019	2	pst	33	113	16	36.833	55.667	46.948	6.12	281	298.333	287.896	5.967	15	28	41	34.688	3.61	57.505	0	19.511	12.096	6.292	NA	NA	NA	NA	0.236	8.89	3.834	2.507	0.236	8.89	3.834	0.661034	2.507	-170.538	173.541	-25.701	113.211	-149.25	147.918	-13.011	74.726	2.94731	14.9987
Naïve_2019_2_pst	Naïve_2019_2	Naïve_2019_pst	Naïve_2019	2	pst	34	115	34	25.333	109.758	71.077	25.476	164	298.952	236.885	43.421	33	27	50	34.912	5.201	340.968	0	144.335	74.855	39.706	NA	NA	NA	NA	3.27	17.52	10.332	4.176	3.27	17.52	10.332	1.78138	4.176	-176.889	171.634	-27.187	113.206	-54.997	50.102	-3.706	26.975	2.36234	33.0012
Naïve_2019_2_pst	Naïve_2019_2	Naïve_2019_pst	Naïve_2019	2	pst	35	116	45	116.667	284	193.794	54.964	121	299	193.636	59.107	45	9	49	32.964	10.39	489.015	0	222.4	149.373	58.061	NA	NA	NA	NA	1.863	30.906	11.114	4.673	1.863	16.492	10.763	1.85569	3.61	-174.726	178.29	-25.688	119.667	-88.802	49.494	-3.389	24.378	2.19881	43.9999
Naïve_2019_2_pst	Naïve_2019_2	Naïve_2019_pst	Naïve_2019	2	pst	36	117	27	158.375	181.875	166.6	7.243	276	298.75	282.704	7.655	26	26	48	37.074	4.93	62.882	0	26.195	17.927	7.729	NA	NA	NA	NA	0	18.382	2.419	3.751	0	18.382	2.419	0.417069	3.751	-141.843	180	18.101	69.137	-164.055	125.311	7.868	53.284	2.40053	25.995
Naïve_2019_2_pst	Naïve_2019_2	Naïve_2019_pst	Naïve_2019	2	pst	37	118	8	0	25.75	11.141	10.551	284.625	298	290.125	4.357	7	27	34	32.125	2.295	37.664	0	27.278	17.2	10.345	NA	NA	NA	NA	1.741	10.789	5.381	2.908	1.741	10.789	5.381	0.927759	2.908	-169.992	158.962	-26.468	146.605	-68.962	23.962	-24.077	34.016	1.38075	6.99944
Naïve_2019_2_pst	Naïve_2019_2	Naïve_2019_pst	Naïve_2019	2	pst	38	119	8	0	28.991	13.802	11.282	197.539	250	218.832	19.897	7	34	45	39.5	7.778	88.674	0	43.139	24.357	15.055	NA	NA	NA	NA	8.304	16.401	12.668	3.051	8.304	16.401	12.668	2.18414	3.051	-48.971	149.958	61.116	76.207	16.523	56.827	33.155	14.247	2.05554	6.99984
Naïve_2019_2_pst	Naïve_2019_2	Naïve_2019_pst	Naïve_2019	2	pst	39	120	9	0.126	14.535	7.54	6.023	159.249	192.452	174.598	13.876	8	27	37	31.222	3.032	51.495	0	33.669	20.89	12.583	NA	NA	NA	NA	1.566	10.941	6.437	2.59	1.566	10.941	6.437	1.10983	2.59	-176.987	126.87	-61.014	92.409	-56.143	14.737	-29.11	24.962	1.52945	7.99984
Naïve_2019_2_pst	Naïve_2019_2	Naïve_2019_pst	Naïve_2019	2	pst	40	121	76	0	261.677	119.782	88.035	92.217	298.012	171.094	58.492	75	26	255	38.971	26.742	830.662	0	263.314	146.209	73.481	NA	NA	NA	NA	2.215	18.105	11.075	3.344	2.215	18.105	11.075	1.90948	3.344	-178.919	177.839	8.859	95.344	-178.823	69.217	1.071	37.796	3.15464	75.0033
Naïve_2019_2_pst	Naïve_2019_2	Naïve_2019_pst	Naïve_2019	2	pst	41	122	30	4.512	109.758	58.816	32.106	2.319	120.722	79.03	28.945	29	29	58	37.567	6.207	275.687	0	146.976	87.404	34.125	NA	NA	NA	NA	2.972	18.547	9.506	3.782	2.972	18.547	9.506	1.63897	3.782	-172.875	175.914	53.19	120.704	-24.55	126.027	16.453	30.63	1.87573	29.0014
Naïve_2019_2_pst	Naïve_2019_2	Naïve_2019_pst	Naïve_2019	2	pst	42	123	86	2.319	261.364	158.619	68.295	66.532	295.193	184.658	75.335	86	21	51	34.407	4.564	730.252	0	259.844	174.636	65.842	NA	NA	NA	NA	0	16.39	8.591	3.855	0	16.39	8.516	1.46828	3.834	-178.315	171.87	15.122	99.014	-174.27	159.522	-2.21	44.395	2.81035	85.002
Naïve_2019_2_pst	Naïve_2019_2	Naïve_2019_pst	Naïve_2019	2	pst	43	124	14	2	64.5	46.476	20.672	224.333	297.667	253.667	25.082	13	31	40	33.5	2.849	123.103	0	82.788	47.312	27.302	NA	NA	NA	NA	2.603	13.945	9.469	3.349	2.603	13.945	9.469	1.63259	3.349	-173.811	173.118	-61.026	106.448	-39.806	39.806	-11.722	21.626	1.48697	13.0006
Naïve_2019_2_pst	Naïve_2019_2	Naïve_2019_pst	Naïve_2019	2	pst	44	126	48	0.833	250.5	160.882	76.961	111.167	295.75	180.24	54.671	47	19	57	36.438	7.155	514.868	0	266.402	174.855	78.803	NA	NA	NA	NA	4.4	16.25	10.955	2.823	4.4	16.25	10.955	1.88879	2.823	-76.399	165.379	28.829	72.828	-90.189	70.05	2.181	27.351	1.93267	46.9984
Naïve_2019_2_pst	Naïve_2019_2	Naïve_2019_pst	Naïve_2019	2	pst	45	128	126	107.566	359.719	248.643	70.465	149.539	297.386	231.897	36.485	125	0	255	42.992	44.26	1231.29	0	237.953	121.171	58.093	NA	NA	NA	NA	0.7	19.022	9.85	3.306	0.7	19.022	9.85	1.69828	3.306	-176.634	180	1.804	105.668	-102.246	80.815	1.804	31.95	5.17452	125.004
Naïve_2019_2_pst	Naïve_2019_2	Naïve_2019_pst	Naïve_2019	2	pst	46	129	22	0.44	48.167	24.702	16.055	84.073	121.333	101.875	11.301	21	26	39	34.091	3.624	136.616	0	57.279	31.064	17.978	NA	NA	NA	NA	0.373	10.75	6.506	2.532	0.373	10.75	6.506	1.12172	2.532	-164.932	156.038	-27.152	106.937	-75.324	65.596	-7.83	36.793	2.3851	20.9985
Naïve_2019_2_pst	Naïve_2019_2	Naïve_2019_pst	Naïve_2019	2	pst	47	130	74	0.667	318	145.803	93.485	83.5	222	154.431	37.202	73	19	58	38.122	7.378	467.986	0	317.984	163.157	84.184	NA	NA	NA	NA	0	10.277	6.411	2.197	0	10.277	6.411	1.10534	2.197	-143.13	91.042	-6.309	48.737	-143.13	148.325	-1.014	36.802	1.47173	72.9973
Naïve_2019_2_pst	Naïve_2019_2	Naïve_2019_pst	Naïve_2019	2	pst	48	132	6	0	38.833	20.75	15.149	262.167	296.5	275.944	12.854	5	28	40	32.167	4.167	54.18	0	51.834	27.637	19.432	NA	NA	NA	NA	8.348	13.437	10.836	2.157	8.348	13.437	10.836	1.86828	2.157	-159.864	-113.385	-140.223	18.297	-20.146	5.917	-10.14	12.327	1.04526	5
Naïve_2019_2_pst	Naïve_2019_2	Naïve_2019_pst	Naïve_2019	2	pst	49	133	125	80.5	317.167	199.511	63.53	36.333	298.375	127.408	55.254	124	10	72	38.696	9.082	1282.61	0	273.156	188.049	55.25	NA	NA	NA	NA	1.414	18.981	10.344	3.38	1.414	18.981	10.344	1.78345	3.38	-178.668	176.878	-6.548	106.153	-168.435	164.873	5.138	36.3	4.6955	123.995
Naïve_2019_2_pst	Naïve_2019_2	Naïve_2019_pst	Naïve_2019	2	pst	50	134	6	0.125	27.875	16.417	10.961	267	298.5	284.667	12.854	5	28	33	30	2	50.27	0	39.807	24.245	16.523	NA	NA	NA	NA	6.619	15.151	10.054	3.47	6.619	15.151	10.054	1.73345	3.47	37.626	169.114	78.564	57.79	-6.228	65.845	31.315	39.528	1.26284	5
Naïve_2019_2_pst	Naïve_2019_2	Naïve_2019_pst	Naïve_2019	2	pst	51	136	59	0	228.625	138.968	68.015	73.25	297.167	198.663	68.343	58	25	59	36.237	6.041	693.736	0	290.488	160.879	85.543	NA	NA	NA	NA	1.249	20.397	11.961	4.251	1.249	20.397	11.961	2.06224	4.251	-112.77	151.454	18.014	77.226	-146.432	65.219	1.151	32.72	2.38817	57.9998
Naïve_2019_2_pst	Naïve_2019_2	Naïve_2019_pst	Naïve_2019	2	pst	52	137	54	64.667	273.5	168.75	63.325	123	297.667	184.67	43.235	53	10	47	33.444	7.548	551.68	0	230.744	137.62	53.962	NA	NA	NA	NA	0	17.234	10.409	4.198	0	17.234	10.409	1.79466	4.198	-163.301	104.783	-54.076	79.238	-116.565	163.301	2.584	42.89	2.39087	53.0003
Naïve_2019_2_pst	Naïve_2019_2	Naïve_2019_pst	Naïve_2019	2	pst	53	138	43	224.5	357	281.703	38.6	96	291.25	180.314	59.598	42	0	255	41.419	34.362	353.347	0	201.202	118.089	62.482	NA	NA	NA	NA	1.581	12.068	8.413	2.421	1.581	12.068	8.413	1.45052	2.421	-169.287	111.801	-47.028	69.191	-54.462	68.629	2.137	26.3	1.75618	42.0001
Naïve_2019_2_pst	Naïve_2019_2	Naïve_2019_pst	Naïve_2019	2	pst	54	139	70	91.5	157.167	124.031	21.659	223.667	297	249.748	16.952	69	28	42	33.7	2.825	332.891	0	82.121	55.513	20.936	NA	NA	NA	NA	0	11.673	4.825	2.773	0	11.673	4.825	0.831897	2.773	-170.538	180	0.478	106.244	-126.027	126.87	-10.513	32.057	4.05366	68.993
Naïve_2019_2_pst	Naïve_2019_2	Naïve_2019_pst	Naïve_2019	2	pst	55	140	104	11.5	232.5	145.854	63.669	87.125	298	205.531	61.821	103	18	61	36	6.349	796.011	0	291.065	157.489	74.095	NA	NA	NA	NA	0	15.416	7.728	4.553	0	15.416	7.728	1.33241	4.553	-164.914	172.875	-11.827	84.23	-153.079	177.246	0.986	52.25	2.73482	103.003
Naïve_2019_2_pst	Naïve_2019_2	Naïve_2019_pst	Naïve_2019	2	pst	56	141	12	357.167	397.5	384.5	14.548	226.5	296.5	261.139	24.03	11	31	47	35.167	4.086	90.189	0	80.788	37.586	27.226	NA	NA	NA	NA	4.269	11.785	8.199	2.525	4.269	11.785	8.199	1.41362	2.525	71.565	156.571	117.292	27.923	-43.738	29.076	-2.851	25.964	1.11637	11
Naïve_2019_2_pst	Naïve_2019_2	Naïve_2019_pst	Naïve_2019	2	pst	57	142	11	0.125	31.75	14.875	13.415	257.625	298.25	280.17	15.176	10	26	37	32.455	3.446	103.614	0	42.127	24.682	14.577	NA	NA	NA	NA	5.107	16.642	10.361	3.605	5.107	16.642	10.361	1.78638	3.605	-111.541	125.655	-0.672	94.728	3.074	72.609	26.355	21.856	2.45956	10.0004
Naïve_2019_3_pre	Naïve_2019_3	Naïve_2019_pre	Naïve_2019	3	pre	1	1	25	239.77	399	320.005	47.041	84.624	114	96.137	6.958	24	33	45	38.75	4.924	204.227	0	161.23	80.936	46.921	NA	NA	NA	NA	2.446	20.37	8.509	4.327	2.446	20.37	8.509	1.46707	4.327	-70.499	90	8.365	44.992	-139.279	61.845	3.295	47.696	1.26668	24.0013
Naïve_2019_3_pre	Naïve_2019_3	Naïve_2019_pre	Naïve_2019	3	pre	2	3	36	25.496	190.133	96.936	53.105	0	166.194	92.816	49.799	36	35	43	39	5.657	340.387	0	225.739	98.219	71.262	NA	NA	NA	NA	3.034	17.308	9.725	3.608	3.034	17.308	9.619	1.65845	3.73	-175.344	149.691	-41.744	63.852	-120.516	177.516	-10.602	58.687	1.50788	35.0012
Naïve_2019_3_pre	Naïve_2019_3	Naïve_2019_pre	Naïve_2019	3	pre	3	4	15	149.687	185.666	167.262	11.668	68.984	287.674	179.121	70.178	14	34	50	42.5	6.608	223.233	0	221.629	111.695	71.089	NA	NA	NA	NA	11.465	19.268	15.945	1.954	11.465	19.268	15.945	2.74914	1.954	89.119	112.62	99.09	7.111	-19.699	13.137	-0.311	9.188	1.00724	14.0002
Naïve_2019_3_pre	Naïve_2019_3	Naïve_2019_pre	Naïve_2019	3	pre	4	5	29	183	345	261.376	47.957	0	299	148.215	88.728	29	NA	NA	NA	NA	343.208	0	340.066	170.233	100.763	NA	NA	NA	NA	7.608	25.576	12.257	3.456	7.608	16.978	11.801	2.03466	2.273	102.838	130.455	118.558	8.073	-16.695	15.64	-0.059	6.751	1.00924	28.001
Naïve_2019_3_pre	Naïve_2019_3	Naïve_2019_pre	Naïve_2019	3	pre	5	6	27	91	288	186.46	61.175	0	299	147.047	90.094	26	255	255	255	NA	360.999	0	358.064	175.376	108.799	NA	NA	NA	NA	11.48	19.016	13.885	1.655	11.48	19.016	13.885	2.39397	1.655	41.595	70.723	56.617	7.645	-10.496	9.357	-0.511	5.963	1.0082	25.9992
Naïve_2019_3_pre	Naïve_2019_3	Naïve_2019_pre	Naïve_2019	3	pre	6	7	42	90	337	209.175	79.223	0	299	156.343	86.954	41	29	255	93.25	99.731	399.257	0	387.827	191.789	117.227	NA	NA	NA	NA	1	15.786	9.738	3.093	1	15.786	9.738	1.67897	3.093	-160.987	180	-122.568	50.298	-24.425	75.443	1.171	16.618	1.02947	40.9999
Naïve_2019_3_pre	Naïve_2019_3	Naïve_2019_pre	Naïve_2019	3	pre	7	9	22	225	399	308.271	54.192	0	240	125.124	73.392	21	44	44	44	NA	299.038	0	296.439	146.482	91.065	NA	NA	NA	NA	6.685	22.294	14.24	3.344	6.685	22.294	14.24	2.45517	3.344	-140.704	-99.792	-125.12	8.427	-40.912	8.918	-0.764	10.272	1.00877	20.9999
Naïve_2019_3_pre	Naïve_2019_3	Naïve_2019_pre	Naïve_2019	3	pre	8	10	40	17	399	179.682	119.794	158.355	299	195	39.835	39	10	44	33.462	9.675	444.088	0	404.163	197.766	118.578	NA	NA	NA	NA	4.788	18.888	11.387	2.828	4.788	18.888	11.387	1.96328	2.828	-70.467	13.81	-20.672	25.278	-14.405	16.56	1.963	8.32	1.09878	38.9996
Naïve_2019_3_pre	Naïve_2019_3	Naïve_2019_pre	Naïve_2019	3	pre	9	12	79	177	267.002	233.159	20.783	5.729	299	164.048	86.13	78	29	42	37.6	5.03	659.496	0	296.39	148.728	84.182	NA	NA	NA	NA	1.674	13.218	8.455	2.767	1.674	13.218	8.455	1.45776	2.767	-179.54	178.462	-47.534	89.434	-154.318	161.209	17.725	57.865	2.2251	78.0007
Naïve_2019_3_pre	Naïve_2019_3	Naïve_2019_pre	Naïve_2019	3	pre	10	16	29	34	286.261	161.942	76.931	4.573	299	158.874	89.155	28	12	37	27	10.44	392.011	0	387.715	198.26	117.568	NA	NA	NA	NA	7.928	17.381	14	2.001	7.928	17.381	14	2.41379	2.001	116.565	145.738	130.675	8.624	-10.242	17.702	0.246	7.453	1.01108	28.0008
Naïve_2019_3_pre	Naïve_2019_3	Naïve_2019_pre	Naïve_2019	3	pre	11	17	20	65.996	147.191	100.352	29.464	10.013	299	149.847	88.716	19	NA	NA	NA	NA	304.287	0	299.641	147.63	93.215	NA	NA	NA	NA	12.467	20.831	16.015	1.92	12.467	20.831	16.015	2.76121	1.92	84.479	124.548	105.608	10.089	-8.667	9.22	-0.448	5.348	1.01551	19.0001
Naïve_2019_3_pre	Naïve_2019_3	Naïve_2019_pre	Naïve_2019	3	pre	12	18	24	330	389.025	361.565	18.362	0	299	149.252	90.844	23	0	45	24.667	19.816	306.068	0	304.385	151.491	92.531	NA	NA	NA	NA	8.753	19.254	13.307	2.68	8.753	19.254	13.307	2.29431	2.68	85.895	108.401	100.693	6.002	-8.87	17.324	0.618	5.965	1.00553	23.0005
Naïve_2019_3_pre	Naïve_2019_3	Naïve_2019_pre	Naïve_2019	3	pre	13	19	24	37	226.728	136.178	58.638	10.171	299	159.462	88.625	23	11	14	13	1.732	348.554	0	345.57	174.711	106.087	NA	NA	NA	NA	12.625	18.867	15.155	1.767	12.625	18.867	15.155	2.61293	1.767	107.638	140.276	123.381	7.634	-6.076	11.359	0.717	5.343	1.00864	22.9993
Naïve_2019_3_pre	Naïve_2019_3	Naïve_2019_pre	Naïve_2019	3	pre	14	21	5	312	343.118	325.209	13.347	282.543	299	288.968	6.893	4	36	36	36	NA	45.69	0	31.882	17.946	12.921	NA	NA	NA	NA	9.262	13.081	11.423	1.726	9.262	13.081	11.423	1.96948	1.726	-76.492	47.925	-16.815	53.526	36.779	46.906	41.472	5.104	1.4331	3.99982
Naïve_2019_3_pre	Naïve_2019_3	Naïve_2019_pre	Naïve_2019	3	pre	15	22	11	327	399	359.139	22.246	246	299	272.326	15.239	10	34	255	81.4	97.192	101.318	0	89.404	42.319	25.999	NA	NA	NA	NA	2.972	17.299	10.132	5.009	2.972	17.299	10.132	1.7469	5.009	-76.382	31.572	-26.947	32.136	-50.007	41.681	6.025	32.239	1.13326	9.9998
Naïve_2019_3_pre	Naïve_2019_3	Naïve_2019_pre	Naïve_2019	3	pre	16	23	5	382.716	399	390.382	7.955	95	135	114.352	16.452	4	NA	NA	NA	NA	55.795	0	40	23.682	16.082	NA	NA	NA	NA	11.251	15.948	13.949	2.178	11.251	15.948	13.949	2.405	2.178	-145.971	-28.515	-88.529	49.259	27.371	47.615	39.152	10.522	1.39488	3.99993
Naïve_2019_3_pre	Naïve_2019_3	Naïve_2019_pre	Naïve_2019	3	pre	17	24	19	0	86	41.269	28.695	0	160	81.059	48.567	18	32	62	47	21.213	188.864	0	181.648	89.245	56.13	NA	NA	NA	NA	6.294	14.396	10.492	2.554	6.294	14.396	10.492	1.80897	2.554	-90	-18.424	-61.418	17.483	-37.206	52.64	0.576	23.643	1.03973	18.0008
Naïve_2019_3_pre	Naïve_2019_3	Naïve_2019_pre	Naïve_2019	3	pre	18	27	31	0	384.169	196.196	116.358	46	178.138	103.683	41.193	30	37	37	37	NA	419.436	0	406.259	204.832	122.864	NA	NA	NA	NA	7.783	18.283	13.981	2.152	7.783	18.283	13.981	2.41052	2.152	-15.446	47.88	18.735	14.77	-20.33	22.991	-0.511	9.783	1.03243	30.0004
Naïve_2019_3_pre	Naïve_2019_3	Naïve_2019_pre	Naïve_2019	3	pre	19	29	22	100.048	145.982	125.982	13.564	0	29.781	15.598	9.621	21	29	100	44.889	21.462	219.97	0	49.199	31.543	13.024	NA	NA	NA	NA	7.23	14.422	10.475	2.067	7.23	14.422	10.475	1.80603	2.067	-160.463	122.725	-7.048	89.291	-106.357	-4.35	-45.438	24.017	4.47103	20.9995
Naïve_2019_3_pre	Naïve_2019_3	Naïve_2019_pre	Naïve_2019	3	pre	20	32	24	122.601	161.755	153.32	10.93	0.753	299	145.758	94.495	23	33	41	37.667	2.805	309.244	0	299.503	149.179	93.553	NA	NA	NA	NA	9.487	20.43	13.445	2.449	9.487	20.43	13.445	2.3181	2.449	55.156	106.591	83.956	14.774	-8.214	16.809	1.998	6.746	1.03252	23.0007
Naïve_2019_3_pre	Naïve_2019_3	Naïve_2019_pre	Naïve_2019	3	pre	21	33	6	33.25	65.5	50.431	14.669	6.25	21.753	14.858	7.044	5	32	37	34.5	3.536	53.871	0	32.252	19.124	13.407	NA	NA	NA	NA	7.913	16.185	10.774	3.5	7.913	16.185	10.774	1.85759	3.5	-158.413	179.524	27.973	148.154	22.063	58.323	40.383	20.509	1.67032	5.00009
Naïve_2019_3_pre	Naïve_2019_3	Naïve_2019_pre	Naïve_2019	3	pre	22	34	7	31.625	66.875	53.142	15.108	0.125	21.271	11.395	8.751	6	33	38	35.333	2.517	60.782	0	35.004	19.304	14.532	NA	NA	NA	NA	3.125	14.964	10.13	4.38	3.125	14.964	10.13	1.74655	4.38	-163.175	173.549	33.523	136.315	23.275	55.073	35.632	14.248	1.73643	6.0002
Naïve_2019_3_pre	Naïve_2019_3	Naïve_2019_pre	Naïve_2019	3	pre	23	36	7	2	68.375	37.433	24.745	2.25	17.352	11.269	5.765	6	29	47	38	12.728	76.518	0	66.427	33.538	23.349	NA	NA	NA	NA	10.025	14.946	12.753	2.086	10.025	14.946	12.753	2.19879	2.086	-173.749	166.029	-63.522	158.365	-2.404	52.919	17.722	22.495	1.15191	6
Naïve_2019_3_pre	Naïve_2019_3	Naïve_2019_pre	Naïve_2019	3	pre	24	37	22	164.574	399	277.814	75.212	0.44	101	51.132	33.985	21	33	37	35	2.828	264.797	0	255.084	124.244	82.256	NA	NA	NA	NA	4.86	16.756	12.609	2.833	4.86	16.756	12.609	2.17397	2.833	0.506	50.202	24.225	15.531	-22.634	18.747	0.129	11.355	1.03808	21.0006
Naïve_2019_3_pre	Naïve_2019_3	Naïve_2019_pre	Naïve_2019	3	pre	25	38	24	1.066	289	137.295	94.18	0	131.685	50.579	36.593	23	32	41	36.2	4.438	331.812	0	316.618	160.301	98.106	NA	NA	NA	NA	6	19.164	14.427	3.09	6	19.164	14.427	2.48741	3.09	-73.179	0	-24.008	18.272	-29.914	35.181	1.967	13.1	1.04799	22.9994
Naïve_2019_3_pre	Naïve_2019_3	Naïve_2019_pre	Naïve_2019	3	pre	26	40	5	1.379	48.678	25.275	18.519	267.002	297.386	282.902	11.938	4	33	34	33.5	0.707	56.273	0	56.217	27.528	22.025	NA	NA	NA	NA	12.1	15.289	14.068	1.386	12.1	15.289	14.068	2.42552	1.386	-151.052	-144.362	-147.277	2.925	-2.261	5.336	2.23	3.983	1.001	4.00007
Naïve_2019_3_pre	Naïve_2019_3	Naïve_2019_pre	Naïve_2019	3	pre	27	41	72	122.931	399	262.986	79.343	38	299	184.627	76.063	71	NA	NA	NA	NA	658.74	0	379.864	181.598	108.518	NA	NA	NA	NA	2.561	15.549	9.278	2.842	2.561	15.549	9.278	1.59966	2.842	-146.514	46.648	-41.742	54.097	-127.262	138.064	1.108	51.116	1.73415	71.0002
Naïve_2019_3_pre	Naïve_2019_3	Naïve_2019_pre	Naïve_2019	3	pre	28	44	39	0	399	185.436	118.473	90.615	299	173.398	66.327	38	0	253	52.455	67.456	465.587	0	449.5	247.86	135.59	NA	NA	NA	NA	3.293	23.339	12.252	4.14	3.293	23.339	12.252	2.11241	4.14	-179.361	177.109	-131.681	75.253	-40.758	56.185	-1.143	15.921	1.03579	38.0009
Naïve_2019_3_pre	Naïve_2019_3	Naïve_2019_pre	Naïve_2019	3	pre	29	47	29	52.123	304	165.607	73.293	0	293	138.833	93.093	28	24	35	29.8	4.324	420.837	0	386.382	197.193	116.464	NA	NA	NA	NA	11.409	19.674	15.03	1.856	11.409	19.674	15.03	2.59138	1.856	84.723	164.958	130.146	23.846	-30.026	28.823	-1.869	14.786	1.08917	27.9998
Naïve_2019_3_pre	Naïve_2019_3	Naïve_2019_pre	Naïve_2019	3	pre	30	48	4	255	276.015	265.828	8.914	0	43.377	23.358	18.528	3	NA	NA	NA	NA	48.25	0	48.2	25.749	20.555	NA	NA	NA	NA	13.79	20.505	16.083	3.83	13.79	20.505	16.083	2.77293	3.83	60.192	66.371	63.806	3.22	-4.662	-1.518	-3.09	2.223	1.00104	3.00006
Naïve_2019_3_pre	Naïve_2019_3	Naïve_2019_pre	Naïve_2019	3	pre	31	49	37	0	321	129.072	106.163	0	232.859	129.113	70.266	36	31	39	34.833	2.639	457.575	0	396.566	231.822	126.358	NA	NA	NA	NA	6.343	19.618	12.71	3.473	6.343	19.618	12.71	2.19138	3.473	-175.832	180	129.357	63.123	-54.076	73.425	-0.124	21.692	1.15384	36.0012
Naïve_2019_3_pre	Naïve_2019_3	Naïve_2019_pre	Naïve_2019	3	pre	32	50	7	385	399	391.104	5.469	0	67.472	36.234	24.563	6	39	39	39	NA	73.493	0	68.821	32.349	24.813	NA	NA	NA	NA	8.483	14.452	12.249	2.207	8.483	14.452	12.249	2.1119	2.207	-140.234	-80.337	-99.607	21.836	-53.205	51.731	-3.996	38.246	1.06789	5.99992
Naïve_2019_3_pre	Naïve_2019_3	Naïve_2019_pre	Naïve_2019	3	pre	33	51	7	26.5	52.833	42.167	10.812	0.5	13.167	6.69	4.891	6	32	74	41.286	15.019	39.38	0	24.81	12.332	10.128	NA	NA	NA	NA	2.867	10.198	6.563	2.764	2.867	10.198	6.563	1.13155	2.764	-160.821	168.69	33.106	138.262	-25.986	83.904	38.219	40.814	1.58726	6.0003
Naïve_2019_3_pre	Naïve_2019_3	Naïve_2019_pre	Naïve_2019	3	pre	34	52	6	28.833	52.167	41.278	10.813	0.167	18.167	8.833	7.214	5	33	43	37.833	3.764	47.873	0	24.81	14.551	9.992	NA	NA	NA	NA	5.385	12.019	9.575	2.526	5.385	12.019	9.575	1.65086	2.526	-150.255	160.56	19.002	132.896	38.306	60.255	50.45	9.278	1.92958	4.99979
Naïve_2019_3_pre	Naïve_2019_3	Naïve_2019_pre	Naïve_2019	3	pre	35	53	6	29.167	53.5	41.667	11.183	0.5	15.167	7.889	5.871	5	31	50	39.333	7.062	42.245	0	24.39	15.568	10.111	NA	NA	NA	NA	6.472	12.115	8.449	2.319	6.472	12.115	8.449	1.45672	2.319	-172.093	124.824	-38.656	137.325	32.098	63.083	41.346	14.56	1.73206	5
Naïve_2019_3_pst	Naïve_2019_3	Naïve_2019_pst	Naïve_2019	3	pst	1	1	12	37.333	69.667	52.917	10.418	246.667	298.833	272.889	17.756	11	29	38	32.583	2.109	78.397	0	53.246	29.607	16.063	NA	NA	NA	NA	2.867	10.6	7.127	2.827	2.867	10.6	7.127	1.22879	2.827	17.354	169.38	75.637	51.889	-54.031	26.591	-11.272	25.208	1.47235	11
Naïve_2019_3_pst	Naïve_2019_3	Naïve_2019_pst	Naïve_2019	3	pst	2	2	11	26.5	108.5	74.924	29.506	282.833	298.167	291.561	6.241	10	30	39	33.091	2.773	97.875	0	82.017	36.64	26.85	NA	NA	NA	NA	6.7	13.271	9.787	2.159	6.7	13.271	9.787	1.68741	2.159	-175.236	180	78.287	145.539	-57.724	22.098	-10.019	24.695	1.19335	10.0005
Naïve_2019_3_pst	Naïve_2019_3	Naïve_2019_pst	Naïve_2019	3	pst	3	3	360	0.167	396.333	197.494	63.514	72	299	226.597	57.58	359	0	255	37.633	20.846	2512.32	0	396.432	207.381	63.902	NA	NA	NA	NA	0.167	19.808	6.998	4.189	0.167	19.808	6.998	1.20655	4.189	-179.145	180	4.232	113.745	-180	154.134	-3.048	43.751	6.33734	359.006
Naïve_2019_3_pst	Naïve_2019_3	Naïve_2019_pst	Naïve_2019	3	pst	4	4	8	0	12.969	7.433	4.999	222.523	268.255	242.922	17.406	7	26	33	30.25	2.435	56.296	0	45.738	27.076	16.569	NA	NA	NA	NA	5.437	10.765	8.042	1.853	5.437	10.765	8.042	1.38655	1.853	-152.555	-29.055	-97.159	40.58	-52.58	6.703	-20.583	18.947	1.23084	7.00025
Naïve_2019_3_pst	Naïve_2019_3	Naïve_2019_pst	Naïve_2019	3	pst	5	5	262	0	326.167	205.426	99.584	81.667	298.833	172.31	50.569	261	0	255	41.599	33.553	2216.25	0	327.815	214.361	94.583	NA	NA	NA	NA	0	18.872	8.491	3.342	0	18.872	8.491	1.46397	3.342	-178.431	180	8.78	93.542	-145.611	96.86	-0.878	33.348	6.76066	261.011
Naïve_2019_3_pst	Naïve_2019_3	Naïve_2019_pst	Naïve_2019	3	pst	6	6	10	373.815	396.681	389.101	8.213	220.643	298.639	258.451	27.444	9	29	39	35.7	3.653	86.269	0	81.278	43.227	28.26	NA	NA	NA	NA	7.088	12.611	9.585	2.083	7.088	12.611	9.585	1.65259	2.083	-104.381	-45	-73.093	21.094	-19.08	56.768	2.304	24.437	1.06141	9.00042
Naïve_2019_3_pst	Naïve_2019_3	Naïve_2019_pst	Naïve_2019	3	pst	7	7	29	365.667	398.333	383.908	11.386	178.833	295.5	214.523	35.042	28	0	255	41.655	41.811	175.624	0	118.407	38.953	36.174	NA	NA	NA	NA	0.667	11.706	6.272	3.229	0.667	11.706	6.272	1.08138	3.229	-177.064	171.416	50.561	98.935	-102.095	48.626	-31.273	42.956	1.48322	28.0013
Naïve_2019_3_pst	Naïve_2019_3	Naïve_2019_pst	Naïve_2019	3	pst	8	8	139	181.167	387.375	275.016	48.332	2.667	298.375	205.098	56.553	138	0	255	51.446	57.652	1169	0	299.693	219.004	64.945	NA	NA	NA	NA	0.5	17.911	8.471	4.49	0.5	17.911	8.471	1.46052	4.49	-175.914	180	26.589	93.054	-166.729	138.945	-2.604	36.969	3.90067	138.001
Naïve_2019_3_pst	Naïve_2019_3	Naïve_2019_pst	Naïve_2019	3	pst	9	9	389	80.75	377	216.871	69.058	4.5	297.5	153.872	54.14	388	0	255	39.226	23.3	3272.45	0	360.647	199.53	76.078	NA	NA	NA	NA	0	16.688	8.434	4.113	0	16.688	8.434	1.45414	4.113	-179.037	180	-0.562	102.093	-146.31	178.854	-0.885	41.982	9.07382	388.006
Naïve_2019_3_pst	Naïve_2019_3	Naïve_2019_pst	Naïve_2019	3	pst	10	10	9	370.833	398.5	384.074	10.606	85.167	108.833	102.481	8.084	8	32	43	37.111	4.045	68.041	0	25.386	15.779	8.245	NA	NA	NA	NA	2.838	14.02	8.505	4.252	2.838	14.02	8.505	1.46638	4.252	-174.144	178.668	18.694	126.803	-62.103	179.421	16.156	81.976	2.68026	8.00012
Naïve_2019_3_pst	Naïve_2019_3	Naïve_2019_pst	Naïve_2019	3	pst	11	11	4	384.625	398.75	391.375	6.111	279.375	297.625	287.531	7.971	3	29	40	32.75	4.924	23.458	0	23.078	11.044	9.974	NA	NA	NA	NA	6.6	8.833	7.819	1.13	6.6	8.833	7.819	1.3481	1.13	116.928	142.696	129.01	12.959	-15.291	-10.478	-12.884	3.403	1.01647	3.00013
Naïve_2019_3_pst	Naïve_2019_3	Naïve_2019_pst	Naïve_2019	3	pst	12	12	71	0.5	398.875	200.563	133.312	126	291.875	195.335	51.816	70	0	255	38.028	27.253	556.758	0	406.108	212.397	124.953	NA	NA	NA	NA	1.526	13.53	7.954	3.094	1.526	13.53	7.954	1.37138	3.094	-122.276	139.399	8.484	50.191	-177.134	153.602	1.061	44.005	1.37096	69.9972
Naïve_2019_3_pst	Naïve_2019_3	Naïve_2019_pst	Naïve_2019	3	pst	13	13	224	13.167	383.333	177.89	82.915	0	295.5	172.759	63.389	223	0	55	35.094	7.473	1630.9	0	430.919	275.914	82.454	NA	NA	NA	NA	0.28	17.544	7.313	3.773	0.28	17.544	7.313	1.26086	3.773	-178.264	180	26.942	112.958	-151.991	169.38	-3.792	41.845	3.78471	223.014
Naïve_2019_3_pst	Naïve_2019_3	Naïve_2019_pst	Naïve_2019	3	pst	14	14	51	211.625	274.875	234.178	15.938	53.167	298.833	180.627	76.549	50	29	58	38.941	6.874	587.444	0	246.969	120.929	73.923	NA	NA	NA	NA	3.801	16.503	11.749	3.026	3.801	16.503	11.749	2.02569	3.026	-168.024	174.872	1.609	92.987	-162.779	101.976	-4.097	36.309	2.37861	49.9995
Naïve_2019_3_pst	Naïve_2019_3	Naïve_2019_pst	Naïve_2019	3	pst	15	16	32	0.333	76.167	46.089	20.377	0	156.333	100.62	47.4	31	27	48	36.781	4.956	246.89	0	156.468	105.982	46.749	NA	NA	NA	NA	0.601	13.713	7.964	3.192	0.601	13.713	7.964	1.3731	3.192	-175.236	165.256	25.815	111.766	-144.52	71.053	-7.033	40.901	1.57789	31.0008
Naïve_2019_3_pst	Naïve_2019_3	Naïve_2019_pst	Naïve_2019	3	pst	16	17	32	94.5	213	164.547	35.183	225.25	298.25	260.703	20.765	31	27	43	33.344	3.747	206.031	0	118.502	65.382	32.824	NA	NA	NA	NA	0.25	14.407	6.646	3.399	0.25	14.407	6.646	1.14586	3.399	-174.289	180	6.589	130.215	-75.964	64.636	-4.896	28.284	1.73863	31.0008
Naïve_2019_3_pst	Naïve_2019_3	Naïve_2019_pst	Naïve_2019	3	pst	17	18	55	0	324.75	181.945	111.69	83.75	298	160.764	55.185	54	0	254	41.164	30.516	603.902	0	299.153	194.436	81.861	NA	NA	NA	NA	1.768	16.464	11.183	3.154	1.768	16.464	11.183	1.9281	3.154	-173.928	178.122	-0.656	129.918	-40.236	130.406	4.268	33.541	2.01871	54.0018
Naïve_2019_3_pst	Naïve_2019_3	Naïve_2019_pst	Naïve_2019	3	pst	18	19	217	6.25	399	183.917	126.095	0	297.833	170.049	66.484	216	0	254	35.438	16.628	1553.18	0	394.67	199.522	88.856	NA	NA	NA	NA	0	13.557	7.191	2.935	0	13.557	7.191	1.23983	2.935	-177.274	176.553	-26.203	108.501	-139.399	171.87	-3.332	29.901	3.93539	215.989
Naïve_2019_3_pst	Naïve_2019_3	Naïve_2019_pst	Naïve_2019	3	pst	19	21	173	104.667	311	211.309	51.375	2.875	298.833	106.497	65.763	172	20	79	39.601	7.446	1719.64	0	300.456	200.394	62.654	NA	NA	NA	NA	0.833	16.952	9.998	3.794	0.833	16.952	9.998	1.72379	3.794	-178.603	179.39	-18.713	98.79	-176.203	148.079	6.408	39.534	5.72345	171.999
Naïve_2019_3_pst	Naïve_2019_3	Naïve_2019_pst	Naïve_2019	3	pst	20	22	14	0	43.989	26.172	14.131	204.151	295.961	246.907	29.124	13	26	40	33.071	3.562	109.129	0	101.804	50.408	31.904	NA	NA	NA	NA	5.791	10.359	8.395	1.188	5.791	10.359	8.395	1.44741	1.188	20.556	114.775	65.115	24.253	-33.748	77.37	1.745	28.764	1.07195	12.9993
Naïve_2019_3_pst	Naïve_2019_3	Naïve_2019_pst	Naïve_2019	3	pst	21	23	11	0.25	45.375	23.511	14.868	245	298.25	269.352	17.807	10	27	39	32.909	3.754	72.201	0	69.798	36.297	23.095	NA	NA	NA	NA	3.354	11.243	7.22	2.681	3.354	11.243	7.22	1.24483	2.681	-168.69	-108.759	-133.437	17.682	-31.239	29.959	-6.659	21.276	1.03443	10.0001
Naïve_2019_3_pst	Naïve_2019_3	Naïve_2019_pst	Naïve_2019	3	pst	22	24	11	0	89	55.648	31.398	261.25	296.875	274.682	10.563	10	31	36	33.091	1.446	117.282	0	92.223	56.314	31.967	NA	NA	NA	NA	7.626	15.875	11.728	2.827	7.626	15.875	11.728	2.02207	2.827	-33.864	90.939	19.257	44.452	-14.097	40.433	8.813	21.347	1.27172	10.0002
Naïve_2019_3_pst	Naïve_2019_3	Naïve_2019_pst	Naïve_2019	3	pst	23	25	11	12.667	121.5	71.212	35.147	268.5	297.333	281.318	9.462	10	28	41	32.727	4.002	120.779	0	109.709	53.352	35.463	NA	NA	NA	NA	8.408	14.998	12.078	2.196	8.408	14.998	12.078	2.08241	2.196	-170.538	167.55	-24.325	163.083	-41.168	26.73	-4.195	20.297	1.1009	9.99992
Naïve_2019_3_pst	Naïve_2019_3	Naïve_2019_pst	Naïve_2019	3	pst	24	26	46	0	398.167	184.761	120.806	3.333	62.5	31.746	16.244	45	27	65	38.391	6.551	525.377	0	399.359	214.202	120.623	NA	NA	NA	NA	4.362	15.834	11.675	3.056	4.362	15.834	11.675	2.01293	3.056	-174.596	179.397	17.871	147.202	-66.441	166.301	1.04	42.49	1.31555	45.0002
Naïve_2019_3_pst	Naïve_2019_3	Naïve_2019_pst	Naïve_2019	3	pst	25	27	489	45.625	358	179.476	74.408	0.833	298.833	125.745	52.898	488	0	255	40.605	24.869	3864.02	0	300.74	167.464	44.368	NA	NA	NA	NA	0	16.797	7.918	4.258	0	16.797	7.918	1.36517	4.258	-178.919	180	15.366	105.692	-180	180	2.189	48.439	12.8484	488.005
Naïve_2019_3_pst	Naïve_2019_3	Naïve_2019_pst	Naïve_2019	3	pst	26	28	38	14.167	77.333	44.421	17.199	203.667	298	263.504	31.253	37	26	44	33.368	3.773	260.701	0	97.985	39.723	30.549	NA	NA	NA	NA	0.373	13.582	7.046	3.455	0.373	13.582	7.046	1.21483	3.455	-176.532	177.274	0.54	112.331	-54.866	91.219	9.521	32.787	2.66062	36.9999
Naïve_2019_3_pst	Naïve_2019_3	Naïve_2019_pst	Naïve_2019	3	pst	27	29	45	1	80	44.493	22.29	240	297.833	268.685	15.514	44	25	45	31.933	4.153	272.082	0	65.804	38.299	17.509	NA	NA	NA	NA	0.236	10.869	6.184	2.773	0.236	10.869	6.184	1.06621	2.773	-174.806	171.469	-31.939	111.081	-100.204	173.66	-1.042	51.766	4.13473	43.9977
Naïve_2019_3_pst	Naïve_2019_3	Naïve_2019_pst	Naïve_2019	3	pst	28	30	19	0	79.833	40.719	27.602	191.667	253.833	222.596	22.81	18	26	43	34	5.518	196.74	0	94.503	55.208	28.821	NA	NA	NA	NA	6.96	15.17	10.93	2.084	6.96	15.17	10.93	1.88448	2.084	-164.055	171.469	20.377	111.19	-43.516	31.356	-11.551	18.47	2.08184	18
Naïve_2019_3_pst	Naïve_2019_3	Naïve_2019_pst	Naïve_2019	3	pst	29	31	55	1.25	171	120.14	47.267	0	41.333	18.482	10.506	54	28	50	39.855	5.027	369.633	0	169.859	120.101	46.553	NA	NA	NA	NA	0.167	17.377	6.845	4.914	0.167	17.377	6.845	1.18017	4.914	-164.827	180	15.102	107.72	-82.875	162.897	11.284	42.503	2.17612	54.0004
Naïve_2019_3_pst	Naïve_2019_3	Naïve_2019_pst	Naïve_2019	3	pst	30	32	299	43	365	234.918	99.335	0.167	280.667	117.172	81.612	298	0	255	41.575	22.839	468.295	0	425.034	225.908	126.548	NA	NA	NA	NA	0.167	3.801	1.571	0.613	0.167	3.801	1.571	0.270862	0.613	0	135	42.2	25.837	-45	63.435	0.276	13.901	1.10178	298.087
Naïve_2019_3_pst	Naïve_2019_3	Naïve_2019_pst	Naïve_2019	3	pst	31	33	14	226.25	310.25	253.911	27.85	282.25	297	288.179	4.637	13	30	46	36.571	4.831	108.248	0	84.685	57.027	27.695	NA	NA	NA	NA	0.75	13.946	8.327	4.923	0.75	13.946	8.327	1.43569	4.923	-174.174	180	-1.619	135.706	-130.03	140.906	-9.643	63.793	1.27824	12.9996
Naïve_2019_3_pst	Naïve_2019_3	Naïve_2019_pst	Naïve_2019	3	pst	32	34	14	0	51.269	27.905	18.459	164.92	243.383	202.187	28.799	13	27	40	33.929	4.615	138.325	0	79.363	53.037	28.409	NA	NA	NA	NA	6.888	15.31	10.64	2.543	6.888	15.31	10.64	1.83448	2.543	-167.905	-21.371	-87.932	57.908	-38.364	12.319	-11.478	14.982	1.74294	13.0005
Naïve_2019_3_pst	Naïve_2019_3	Naïve_2019_pst	Naïve_2019	3	pst	33	35	441	2	379.333	205.906	85.585	26.833	298.833	174.899	67.501	440	10	255	38.272	22.2	3800.13	0	300.842	151.643	65.778	NA	NA	NA	NA	0.167	17.502	8.637	3.514	0.167	17.502	8.637	1.48914	3.514	-179.182	180	-5.614	108.728	-163.185	173.027	0.559	36.869	12.6317	439.983
Naïve_2019_3_pst	Naïve_2019_3	Naïve_2019_pst	Naïve_2019	3	pst	34	36	18	0	48.034	23.705	16.111	60.572	128.924	95.467	22.798	17	29	54	35.278	5.727	163.47	0	64.353	35.106	20.224	NA	NA	NA	NA	5.633	16.676	9.616	3.269	5.633	16.676	9.616	1.65793	3.269	-165.803	75.964	-59.9	88.519	-47.603	10.452	-14.182	19.875	2.54021	16.9998
Naïve_2019_3_pst	Naïve_2019_3	Naïve_2019_pst	Naïve_2019	3	pst	35	37	29	22.375	61	38.914	13.913	233.5	298.875	258.328	23.372	28	27	51	33.897	4.443	161.806	0	69.692	47.204	23.953	NA	NA	NA	NA	1.075	13.385	5.779	4.019	1.075	13.385	5.779	0.996379	4.019	-169.796	167.471	26.312	112.5	-52.237	72.408	-8.602	26.548	2.32173	27.999
Naïve_2019_3_pst	Naïve_2019_3	Naïve_2019_pst	Naïve_2019	3	pst	36	38	17	0	19	11.98	6.795	171.167	215.667	187.951	15.123	16	25	40	32.294	4.538	68.838	0	44.077	30.935	13.199	NA	NA	NA	NA	1.269	11.481	4.302	2.797	1.269	11.481	4.302	0.741724	2.797	-171.254	164.055	-84.219	81.435	-60.945	56.81	-11.85	33.734	1.56177	16.0014
Naïve_2019_3_pst	Naïve_2019_3	Naïve_2019_pst	Naïve_2019	3	pst	37	39	80	0	60.667	13.875	15.361	0	76.167	47.329	18.548	79	27	57	35.087	6.15	624.404	0	68.939	21.961	17.807	NA	NA	NA	NA	0.943	17.285	7.904	3.562	0.943	17.285	7.904	1.36276	3.562	-178.807	159.228	1.612	92.379	-133.091	67.985	-25.256	31.142	9.05734	78.9985
Naïve_2019_3_pst	Naïve_2019_3	Naïve_2019_pst	Naïve_2019	3	pst	38	40	139	0	269.833	102.002	71.19	45	242.667	159.366	60.376	138	17	53	35.388	6.275	1200.09	0	241.94	132.53	66.32	NA	NA	NA	NA	0	17.503	8.696	3.898	0	17.503	8.696	1.49931	3.898	-178.182	180	12.215	114.216	-165.964	177.274	13.253	44.479	4.9603	138.005
Naïve_2019_3_pst	Naïve_2019_3	Naïve_2019_pst	Naïve_2019	3	pst	39	41	64	0	95.75	46.441	35.623	193.125	298.125	231.439	28.99	63	27	48	34.016	4.18	371.3	0	104.093	59.042	30.926	NA	NA	NA	NA	0.375	11.267	5.894	2.849	0.375	11.267	5.894	1.01621	2.849	-149.657	180	33.306	84.849	-179.712	116.565	-10.25	41.506	3.567	62.9963
Naïve_2019_3_pst	Naïve_2019_3	Naïve_2019_pst	Naïve_2019	3	pst	40	42	25	0	101.333	52.973	28.6	237.667	296.833	258.087	19.996	24	27	42	33.32	3.351	131.945	0	116.265	57.029	33.169	NA	NA	NA	NA	2.5	8.649	5.498	1.677	2.5	8.649	5.498	0.947931	1.677	-52.431	72.474	27.881	31.393	-52.431	73.286	0.821	30.461	1.13486	23.9987
Naïve_2019_3_pst	Naïve_2019_3	Naïve_2019_pst	Naïve_2019	3	pst	41	43	19	0.833	8.167	5.114	2.056	196.833	298.333	246.667	33.335	18	27	39	32.158	2.853	105.901	0	101.592	51.703	33.339	NA	NA	NA	NA	1.951	9.382	5.883	1.955	1.951	9.382	5.883	1.01431	1.955	-160.017	-64.916	-96.546	22.251	-32.692	37.659	-3.716	19.263	1.04241	18.0012
Naïve_2019_3_pst	Naïve_2019_3	Naïve_2019_pst	Naïve_2019	3	pst	42	44	9	1.833	50.833	27.019	18.904	275.5	297.833	286.056	8.427	8	28	44	32.556	4.927	71.236	0	49	28.737	17.13	NA	NA	NA	NA	7.134	11.557	8.904	1.485	7.134	11.557	8.904	1.53517	1.485	-142.028	173.66	45.524	140.072	-44.312	0.329	-20.092	14.192	1.4538	8.00045
Naïve_2019_3_pst	Naïve_2019_3	Naïve_2019_pst	Naïve_2019	3	pst	43	45	171	40.167	302	177.979	59.022	0.667	294.75	120.048	63.919	170	12	255	38.819	17.893	1884.15	0	294.584	181.535	62.425	NA	NA	NA	NA	0.527	20.872	11.083	3.705	0.527	20.872	11.083	1.91086	3.705	-175.389	180	19.536	103.786	-153.307	123.179	4.171	32.551	6.39598	170.004
Naïve_2019_3_pst	Naïve_2019_3	Naïve_2019_pst	Naïve_2019	3	pst	44	46	119	0	305	153.836	78.212	62.5	298.25	192.939	63.527	118	0	255	36.538	22.2	1269.87	0	273.043	135.924	72.81	NA	NA	NA	NA	1.803	17.33	10.762	3.296	1.803	17.33	10.762	1.85552	3.296	-174.053	180	-9.364	115.099	-125.538	152.819	-3.266	36.166	4.65079	117.995
Naïve_2019_3_pst	Naïve_2019_3	Naïve_2019_pst	Naïve_2019	3	pst	45	47	60	80.667	395.833	184.281	92.302	0.333	235.833	139.647	76.7	59	13	53	34.317	7.666	515.089	0	370.177	226.555	103.819	NA	NA	NA	NA	2.357	13.284	8.73	2.61	2.357	13.284	8.73	1.50517	2.61	-170.981	180	-28.481	132.659	-25.112	97.645	8.017	19.425	1.39147	59.0022
Naïve_2019_3_pst	Naïve_2019_3	Naïve_2019_pst	Naïve_2019	3	pst	46	48	67	4	281.25	195.159	83.829	56.25	298.5	157.792	71.365	66	25	254	41.015	26.997	625.381	0	299.149	203.356	88.559	NA	NA	NA	NA	0.559	17.205	9.475	4.181	0.559	17.205	9.475	1.63362	4.181	-105.945	168.311	36.593	69.59	-150.945	91.909	1.638	32.703	2.09053	66.0033
Naïve_2019_3_pst	Naïve_2019_3	Naïve_2019_pst	Naïve_2019	3	pst	47	49	86	203.875	398.25	293.539	62.428	109.625	298.125	167.67	42.138	85	28	56	38.023	5.347	646.632	0	252.951	160.571	58.801	NA	NA	NA	NA	0.375	13.716	7.607	3.279	0.375	13.716	7.607	1.31155	3.279	-177.709	178.247	-17.722	101.389	-171.322	156.501	-3.51	38.967	2.55635	85.0049
Naïve_2019_3_pst	Naïve_2019_3	Naïve_2019_pst	Naïve_2019	3	pst	48	50	44	1.25	118	62.028	29.575	142	297	211.443	44.345	43	15	45	32.432	5.658	332.794	0	118.713	77.789	31.679	NA	NA	NA	NA	1.414	12.87	7.739	3.02	1.414	12.87	7.739	1.33431	3.02	-70.463	154.799	57.3	70.287	-34.483	48.822	1.685	20.443	2.80335	43.0022
Naïve_2019_3_pst	Naïve_2019_3	Naïve_2019_pst	Naïve_2019	3	pst	49	51	9	36.25	74.25	52.806	14.138	284.5	298.25	290.167	5.333	8	27	39	31.222	3.866	50.895	0	38.003	19.232	13.611	NA	NA	NA	NA	3.01	9.728	6.362	2.203	3.01	9.728	6.362	1.0969	2.203	-55.491	64.093	-10.215	44.856	1.745	37.025	17.084	12.794	1.33924	7.99984
Naïve_2019_3_pst	Naïve_2019_3	Naïve_2019_pst	Naïve_2019	3	pst	50	52	12	0.25	106.25	58.917	37.839	227	297.75	257.146	22.17	11	30	40	33.583	3.777	136.728	0	127.442	63.307	42.355	NA	NA	NA	NA	10.078	14.346	12.43	1.583	10.078	14.346	12.43	2.1431	1.583	-173.884	-108.435	-145.013	22.493	-47.147	14.113	-4.818	17.707	1.07286	10.9998
Naïve_2019_3_pst	Naïve_2019_3	Naïve_2019_pst	Naïve_2019	3	pst	51	53	9	36.75	95.75	66.028	23.097	268.75	297	281.861	10.373	8	28	41	33.778	4.177	86.717	0	59.053	36.179	20.5	NA	NA	NA	NA	6.657	13.4	10.84	2.522	6.657	13.4	10.84	1.86897	2.522	-174.053	143.344	-2.32	147.396	-45.558	2.955	-19.967	16.908	1.46846	7.99972
Naïve_2019_3_pst	Naïve_2019_3	Naïve_2019_pst	Naïve_2019	3	pst	52	54	90	193.25	355.5	264.551	48.316	62.667	298.875	155.82	61.325	89	28	79	39.433	7.371	903.711	0	245.755	166.573	61.36	NA	NA	NA	NA	2.173	17.324	10.154	3.579	2.173	17.324	10.154	1.75069	3.579	-174.987	168.906	-1.832	96.919	-106.358	176.769	-1.891	38.39	3.67728	89.0005
Naïve_2019_3_pst	Naïve_2019_3	Naïve_2019_pst	Naïve_2019	3	pst	53	55	19	0	153.833	71.088	50.208	205.833	298.667	255.474	26.899	18	28	43	35.105	4.202	189.293	0	179.674	93.444	56.78	NA	NA	NA	NA	4.428	14.426	10.516	2.641	4.428	14.426	10.516	1.8131	2.641	-179.204	160.201	-131.178	74.632	-36.498	38.652	2.449	18.363	1.05354	18.0005
Naïve_2019_3_pst	Naïve_2019_3	Naïve_2019_pst	Naïve_2019	3	pst	54	56	22	1.333	82.167	47.848	28.293	229.5	297.833	255.72	23.384	21	27	47	34.136	4.873	115.026	0	105.204	55.065	35.533	NA	NA	NA	NA	0.745	11.629	5.477	2.911	0.745	11.629	5.477	0.94431	2.911	-177.709	173.991	-109.23	95.573	-39.472	42.419	-4.682	17.947	1.09336	21.0016
Naïve_2019_3_pst	Naïve_2019_3	Naïve_2019_pst	Naïve_2019	3	pst	55	57	28	1.167	39.167	20.839	11.497	166.5	220.167	203.405	16.235	27	25	39	31.857	2.825	238.665	0	61.977	42.866	17.434	NA	NA	NA	NA	0.167	16.2	8.839	4.828	0.167	16.2	8.839	1.52397	4.828	-177.241	180	-10.777	110.888	-175.601	159.444	-21.128	58.72	3.85086	27.0014
Naïve_2019_3_pst	Naïve_2019_3	Naïve_2019_pst	Naïve_2019	3	pst	56	58	11	0.5	20.167	10.803	5.982	203.167	299	251.788	31.748	10	26	38	30.636	3.88	103.061	0	96.756	49.832	32.085	NA	NA	NA	NA	7.364	13.683	10.306	1.745	7.364	13.683	10.306	1.7769	1.745	51.953	121.097	81.072	20.867	-32.853	33.143	6.208	21.115	1.06516	10.0001
Naïve_2019_3_pst	Naïve_2019_3	Naïve_2019_pst	Naïve_2019	3	pst	57	59	10	100.167	175.5	137.567	27.019	272.167	298.5	281.8	9.702	9	31	46	36.4	4.904	98.534	0	75.36	43.336	25.42	NA	NA	NA	NA	7.601	14.181	10.948	2.17	7.601	14.181	10.948	1.88759	2.17	-147.653	180	60.916	145.135	-32.347	1.209	-15.959	10.877	1.30751	9.00018
Naïve_2019_3_pst	Naïve_2019_3	Naïve_2019_pst	Naïve_2019	3	pst	58	60	163	99.5	399	305.597	71.982	59.5	297.5	143.77	58.088	163	26	72	38.012	6.68	1176.72	0	340.226	261.171	80.258	NA	NA	NA	NA	1.152	15.62	7.264	2.757	0.672	15.62	7.26	1.25172	2.767	-164.168	180	4.104	84.147	-168.48	178.127	18.618	81.261	3.45865	161.994
Naïve_2019_3_pst	Naïve_2019_3	Naïve_2019_pst	Naïve_2019	3	pst	59	61	68	0	354.25	181.65	123.541	139	298.25	230.127	57.271	67	21	255	46.574	52.69	687.271	0	356.247	203.911	102.736	NA	NA	NA	NA	0.5	17.537	10.258	4.089	0.5	17.537	10.258	1.76862	4.089	-178.152	178.29	1.134	87.646	-56.31	156.038	2.873	38.35	1.9292	66.9985
Naïve_2019_3_pst	Naïve_2019_3	Naïve_2019_pst	Naïve_2019	3	pst	60	62	42	255.5	393.75	327.929	37.805	103.5	296.75	169.577	61.558	41	0	61	37.595	9.615	465.053	0	221.365	147.89	68.957	NA	NA	NA	NA	3.354	19.105	11.343	3.235	3.354	19.105	11.343	1.95569	3.235	-173.29	136.469	-27.728	75.002	-33.483	50.241	11.223	23.879	2.10084	40.9991
Naïve_2019_3_pst	Naïve_2019_3	Naïve_2019_pst	Naïve_2019	3	pst	61	63	110	245	297.125	263.765	13.337	0.75	73.75	45.93	16.74	109	27	56	39.345	4.792	743.272	0	81.561	54.829	19.788	NA	NA	NA	NA	0.901	14.983	6.819	2.956	0.901	14.983	6.819	1.17569	2.956	-171.254	176.424	2.282	103.873	-166.652	166.176	18.774	65.443	9.11308	109
Naïve_2019_3_pst	Naïve_2019_3	Naïve_2019_pst	Naïve_2019	3	pst	62	64	53	307.69	395.456	356.369	21.994	0.309	165.324	64.761	47.335	52	30	57	39.377	5.975	514.033	0	171.666	85.567	43.715	NA	NA	NA	NA	1.809	16.744	9.885	3.827	1.809	16.744	9.885	1.70431	3.827	-145.713	142.853	20.132	87.306	-170.538	161.565	-3.27	55.884	2.99438	52.0013
Naïve_2019_3_pst	Naïve_2019_3	Naïve_2019_pst	Naïve_2019	3	pst	63	65	21	3.949	194.04	94.411	65.98	236.912	296.77	255.381	16.054	20	28	45	34.381	4.189	216.676	0	198.932	109.24	65.59	NA	NA	NA	NA	1.458	16.627	10.834	4.199	1.458	16.627	10.834	1.86793	4.199	-175.815	180	-66.071	143.105	-32.454	52.579	3.223	23.574	1.0892	19.9996
Naïve_2019_3_pst	Naïve_2019_3	Naïve_2019_pst	Naïve_2019	3	pst	64	66	12	59.763	122.048	91.748	23.441	262.796	296.77	277.929	11.594	11	28	40	32.5	3.705	97.927	0	62.318	38.413	21.518	NA	NA	NA	NA	6.695	10.232	8.902	1.003	6.695	10.232	8.902	1.53483	1.003	-161.565	165.964	-14.703	139.644	-32.471	8.13	-13.917	13.521	1.57141	11.0006
Naïve_2019_3_pst	Naïve_2019_3	Naïve_2019_pst	Naïve_2019	3	pst	65	67	56	106.167	267.5	183.985	44.387	58.167	298	165.313	76.955	61	18	57	37.482	7.722	719.448	0	245.473	140.265	73.847	NA	NA	NA	NA	2.167	54.502	13.081	6.479	2.167	19.165	12.231	2.10879	3.161	-179.045	178.431	-9.449	96.42	-150.748	37.25	-5.548	29.594	2.93086	54.9995
Naïve_2019_3_pst	Naïve_2019_3	Naïve_2019_pst	Naïve_2019	3	pst	66	68	107	109.167	397	244.62	68.253	73.5	297.25	172.176	74.406	106	0	255	41.393	38.424	917.998	0	319.422	182.698	87.896	NA	NA	NA	NA	0.901	15.211	8.66	3.171	0.901	15.211	8.66	1.4931	3.171	-178.059	177.427	3.755	109.946	-66.009	152.639	2.026	28.022	2.87393	106.004
Naïve_2019_3_pst	Naïve_2019_3	Naïve_2019_pst	Naïve_2019	3	pst	67	69	58	0.5	394.5	183.955	115.653	128	177.25	153.907	15.432	57	15	53	34.31	6.951	429.64	0	395.227	184.694	116.175	NA	NA	NA	NA	3.187	13.677	7.538	2.234	3.187	13.677	7.538	1.29966	2.234	-51.843	39.289	-5.429	23.341	-49.764	31.496	-0.155	14.677	1.08707	56.9966
Naïve_2019_3_pst	Naïve_2019_3	Naïve_2019_pst	Naïve_2019	3	pst	68	70	21	368.762	398.691	390.063	9.455	34.687	132.159	68.873	27.618	20	32	57	43.429	6.47	182.898	0	97.473	64.56	27.303	NA	NA	NA	NA	1.668	21.175	9.145	4.367	1.668	21.175	9.145	1.57672	4.367	-127.875	163.61	-6.843	98.265	-108.613	158.369	6.499	51.178	1.8764	19.9998
Naïve_2019_3_pst	Naïve_2019_3	Naïve_2019_pst	Naïve_2019	3	pst	69	71	26	1.25	130.25	86.212	38.786	169.5	298	214.702	34.984	25	17	41	32.346	5.314	257.827	0	168.18	98.997	46.56	NA	NA	NA	NA	4.809	14.392	10.313	2.69	4.809	14.392	10.313	1.7781	2.69	-27.216	150.255	54.669	53.486	-41.82	45.651	1.182	25.019	1.53304	25.0002
Naïve_2019_3_pst	Naïve_2019_3	Naïve_2019_pst	Naïve_2019	3	pst	70	72	58	90	299.167	180.836	72.085	36	298.833	158.111	77.095	57	0	254	40.483	30.034	742.066	0	301.954	176.168	81.459	NA	NA	NA	NA	4.055	19.566	13.019	2.809	4.055	19.566	13.019	2.24466	2.809	-174.806	180	-13.854	108.475	-37.05	71.282	2.76	20.848	2.45755	56.9987
Naïve_2019_3_pst	Naïve_2019_3	Naïve_2019_pst	Naïve_2019	3	pst	71	73	101	3.875	253.667	127.699	64.818	35.5	298.5	181.816	66.101	100	12	52	36	6.214	1069.78	0	287.766	178.329	75.421	NA	NA	NA	NA	2.867	17.623	10.698	2.932	2.867	17.623	10.698	1.84448	2.932	-171.158	172.057	-9.42	90.313	-56.482	78.604	-2.502	21.22	3.71752	99.9979
Naïve_2019_3_pst	Naïve_2019_3	Naïve_2019_pst	Naïve_2019	3	pst	72	74	44	196.062	293.13	249.863	28.125	0.309	297.174	143.723	88.481	43	29	66	38.864	6.774	428.971	0	302.293	153.293	80.85	NA	NA	NA	NA	1.279	16.269	9.976	3.03	1.279	16.269	9.976	1.72	3.03	-38.66	175.764	96.376	50.647	-110.225	150.832	-0.987	37.597	1.41906	43.0003
Naïve_2019_4_pre	Naïve_2019_4	Naïve_2019_pre	Naïve_2019	4	pre	1	1	17	158	178.033	167.578	6.462	0	234.106	118.775	73.728	16	NA	NA	NA	NA	236.338	0	234.961	115.841	73.949	NA	NA	NA	NA	13.219	17.415	14.771	1.151	13.219	17.415	14.771	2.54672	1.151	-105.509	-84.903	-94.935	6.398	-7.807	8.793	1.014	5.876	1.00586	16.0001
Naïve_2019_4_pre	Naïve_2019_4	Naïve_2019_pre	Naïve_2019	4	pre	2	2	12	362.328	399	376.605	10.668	0	141	68.118	43.768	11	NA	NA	NA	NA	155.386	0	141.905	76.758	44.088	NA	NA	NA	NA	8.599	19.802	14.126	3.482	8.599	19.802	14.126	2.43552	3.482	-135.148	-54.696	-97.826	25.147	-27.512	21.001	6.285	16.942	1.095	11
Naïve_2019_4_pre	Naïve_2019_4	Naïve_2019_pre	Naïve_2019	4	pre	3	3	26	0	252	120.748	75.453	137	299	237.59	49.842	25	NA	NA	NA	NA	327.152	0	299.58	158.108	88.688	NA	NA	NA	NA	8.921	18.14	13.086	2.558	8.921	18.14	13.086	2.25621	2.558	-31.821	56.64	29.38	26.23	-42.856	23.318	-0.777	12.69	1.09204	25.0002
Naïve_2019_4_pre	Naïve_2019_4	Naïve_2019_pre	Naïve_2019	4	pre	4	4	35	16	153	85.544	39.602	0	299	145.991	89.793	34	NA	NA	NA	NA	347.334	0	328.892	161.163	97.56	NA	NA	NA	NA	8.482	13.226	10.216	1.15	8.482	13.226	10.216	1.76138	1.15	87.131	157.469	115.118	19.131	-19.605	22.008	0.835	12.104	1.05607	33.999
Naïve_2019_4_pre	Naïve_2019_4	Naïve_2019_pre	Naïve_2019	4	pre	5	6	33	0	399	195.014	119.31	88	217.624	165.058	43.434	32	15	31	25	7.45	425.71	0	418.422	201.756	125.829	NA	NA	NA	NA	9.427	18.614	13.303	1.71	9.427	18.614	13.303	2.29362	1.71	-35.86	7.64	-17.498	11.22	-25.338	20.804	-0.631	7.898	1.01742	32.0011
Naïve_2019_4_pre	Naïve_2019_4	Naïve_2019_pre	Naïve_2019	4	pre	6	8	49	47.729	399	184.667	100.305	205.049	299	232.776	24.861	48	NA	NA	NA	NA	512.157	0	359.069	215.629	101.508	NA	NA	NA	NA	1.987	16.194	10.67	3.461	1.987	16.194	10.67	1.83966	3.461	-172.816	177.597	-2.963	140.414	-156.28	174.53	-1.836	69.317	1.42635	47.9997
Naïve_2019_4_pre	Naïve_2019_4	Naïve_2019_pre	Naïve_2019	4	pre	7	11	15	9.536	20.916	14.69	3.418	270.6	299	285.086	7.907	14	NA	NA	NA	NA	95.423	0	28.62	15.34	7.285	NA	NA	NA	NA	2.966	12.085	6.816	2.812	2.966	12.085	6.816	1.17517	2.812	-157.01	158.447	-21.151	94.637	-151.367	179.526	69.691	92.363	3.33414	13.9999
Naïve_2019_4_pre	Naïve_2019_4	Naïve_2019_pre	Naïve_2019	4	pre	8	12	18	0	98	44.868	28.719	76	299	191.619	70.734	17	NA	NA	NA	NA	255.275	0	243.584	120.211	75.667	NA	NA	NA	NA	10.717	17.924	15.016	1.932	10.717	17.924	15.016	2.58897	1.932	-153.712	-90.768	-114.826	18.659	-27.659	23.601	-0.239	16.491	1.048	17.0002
Naïve_2019_4_pre	Naïve_2019_4	Naïve_2019_pre	Naïve_2019	4	pre	9	13	15	241	399	311.629	52.73	0	61.031	37.387	19.963	14	NA	NA	NA	NA	178.76	0	169.366	90.781	55.906	NA	NA	NA	NA	1	21.424	12.769	4.167	1	21.424	12.769	2.20155	4.167	-173.72	180	-84.787	143.52	-58.541	25.239	0.01	20.773	1.05547	13.9995
Naïve_2019_4_pre	Naïve_2019_4	Naïve_2019_pre	Naïve_2019	4	pre	10	14	14	0	108	49.245	33.822	154	299	232.203	47.402	13	NA	NA	NA	NA	186.191	0	180.801	92.659	57.812	NA	NA	NA	NA	11.516	17.656	14.322	1.735	11.516	17.656	14.322	2.46931	1.735	26.951	74.707	53.218	14.717	-12.795	24.991	0.593	11.524	1.02981	13.0003
Naïve_2019_4_pre	Naïve_2019_4	Naïve_2019_pre	Naïve_2019	4	pre	11	15	47	322.368	374	350.706	11.396	0	299	152.436	88.363	46	37	255	89.444	93.939	345.886	0	303.318	149.03	88.02	NA	NA	NA	NA	3.762	12.578	7.519	1.858	3.762	12.578	7.519	1.29638	1.858	-156.839	-40.601	-99.429	29.628	-58.827	64.159	0.846	23.326	1.14034	46.0016
Naïve_2019_4_pre	Naïve_2019_4	Naïve_2019_pre	Naïve_2019	4	pre	12	16	21	75.676	166.487	119.165	35.002	11.962	287.088	151.379	84.711	20	NA	NA	NA	NA	299.489	0	289.726	142.997	90.853	NA	NA	NA	NA	12.483	18.704	14.974	1.433	12.483	18.704	14.974	2.58172	1.433	-98.859	-49.547	-72.227	15.066	-16.815	17.994	-0.936	8.805	1.0337	20.0006
Naïve_2019_4_pre	Naïve_2019_4	Naïve_2019_pre	Naïve_2019	4	pre	13	17	24	283	351	322.71	22.426	0	299	152.796	92.647	23	40	255	169.6	116.944	312.318	0	306.635	155.534	95.082	NA	NA	NA	NA	9.646	21.321	13.579	2.217	9.646	21.321	13.579	2.34121	2.217	85.215	123.911	102.815	11.35	-10.05	16.96	0.781	8.91	1.01853	23.0001
Naïve_2019_4_pst	Naïve_2019_4	Naïve_2019_pst	Naïve_2019	4	pst	1	3	235	160.875	383.333	269.471	49.815	0	298.667	140.421	62.341	234	30	71	39.302	6.343	2147.38	0	332.077	200.411	64.811	NA	NA	NA	NA	1.179	16.737	9.177	3.609	1.179	16.737	9.177	1.58224	3.609	-179.105	180	-0.781	107.597	-174.56	179.872	2.5	42.292	6.46651	233.996
Naïve_2019_4_pst	Naïve_2019_4	Naïve_2019_pst	Naïve_2019	4	pst	2	4	169	0	280.5	87.851	55.175	3.25	298.5	134.108	58.24	168	25	58	35.515	5.621	639.27	0	382.072	175.493	71.698	NA	NA	NA	NA	0	12.53	3.805	3.522	0	12.53	3.805	0.656034	3.522	-168.69	180	-28.183	81.812	-180	180	-1.957	57.811	1.67317	168.008
Naïve_2019_4_pst	Naïve_2019_4	Naïve_2019_pst	Naïve_2019	4	pst	3	5	67	49.333	399	173.818	109.494	0	222	141.569	56.132	66	29	62	37.672	5.845	589.213	0	351.464	230.691	112.477	NA	NA	NA	NA	4.1	12.168	8.927	1.717	4.1	12.168	8.927	1.53914	1.717	-178.977	180	-4.636	136.262	-58.885	57.791	1.46	18.178	1.67645	66.0035
Naïve_2019_4_pst	Naïve_2019_4	Naïve_2019_pst	Naïve_2019	4	pst	4	6	14	231	398.667	312.202	53.283	0.167	100.5	50.5	32.696	13	32	56	42.5	7.176	196.034	0	195.394	99.905	62.473	NA	NA	NA	NA	11.271	19.906	15.08	2.448	11.271	19.906	15.08	2.6	2.448	-157.467	-141.605	-148.767	4.779	-10.229	15.862	-0.369	7.577	1.00328	12.9996
Naïve_2019_4_pst	Naïve_2019_4	Naïve_2019_pst	Naïve_2019	4	pst	5	7	239	118.125	398	218.662	50.564	2.333	296.875	162.59	61.643	238	25	73	38.762	6.571	1602.7	0	406.306	242.097	74.746	NA	NA	NA	NA	0	15.728	6.734	3.643	0	15.728	6.734	1.16103	3.643	-179.029	180	38.734	105.143	-178.136	126.158	7.826	42.871	3.94456	238.001
Naïve_2019_4_pst	Naïve_2019_4	Naïve_2019_pst	Naïve_2019	4	pst	6	8	9	329.126	376.042	352.045	18.799	0.309	29.834	15.318	11.044	8	33	49	39	5.568	79.961	0	46.944	29.839	17.835	NA	NA	NA	NA	6.187	12.459	9.995	2.074	6.187	12.459	9.995	1.72328	2.074	-70.017	78.69	2.558	61.388	-36.633	-0.242	-21.244	14.496	1.70333	8.0001
Naïve_2019_4_pst	Naïve_2019_4	Naïve_2019_pst	Naïve_2019	4	pst	7	9	5	1.118	34.687	18.186	13.305	266.841	298.388	280.43	13.195	4	32	37	34	2.345	47.093	0	46.066	21.972	18.511	NA	NA	NA	NA	9.468	14.402	11.773	2.057	9.468	14.402	11.773	2.02983	2.057	19.983	51.843	41.449	14.765	-1.402	23.548	10.152	12.577	1.02229	4.00008
Naïve_2019_4_pst	Naïve_2019_4	Naïve_2019_pst	Naïve_2019	4	pst	8	10	22	0	47.833	26.121	16.296	96.5	170.333	124.742	24.766	21	28	51	37.136	6.563	247.549	0	73.494	41.306	20.932	NA	NA	NA	NA	5.169	18	11.788	3.07	5.169	18	11.788	2.03241	3.07	-154.44	156.425	31.322	101.047	-61.837	54.807	-10.468	30.18	3.36829	21.0001
Naïve_2019_4_pst	Naïve_2019_4	Naïve_2019_pst	Naïve_2019	4	pst	9	11	5	0	33.25	16.575	13.644	0.75	33.625	19.75	13.216	4	26	47	34.4	8.05	47.579	0	46.758	21.684	18.898	NA	NA	NA	NA	7.489	14.364	11.895	3.097	7.489	14.364	11.895	2.05086	3.097	-58.523	-33.425	-43.327	12.065	-13.691	-0.41	-8.366	7.02	1.01756	3.99992
Naïve_2019_4_pst	Naïve_2019_4	Naïve_2019_pst	Naïve_2019	4	pst	10	12	21	0	59.833	26.214	20.789	199.833	249.833	225.762	17.748	20	27	39	33	3.507	199.609	0	73.586	37.454	21.861	NA	NA	NA	NA	3.701	16.707	9.98	3.585	3.701	16.707	9.98	1.72069	3.585	-169.261	165.651	15.685	99.548	-71.2	19.888	-15.511	24.56	2.71259	20.0009
Naïve_2019_4_pst	Naïve_2019_4	Naïve_2019_pst	Naïve_2019	4	pst	11	13	81	1.5	353.25	226.138	112.691	0	204.375	118.033	52.708	80	31	55	38.185	5.374	691.977	0	370.52	194.881	83.349	NA	NA	NA	NA	0	14.774	8.65	3.125	0	14.774	8.65	1.49138	3.125	-175.365	174.144	-17.006	127.392	-111.371	146.606	5.056	30.286	1.86758	79.9973
Naïve_2019_4_pst	Naïve_2019_4	Naïve_2019_pst	Naïve_2019	4	pst	12	14	32	246.833	380.167	317.703	37.348	255.333	298.833	281.656	11.923	31	0	255	48.031	54.836	205.672	0	133.544	73.607	37.86	NA	NA	NA	NA	1.863	10.833	6.635	2.49	1.863	10.833	6.635	1.14397	2.49	-119.745	105.255	-6.383	58.085	-156.077	110.171	-10.327	51.633	1.54011	30.998
Naïve_2019_4_pst	Naïve_2019_4	Naïve_2019_pst	Naïve_2019	4	pst	13	15	145	155	385.25	286.356	48.068	163.875	298.5	206.051	28.669	144	0	60	36.607	6.319	866.559	0	156.826	105.718	23.002	NA	NA	NA	NA	0	15.539	6.018	5.483	0	15.539	6.018	1.03759	5.483	-178.858	180	-1.556	108.145	-180	180	-1.224	71.59	5.52561	143.995
Naïve_2019_4_pst	Naïve_2019_4	Naïve_2019_pst	Naïve_2019	4	pst	14	16	27	0	86.333	42.494	28.124	125.667	209.833	166.08	26.668	26	28	47	34.481	4.309	301.925	0	90.42	53.887	26.723	NA	NA	NA	NA	5.74	17.969	11.612	3.523	5.74	17.969	11.612	2.00207	3.523	-168.857	176.987	-15.503	110.061	-103.686	40.541	-5.706	28.841	3.33914	26.0011
Naïve_2019_4_pst	Naïve_2019_4	Naïve_2019_pst	Naïve_2019	4	pst	15	17	110	16.167	329.333	151.871	98.797	10.833	298.333	159.536	89.918	109	0	255	40.636	29.973	1343.43	0	294.032	180.814	81.083	NA	NA	NA	NA	1.434	18.434	12.325	3.717	1.434	18.434	12.325	2.125	3.717	-171.995	178.191	-15.35	102.095	-94.399	166.846	12.182	32.185	4.56898	109
Naïve_2019_4_pst	Naïve_2019_4	Naïve_2019_pst	Naïve_2019	4	pst	16	18	63	31.167	122.833	73.717	24.345	191.5	298.167	237.868	31.21	62	23	45	33.381	3.924	493.357	0	111.655	66.711	30.427	NA	NA	NA	NA	0.833	14.036	7.957	3.584	0.833	14.036	7.957	1.3719	3.584	-172.405	150.396	-8.641	95.064	-61.639	58.44	9.008	23.26	4.41858	62.0029
Naïve_2019_4_pst	Naïve_2019_4	Naïve_2019_pst	Naïve_2019	4	pst	17	19	89	0.167	106.667	47.818	27.729	122	298.833	188.949	52.544	88	27	54	37	5.962	447.292	0	177.251	91.88	42.68	NA	NA	NA	NA	0	12.208	5.083	3.318	0	12.208	5.083	0.876379	3.318	-114.444	180	52.568	80.141	-141.483	180	5.349	50.66	2.52349	87.9976
Naïve_2019_4_pst	Naïve_2019_4	Naïve_2019_pst	Naïve_2019	4	pst	18	20	8	85.5	132.667	108.938	17.666	284	298.667	291.917	6.042	7	28	38	33.5	3.928	56.154	0	47.365	24.782	16.768	NA	NA	NA	NA	5.167	11.237	8.022	2.158	5.167	11.237	8.022	1.3831	2.158	-56.31	38.991	1.036	34.952	-17.928	36.453	9.385	25.434	1.18556	7
Naïve_2019_4_pst	Naïve_2019_4	Naïve_2019_pst	Naïve_2019	4	pst	19	22	71	142.333	373.833	245.052	67.885	121.333	298.333	188.73	56.739	70	18	58	37	6.893	740.121	0	235.349	131.591	68.398	NA	NA	NA	NA	0.527	15.951	10.573	2.906	0.527	15.951	10.573	1.82293	2.906	-174.56	169.695	1.502	106.199	-59.584	129.596	-1.275	27.265	3.14478	70.001
Naïve_2019_4_pst	Naïve_2019_4	Naïve_2019_pst	Naïve_2019	4	pst	20	23	75	0	384.667	187.819	104.267	174.5	298.833	219.382	27.282	74	16	255	58.787	68.371	628.838	0	394.753	189.432	105.287	NA	NA	NA	NA	1.944	15.258	8.498	3.494	1.944	15.258	8.498	1.46517	3.494	-168.056	149.036	-1.613	65.491	-175.601	90	-4.374	42.463	1.59299	73.9984
Naïve_2019_4_pst	Naïve_2019_4	Naïve_2019_pst	Naïve_2019	4	pst	21	24	6	342.068	397.478	368.897	22.038	1.522	34.283	20.936	12.152	5	38	60	44.833	7.935	66.452	0	64.37	31.631	25.034	NA	NA	NA	NA	9.241	16.244	13.29	2.612	9.241	16.244	13.29	2.29138	2.612	-161.114	-124.16	-149.08	15.789	-3.759	18.605	8.16	11.985	1.03234	5.00015
Naïve_2019_4_pst	Naïve_2019_4	Naïve_2019_pst	Naïve_2019	4	pst	22	25	50	320.667	398.333	356.417	19.182	232.833	270	251.4	10.733	49	0	255	67.38	90.059	323.978	0	78.259	46.168	17.958	NA	NA	NA	NA	0.833	13.536	6.612	3.062	0.833	13.536	6.612	1.14	3.062	-173.884	171.142	-1.387	105.95	-116.565	151.699	-4.813	53.002	4.13982	48.9985
Naïve_2019_4_pst	Naïve_2019_4	Naïve_2019_pst	Naïve_2019	4	pst	23	26	8	125.75	158.5	139.031	13.588	275.25	298	285.906	8.759	7	26	56	35.875	10.049	62.674	0	32.987	20.106	12.671	NA	NA	NA	NA	6.505	13.288	8.953	2.647	6.505	13.288	8.953	1.54362	2.647	-92.203	78.056	-18.224	65.118	-20.73	54.689	28.376	25.517	1.89996	7.00034
Naïve_2019_4_pst	Naïve_2019_4	Naïve_2019_pst	Naïve_2019	4	pst	24	27	13	104.25	157.25	129.558	20.57	253.5	298.25	274.462	16.509	12	30	44	33.692	3.683	117.525	0	53.88	35.11	18.61	NA	NA	NA	NA	5.062	13.098	9.794	2.438	5.062	13.098	9.794	1.68862	2.438	-135	120.7	-9.56	81.186	0.331	34.655	23.245	10.615	2.18124	11.9997
Naïve_2019_4_pst	Naïve_2019_4	Naïve_2019_pst	Naïve_2019	4	pst	25	28	20	34.75	60.875	53.513	5.628	253.625	297.75	273.806	13.851	19	29	46	33.7	4.9	108.005	0	44.17	26.605	11.52	NA	NA	NA	NA	0.625	16.577	5.684	4.567	0.625	16.577	5.684	0.98	4.567	-145.67	153.435	36.618	105.743	-143.461	73.808	-4.41	48.44	2.44521	19.0016
Naïve_2019_4_pst	Naïve_2019_4	Naïve_2019_pst	Naïve_2019	4	pst	26	29	47	27.625	67	42.096	8.947	254.625	298.875	275.303	11.781	46	24	41	30.83	3.667	229.565	0	49.65	35.333	12.029	NA	NA	NA	NA	0.901	12.626	4.991	2.539	0.901	12.626	4.991	0.860517	2.539	-165.069	175.914	-17.834	106.754	-108.605	62.868	-17.377	38.894	4.62367	45.9958
Naïve_2019_4_pst	Naïve_2019_4	Naïve_2019_pst	Naïve_2019	4	pst	27	30	46	25.25	214.833	120.509	60.736	0	298.875	131.17	91.285	45	19	60	35.826	8.059	557.851	0	316.166	181.854	101.074	NA	NA	NA	NA	6.034	17.52	12.397	2.736	6.034	17.52	12.397	2.13741	2.736	-165.6	180	-49.891	77.235	-59.196	55.315	8.317	27.046	1.76442	44.9989
Naïve_2019_4_pst	Naïve_2019_4	Naïve_2019_pst	Naïve_2019	4	pst	28	31	101	32.167	340	169.866	97.036	33.5	298.167	157.498	73.104	100	26	70	38.673	8.044	1028.55	0	309.443	175.014	90.874	NA	NA	NA	NA	0	17.815	10.286	3.838	0	17.815	10.286	1.77345	3.838	-176.236	152.152	-12.706	103.1	-136.312	150.474	-1.451	33.471	3.32389	99.9954
Naïve_2019_4_pst	Naïve_2019_4	Naïve_2019_pst	Naïve_2019	4	pst	29	32	44	263.5	398.5	343.523	47.889	176.75	297.5	233.085	28.78	43	27	255	46.886	46.262	355.391	0	150.825	109.255	41.3	NA	NA	NA	NA	0.559	15.734	8.265	3.815	0.559	15.734	8.265	1.425	3.815	-143.13	151.607	-19.59	75.028	-88.137	99.65	-5.447	39.614	2.35631	42.9995
Naïve_2019_4_pst	Naïve_2019_4	Naïve_2019_pst	Naïve_2019	4	pst	30	33	9	0	11.5	4.944	4.558	221.25	243.5	229.222	7.75	8	25	40	32.889	4.256	37.47	0	22.263	15.796	7.02	NA	NA	NA	NA	2.121	9.341	4.684	2.925	2.121	9.341	4.684	0.807586	2.925	-174.289	167.005	-74.712	109.635	-55.651	57.995	-10.002	45.324	1.68306	7.99957
Naïve_2019_4_pst	Naïve_2019_4	Naïve_2019_pst	Naïve_2019	4	pst	31	34	16	0	24.25	15.328	7.074	194.5	275.5	245.547	25.433	15	26	40	32.625	4.5	105.236	0	82.272	53.695	25.526	NA	NA	NA	NA	0.354	17.72	7.016	4.971	0.354	17.72	7.016	1.20966	4.971	-174.56	160.463	53.2	78.333	-168.024	37.875	-17.976	60.482	1.27912	14.9994
Naïve_2019_4_pst	Naïve_2019_4	Naïve_2019_pst	Naïve_2019	4	pst	32	35	22	0.5	29.25	19.352	8.687	150.5	297.75	209.602	47.214	21	26	46	32.5	4.637	210.066	0	147.255	89.305	46.466	NA	NA	NA	NA	1.118	14.708	10.003	3.075	1.118	14.708	10.003	1.72466	3.075	-125.311	144.162	-40.392	91.817	-29.725	134.341	12.602	34.041	1.42655	21.0003
Naïve_2019_4_pst	Naïve_2019_4	Naïve_2019_pst	Naïve_2019	4	pst	33	36	70	23	184.5	103.946	44.111	0	147.25	79.664	40.2	69	19	55	37.014	6.713	843.396	0	187.705	110.821	48.768	NA	NA	NA	NA	0.559	20.201	12.223	3.751	0.559	20.201	12.223	2.10741	3.751	-176.479	178.755	11.438	105.975	-121.827	148.921	8.252	40.189	4.4932	69.0007
Naïve_2019_4_pst	Naïve_2019_4	Naïve_2019_pst	Naïve_2019	4	pst	34	37	29	99.75	266.25	164.819	60.661	191.5	298.25	238.741	35.748	28	0	46	32.517	8.875	309.847	0	153.509	93.202	48.541	NA	NA	NA	NA	1.677	15.892	11.066	3.191	1.677	15.892	11.066	1.90793	3.191	-122.735	97.275	-17.465	67.102	-30.379	33.209	7.296	17.55	2.01843	27.9999
Naïve_2019_4_pst	Naïve_2019_4	Naïve_2019_pst	Naïve_2019	4	pst	35	38	69	36.75	293.25	162.344	72.459	0.25	295.5	180.442	74.189	68	12	52	34.681	7.636	704.861	0	362.316	148.448	90.413	NA	NA	NA	NA	1.768	19.007	10.366	4.011	1.768	19.007	10.366	1.78724	4.011	-178.727	177.709	-36.629	82.657	-118.74	99.416	5.887	31.633	1.94543	67.9974
Naïve_2019_4_pst	Naïve_2019_4	Naïve_2019_pst	Naïve_2019	4	pst	36	39	18	0	45.667	25.38	14.522	90	231.667	155.213	43.44	17	26	54	36.167	6.492	183.76	0	141.668	81.833	43.032	NA	NA	NA	NA	3.516	16.942	10.809	4.437	3.516	16.942	10.809	1.86362	4.437	-161.003	-12.011	-86.852	44.031	-50.455	38.068	-7.35	25.501	1.29712	17.0006
Naïve_2019_4_pst	Naïve_2019_4	Naïve_2019_pst	Naïve_2019	4	pst	37	41	32	157.75	229.5	187.724	22.996	1.167	297	164.359	89.315	31	30	53	38.031	4.843	353.619	0	296.578	169.071	91.057	NA	NA	NA	NA	4.596	15.317	11.407	2.764	4.596	15.317	11.407	1.96672	2.764	26.147	158.199	94.632	35.39	-46.397	34.941	-2.072	22.661	1.19233	31.0002
Naïve_2019_4_pst	Naïve_2019_4	Naïve_2019_pst	Naïve_2019	4	pst	38	42	5	172.604	215.88	195.253	18.013	0	21.745	10.601	9.426	4	30	53	39	8.916	62.937	0	43.303	24.503	17.254	NA	NA	NA	NA	13.596	18.212	15.734	2.033	13.596	18.212	15.734	2.71276	2.033	-149.621	155.323	-1.281	158.424	24.352	55.056	40.096	15.367	1.45341	4.00006
Naïve_2019_4_pst	Naïve_2019_4	Naïve_2019_pst	Naïve_2019	4	pst	39	43	77	0	201.167	147.626	49.911	191	297	222.093	26.682	76	15	52	34.429	7.747	508.597	0	186.772	86.213	38.033	NA	NA	NA	NA	0.333	13.318	6.692	3.263	0.333	13.318	6.692	1.15379	3.263	-179.076	180	-0.236	124.971	-169.33	103.374	-5.844	35.999	2.72309	76.0007
Naïve_2019_4_pst	Naïve_2019_4	Naïve_2019_pst	Naïve_2019	4	pst	40	44	73	2.25	342.75	165.459	96.347	2.75	281.75	147.771	79.773	72	0	63	34.575	9.842	883.413	0	345.404	193.251	86.615	NA	NA	NA	NA	2.264	20.744	12.27	4.014	2.264	20.744	12.27	2.11552	4.014	-177.917	178.363	-1.743	84.802	-141.654	163.25	1.489	42.016	2.55762	71.9978
Naïve_2019_4_pst	Naïve_2019_4	Naïve_2019_pst	Naïve_2019	4	pst	41	45	54	310.5	399	358.302	24.453	106.5	298.333	195.951	54.192	53	27	67	38.722	8.826	497.29	0	194.13	105.826	53.407	NA	NA	NA	NA	2.339	16.218	9.383	4.011	2.339	16.218	9.383	1.61776	4.011	-175.657	176.82	-39.03	97.148	-91.202	69.032	8.832	32.958	2.56163	52.999
Naïve_2019_4_pst	Naïve_2019_4	Naïve_2019_pst	Naïve_2019	4	pst	42	46	36	200.511	389.793	307.948	59.576	1.118	64.616	37.507	17.053	35	32	60	40.667	6.463	394.074	0	97.473	67.536	24.14	NA	NA	NA	NA	4.611	19.078	11.259	3.266	4.611	19.078	11.259	1.94121	3.266	-177.955	180	-0.417	122.657	-131.566	38.29	-6.166	32.231	4.0429	35.0008
Naïve_2019_4_pst	Naïve_2019_4	Naïve_2019_pst	Naïve_2019	4	pst	43	47	19	1	187	90.974	63.447	262.5	298.5	281.368	8.924	18	27	45	33.632	4.536	205.439	0	189.452	98.473	62.55	NA	NA	NA	NA	7.267	15.052	11.413	2.621	7.267	15.052	11.413	1.96776	2.621	-177.917	180	-45.965	156.595	-34.615	28.887	-0.542	15.706	1.08439	18.0004
Naïve_2019_4_pst	Naïve_2019_4	Naïve_2019_pst	Naïve_2019	4	pst	44	48	100	0	92.375	45.847	24.742	194.75	298.5	253.271	32.948	99	26	51	33.79	5.135	492.793	0	114.806	53.84	33.409	NA	NA	NA	NA	0	14.39	4.978	3.604	0	14.39	4.978	0.858276	3.604	-173.83	180	-10.873	96.838	-161.565	168.69	-2.792	64.697	4.2924	98.9942
Naïve_2019_4_pst	Naïve_2019_4	Naïve_2019_pst	Naïve_2019	4	pst	45	50	53	3.5	374.667	219.981	116.992	88	296.5	171.343	55.14	52	0	255	40.868	31.234	606.362	0	371.35	228.26	109.697	NA	NA	NA	NA	3.962	19.039	11.661	3.188	3.962	19.039	11.661	2.01052	3.188	-70.017	164.055	31.913	66.116	-38.553	45.793	2.433	18.663	1.63286	51.9991
Naïve_2019_4_pst	Naïve_2019_4	Naïve_2019_pst	Naïve_2019	4	pst	46	51	10	382.109	398.287	387.69	5.662	142.27	237.72	188.984	34.769	9	30	38	32.7	3.129	104.495	0	95.505	48.18	33.861	NA	NA	NA	NA	8.008	16.627	11.611	2.618	8.008	16.627	11.611	2.0019	2.618	45	141.009	88.335	27.704	-32.574	17.674	-12.001	15.359	1.09413	8.99966
Naïve_2019_4_pst	Naïve_2019_4	Naïve_2019_pst	Naïve_2019	4	pst	47	52	43	26.25	252	122.651	61.525	106.5	297.5	198.709	57.816	42	11	45	31.884	8.727	556.159	0	292.128	164.852	80.164	NA	NA	NA	NA	9.124	18.792	13.242	2.49	9.124	18.792	13.242	2.2831	2.49	-176.186	115.253	-53.381	104.027	-38.03	69.88	5.978	23.584	1.90382	41.9996
Naïve_2019_4_pst	Naïve_2019_4	Naïve_2019_pst	Naïve_2019	4	pst	48	53	26	4	219.167	129.391	75.988	186	298	224.891	31.263	25	10	49	33.538	8.65	321.86	0	211.893	122.047	63.491	NA	NA	NA	NA	8.952	17.187	12.874	2.515	8.952	17.187	12.874	2.21966	2.515	-168.69	174.738	6.818	142.422	-27.812	19.778	-6.625	13.735	1.51897	25.0008
Naïve_2019_4_pst	Naïve_2019_4	Naïve_2019_pst	Naïve_2019	4	pst	49	54	12	0.309	25.385	15.139	9.296	133.373	177.053	155.651	13.734	11	24	47	33.167	6.118	69.145	0	43.68	27.974	12.687	NA	NA	NA	NA	3.236	9.614	6.286	2.277	3.236	9.614	6.286	1.08379	2.277	-151.699	-22.249	-92.62	49.911	-48.814	14.852	-11.46	18.043	1.58299	10.9998
Naïve_2019_4_pst	Naïve_2019_4	Naïve_2019_pst	Naïve_2019	4	pst	50	55	25	1.522	48.034	22.554	16.075	78.772	278.57	185.223	67.034	24	26	47	33.8	4.856	270.07	0	198.857	108.663	66.038	NA	NA	NA	NA	6.982	15.203	11.253	2.623	6.982	15.203	11.253	1.94017	2.623	-165.379	176.906	76.458	66.881	-36.87	48.998	9.007	22.401	1.35811	23.9998
Naïve_2019_4_pst	Naïve_2019_4	Naïve_2019_pst	Naïve_2019	4	pst	51	56	79	54.833	238.333	123.152	61.594	23	298	152.171	84.957	78	27	57	37.215	5.567	957.647	0	278.684	168.166	72.515	NA	NA	NA	NA	1.5	18.461	12.278	3.697	1.5	18.461	12.278	2.1169	3.697	-163.045	153.435	-10.14	105.462	-167.989	111.848	-2.832	35.084	3.43632	77.997
Naïve_2019_4_pst	Naïve_2019_4	Naïve_2019_pst	Naïve_2019	4	pst	52	57	24	5.333	199.75	119.747	63.194	130.75	295.25	190.142	51.593	23	12	50	32.542	7.39	306.672	0	240.897	133.483	75.75	NA	NA	NA	NA	6.36	19.693	13.334	2.838	6.36	19.693	13.334	2.29897	2.838	-172.614	174.738	-52.043	131.578	-42.612	35.792	-2.655	19.297	1.27304	22.9993
Naïve_2019_4_pst	Naïve_2019_4	Naïve_2019_pst	Naïve_2019	4	pst	53	58	22	0	229	119.311	71.358	180	295.5	229.629	32.831	21	28	48	36.136	5.375	265.257	0	256.479	128.525	77.556	NA	NA	NA	NA	8.173	17.617	12.631	2.892	8.173	17.617	12.631	2.17776	2.892	-175.533	180	-137.061	74.035	-25.819	13.145	-2.138	10.997	1.03423	21.0005
Naïve_2019_4_pst	Naïve_2019_4	Naïve_2019_pst	Naïve_2019	4	pst	54	59	15	0.5	120	67	39.951	201	298.5	240.917	32.473	14	29	43	34.2	3.745	172.499	0	154.229	78.439	50.037	NA	NA	NA	NA	7.267	16.159	12.321	2.427	7.267	16.159	12.321	2.12431	2.427	-3.504	84.289	39.229	27.636	-31.804	33.086	0.87	18.678	1.11846	14.0004
Naïve_2019_4_pst	Naïve_2019_4	Naïve_2019_pst	Naïve_2019	4	pst	55	60	30	0.125	131.75	75.158	34.933	192.5	298.5	243.488	29.076	29	27	43	35.233	3.839	232.678	0	130.067	64.815	29.166	NA	NA	NA	NA	0	14.526	8.023	5.081	0	14.526	8.023	1.38328	5.081	-172.875	180	-55.177	108.914	-153.435	158.962	-4.466	50.105	1.78891	29.0014
Naïve_2019_4_pst	Naïve_2019_4	Naïve_2019_pst	Naïve_2019	4	pst	56	61	44	1.875	94	48.19	24.803	102.5	299	192.634	59.374	43	26	51	34.682	4.917	439.869	0	198.482	109.914	58.305	NA	NA	NA	NA	1.581	17.813	10.23	4.159	1.581	17.813	10.23	1.76379	4.159	-161.565	178.112	-18.677	109.029	-76.682	73.61	2.521	30.276	2.21617	42.9979
Naïve_2019_4_pst	Naïve_2019_4	Naïve_2019_pst	Naïve_2019	4	pst	57	62	24	0.375	123.625	75	34.146	162.25	246.875	212.255	32.043	23	27	56	35.25	6.243	211.215	0	136.065	87.779	41.578	NA	NA	NA	NA	0.125	15.492	9.183	4.709	0.125	15.492	9.183	1.58328	4.709	-165.964	180	32.082	93.1	-157.84	123.977	-6.841	56.685	1.55231	23.0007
Naïve_2019_4_pst	Naïve_2019_4	Naïve_2019_pst	Naïve_2019	4	pst	58	63	13	0.375	79.625	54.125	29.3	261	298.75	275.923	13.748	12	26	43	32.846	5.625	106.2	0	82.877	55.792	30.97	NA	NA	NA	NA	2	15.598	8.85	4.706	2	15.598	8.85	1.52586	4.706	-16.899	136.848	50.347	53.508	-32.04	46.848	10.19	23.63	1.28142	12
Naïve_2019_4_pst	Naïve_2019_4	Naïve_2019_pst	Naïve_2019	4	pst	59	64	12	270.076	366.74	316.79	34.383	0.309	20.936	10.184	7.228	11	34	54	39.917	6.171	106.502	0	96.663	48.836	33.46	NA	NA	NA	NA	4.887	14.299	9.682	3.094	4.887	14.299	9.682	1.66931	3.094	-26.565	39.56	1.86	26.757	-34.695	12.529	-6.373	12.944	1.10179	11
Naïve_2019_4_pst	Naïve_2019_4	Naïve_2019_pst	Naïve_2019	4	pst	60	65	39	6.5	135	60.891	40.194	0.25	115	61.256	38.3	38	26	67	38.41	7.566	313.942	0	132.878	91.351	37.066	NA	NA	NA	NA	2.574	13.335	8.262	3.034	2.574	13.335	8.262	1.42448	3.034	-132.879	105.781	-11.205	70.665	-63.981	68.134	-3.661	24.008	2.36263	37.9983
Naïve_2019_4_pst	Naïve_2019_4	Naïve_2019_pst	Naïve_2019	4	pst	61	66	45	0.5	74.25	42.787	22.404	57.75	125.75	107.842	18.473	44	28	47	36.556	5.168	227.457	0	76.411	47.426	19.667	NA	NA	NA	NA	1.118	9.059	5.169	2.197	1.118	9.059	5.169	0.891207	2.197	-158.499	175.914	-39.737	91.54	-94.185	130.236	13.448	39.715	2.97676	44.0041
Naïve_2019_4_pst	Naïve_2019_4	Naïve_2019_pst	Naïve_2019	4	pst	62	67	69	4.5	222.167	117.894	55.748	4.5	199.667	87.188	44.585	68	12	58	37.493	8.912	723.246	0	224.719	120.898	57.547	NA	NA	NA	NA	1.74	18.763	10.636	4.093	1.74	18.763	10.636	1.83379	4.093	-178.191	167.989	21.143	94.845	-91.909	143.13	-4.482	37.708	3.21845	67.9998
Naïve_2019_4_pst	Naïve_2019_4	Naïve_2019_pst	Naïve_2019	4	pst	63	68	47	167.833	320.667	237.759	45.515	62	298.167	150.489	68.988	46	30	51	38.617	5.118	551.396	0	269.284	161.541	75.651	NA	NA	NA	NA	5.27	18.075	11.987	2.914	5.27	18.075	11.987	2.06672	2.914	-174.289	180	22.896	104.339	-81.209	42.024	-4.604	20.468	2.04764	45.9995
Naïve_2019_4_pst	Naïve_2019_4	Naïve_2019_pst	Naïve_2019	4	pst	64	69	61	0.167	361.875	237.525	106.595	56	297.375	166.654	65.534	60	12	255	46.885	48.352	726.162	0	392.01	248.924	110.236	NA	NA	NA	NA	6.55	20.45	12.103	2.774	6.55	20.45	12.103	2.08672	2.774	-95.947	178.909	36.849	67.92	-39.254	93.094	1.741	23.781	1.85241	59.9985
Naïve_2019_4_pst	Naïve_2019_4	Naïve_2019_pst	Naïve_2019	4	pst	65	70	8	198.489	219.116	206.578	7.869	228.014	298.388	265.779	24.565	7	28	41	33.875	4.19	82.615	0	70.374	34.543	24.325	NA	NA	NA	NA	5.791	16.269	11.802	4.042	5.791	16.269	11.802	2.03483	4.042	-133.958	-54.782	-84.988	32.614	-68.734	18.092	-6.814	31.873	1.17394	7.00008
Naïve_2019_5_pre	Naïve_2019_5	Naïve_2019_pre	Naïve_2019	5	pre	1	1	18	233.096	399	321.774	53.634	132.164	259	194.765	40.339	17	NA	NA	NA	NA	213.208	0	208.834	108.622	66.983	NA	NA	NA	NA	9.695	16.035	12.542	1.646	9.695	16.035	12.542	2.16241	1.646	18.417	62.243	38.147	12.25	-19.654	11.228	-0.333	9.89	1.02094	16.9995
Naïve_2019_5_pre	Naïve_2019_5	Naïve_2019_pre	Naïve_2019	5	pre	2	2	30	0	324	157.616	98.244	0	177	91.783	49.545	29	NA	NA	NA	NA	376.161	0	369.195	190.355	109.429	NA	NA	NA	NA	8.148	17.915	12.971	2.181	8.148	17.915	12.971	2.23638	2.181	124.85	170.791	151.471	11.182	-20.113	14.497	1.211	6.738	1.01887	29.0002
Naïve_2019_5_pre	Naïve_2019_5	Naïve_2019_pre	Naïve_2019	5	pre	3	3	30	129	266	197.115	35.124	0	299	146.182	92.825	29	NA	NA	NA	NA	339.051	0	328.892	168.2	98.238	NA	NA	NA	NA	9.716	17.52	11.691	1.359	9.716	17.52	11.691	2.01569	1.359	-132.411	-89.535	-114.52	14.346	-10.339	20.377	-0.003	6.681	1.03089	29.001
Naïve_2019_5_pre	Naïve_2019_5	Naïve_2019_pre	Naïve_2019	5	pre	4	4	39	8.944	399	206.186	101.332	0	121	62.309	32.105	38	NA	NA	NA	NA	506.3	0	393.476	204.793	99.728	NA	NA	NA	NA	4.808	20.156	13.324	3.385	4.808	20.156	13.324	2.29724	3.385	-179.514	180	-29.335	148.987	-81.034	31.277	-0.515	20.037	1.28674	37.9991
Naïve_2019_5_pre	Naïve_2019_5	Naïve_2019_pre	Naïve_2019	5	pre	5	5	29	0	399	200.695	120.794	240.691	299	270.464	16.452	28	0	255	109.6	133.635	413.871	0	402.911	202.805	121.752	NA	NA	NA	NA	8.14	22.057	14.781	2.881	8.14	22.057	14.781	2.54845	2.881	-29.137	32.014	-7.506	14.379	-30.777	27.615	0.986	13.738	1.0272	28.0002
Naïve_2019_5_pre	Naïve_2019_5	Naïve_2019_pre	Naïve_2019	5	pre	6	6	24	0	231	114.199	71.538	0	109	48.813	35.254	23	NA	NA	NA	NA	260.119	0	255.425	129.151	79.647	NA	NA	NA	NA	9	13.395	11.31	1.034	9	13.395	11.31	1.95	1.034	-40.125	0	-25.052	11.388	-10.436	29.811	1.151	9.131	1.01838	22.999
Naïve_2019_5_pre	Naïve_2019_5	Naïve_2019_pre	Naïve_2019	5	pre	7	9	17	244	399	318.853	50.796	115	299	202.261	57.13	16	31	37	35	3.464	242.654	0	240.585	122.518	76.104	NA	NA	NA	NA	9.888	20.535	15.166	2.389	9.888	20.535	15.166	2.61483	2.389	-63.969	-38.565	-49.636	7.549	-11.444	11.188	1.296	5.971	1.0086	15.9999
Naïve_2019_5_pre	Naïve_2019_5	Naïve_2019_pre	Naïve_2019	5	pre	8	10	23	0	33.355	18.281	10.154	0	299	150.87	88.236	22	NA	NA	NA	NA	334.468	0	299.428	151.787	87.99	NA	NA	NA	NA	12.672	22.323	15.203	2.379	12.672	22.323	15.203	2.62121	2.379	50.231	143.651	94.199	27.139	-74.806	28.469	0.049	25.421	1.11702	22.0001
Naïve_2019_5_pre	Naïve_2019_5	Naïve_2019_pre	Naïve_2019	5	pre	9	11	5	367	399	381.118	13.508	0	49	28.294	20.231	4	NA	NA	NA	NA	61.178	0	58.523	31.859	23.934	NA	NA	NA	NA	9.703	17.321	15.295	3.733	9.703	17.321	15.295	2.63707	3.733	28.111	79.06	53.798	21.297	-20.303	-11.193	-16.983	5.032	1.04537	3.99987
Naïve_2019_5_pre	Naïve_2019_5	Naïve_2019_pre	Naïve_2019	5	pre	10	12	18	0	217	109.315	67.842	0	136	68.698	42.914	17	NA	NA	NA	NA	256.471	0	256.096	128.384	80.255	NA	NA	NA	NA	10.825	21.07	15.087	2.203	10.825	21.07	15.087	2.60121	2.203	-38.063	-26.469	-32.182	3.191	-7.166	4.347	-0.622	3.61	1.00146	16.9995
Naïve_2019_5_pre	Naïve_2019_5	Naïve_2019_pre	Naïve_2019	5	pre	11	13	29	229	277.169	256.587	14.397	0	299	151.065	89.187	28	32	35	33.333	1.528	311.02	0	301.159	150.738	89.904	NA	NA	NA	NA	6.553	14.86	11.108	1.9	6.553	14.86	11.108	1.91517	1.9	-112.303	-53.313	-82.855	14.881	-14.78	13.572	0.324	8.504	1.03274	27.9996
Naïve_2019_5_pre	Naïve_2019_5	Naïve_2019_pre	Naïve_2019	5	pre	12	15	28	0	399	199.735	122.89	97.115	105	99.877	1.781	27	NA	NA	NA	NA	400.203	0	399.045	199.847	122.826	NA	NA	NA	NA	12.477	17.175	14.822	1.099	12.477	17.175	14.822	2.55552	1.099	-10.769	7.478	-0.848	4.452	-10.239	7.109	0.226	4.302	1.0029	27.0006
Naïve_2019_5_pre	Naïve_2019_5	Naïve_2019_pre	Naïve_2019	5	pre	13	18	84	191.793	399	283.504	63.669	83.772	299	191.565	67.127	87	NA	NA	NA	NA	786.374	0	215.759	131.699	52.251	NA	NA	NA	NA	2.859	17.576	9.474	3.15	1.333	17.576	9.408	1.62207	3.29	-178.44	178.911	-2.401	97.837	-130.59	116.616	1.671	41.788	3.64469	83.0034
Naïve_2019_5_pre	Naïve_2019_5	Naïve_2019_pre	Naïve_2019	5	pre	14	19	17	293.971	399	330.797	34.643	0	130	73.904	38.251	16	NA	NA	NA	NA	183.572	0	165.858	88.968	50.389	NA	NA	NA	NA	9.251	17.646	11.473	2.392	9.251	17.646	11.473	1.9781	2.392	-164.737	-84.213	-127.687	25.904	-16.604	35.875	3.861	14.546	1.1068	16.0003
Naïve_2019_5_pre	Naïve_2019_5	Naïve_2019_pre	Naïve_2019	5	pre	15	20	63	93.699	399	202.923	83.111	135	293.251	214.281	35.672	62	34	60	42.3	8.301	630.256	0	221.081	119.237	42.855	NA	NA	NA	NA	2.59	17.22	10.165	3.096	2.59	17.22	10.165	1.75259	3.096	-179.862	178.211	-4.944	98.175	-85.03	44.402	-10.727	26.305	2.85079	62.0026
Naïve_2019_5_pre	Naïve_2019_5	Naïve_2019_pre	Naïve_2019	5	pre	16	22	51	0	399	189.322	123.274	32.724	188	71.816	45.945	50	NA	NA	NA	NA	484.592	0	421.22	225.692	125.22	NA	NA	NA	NA	4	15.578	9.692	2.087	4	15.578	9.692	1.67103	2.087	-90	90	-16.17	32.791	-28.863	61.922	3.673	17.654	1.15045	49.9992
Naïve_2019_5_pre	Naïve_2019_5	Naïve_2019_pre	Naïve_2019	5	pre	17	23	33	260.927	399	309.348	37.814	57.111	299	140.801	80.93	32	0	254	95.667	138.11	387.522	0	248.131	134.296	67.601	NA	NA	NA	NA	0.683	20.965	12.11	4.442	0.683	20.965	12.11	2.08793	4.442	-179.656	178.374	58.583	100.638	-54.759	87.183	-0.516	27.642	1.56176	32.0002
Naïve_2019_5_pre	Naïve_2019_5	Naïve_2019_pre	Naïve_2019	5	pre	18	24	18	0	177	90.519	56.231	0	106	52.334	33.802	17	NA	NA	NA	NA	208.135	0	206.313	105.241	65.593	NA	NA	NA	NA	6	17.218	12.243	2.195	6	17.218	12.243	2.11086	2.195	-48.447	0	-29.577	9.08	-19.909	48.447	1.533	13.699	1.00883	17.0003
Naïve_2019_5_pre	Naïve_2019_5	Naïve_2019_pre	Naïve_2019	5	pre	19	25	18	297	399	347.532	33.313	75	299	188.324	73.626	17	0	254	127	179.605	248.22	0	246.13	124.51	80.737	NA	NA	NA	NA	1	22.743	14.601	4.843	1	22.743	14.601	2.51741	4.843	90	180	117.22	17.816	-16.368	68.456	5.625	20.106	1.00849	17.0002
Naïve_2019_5_pre	Naïve_2019_5	Naïve_2019_pre	Naïve_2019	5	pre	20	27	33	93	399	240.604	91.319	0	225	124.852	59.533	32	NA	NA	NA	NA	413.783	0	379.817	187.941	108.047	NA	NA	NA	NA	6.513	18.211	12.931	2.621	6.513	18.211	12.931	2.22948	2.621	-178.616	178.239	-101.098	102.874	-37.101	24.135	1.712	12.202	1.08943	31.9993
Naïve_2019_5_pre	Naïve_2019_5	Naïve_2019_pre	Naïve_2019	5	pre	21	29	27	99.406	123.901	110.84	7.726	0	299	148.784	89.259	26	NA	NA	NA	NA	303.96	0	299.241	149.183	89.465	NA	NA	NA	NA	9.352	15.673	11.691	1.409	9.352	15.673	11.691	2.01569	1.409	74.278	111.179	87.389	10.41	-15.737	13.176	0.092	7.261	1.01577	25.9995
Naïve_2019_5_pre	Naïve_2019_5	Naïve_2019_pre	Naïve_2019	5	pre	22	30	28	150	399	257.215	75.361	131	299	202.771	48.186	27	33	43	37.5	4.796	310.407	0	300.375	159.316	88.707	NA	NA	NA	NA	6.256	19.234	11.497	2.367	6.256	19.234	11.497	1.98224	2.367	119.472	165.18	144.816	14.623	-12.479	11.01	-1.758	5.695	1.0334	26.999
Naïve_2019_5_pre	Naïve_2019_5	Naïve_2019_pre	Naïve_2019	5	pre	23	31	5	347	392.393	367.094	18.341	0	30.915	13.024	13.347	4	NA	NA	NA	NA	56.497	0	54.92	24.151	22.409	NA	NA	NA	NA	6	18.993	14.124	6.081	6	18.993	14.124	2.43517	6.081	0	47.231	27.871	20.036	-17.98	47.231	11.668	33.005	1.02871	4.00007
Naïve_2019_5_pre	Naïve_2019_5	Naïve_2019_pre	Naïve_2019	5	pre	24	32	6	387.82	399	395.724	5.146	164	209	186.647	18.21	5	NA	NA	NA	NA	52.739	0	45	23.124	18.136	NA	NA	NA	NA	5	16.227	10.548	4.871	5	16.227	10.548	1.81862	4.871	-133.552	-51.478	-88.378	29.75	-43.552	56.691	0	49.122	1.17198	4.99991
Naïve_2019_5_pre	Naïve_2019_5	Naïve_2019_pre	Naïve_2019	5	pre	25	33	31	23.452	324	180.66	94.89	0	275.291	138.139	81.541	30	NA	NA	NA	NA	414.913	0	407.571	199.433	124.513	NA	NA	NA	NA	5	22.054	13.83	2.619	5	22.054	13.83	2.38448	2.619	119.084	180	138.703	12.404	-60.916	16.643	-1.09	12.795	1.01801	30.0009
Naïve_2019_5_pre	Naïve_2019_5	Naïve_2019_pre	Naïve_2019	5	pre	26	34	6	133.875	190	162.814	21.287	257.194	299	274.608	15.851	5	NA	NA	NA	NA	71.533	0	69.984	36.671	26.296	NA	NA	NA	NA	12.538	15.874	14.307	1.369	12.538	15.874	14.307	2.46672	1.369	-161.635	-124.728	-144.269	13.4	-16.689	-2.721	-9.227	6.386	1.02213	4.99986
Naïve_2019_5_pst	Naïve_2019_5	Naïve_2019_pst	Naïve_2019	5	pst	1	2	147	138.664	376.486	261.838	59.374	42.847	299	158.91	60.724	146	31	255	134.333	114.328	1194.37	0	286.005	151.598	65.133	NA	NA	NA	NA	0.037	17.879	8.181	3.885	0.037	17.879	8.181	1.41052	3.885	-174.769	180	-8.419	105.258	-141.459	172.792	6.82	36.417	4.17603	145.993
Naïve_2019_5_pst	Naïve_2019_5	Naïve_2019_pst	Naïve_2019	5	pst	2	10	12	0	40	18.637	15.857	221	299	259.981	27.218	11	NA	NA	NA	NA	93.119	0	87.658	44.636	31.264	NA	NA	NA	NA	2	15.492	8.465	4.102	2	15.492	8.465	1.45948	4.102	-144.448	180	-85.995	89.972	-25.036	77.592	9	31.88	1.0623	11.0005
Naïve_2019_5_pst	Naïve_2019_5	Naïve_2019_pst	Naïve_2019	5	pst	3	14	46	75	147.935	109.405	17.279	263.878	299	291.684	10.269	56	NA	NA	NA	NA	256.236	0	77.594	36.134	18.276	NA	NA	NA	NA	0	20	5.694	4.993	0	18.367	5.125	0.883621	4.45	-168.874	180	30.858	98.368	-180	180	-4.091	84.248	3.30227	45.0011
Naïve_2019_5_pst	Naïve_2019_5	Naïve_2019_pst	Naïve_2019	5	pst	4	15	29	194.941	296	250.988	38.323	230.845	299	268.383	25.202	28	33	39	35.75	2.5	211.227	0	109.428	57.393	41.971	NA	NA	NA	NA	0.105	17.03	7.544	4.319	0.105	17.03	7.544	1.30069	4.319	-173.29	180	-1.546	128.353	-175.719	170.383	-3.343	53.351	1.93028	27.9993
Naïve_2019_5_pst	Naïve_2019_5	Naïve_2019_pst	Naïve_2019	5	pst	5	18	125	0	399	207.251	107.292	142.296	266.436	191.679	34.936	124	0	255	41.424	56.633	1194.04	0	399.406	221.06	99.839	NA	NA	NA	NA	0.684	19.354	9.629	4.055	0.684	19.354	9.629	1.66017	4.055	-179.767	175.651	-12.727	88.183	-153.225	96.758	-8.749	31.212	2.98955	124.005
Naïve_2019_5_pst	Naïve_2019_5	Naïve_2019_pst	Naïve_2019	5	pst	6	20	32	0	302	156.598	91.845	0	16.027	12.14	5.466	31	27	40	33.5	5.686	307.989	0	302.424	156.686	91.935	NA	NA	NA	NA	5	15.325	9.935	2.216	5	15.325	9.935	1.71293	2.216	-44.698	12.373	-2.424	9.602	-32.85	44.698	-0.004	12.899	1.0184	31.0004
Naïve_2019_5_pst	Naïve_2019_5	Naïve_2019_pst	Naïve_2019	5	pst	7	21	81	19.631	101	42.167	19.089	0	299	214.443	71.823	80	30	46	37	5.895	562.672	0	307.085	223.632	70.367	NA	NA	NA	NA	0.471	20.179	7.033	4.751	0.471	20.179	7.033	1.21259	4.751	-175.973	168.117	46.741	90.917	-102.153	133.726	-4.81	43.155	1.8323	80.0045
Naïve_2019_5_pst	Naïve_2019_5	Naïve_2019_pst	Naïve_2019	5	pst	8	24	22	348.944	399	369.787	18.505	271.748	299	286.847	10.459	21	27	39	32.3	3.368	126.928	0	52.131	31.765	17.44	NA	NA	NA	NA	0	16.469	6.044	5.006	0	16.469	6.044	1.04207	5.006	-171.87	173.884	17.968	89.841	-173.884	160.56	-8.068	82.698	2.43479	21.0007
Naïve_2019_5_pst	Naïve_2019_5	Naïve_2019_pst	Naïve_2019	5	pst	9	27	33	149.07	230.44	195.401	30.051	211.825	299	253.194	27.073	32	32	47	37.8	6.058	236.499	0	105.588	64.857	28.78	NA	NA	NA	NA	1	16.745	7.391	3.055	1	16.745	7.391	1.27431	3.055	-115.874	180	6.653	78.069	-93.914	64.126	5.806	31.238	2.23983	31.9982
Naïve_2019_5_pst	Naïve_2019_5	Naïve_2019_pst	Naïve_2019	5	pst	10	31	21	252	399	308.651	47.537	217.977	299	238.18	24.54	20	NA	NA	NA	NA	206.262	0	163.248	92.745	50.1	NA	NA	NA	NA	0	20.026	10.313	4.675	0	20.026	10.313	1.7781	4.675	-174.974	179.41	53.604	136.457	-174.974	30.332	-12.219	42.351	1.26349	20.0002
Naïve_2019_5_pst	Naïve_2019_5	Naïve_2019_pst	Naïve_2019	5	pst	11	34	29	64.691	118.005	93.731	18.781	234.27	299	273.113	23.278	28	NA	NA	NA	NA	200.024	0	73.303	37.932	24.739	NA	NA	NA	NA	0	13.942	7.144	3.586	0	13.942	7.144	1.23172	3.586	-156.335	180	-0.638	114.348	-155.816	76.625	6.667	42.443	2.72873	27.9989
Naïve_2019_5_pst	Naïve_2019_5	Naïve_2019_pst	Naïve_2019	5	pst	12	42	12	0	18.137	11.437	7.332	244	299	271.568	18.77	11	NA	NA	NA	NA	61.966	0	57.567	28.31	19.659	NA	NA	NA	NA	1	14.614	5.633	4.677	1	14.614	5.633	0.971207	4.677	-135.782	0	-96.224	35.678	-89.463	45.782	-9	38.049	1.07642	11.0005
Naïve_2019_5_pst	Naïve_2019_5	Naïve_2019_pst	Naïve_2019	5	pst	13	43	11	196	269	229.128	27.211	273.674	299	283.573	10.528	10	NA	NA	NA	NA	101.354	0	72	38.15	25.446	NA	NA	NA	NA	1	17.675	10.135	4.205	1	17.675	10.135	1.74741	4.205	-76.428	180	19.709	68.61	-0.036	103.572	27.569	31.747	1.40769	10.0004
Naïve_2019_5_pst	Naïve_2019_5	Naïve_2019_pst	Naïve_2019	5	pst	14	45	12	274.579	321	299.108	20.3	268.559	299	283.454	12.9	11	NA	NA	NA	NA	91.439	0	49.044	29.48	20.418	NA	NA	NA	NA	0	18.465	8.313	5.769	0	18.465	8.313	1.43328	5.769	-144.389	179.014	40.787	117.469	-94.366	0	-27.22	26.609	1.86443	10.9995
Naïve_2019_5_pst	Naïve_2019_5	Naïve_2019_pst	Naïve_2019	5	pst	15	46	59	152	234.889	196.806	19.553	0	299	105.063	93.719	58	33	43	38.5	4.435	414.326	0	302.22	201.055	91.367	NA	NA	NA	NA	0	19.537	7.144	4.106	0	19.537	7.144	1.23172	4.106	-154.098	180	-42.292	99.869	-114.346	44.854	-9.474	30.542	1.37094	57.9964
Naïve_2019_5_pst	Naïve_2019_5	Naïve_2019_pst	Naïve_2019	5	pst	16	48	50	0	360.669	219.968	114.496	69.325	298.833	152.959	63.187	49	0	255	92.286	111.543	580.459	0	373.089	228.454	115.961	NA	NA	NA	NA	6.188	15.549	11.846	2.076	6.188	15.549	11.846	2.04241	2.076	-47.474	163.217	33.493	58.876	-38.226	34.484	2.629	18.707	1.55582	49.0004
Naïve_2019_5_pst	Naïve_2019_5	Naïve_2019_pst	Naïve_2019	5	pst	17	49	373	0	215.75	94.88	61.439	31.346	276.903	176.945	64.129	372	8	50	31.794	11.462	1423.19	0	225.388	112.422	69.094	NA	NA	NA	NA	0	11.917	3.826	2.446	0	11.917	3.826	0.659655	2.446	-179.703	180	-3.898	103.877	-158.199	179.413	-1.897	39.516	6.31439	371.978
Naïve_2019_5_pst	Naïve_2019_5	Naïve_2019_pst	Naïve_2019	5	pst	18	50	9	331	383	359.583	18.58	277.445	299	287.691	8.929	8	NA	NA	NA	NA	71.04	0	52	32.548	17.208	NA	NA	NA	NA	1	15.07	8.88	4.774	1	15.07	8.88	1.53103	4.774	-58.326	61.036	-0.361	39.057	-61.036	53.769	8.332	37.529	1.36615	8
Naïve_2019_5_pst	Naïve_2019_5	Naïve_2019_pst	Naïve_2019	5	pst	19	51	28	270.002	307.833	286.719	14.223	211.56	299	247.953	27.991	28	0	255	135.5	138.604	204.734	0	87.862	53.383	27.102	NA	NA	NA	NA	1.457	18.406	7.583	4.75	1.457	17.31	7.242	1.24862	4.247	-126.269	103.299	-30.125	90.347	-48.047	60.434	6.873	21.038	2.33018	26.9991
Naïve_2019_5_pst	Naïve_2019_5	Naïve_2019_pst	Naïve_2019	5	pst	20	53	232	38.879	341	231.47	78.684	66.274	299	173.158	69.678	234	0	255	68.407	82.821	1876.08	0	340.69	163.958	89.458	NA	NA	NA	NA	0.595	41	8.122	4.015	0.595	18.674	7.988	1.37724	3.38	-179.41	180	10.534	102.603	-131.79	180	9.102	34.311	5.5067	230.987
Naïve_2019_5_pst	Naïve_2019_5	Naïve_2019_pst	Naïve_2019	5	pst	21	54	38	180.746	277	239.278	33.572	240.358	299	279.411	19.983	37	NA	NA	NA	NA	196.906	0	71	51.634	17.882	NA	NA	NA	NA	0	13.391	5.322	4.311	0	13.391	5.322	0.917586	4.311	-127.765	180	10.996	81.115	-180	180	15	69.381	2.77332	36.9985
Naïve_2019_5_pst	Naïve_2019_5	Naïve_2019_pst	Naïve_2019	5	pst	22	55	132	347.244	399	380.165	13.575	147	255.384	227.75	32.098	132	31	41	35.231	3.563	309.293	0	64	41.448	11.121	NA	NA	NA	NA	0	14.013	2.361	2.97	0	14.013	2.353	0.40569	2.972	-177.56	178.327	-8.797	99.941	-180	180	6.923	70.295	4.8327	131.001
Naïve_2019_5_pst	Naïve_2019_5	Naïve_2019_pst	Naïve_2019	5	pst	23	56	14	157	232.759	200.725	27.085	277.434	299	289.352	7.055	13	NA	NA	NA	NA	101.252	0	75.801	45.597	26.525	NA	NA	NA	NA	3	14.431	7.789	2.967	3	14.431	7.789	1.34293	2.967	-59.925	180	18.255	69.164	-24.789	61.924	19.994	29.185	1.33576	12.9994
Naïve_2019_5_pst	Naïve_2019_5	Naïve_2019_pst	Naïve_2019	5	pst	24	57	99	206.952	347.233	288.148	36.931	0	299	134.541	79.966	98	0	46	35.538	11.766	1066.84	0	300.403	178.468	72.238	NA	NA	NA	NA	2.59	19.408	10.886	3.626	2.59	19.408	10.886	1.8769	3.626	-177.602	174.737	-4.982	103.437	-74.522	77.528	0.87	25.669	3.55137	98.0013
Naïve_2019_5_pst	Naïve_2019_5	Naïve_2019_pst	Naïve_2019	5	pst	25	58	16	56	185	120.025	50.017	251.784	299	270.908	18.29	15	NA	NA	NA	NA	184.478	0	129	75.034	46.644	NA	NA	NA	NA	2	18.612	12.299	3.852	2	18.612	12.299	2.12052	3.852	-175.295	180	31.282	146.998	-26.14	74.417	-6.287	25.113	1.43006	14.9994
Naïve_2019_5_pst	Naïve_2019_5	Naïve_2019_pst	Naïve_2019	5	pst	26	60	13	14	89	58.904	28.334	271.645	299	283.228	10.54	12	NA	NA	NA	NA	103.028	0	75	37.107	25.941	NA	NA	NA	NA	0	14.631	8.586	4.203	0	14.631	8.586	1.48034	4.203	-173.992	175.916	-9.879	145.043	-100.683	-8.733	-22.691	26.519	1.37371	11.9995
Naïve_2019_5_pst	Naïve_2019_5	Naïve_2019_pst	Naïve_2019	5	pst	27	61	43	155.176	276	208.421	43.939	151.849	299	223.722	48.107	42	0	43	32.467	13.596	371.976	0	154.646	98.396	43.486	NA	NA	NA	NA	1	14.036	8.857	2.442	1	14.036	8.857	1.52707	2.442	-142.863	172.875	-2.881	81.128	-85.914	64.44	2.843	26.774	2.40534	41.998
Naïve_2019_5_pst	Naïve_2019_5	Naïve_2019_pst	Naïve_2019	5	pst	28	63	10	357.623	397.167	373.271	14.399	250.833	299	268.672	18.005	9	0	43	30.667	16.046	70.826	0	60.839	34.005	21.548	NA	NA	NA	NA	3.264	15.161	7.87	3.906	3.264	15.161	7.87	1.3569	3.906	-114.451	-12.265	-49.11	36.258	-6.505	29.889	11.946	12.568	1.16415	8.99949
Naïve_2019_5_pst	Naïve_2019_5	Naïve_2019_pst	Naïve_2019	5	pst	29	65	54	0	266.615	121.568	89.405	93.517	299	191.821	62.638	55	32	41	36.833	3.488	653.168	0	296.503	178.218	82.359	NA	NA	NA	NA	6.367	33	12.324	3.905	6.367	20.855	11.909	2.05328	2.624	-176.628	175.507	-26.465	113.847	-61.976	68.295	-4.656	20.783	2.20291	52.9997
Naïve_2019_5_pst	Naïve_2019_5	Naïve_2019_pst	Naïve_2019	5	pst	30	66	35	232	381	324.501	40.163	209.463	299	255.631	29.08	34	34	255	110.167	111.824	288.455	0	149	79.022	35.393	NA	NA	NA	NA	2.116	15.951	8.484	3.222	2.116	15.951	8.484	1.46276	3.222	-177.295	180	15.394	133.23	-52.951	39.396	-2.367	25.896	1.93594	33.9999
Naïve_2019_5_pst	Naïve_2019_5	Naïve_2019_pst	Naïve_2019	5	pst	31	68	99	0	399	158.376	88.843	125.33	254.715	186.248	37.531	98	NA	NA	NA	NA	785.324	0	402.505	243.44	89.318	NA	NA	NA	NA	0	15.042	8.014	2.887	0	15.042	8.014	1.38172	2.887	-176.674	175.442	-21.141	130.099	-56.564	170.647	-1.809	28.078	1.95109	97.994
Naïve_2019_5_pst	Naïve_2019_5	Naïve_2019_pst	Naïve_2019	5	pst	32	72	17	331	394.333	361.769	20.451	222	299	258.107	20.404	16	0	255	90.786	108.228	109.073	0	99.7	51.603	28.07	NA	NA	NA	NA	3.184	15.956	6.817	3.474	3.184	15.956	6.817	1.17534	3.474	-83.991	13.761	-49.613	25.19	-30.46	79.798	1.557	27.54	1.09401	16.0001
Naïve_2019_5_pst	Naïve_2019_5	Naïve_2019_pst	Naïve_2019	5	pst	33	73	138	0	114.649	49.537	36.824	110.053	299	226.344	45.677	138	27	43	32.091	5.147	573.652	0	136.821	73.104	40.632	NA	NA	NA	NA	0.073	22.954	4.187	3.312	0.073	13.528	4.103	0.707414	2.96	-171.434	180	-0.07	107.41	-87.893	179.552	5.76	34.362	4.19272	137.008
Naïve_2019_5_pst	Naïve_2019_5	Naïve_2019_pst	Naïve_2019	5	pst	34	74	159	0	318.311	232.427	73.59	0	299	140.54	73.437	158	30	48	36.08	4.112	1055.4	0	318.939	186.303	69.448	NA	NA	NA	NA	0	20.418	6.68	4.501	0	20.418	6.68	1.15172	4.501	-174.779	180	-9.022	110.212	-94.086	172.858	3.633	36.929	3.30909	157.994
Naïve_2019_5_pst	Naïve_2019_5	Naïve_2019_pst	Naïve_2019	5	pst	35	75	14	328	399	369.262	27.227	270.865	299	286.969	10.139	17	NA	NA	NA	NA	125.193	0	73.246	44.096	27.194	NA	NA	NA	NA	2	15.653	9.63	4.024	1.8	15.653	9.076	1.56483	4.575	-53.13	180	12.975	68.969	-51.431	126.87	25.572	47.744	1.70921	13.0003
Naïve_2019_5_pst	Naïve_2019_5	Naïve_2019_pst	Naïve_2019	5	pst	36	80	17	0	165	85.591	50.755	248.978	299	267.457	16.247	16	33	44	36.5	5.196	181.907	0	171.292	85.764	52.744	NA	NA	NA	NA	5.536	18.069	11.369	3.828	5.536	18.069	11.369	1.96017	3.828	-179.157	180	-97.571	134.389	-27.291	56	-0.561	21.453	1.06197	16.0003
Naïve_2019_5_pst	Naïve_2019_5	Naïve_2019_pst	Naïve_2019	5	pst	37	83	168	190.147	399	310.552	52.274	12.738	299	122.381	57.643	170	0	254	61.938	75.538	1507.93	0	267.552	115.673	55.863	NA	NA	NA	NA	0.572	26.026	9.03	3.698	0.572	17.88	8.916	1.53724	3.472	-175.708	180	17.093	106.488	-176.656	153.153	9.217	35.23	5.63604	166.991
Naïve_2019_5_pst	Naïve_2019_5	Naïve_2019_pst	Naïve_2019	5	pst	38	84	10	386	399	394.247	6.155	240	299	267.37	21.863	9	NA	NA	NA	NA	63.705	0	60.415	32.838	22.469	NA	NA	NA	NA	1	18.286	7.078	5.483	1	18.286	7.078	1.22034	5.483	-90	0	-75.264	30.681	-87.888	33.466	-11.25	36.257	1.05446	9.00042
Naïve_2019_5_pst	Naïve_2019_5	Naïve_2019_pst	Naïve_2019	5	pst	39	87	98	0	399	256.979	104.452	79.333	237.143	133.992	37.501	98	31	45	37.4	4.274	1162.96	0	404.753	268.223	99.337	NA	NA	NA	NA	1.666	27	11.989	3.545	1.666	16.902	11.85	2.0431	3.197	-169.494	179.652	14.922	88.791	-157.548	65.206	-6.377	28.195	2.87327	97.0025
Naïve_2019_5_pst	Naïve_2019_5	Naïve_2019_pst	Naïve_2019	5	pst	40	88	58	0	77.617	43.486	16.665	51.007	299	148.08	69.196	57	NA	NA	NA	NA	417.146	0	199.249	78.949	46.922	NA	NA	NA	NA	1.596	15.373	7.318	3.211	1.596	15.373	7.318	1.26172	3.211	-165.766	156.314	45.652	73.124	-51.196	59.512	-3.135	26.596	2.09359	57.0027
Naïve_2019_5_pst	Naïve_2019_5	Naïve_2019_pst	Naïve_2019	5	pst	41	91	6	385.989	399	395.364	5.788	254	299	276.491	19.864	5	NA	NA	NA	NA	52.779	0	45	23.418	19.846	NA	NA	NA	NA	0	22.327	10.556	9.086	0	22.327	10.556	1.82	9.086	-125.644	0	-67.983	46.461	-125.644	55.299	-22.5	78.295	1.17287	4.99991
Naïve_2019_5_pst	Naïve_2019_5	Naïve_2019_pst	Naïve_2019	5	pst	42	92	30	291.043	399	321.276	28.266	113.385	299	181.204	64.58	29	32	255	56.583	62.767	276.72	0	199.912	120.524	66.927	NA	NA	NA	NA	3.232	16.053	9.542	2.932	3.232	16.053	9.542	1.64517	2.932	-129.611	15.043	-58.22	45.313	-20.252	27.141	2.789	12.341	1.38421	29.0002
Naïve_2019_5_pst	Naïve_2019_5	Naïve_2019_pst	Naïve_2019	5	pst	43	93	13	123	168	145.02	14.846	277.25	299	288.519	6.51	12	30	40	36.5	3.505	91.739	0	45.056	26.165	12.861	NA	NA	NA	NA	2.85	11.389	7.645	2.784	2.85	11.389	7.645	1.3181	2.784	-100.713	59.036	-10.571	65.209	-133.781	117.437	12.313	62.063	2.03611	11.9999
Naïve_2019_5_pst	Naïve_2019_5	Naïve_2019_pst	Naïve_2019	5	pst	44	97	97	106.667	334.484	205.866	62.943	95.556	299	172.635	59.659	96	33	36	34.333	1.528	906.779	0	248.044	140.032	67.618	NA	NA	NA	NA	0.46	13.992	9.446	2.583	0.46	13.992	9.446	1.62862	2.583	-175.645	178.039	1.887	100.123	-170.636	85.54	-0.127	33.901	3.65572	95.9961
Naïve_2019_5_pst	Naïve_2019_5	Naïve_2019_pst	Naïve_2019	5	pst	45	99	13	296.414	322	311.206	8.842	264	299	282.676	12.615	12	0	34	16.5	19.07	93.949	0	42.375	20.069	14.692	NA	NA	NA	NA	0.706	14.41	7.829	3.939	0.706	14.41	7.829	1.34983	3.939	-154.633	180	-22.215	110.111	-71.421	80.367	23.622	43.179	2.21709	12.0001
Naïve_2019_5_pst	Naïve_2019_5	Naïve_2019_pst	Naïve_2019	5	pst	46	101	94	0	399	236.352	95.374	107.611	228.51	164.949	34.104	93	29	53	37.722	6.798	767.395	0	406.362	173.585	96.337	NA	NA	NA	NA	0.552	15.699	8.252	2.712	0.552	15.699	8.252	1.42276	2.712	-179.563	178.856	-22.101	136.42	-43.563	85.171	4.876	21.126	1.88845	92.995
Naïve_2019_5_pst	Naïve_2019_5	Naïve_2019_pst	Naïve_2019	5	pst	47	102	26	325.396	360.417	348.178	9.762	257.25	299	270.065	10.176	25	0	255	97.174	107.137	111.279	0	41.883	30.637	10.084	NA	NA	NA	NA	0.932	11.338	4.451	3.052	0.932	11.338	4.451	0.767414	3.052	-165.964	178.909	-7.968	119.651	-168.554	137.643	13.631	67.747	2.6569	25.0009
Naïve_2019_5_pst	Naïve_2019_5	Naïve_2019_pst	Naïve_2019	5	pst	48	103	57	295.618	399	366.503	33.463	17	83.521	66.775	17.949	57	NA	NA	NA	NA	259.594	0	103.388	38.743	31.888	NA	NA	NA	NA	0	12.173	4.636	3.53	0	12.173	4.636	0.79931	3.53	-179.155	178.19	-16.922	111.929	-180	180	8.182	59.359	2.51087	55.9953
Naïve_2019_5_pst	Naïve_2019_5	Naïve_2019_pst	Naïve_2019	5	pst	49	104	34	0	137	73.154	31.584	177	299	240.964	34.911	33	NA	NA	NA	NA	211.68	0	183.448	98.149	44.948	NA	NA	NA	NA	0.466	13.734	6.415	3.762	0.466	13.734	6.415	1.10603	3.762	-1.105	170.978	51.65	39.645	-112.864	71.705	2.267	30.052	1.1539	32.9977
Naïve_2019_5_pst	Naïve_2019_5	Naïve_2019_pst	Naïve_2019	5	pst	50	108	77	192.522	399	293.009	59.511	91.366	299	195.47	59.759	77	0	254	52.25	82.969	737.67	0	226.471	134.159	57.118	NA	NA	NA	NA	2.889	22	9.706	3.408	2.889	16.802	9.561	1.64845	3.098	-179.545	179.881	-18.563	109.236	-82.366	152.26	2.406	38.146	3.25724	76.0014
Naïve_2019_5_pst	Naïve_2019_5	Naïve_2019_pst	Naïve_2019	5	pst	51	110	141	0	273.167	99.679	55.544	87.837	196.603	137.239	27.204	143	27	51	36.667	7.48	1232.07	0	273.309	113.923	51.419	NA	NA	NA	NA	0	26	8.801	4.73	0	18.299	8.585	1.48017	4.273	-178.692	177.939	-1.358	94.109	-135	180	5.371	44.994	4.50799	139.993
Naïve_2019_5_pst	Naïve_2019_5	Naïve_2019_pst	Naïve_2019	5	pst	52	112	8	74	121	97.171	18.285	272.569	299	286.71	11.023	7	NA	NA	NA	NA	74.867	0	47	27.719	19.077	NA	NA	NA	NA	2	16.454	10.695	4.533	2	16.454	10.695	1.84397	4.533	-59.506	71.457	3.991	50.515	-59.506	48.553	11.909	37.448	1.59291	7.00019
Naïve_2019_5_pst	Naïve_2019_5	Naïve_2019_pst	Naïve_2019	5	pst	53	114	129	207.024	399	293.999	49.266	0	299	144.689	76.524	128	29	255	71.143	81.405	917.998	0	319.992	157.656	85.909	NA	NA	NA	NA	0.819	16.101	7.172	3.486	0.819	16.101	7.172	1.23655	3.486	-173.911	177.522	34.174	84.191	-165.555	163.465	-3.162	46.462	2.86882	127.997
Naïve_2019_5_pst	Naïve_2019_5	Naïve_2019_pst	Naïve_2019	5	pst	54	115	91	29.48	207.1	122.197	68.675	89.191	299	171.163	66.956	90	33	38	35.25	2.217	570.428	0	216.378	155.873	61.702	NA	NA	NA	NA	0.697	13.874	6.338	2.534	0.697	13.874	6.338	1.09276	2.534	-130.761	180	-0.362	81.138	-51.056	78.191	2.94	21.557	2.63626	90.0013
Naïve_2019_5_pst	Naïve_2019_5	Naïve_2019_pst	Naïve_2019	5	pst	55	117	25	164	368.837	273.725	72.031	212.25	299	248.186	26.282	25	34	38	36.75	1.893	304.908	0	204	114.365	64.827	NA	NA	NA	NA	3.559	33.212	12.705	5.746	3.559	20.801	12.013	2.07121	3.859	-176.561	179.797	-11.672	145.802	-59.093	17.315	-7.217	17.336	1.49465	23.9991
Naïve_2019_5_pst	Naïve_2019_5	Naïve_2019_pst	Naïve_2019	5	pst	56	124	25	0	105	74.525	34.753	132	299	202.019	57.246	24	NA	NA	NA	NA	234.445	0	197.266	103.365	64.187	NA	NA	NA	NA	0	17.83	9.769	4.005	0	17.83	9.769	1.68431	4.005	-176.081	180	-102.265	72.614	-32.519	164.802	7.826	40.26	1.18847	23.9989
Naïve_2019_5_pst	Naïve_2019_5	Naïve_2019_pst	Naïve_2019	5	pst	57	125	24	350.021	399	369.866	12.394	148.691	299	214.68	50.96	23	NA	NA	NA	NA	209.402	0	150.719	85.56	51.165	NA	NA	NA	NA	1.404	19.355	9.104	3.861	1.404	19.355	9.104	1.56966	3.861	-126.229	81.242	-61.805	64.82	-23.112	174.6	4.385	40.137	1.38935	23.0011
Naïve_2019_5_pst	Naïve_2019_5	Naïve_2019_pst	Naïve_2019	5	pst	58	129	6	327	352	339.845	10.631	282.529	299	291.727	8.066	5	NA	NA	NA	NA	46.054	0	25	16.673	9.235	NA	NA	NA	NA	2	16.59	9.211	5.583	2	16.59	9.211	1.5881	5.583	-146.39	180	43.889	154.475	-48.61	62.196	-20.404	55.069	1.84216	4.99989
Naïve_2019_5_pst	Naïve_2019_5	Naïve_2019_pst	Naïve_2019	5	pst	59	134	72	110.334	290.546	187.691	56.917	31.902	229.167	152.721	63.702	72	31	46	36.556	5.283	672.61	0	150.537	103.54	30.331	NA	NA	NA	NA	2.065	16.189	9.473	3.225	2.065	16.189	9.422	1.62448	3.289	-174.885	175.601	3.514	101.528	-162.607	106.576	-2.294	42.968	4.46807	71.0029
Naïve_2019_5_pst	Naïve_2019_5	Naïve_2019_pst	Naïve_2019	5	pst	60	136	60	0	132.339	68.691	37.748	68.007	253	136.296	48.18	63	NA	NA	NA	NA	587.827	0	206.116	138.355	54.118	NA	NA	NA	NA	1	18.874	9.963	3.691	0.25	18.874	9.807	1.69086	3.612	-171.672	144.347	-34.34	91.293	-82.075	93.85	-4.948	31.364	2.85192	59.001
Naïve_2019_5_pst	Naïve_2019_5	Naïve_2019_pst	Naïve_2019	5	pst	61	137	9	65	141	104.365	27.613	273.282	299	286.919	10.268	8	NA	NA	NA	NA	95.932	0	76	39.939	27.34	NA	NA	NA	NA	6	16.577	11.992	3.259	6	16.577	11.992	2.06759	3.259	-153.467	180	44.834	152.553	-37.426	52.718	-7.717	28.979	1.26226	7.99967
Naïve_2019_5_pst	Naïve_2019_5	Naïve_2019_pst	Naïve_2019	5	pst	62	138	28	0	59	32.222	12.952	100	296.25	212.018	64.896	27	23	39	31.65	3.407	223.406	0	204.927	117.058	65.259	NA	NA	NA	NA	0.485	15.246	8.274	4.387	0.485	15.246	8.274	1.42655	4.387	-6.009	104.043	70.979	25.036	-54.823	69.444	-0.035	27.233	1.09017	27.001
Naïve_2019_5_pst	Naïve_2019_5	Naïve_2019_pst	Naïve_2019	5	pst	63	139	13	312.905	339	327.979	7.682	283.292	299	289.016	4.954	12	NA	NA	NA	NA	69.91	0	24.726	12.515	6.277	NA	NA	NA	NA	1.168	12.76	5.826	3.506	1.168	12.76	5.826	1.00448	3.506	-158.379	177.87	2.349	116.061	-94.66	173.041	47.384	80.151	2.82739	11.9997
Naïve_2019_5_pst	Naïve_2019_5	Naïve_2019_pst	Naïve_2019	5	pst	64	142	8	293	338.667	315.424	17.826	281.5	299	288.649	7.053	7	32	46	35.833	5.269	63.079	0	45.674	26.697	15.812	NA	NA	NA	NA	3.35	12.929	9.011	3.346	3.35	12.929	9.011	1.55362	3.346	-74.807	68.749	3.027	46.476	12.782	44.254	23.926	12.76	1.38107	7.00022
Naïve_2019_5_pst	Naïve_2019_5	Naïve_2019_pst	Naïve_2019	5	pst	65	151	38	217.344	312.833	272.862	30.714	142.051	298	210.815	47.005	37	0	255	50.5	60.219	365.426	0	182.255	99.637	48.063	NA	NA	NA	NA	5.224	18.631	9.876	2.551	5.224	18.631	9.876	1.70276	2.551	-174.286	179.419	-45.756	116.626	-40.261	48.7	-2.344	21.794	2.00503	37.0014
Naïve_2019_5_pst	Naïve_2019_5	Naïve_2019_pst	Naïve_2019	5	pst	66	154	9	215	289	255.513	26.023	0	14.408	8.382	6.43	8	NA	NA	NA	NA	83.659	0	74	42.226	25.261	NA	NA	NA	NA	4	15.538	10.457	3.836	4	15.538	10.457	1.80293	3.836	-46.236	45.361	-0.32	25.769	-33.63	46.236	-6.48	26.29	1.13053	8.00029
Naïve_2019_5_pst	Naïve_2019_5	Naïve_2019_pst	Naïve_2019	5	pst	67	156	26	0	188.626	114.872	57.708	30.59	186	127.856	48.899	25	33	38	35	2.16	286.057	0	244.402	130.581	72.298	NA	NA	NA	NA	8.069	14.269	11.442	1.676	8.069	14.269	11.442	1.97276	1.676	-102.039	-1.773	-40.783	32.029	-50.487	33.831	-1.423	18.139	1.17044	25.0006
Naïve_2019_5_pst	Naïve_2019_5	Naïve_2019_pst	Naïve_2019	5	pst	68	157	22	15	94.156	56.661	22.518	258.219	299	271.783	11.504	21	NA	NA	NA	NA	159.358	0	80.332	51.731	20.743	NA	NA	NA	NA	0.506	13.5	7.588	4.438	0.506	13.5	7.588	1.30828	4.438	-171.849	81.804	-62.317	85	-125.787	147.083	0.828	56.431	1.98374	21.0013
Naïve_2019_5_pst	Naïve_2019_5	Naïve_2019_pst	Naïve_2019	5	pst	69	160	9	75.01	110	90.458	14.918	255.425	299	287.87	17.562	14	NA	NA	NA	NA	81.868	0	55.885	24.241	20.949	NA	NA	NA	NA	1	22	10.234	8.273	1	21.996	7.284	1.25586	7.13	-97.681	180	53.663	138.736	-180	180	11.773	108.771	1.46494	7.99961
Naïve_2019_5_pst	Naïve_2019_5	Naïve_2019_pst	Naïve_2019	5	pst	70	163	11	252.667	312	280.897	20.95	0	101	52.015	34.826	10	33	43	37.75	4.573	117.943	0	117.139	60.638	40.587	NA	NA	NA	NA	7.862	18.645	11.794	3.25	7.862	18.645	11.794	2.03345	3.25	111.125	129.4	120.391	7.115	-10.156	12.222	1.706	6.9	1.00686	10.0003
Naïve_2019_5_pst	Naïve_2019_5	Naïve_2019_pst	Naïve_2019	5	pst	71	164	8	127.141	142.597	134.581	5.74	273	299	286.511	9.31	7	NA	NA	NA	NA	43.697	0	26.023	13.753	9.197	NA	NA	NA	NA	2.559	9.751	6.242	2.699	2.559	9.751	6.242	1.07621	2.699	-137.909	-7.358	-90.679	55.529	-67.881	102.769	0.009	60.748	1.67917	7.00048
Naïve_2019_5_pst	Naïve_2019_5	Naïve_2019_pst	Naïve_2019	5	pst	72	165	7	216.93	220.247	217.761	1.163	234.66	299	263.068	23.099	6	NA	NA	NA	NA	64.696	0	64.422	35.946	23.117	NA	NA	NA	NA	7.596	15.833	10.783	2.931	7.596	15.833	10.783	1.85914	2.931	-90.998	-73.75	-86.061	6.503	-1.824	10.318	3.301	5.219	1.00425	5.99981
Naïve_2019_5_pst	Naïve_2019_5	Naïve_2019_pst	Naïve_2019	5	pst	73	171	9	0	63.807	32.919	21.396	0	93	47.387	33.558	8	33	41	37	5.657	113.746	0	112.785	56.604	39.736	NA	NA	NA	NA	10.516	16.952	14.218	1.988	10.516	16.952	14.218	2.45138	1.988	116.156	140.482	125.128	8.295	-11.413	14.768	0.953	8.221	1.00852	8.00014
Naïve_2019_5_pst	Naïve_2019_5	Naïve_2019_pst	Naïve_2019	5	pst	74	180	56	79.915	198.068	132.285	32.579	206.694	299	250.173	25.58	55	28	40	32.375	3.889	557.875	0	116.97	63.381	33.257	NA	NA	NA	NA	1.879	18.401	10.143	2.583	1.879	18.401	10.143	1.74879	2.583	-178.009	171.172	8.517	107.917	-81.541	40.206	-10.092	21.617	4.76939	55.001
Naïve_2019_5_pst	Naïve_2019_5	Naïve_2019_pst	Naïve_2019	5	pst	75	181	37	0	220.344	140.57	69.61	168.713	299	228.096	37.766	37	NA	NA	NA	NA	397.369	0	220.356	150.972	65.851	NA	NA	NA	NA	1.655	27.333	11.038	4.637	1.655	16.196	10.658	1.83759	3.737	-162.49	167.613	20.089	78.879	-79.967	151.476	4.964	37.528	1.8033	36.0001
Naïve_2019_5_pst	Naïve_2019_5	Naïve_2019_pst	Naïve_2019	5	pst	76	187	565	0	399	203.087	85.083	25.289	284.368	138.365	63.199	571	0	255	65.235	77.13	3718.16	0	400.901	253.842	81.869	NA	NA	NA	NA	0	23.082	6.592	3.375	0	14.741	6.509	1.12224	3.195	-179.425	179.08	-4.589	98.346	-180	176.921	-4.567	42.75	9.2745	564.041
Naïve_2019_5_pst	Naïve_2019_5	Naïve_2019_pst	Naïve_2019	5	pst	77	188	133	30.504	303.793	154.504	61.387	66.243	299	184.547	56.583	132	12	51	33.444	10.748	719.85	0	313.542	164.809	71.008	NA	NA	NA	NA	0	12.918	5.453	3.16	0	12.918	5.453	0.940172	3.16	-174.904	178.196	-24.236	109.472	-144.527	147.213	3.718	37.211	2.29586	132.01
Naïve_2019_5_pst	Naïve_2019_5	Naïve_2019_pst	Naïve_2019	5	pst	78	189	43	278	399	322.002	45.644	48	299	153.193	78.421	43	0	255	75.312	89.534	353.358	0	277.743	131.926	87.172	NA	NA	NA	NA	0	19.334	8.413	3.802	0	14.174	8.183	1.41086	3.395	-177.47	178.327	75.718	88.366	-95.056	49.251	-8.135	31.612	1.27225	42.0014
Naïve_2019_5_pst	Naïve_2019_5	Naïve_2019_pst	Naïve_2019	5	pst	79	190	13	0.333	99.667	57.381	35.248	108.667	169.5	139.377	21.522	12	32	45	36	4.028	134.736	0	113.142	63.047	39.387	NA	NA	NA	NA	4.647	16.965	11.228	3.549	4.647	16.965	11.228	1.93586	3.549	-42.274	78.024	28.356	37.085	-44.884	66.976	10.936	30.591	1.19086	12
Naïve_2019_5_pst	Naïve_2019_5	Naïve_2019_pst	Naïve_2019	5	pst	80	192	40	0	80.583	36.205	25.084	161	299	223.638	42.286	39	35	37	36	1.414	428.434	0	137.295	67.172	38.232	NA	NA	NA	NA	0	20.776	10.985	4.313	0	20.776	10.985	1.89397	4.313	-166.713	180	-5.132	99.158	-171.054	117.527	7.68	46.813	3.12054	39.0017
Naïve_2019_5_pst	Naïve_2019_5	Naïve_2019_pst	Naïve_2019	5	pst	81	193	35	221.25	396.5	278.252	52.302	209.5	298.5	249.733	34.997	34	26	48	34.829	4.86	307.682	0	177.454	124.272	54.593	NA	NA	NA	NA	0	15.332	9.049	4.047	0	15.332	9.049	1.56017	4.047	-173.991	176.906	32.626	118.91	-38.086	90	-4.062	27.452	1.73387	34.0018
Naïve_2019_6_pre	Naïve_2019_6	Naïve_2019_pre	Naïve_2019	6	pre	1	1	50	71	355.92	249.389	76.343	100.946	299	170.318	58.32	49	35	35	35	NA	514.095	0	323.528	117.453	85.732	NA	NA	NA	NA	0.761	16.712	10.492	4.241	0.761	16.712	10.492	1.80897	4.241	-174.047	178.774	59.529	118.461	-174.735	143.364	-10.057	55.169	1.58903	48.9988
Naïve_2019_6_pre	Naïve_2019_6	Naïve_2019_pre	Naïve_2019	6	pre	2	2	31	138	339	250.864	58.139	0	299	155.665	92.506	30	NA	NA	NA	NA	374.425	0	360.28	179.119	108.86	NA	NA	NA	NA	9.628	16.156	12.481	1.194	9.628	16.156	12.481	2.1519	1.194	100.086	160.458	124.049	16.049	-33.384	31.911	0.411	12.676	1.03926	29.9996
Naïve_2019_6_pre	Naïve_2019_6	Naïve_2019_pre	Naïve_2019	6	pre	3	3	157	283	369	325.046	26.247	0	299	148.494	89.118	156	0	255	67.333	93.157	320.348	0	311.122	156.867	92.777	NA	NA	NA	NA	0	8.918	2.054	0.913	0	8.918	2.054	0.354138	0.913	-128.353	180	-92.451	53.957	-180	180	-3.484	39.178	1.02965	155.963
Naïve_2019_6_pre	Naïve_2019_6	Naïve_2019_pre	Naïve_2019	6	pre	4	4	31	119	349	238.914	69.563	0	299	149.226	87.874	30	NA	NA	NA	NA	380.881	0	377.228	191.899	112.013	NA	NA	NA	NA	8.868	18.305	12.696	1.759	8.868	18.305	12.696	2.18897	1.759	-67.836	-34.74	-52.656	8.227	-10.311	11.423	-0.251	6.282	1.00968	30.0001
Naïve_2019_6_pre	Naïve_2019_6	Naïve_2019_pre	Naïve_2019	6	pre	5	5	11	0	58	30.554	17.41	216	299	251.673	27.79	10	NA	NA	NA	NA	108.323	0	101.257	47.655	31.686	NA	NA	NA	NA	6.74	14.821	10.832	2.685	6.74	14.821	10.832	1.86759	2.685	9.204	78.324	55.346	21.408	-19.615	32.948	7.076	17.075	1.06978	10.0003
Naïve_2019_6_pre	Naïve_2019_6	Naïve_2019_pre	Naïve_2019	6	pre	6	6	26	0	234	121.625	69.14	0	297	147.915	89.688	25	NA	NA	NA	NA	384.279	0	378.107	192.502	113.069	NA	NA	NA	NA	13.61	24.808	15.371	2.154	13.61	24.808	15.371	2.65017	2.154	-67.759	-29.299	-51.57	10.568	-19.543	20.209	-0.6	9.192	1.01632	25.0003
Naïve_2019_6_pre	Naïve_2019_6	Naïve_2019_pre	Naïve_2019	6	pre	7	8	31	0	392.113	193.555	119.492	100	186.842	147.083	29.266	30	32	44	37.25	5.737	405.254	0	401.306	202.447	122.641	NA	NA	NA	NA	6.091	18.019	13.508	2.172	6.091	18.019	13.508	2.32897	2.172	-178.982	173.903	-155.985	62.744	-14.085	17.914	0.251	7.227	1.00984	30.001
Naïve_2019_6_pre	Naïve_2019_6	Naïve_2019_pre	Naïve_2019	6	pre	8	9	20	0	184	98.916	52.141	262.275	299	274.524	9.886	19	NA	NA	NA	NA	208.19	0	184.329	89.472	51.389	NA	NA	NA	NA	1.778	19.05	10.957	4.479	1.778	19.05	10.957	1.88914	4.479	-174.336	175.182	-23.509	155.845	-115.984	27.128	-3.584	32.073	1.12945	19.0006
Naïve_2019_6_pre	Naïve_2019_6	Naïve_2019_pre	Naïve_2019	6	pre	9	12	29	141	375	249.345	73.782	0	299	140.417	90.038	28	NA	NA	NA	NA	395.199	0	379.68	188.755	115.861	NA	NA	NA	NA	11.768	16.208	14.114	1.115	11.768	16.208	14.114	2.43345	1.115	99.827	163.684	128.251	16.556	-31.263	22.533	-0.028	12.082	1.04087	28.0005
Naïve_2019_6_pre	Naïve_2019_6	Naïve_2019_pre	Naïve_2019	6	pre	10	13	37	0	399	199.792	119.726	206	299	262.176	29.327	36	NA	NA	NA	NA	422.202	0	404.753	207.276	122.748	NA	NA	NA	NA	9	15.519	11.728	1.28	9	15.519	11.728	2.02207	1.28	-175.978	180	110.48	123.172	-18.862	44.594	0.554	10.624	1.04311	35.9995
Naïve_2019_6_pre	Naïve_2019_6	Naïve_2019_pre	Naïve_2019	6	pre	11	14	56	0	399	206.563	122.533	101.999	128	114.285	7.362	55	30	45	37.833	4.875	416.619	0	399.246	207.311	122.138	NA	NA	NA	NA	1	13.888	7.575	2.162	1	13.888	7.575	1.30603	2.162	-34.275	90	0.645	23.869	-91.614	71.295	0	20.126	1.04351	54.9992
Naïve_2019_6_pre	Naïve_2019_6	Naïve_2019_pre	Naïve_2019	6	pre	12	15	33	0	399	205.371	124.727	206.149	280	246.256	24.138	32	0	255	182	124.33	418.112	0	404.422	208.218	126.484	NA	NA	NA	NA	0	21.678	13.066	3.838	0	21.678	13.066	2.25276	3.838	-22.303	125.514	12.563	23.419	-111.054	125.514	0.397	31.779	1.03385	32
Naïve_2019_6_pre	Naïve_2019_6	Naïve_2019_pre	Naïve_2019	6	pre	13	17	51	122	280.964	196.106	45.031	0	299	144.425	88.75	50	36	40	38.25	2.062	455.706	0	335.872	162.39	98.658	NA	NA	NA	NA	1	17.882	9.114	3.004	1	17.882	9.114	1.57138	3.004	0	180	64.27	44.962	-180	79.349	-1.554	45.045	1.35678	50.0007
Naïve_2019_6_pre	Naïve_2019_6	Naïve_2019_pre	Naïve_2019	6	pre	14	19	18	238	399	320.467	50.748	94	299	191.853	63.607	17	37	38	37.5	0.707	261.407	0	260.665	125.478	81.357	NA	NA	NA	NA	11.812	20.936	15.377	2.215	11.812	20.936	15.377	2.65121	2.215	117.494	136.648	128.405	4.238	-16.411	5.858	-1.197	6.028	1.00285	16.9999
Naïve_2019_6_pre	Naïve_2019_6	Naïve_2019_pre	Naïve_2019	6	pre	15	20	87	84.21	297	149.962	45.252	0	198.953	92.86	66.621	94	NA	NA	NA	NA	724.392	0	287.335	178.8	68.847	NA	NA	NA	NA	0.574	24	8.423	3.698	0.574	16.033	7.979	1.37569	3.135	-178.506	180	13.526	111.578	-152.181	111.56	-4.235	49.79	2.52107	86.0017
Naïve_2019_6_pre	Naïve_2019_6	Naïve_2019_pre	Naïve_2019	6	pre	16	21	26	40	314	175.838	83.518	0	299	144.478	89.27	25	34	40	37	2.582	410.301	0	405.558	205.852	122.05	NA	NA	NA	NA	13.403	25.325	16.412	2.465	13.403	25.325	16.412	2.82966	2.465	-64.722	-33.271	-47.18	8.895	-19.864	14.27	0.366	7.4	1.01169	25.0001
Naïve_2019_6_pre	Naïve_2019_6	Naïve_2019_pre	Naïve_2019	6	pre	17	23	28	0	178	83.733	52.441	22	299	162.078	87.617	27	NA	NA	NA	NA	336.292	0	329.261	166.552	101.574	NA	NA	NA	NA	4	18.518	12.455	2.453	4	18.518	12.455	2.14741	2.453	-147.471	-90	-121.763	12.777	-21.534	49.186	1.235	13.052	1.02135	27.0006
Naïve_2019_6_pre	Naïve_2019_6	Naïve_2019_pre	Naïve_2019	6	pre	18	24	126	36.773	157	76.876	35.747	0	87.478	47.962	24.787	126	NA	NA	NA	NA	294.083	0	141.103	93.942	42.267	NA	NA	NA	NA	0	11.552	2.353	1.387	0	11.552	2.349	0.405	1.392	-154.441	180	52.75	100.929	-164.701	158.706	1.452	36.172	2.08417	124.982
Naïve_2019_6_pre	Naïve_2019_6	Naïve_2019_pre	Naïve_2019	6	pre	19	25	21	196	399	296.102	62.333	63	299	177.673	71.461	20	NA	NA	NA	NA	313.572	0	311.296	157.34	94.742	NA	NA	NA	NA	12.933	20.434	15.679	1.61	12.933	20.434	15.679	2.70328	1.61	-58.719	-34.77	-49.331	7.095	-9.313	18.616	0.972	6.491	1.00731	19.9995
Naïve_2019_6_pre	Naïve_2019_6	Naïve_2019_pre	Naïve_2019	6	pre	20	26	22	106	399	247.034	91.312	0	110	58.956	33.962	21	NA	NA	NA	NA	316.15	0	312.968	160.37	97.318	NA	NA	NA	NA	8	19.378	15.055	2.564	8	19.378	15.055	2.59569	2.564	-170.972	180	-142.995	74.344	-42.68	15.487	-0.579	11.139	1.01017	20.9997
Naïve_2019_6_pre	Naïve_2019_6	Naïve_2019_pre	Naïve_2019	6	pre	21	27	29	174	399	285.068	68.435	0	225	117.135	67.357	28	NA	NA	NA	NA	322.596	0	318.198	161.535	95.823	NA	NA	NA	NA	8.754	14.995	11.521	1.533	8.754	14.995	11.521	1.98638	1.533	31.337	65.797	44.807	9.366	-17.816	14.602	-1.276	7.615	1.01382	28.0007
Naïve_2019_6_pre	Naïve_2019_6	Naïve_2019_pre	Naïve_2019	6	pre	22	28	7	339	399	372.741	23.63	0	67	36.83	23.782	6	NA	NA	NA	NA	92.653	0	89.939	50.028	33.388	NA	NA	NA	NA	7	22.566	15.442	6.66	7	22.566	15.442	2.66241	6.66	37.402	90	52.736	19.631	-16.614	48.415	6.395	25.421	1.03018	6.00006
Naïve_2019_6_pre	Naïve_2019_6	Naïve_2019_pre	Naïve_2019	6	pre	23	29	40	186	385	282.932	68.591	0	299	136.468	87.851	39	NA	NA	NA	NA	419.421	0	359.168	171.457	109.806	NA	NA	NA	NA	3.793	18.929	10.754	3.362	3.793	18.929	10.754	1.85414	3.362	51.905	180	123.447	33.638	-103.412	33.687	-2.09	26.14	1.16776	39.0014
Naïve_2019_6_pre	Naïve_2019_6	Naïve_2019_pre	Naïve_2019	6	pre	24	30	81	305	399	361.021	30.087	0	160	76.16	44.266	80	NA	NA	NA	NA	212.18	0	185.065	94.159	53.158	NA	NA	NA	NA	0	10.96	2.652	1.384	0	10.96	2.652	0.457241	1.384	0	180	60.135	32.803	-180	71.794	-1.139	25.723	1.14652	80.0075
Naïve_2019_6_pre	Naïve_2019_6	Naïve_2019_pre	Naïve_2019	6	pre	25	32	59	0	192.32	130.821	59.225	0	196	119.436	56.164	58	33	50	38.75	7.805	489.792	0	273.673	153.765	77.348	NA	NA	NA	NA	0	18.334	8.445	3.369	0	18.334	8.445	1.45603	3.369	-162.753	179.477	-24.971	77.941	-177.892	112.605	-7.061	69.412	1.7897	57.9979
Naïve_2019_6_pre	Naïve_2019_6	Naïve_2019_pre	Naïve_2019	6	pre	26	33	23	0	95	50.216	30.932	108	299	202.336	61.341	22	NA	NA	NA	NA	217.555	0	213.321	106.962	68.547	NA	NA	NA	NA	1	16.418	9.889	3.055	1	16.418	9.889	1.705	3.055	0	90	61.669	17.416	-81.195	25.035	-4.286	22.764	1.01985	21.9997
Naïve_2019_6_pst	Naïve_2019_6	Naïve_2019_pst	Naïve_2019	6	pst	1	1	21	365.806	384	374.538	6.926	0	34.814	16.094	10.252	20	40	58	46.714	6.969	44.099	0	38	20.159	11.37	NA	NA	NA	NA	0	9.726	2.205	2.019	0	9.726	2.205	0.380172	2.019	-120.264	0	-48.563	39.46	-45	81.206	6.33	25.294	1.1605	19.9995
Naïve_2019_6_pst	Naïve_2019_6	Naïve_2019_pst	Naïve_2019	6	pst	2	3	42	121.483	245	153.466	30.261	0	82.2	52.723	23.263	43	NA	NA	NA	NA	388.758	0	141.075	106.934	34.258	NA	NA	NA	NA	2.279	17.765	9.482	3.162	0.76	17.765	9.445	1.62845	3.256	-176.267	180	17.987	113.633	-123.696	98.072	-24.413	48.627	2.75568	40.9996
Naïve_2019_6_pst	Naïve_2019_6	Naïve_2019_pst	Naïve_2019	6	pst	3	4	14	0	61	34.183	17.559	0	71	33.439	23.886	14	NA	NA	NA	NA	97.383	0	93.606	43.008	29.421	NA	NA	NA	NA	3	16.666	7.491	4.059	3	13.398	6.85	1.18103	3.013	112.428	180	131.651	19.47	-58.502	24.094	-1.994	20.995	1.04035	13
Naïve_2019_6_pst	Naïve_2019_6	Naïve_2019_pst	Naïve_2019	6	pst	4	5	24	161	266	211.956	38.529	0	60.145	30.291	19.999	23	NA	NA	NA	NA	207.008	0	105	65.453	32.876	NA	NA	NA	NA	3	13.04	9	2.194	3	13.04	9	1.55172	2.194	-97.008	180	21.478	78.534	-145.156	43.76	-11.506	49.217	1.9715	23.0009
Naïve_2019_6_pst	Naïve_2019_6	Naïve_2019_pst	Naïve_2019	6	pst	5	6	10	135	195	165.984	22.086	0	14.508	5.383	5.521	9	NA	NA	NA	NA	81.796	0	60	30.324	21.546	NA	NA	NA	NA	5.065	14.133	9.088	2.757	5.065	14.133	9.088	1.5669	2.757	-142.053	180	52.489	139.826	-49.402	67.089	18.223	43.287	1.36327	9.00044
Naïve_2019_6_pst	Naïve_2019_6	Naïve_2019_pst	Naïve_2019	6	pst	6	7	38	14	399	214.187	116.523	0	179.913	108.751	51.319	37	NA	NA	NA	NA	454.485	0	423.738	228.722	125.65	NA	NA	NA	NA	0	19.084	12.283	3.016	0	19.084	12.283	2.11776	3.016	-30.349	56.687	21.55	22.511	-30.789	33.621	-1.575	11.827	1.07256	37.0011
Naïve_2019_6_pst	Naïve_2019_6	Naïve_2019_pst	Naïve_2019	6	pst	7	8	35	0	115.697	68.513	35.258	0	105.275	74.232	24.269	34	NA	NA	NA	NA	275.563	0	138.398	91.782	32.519	NA	NA	NA	NA	1.311	17.87	8.105	3.527	1.311	17.87	8.105	1.39741	3.527	-150.244	177.856	31.629	119.54	-168.393	150.65	24.574	67.505	1.99109	33.9991
Naïve_2019_6_pst	Naïve_2019_6	Naïve_2019_pst	Naïve_2019	6	pst	8	9	185	93.008	265.487	190.425	43.275	0	299	177.117	90.606	185	NA	NA	NA	NA	1517.81	0	312.252	142.222	85.076	NA	NA	NA	NA	0	18.004	8.249	2.792	0	17.466	8.2	1.41379	2.697	-178.862	180	-18.12	96.449	-123.811	117.456	-7.238	29.082	4.86085	183.999
Naïve_2019_6_pst	Naïve_2019_6	Naïve_2019_pst	Naïve_2019	6	pst	9	10	77	60.928	167	108.621	28.027	75.144	299	193.819	67.569	76	NA	NA	NA	NA	612.902	0	233.65	125.072	64.527	NA	NA	NA	NA	0.137	14.821	8.064	4.484	0.137	14.821	8.064	1.39034	4.484	-174.839	172.515	2.824	103.146	-141.932	109.766	-1.996	39.567	2.62316	76.0047
Naïve_2019_6_pst	Naïve_2019_6	Naïve_2019_pst	Naïve_2019	6	pst	10	11	36	132	195	172.498	12.57	259.169	299	273.21	11.247	35	NA	NA	NA	NA	156.813	0	63	48.692	14.732	NA	NA	NA	NA	0.433	14.459	4.48	3.317	0.433	14.459	4.48	0.772414	3.317	-172.962	163.581	-6.61	94.358	-94.087	70.494	-18.924	41.106	2.4891	35.0029
Naïve_2019_6_pst	Naïve_2019_6	Naïve_2019_pst	Naïve_2019	6	pst	11	12	27	233	335.394	293.485	29.397	0	69.678	37.164	20.238	26	NA	NA	NA	NA	245.516	0	119.104	71.555	34.499	NA	NA	NA	NA	0.843	15.234	9.443	3.314	0.843	15.234	9.443	1.6281	3.314	-160.533	173.737	-23.147	99.59	-52.22	38.245	7.856	24.235	2.06136	25.9998
Naïve_2019_6_pst	Naïve_2019_6	Naïve_2019_pst	Naïve_2019	6	pst	12	14	51	132	236.691	165.13	32.419	226.069	299	249.473	20.165	50	31	55	37.429	6.258	301.416	0	107.97	66.336	24.305	NA	NA	NA	NA	0	14.805	6.028	4.611	0	14.805	6.028	1.03931	4.611	-168.69	180	-17.126	92.947	-168.69	161.565	-4.827	53.88	2.79166	50.0027
Naïve_2019_6_pst	Naïve_2019_6	Naïve_2019_pst	Naïve_2019	6	pst	13	15	39	0	254	109.328	88.392	0	144.049	88.557	44.609	40	NA	NA	NA	NA	433.405	0	291.979	172.397	93.967	NA	NA	NA	NA	0	18.433	11.405	3.508	0	18.433	11.335	1.95431	3.682	-179.831	179.993	54.72	126.855	-50.811	101.633	5.77	28.944	1.48437	38.0013
Naïve_2019_6_pst	Naïve_2019_6	Naïve_2019_pst	Naïve_2019	6	pst	14	17	80	0	216	108.14	51.381	91.265	299	166.2	57.21	79	NA	NA	NA	NA	585.759	0	274.875	122.861	62.215	NA	NA	NA	NA	0.797	17.116	7.415	2.854	0.797	17.116	7.415	1.27845	2.854	-172.713	175.172	36.084	77.597	-79.342	161.214	1.154	36.315	2.131	78.9965
Naïve_2019_6_pst	Naïve_2019_6	Naïve_2019_pst	Naïve_2019	6	pst	15	18	234	0	224.599	146.721	49.338	31.978	297.5	181.136	76.148	233	32	45	36.6	4.239	1464.35	0	267.596	129.059	71.441	NA	NA	NA	NA	0.249	15.792	6.285	3.953	0.249	15.792	6.285	1.08362	3.953	-179.341	178.246	-4.46	109.848	-169.481	154.345	-3.103	43.236	5.47225	232.992
Naïve_2019_6_pst	Naïve_2019_6	Naïve_2019_pst	Naïve_2019	6	pst	16	19	21	0	58.513	32.192	17.551	122.028	197	169.02	23.349	20	NA	NA	NA	NA	179.519	0	78.649	55.713	20.929	NA	NA	NA	NA	2.322	17.004	8.976	3.796	2.322	17.004	8.976	1.54759	3.796	-145.094	171.247	57.673	101.692	-122.444	73.911	7.383	39.046	2.28253	19.9999
Naïve_2019_6_pst	Naïve_2019_6	Naïve_2019_pst	Naïve_2019	6	pst	17	20	80	174	348.77	282.309	43.469	106.684	299	194.168	55.079	79	0	255	71	103.882	679.851	0	211.09	118.472	55.689	NA	NA	NA	NA	0.645	16.52	8.606	3.61	0.645	16.52	8.606	1.48379	3.61	-170.862	177.459	15.108	108.514	-134.353	162.502	-2.158	37.431	3.22067	78.9973
Naïve_2019_6_pst	Naïve_2019_6	Naïve_2019_pst	Naïve_2019	6	pst	18	21	12	0	48	19.485	17.906	0	128	60.526	42.687	11	NA	NA	NA	NA	139.523	0	136.704	66.994	46.153	NA	NA	NA	NA	8.148	16.539	12.684	2.238	8.148	16.539	12.684	2.1869	2.238	90	122.866	110.609	12.195	-20.133	11.002	-2.634	8.605	1.02062	10.9999
Naïve_2019_6_pst	Naïve_2019_6	Naïve_2019_pst	Naïve_2019	6	pst	19	22	6	247	289	269.14	16.582	0	17.058	9.518	7.692	5	NA	NA	NA	NA	58.805	0	42	23.724	15.516	NA	NA	NA	NA	10.421	14.222	11.761	1.675	10.421	14.222	11.761	2.02776	1.675	-176.388	151.002	-38.419	156.484	22.767	39.795	31.125	7.082	1.40012	5
Naïve_2019_6_pst	Naïve_2019_6	Naïve_2019_pst	Naïve_2019	6	pst	20	23	14	229	274.837	252.078	15.001	0	42.295	21.494	15.592	15	NA	NA	NA	NA	117.04	0	50.634	26.833	14.766	NA	NA	NA	NA	1	13.694	9.003	3.364	1	13.694	8.514	1.46793	3.723	-175.057	180	-38.595	116.252	-69.849	135.817	9.14	48.255	2.31149	13.0001
Naïve_2019_6_pst	Naïve_2019_6	Naïve_2019_pst	Naïve_2019	6	pst	21	24	40	0	121.779	81.619	32.228	88.537	299	171.749	63.903	39	NA	NA	NA	NA	368.395	0	168.155	102.394	41.62	NA	NA	NA	NA	0	19.769	9.446	4.029	0	19.769	9.446	1.62862	4.029	-88.665	165.033	45.462	67.297	-86.844	162.571	-0.04	38.251	2.19081	39.0001
Naïve_2019_6_pst	Naïve_2019_6	Naïve_2019_pst	Naïve_2019	6	pst	22	27	52	270.799	369.959	314.578	29.125	0	299	147.486	99.555	51	0	255	115.4	127.739	390.945	0	300.043	155.125	99.553	NA	NA	NA	NA	0.9	15.022	7.666	2.82	0.9	15.022	7.666	1.32172	2.82	-175.057	180	-68.441	81.295	-61.32	146.78	0	28.936	1.30296	50.9973
Naïve_2019_6_pst	Naïve_2019_6	Naïve_2019_pst	Naïve_2019	6	pst	23	28	7	376	399	387.713	8.968	0	49	25.767	17.997	6	NA	NA	NA	NA	55.061	0	54.129	28.324	20.075	NA	NA	NA	NA	4	14.522	9.177	3.494	4	14.522	9.177	1.58224	3.494	51.401	90	68.331	12.982	-19.948	38.599	3.702	22.301	1.01722	5.99989
Naïve_2019_6_pst	Naïve_2019_6	Naïve_2019_pst	Naïve_2019	6	pst	24	29	177	173.133	349.521	266.362	44.954	0	237.138	115.543	58.36	176	33	47	37.4	5.899	1737.35	0	244.003	151.072	42.508	NA	NA	NA	NA	0.331	19.059	9.871	3.754	0.331	19.059	9.871	1.7019	3.754	-179.323	175.909	-4.383	108.36	-150.096	166.779	17.113	34.559	7.12019	176.005
Naïve_2019_6_pst	Naïve_2019_6	Naïve_2019_pst	Naïve_2019	6	pst	25	34	14	0	56.583	40.081	16.248	223	299	259.435	22.916	13	NA	NA	NA	NA	131.815	0	93.814	55.3	25.603	NA	NA	NA	NA	2.767	17.571	10.14	4.829	2.767	17.571	10.14	1.74828	4.829	-19.97	116.795	52.224	46.126	-106.088	50.841	6.328	41.909	1.40507	12.9995
Naïve_2019_6_pst	Naïve_2019_6	Naïve_2019_pst	Naïve_2019	6	pst	26	36	111	61.088	295	149.948	62.074	0	299	132.941	86.205	110	27	40	32.933	4.148	935.187	0	375.104	189.601	97.619	NA	NA	NA	NA	0.925	17.017	8.502	3.802	0.925	17.017	8.502	1.46586	3.802	-172.552	168.785	-36.072	80.987	-119.369	136.294	7.281	37.445	2.49314	109.996
Naïve_2019_6_pst	Naïve_2019_6	Naïve_2019_pst	Naïve_2019	6	pst	27	38	23	0	158.598	95.924	52.023	161	299	218.673	36.324	23	NA	NA	NA	NA	292.032	0	202.356	113.849	59.767	NA	NA	NA	NA	9.503	20.084	13.274	2.336	9.503	18.361	12.818	2.21	1.878	-44.049	133.823	41.658	50.987	-38.872	40.336	1.629	25.202	1.44316	22.0003
Naïve_2019_6_pst	Naïve_2019_6	Naïve_2019_pst	Naïve_2019	6	pst	28	40	37	166.268	239.477	202.304	27.453	180.844	299	240.507	37.327	36	NA	NA	NA	NA	275.905	0	119.885	68.802	32.426	NA	NA	NA	NA	1	13.051	7.664	2.782	1	13.051	7.664	1.32138	2.782	-177.736	180	-3.87	106.604	-173.649	160.964	-5.143	47.793	2.30141	36.0001
Naïve_2019_6_pst	Naïve_2019_6	Naïve_2019_pst	Naïve_2019	6	pst	29	41	89	0	328.232	167.551	98.537	0	299	176.29	70.212	92	37	37	37	NA	1005.3	0	304.573	177.307	73.875	NA	NA	NA	NA	1.777	32	11.424	4.407	1.777	20.203	10.962	1.89	3.291	-176.967	173.434	-42.675	96.636	-49.742	98.82	1.56	27.019	3.30069	87.9989
Naïve_2019_6_pst	Naïve_2019_6	Naïve_2019_pst	Naïve_2019	6	pst	30	42	104	212.239	371.781	289.665	44.45	13.157	299	173.404	85.02	104	0	255	47.1	75.117	1105.58	0	285.855	160.752	68.328	NA	NA	NA	NA	0.585	20.329	10.734	3.795	0.585	20.329	10.726	1.84931	3.815	-173.66	178.157	9.314	100.311	-66.905	105.379	1.31	28.508	3.86761	102.998
Naïve_2019_6_pst	Naïve_2019_6	Naïve_2019_pst	Naïve_2019	6	pst	31	45	121	10.453	223	78.682	45.705	0	299	201.38	76.102	120	28	43	34.4	6.025	1237.6	0	338.811	252.298	74.758	NA	NA	NA	NA	1.063	17.129	10.313	2.807	1.063	17.129	10.313	1.7781	2.807	-177.888	175.113	26.135	109.865	-156.319	133.172	11.945	28.622	3.65277	120.004
Naïve_2019_6_pst	Naïve_2019_6	Naïve_2019_pst	Naïve_2019	6	pst	32	46	49	0	286	133.038	87.4	226.625	299	264.395	23.166	48	0	0	0	NA	411.74	0	290.512	138.002	84.121	NA	NA	NA	NA	0.532	17.816	8.578	4.591	0.532	17.816	8.578	1.47897	4.591	-138.817	164.018	9.291	61.633	-68.647	115.093	1.797	32.767	1.41729	47.9995
Naïve_2019_6_pst	Naïve_2019_6	Naïve_2019_pst	Naïve_2019	6	pst	33	47	240	83	364.092	277.524	55.328	0	122.483	49.713	29.444	247	31	50	38.474	4.789	1809.45	0	287.158	204.642	48.522	NA	NA	NA	NA	0.741	28	7.571	3.304	0.741	16.764	7.436	1.28207	3.067	-177.849	180	-1.733	95.555	-180	143.069	4.319	38.82	6.30125	238.998
Naïve_2019_6_pst	Naïve_2019_6	Naïve_2019_pst	Naïve_2019	6	pst	34	48	172	86.499	369.065	263.624	79.816	0	284.049	134.391	64.314	171	0	53	34.214	15.875	1529.92	0	338.353	156.363	77.289	NA	NA	NA	NA	0.615	17.391	8.947	3.91	0.615	17.391	8.947	1.54259	3.91	-177.26	176.385	32.7	96.163	-121.479	168.664	4.182	29.268	4.52168	170.999
Naïve_2019_6_pst	Naïve_2019_6	Naïve_2019_pst	Naïve_2019	6	pst	35	49	10	308	399	341.741	31.418	245.639	299	264.165	17.541	9	0	53	21.5	26.134	126.058	0	97.499	59.281	32.139	NA	NA	NA	NA	9.503	20.464	14.006	3.971	9.503	20.464	14.006	2.41483	3.971	-162.025	166.167	33.876	145.99	-31.807	7.434	-13.324	12.065	1.29292	9.00029
Naïve_2019_6_pst	Naïve_2019_6	Naïve_2019_pst	Naïve_2019	6	pst	36	64	8	5.25	32	21.656	8.026	275.25	298.5	283.312	8.389	7	27	34	29.75	2.252	45.407	0	34.163	18.674	11.051	NA	NA	NA	NA	2.305	11.426	6.487	3.068	2.305	11.426	6.487	1.11845	3.068	-160.56	169.919	-61.205	120.978	-170.407	148.127	-9.657	102.741	1.32913	6.99969
Naïve_2019_6_pst	Naïve_2019_6	Naïve_2019_pst	Naïve_2019	6	pst	37	65	79	84.092	399	225.299	89.28	86.051	299	196.74	61.97	79	0	39	30.571	13.831	870.105	0	344.974	190.93	89.481	NA	NA	NA	NA	0	19	11.155	3.754	0	18.231	11.033	1.90224	3.648	-173.373	180	-10.134	112.096	-180	180	2.597	38.603	2.52223	78.0013
Naïve_2019_6_pst	Naïve_2019_6	Naïve_2019_pst	Naïve_2019	6	pst	38	69	140	161.45	399	243.236	69.312	70	280.813	203.734	49.352	139	33	48	38.1	4.63	608.452	0	310.15	207.933	78.379	NA	NA	NA	NA	0.239	13.945	4.377	1.996	0.239	13.945	4.377	0.754655	1.996	-179.487	179.822	37.377	118.663	-115.423	97.125	3.88	31.383	1.9618	139.011
Naïve_2019_6_pst	Naïve_2019_6	Naïve_2019_pst	Naïve_2019	6	pst	39	71	41	70	315.5	210.326	73.826	152.705	299	233.51	50.268	40	30	39	34.167	3.656	454.571	0	250.161	159.737	80.021	NA	NA	NA	NA	4.891	18.866	11.364	2.719	4.891	18.866	11.364	1.95931	2.719	-105.828	109.105	-1.637	64.608	-57.103	49.555	2.732	22.366	1.81711	40.001
Naïve_2019_6_pst	Naïve_2019_6	Naïve_2019_pst	Naïve_2019	6	pst	40	73	29	16.804	257	124.529	81.976	223.768	299	254.584	21.931	28	33	33	33	NA	317.481	0	240	120.78	78.172	NA	NA	NA	NA	4.947	19.776	11.339	3.361	4.947	19.776	11.339	1.955	3.361	-91.016	80.006	-7.068	42.066	-28.817	37.392	6.334	15	1.32284	27.999
Naïve_2019_6_pst	Naïve_2019_6	Naïve_2019_pst	Naïve_2019	6	pst	41	78	98	105.312	366	193.669	58.856	102.738	299	179.423	48.978	97	0	255	48	47.514	955.754	0	299.991	212.2	69.425	NA	NA	NA	NA	1.118	15.502	9.853	3.199	1.118	15.502	9.853	1.69879	3.199	-176.409	175.856	-28.828	112.76	-165.403	104.4	4.842	45.934	3.18594	97.0013
Naïve_2019_6_pst	Naïve_2019_6	Naïve_2019_pst	Naïve_2019	6	pst	42	80	76	188.81	399	265.353	56.486	14.538	299	160.501	81.656	77	0	51	19.167	22.113	813.831	0	271.962	159.186	66.867	NA	NA	NA	NA	0	26.714	10.851	4.707	0	26.714	10.842	1.86931	4.726	-157.536	180	2.033	103.407	-180	180	-3.973	51.894	2.99244	75.0006
Naïve_2019_6_pst	Naïve_2019_6	Naïve_2019_pst	Naïve_2019	6	pst	43	81	63	65.846	399	227.369	109.823	56	299	187.401	54.238	65	27	54	37.833	6.464	648.889	0	391.533	189.353	99.224	NA	NA	NA	NA	3.4	23	10.466	2.997	3.4	19.128	10.188	1.75655	2.587	-106.309	180	-22.725	60.114	-34.224	80.508	1.919	20.723	1.6573	61.9997
Naïve_2019_6_pst	Naïve_2019_6	Naïve_2019_pst	Naïve_2019	6	pst	44	88	50	255.75	376.926	310.052	31.636	31.979	299	133.645	73.333	49	0	34	24.5	16.361	523.393	0	285.527	173.84	77.446	NA	NA	NA	NA	1.242	16.141	10.681	3.77	1.242	16.141	10.681	1.84155	3.77	-163.438	151.457	-12.884	93.779	-54.314	92.229	4.503	25.364	1.83308	49.0022
Naïve_2019_6_pst	Naïve_2019_6	Naïve_2019_pst	Naïve_2019	6	pst	45	92	38	0	128.75	47.51	28.576	116.636	296	201.974	55.733	37	26	35	31.8	3.564	475.869	0	178.195	99.151	49.932	NA	NA	NA	NA	2.115	20.822	12.861	3.308	2.115	20.822	12.861	2.21741	3.308	-170.888	156.19	-17.213	91.683	-46.65	49.111	-6.247	20.761	2.6705	37.0009
Naïve_2019_6_pst	Naïve_2019_6	Naïve_2019_pst	Naïve_2019	6	pst	46	93	38	65.395	158.622	123.047	22.748	239.671	291.583	262.312	14.986	38	29	39	32.636	3.472	191.87	0	102.256	48.55	22.382	NA	NA	NA	NA	0.607	13.429	5.186	3.364	0.607	13.429	5.148	0.887586	3.399	-163.894	163.686	-31.29	120.134	-145.308	130.81	-0.157	54.453	1.87637	36.9977
Naïve_2019_6_pst	Naïve_2019_6	Naïve_2019_pst	Naïve_2019	6	pst	47	98	279	43.38	388	209.307	80.982	0	299	148.958	88.064	278	0	255	71.565	86.311	2039.7	0	358.615	180.355	84.983	NA	NA	NA	NA	0.136	16.323	7.337	3.36	0.136	16.323	7.337	1.265	3.36	-176.894	180	-19.047	97.422	-173.883	173.518	0.416	40.377	5.68773	278.003
Naïve_2019_6_pst	Naïve_2019_6	Naïve_2019_pst	Naïve_2019	6	pst	48	103	5	177.059	178.94	177.692	0.761	213.354	214.339	214	0.392	6	NA	NA	NA	NA	2.724	0	1.889	1.297	0.767	NA	NA	NA	NA	0.089	1.395	0.681	0.538	0.089	1.395	0.577	0.0994828	0.59	-147.992	149.693	41.142	131.546	-107.005	44.69	-51.381	83.545	1.44203	4
Naïve_2019_6_pst	Naïve_2019_6	Naïve_2019_pst	Naïve_2019	6	pst	49	104	4	299.127	314.282	307.237	6.233	77.501	109.01	98.85	14.549	3	NA	NA	NA	NA	49.119	0	32.287	21.877	14.835	NA	NA	NA	NA	6.298	32.287	16.373	13.944	6.298	32.287	16.373	2.82293	13.944	-161.684	77.399	-78.29	134.945	11.1	120.917	66.008	77.652	1.52132	3
Naïve_2019_6_pst	Naïve_2019_6	Naïve_2019_pst	Naïve_2019	6	pst	50	106	109	29.904	384.988	176.102	100.264	0	299	167.334	78.882	108	0	55	32.375	17.285	1240.92	0	335.418	194.269	82.736	NA	NA	NA	NA	0.809	25.968	11.49	3.288	0.809	25.968	11.49	1.98103	3.288	-178.727	179.981	22.274	114.041	-169.82	95.864	3.317	30.228	3.69962	108
Naïve_2019_6_pst	Naïve_2019_6	Naïve_2019_pst	Naïve_2019	6	pst	51	107	77	0	399	247.123	125.285	0	239.171	122.565	57.692	76	38	44	40.667	3.055	855.878	0	439.383	262.106	122.956	NA	NA	NA	NA	0	16.759	11.262	3.513	0	16.759	11.262	1.94172	3.513	-113.636	175.918	-12.414	67.604	-155.534	47.052	-4.53	28.557	1.94791	75.997
Naïve_2019_6_pst	Naïve_2019_6	Naïve_2019_pst	Naïve_2019	6	pst	52	109	104	34.576	363.865	180.165	89.46	34.751	299	131.881	78.889	104	30	40	35.25	4.573	1131.18	0	305.716	185.082	89.269	NA	NA	NA	NA	0.524	19.467	10.982	3.46	0.524	16.318	10.888	1.87724	3.358	-176.512	178.977	5.599	103.868	-155.815	67.984	1.426	30.96	3.7001	103.003
Naïve_2019_6_pst	Naïve_2019_6	Naïve_2019_pst	Naïve_2019	6	pst	53	110	46	0	303.5	174.314	84.325	69.927	297	163.955	62.719	47	31	41	35.273	3.524	530.251	0	321.15	193.522	88.971	NA	NA	NA	NA	0	30.628	11.783	4.327	0	20.392	11.33	1.95345	3.24	-168.757	178.614	-26.135	126.435	-123.01	161.248	3.487	36.541	1.6511	45.0014
Naïve_2019_6_pst	Naïve_2019_6	Naïve_2019_pst	Naïve_2019	6	pst	54	111	36	83	399	238.877	94.699	92	216.75	161.908	37.907	35	10	47	34.286	9.435	434.133	0	326.529	176.259	99.24	NA	NA	NA	NA	4.776	17.039	12.404	2.939	4.776	17.039	12.404	2.13862	2.939	-178.919	178.091	30.976	145.049	-47.541	34.629	-1.176	22.595	1.32954	34.9994
Naïve_2019_6_pst	Naïve_2019_6	Naïve_2019_pst	Naïve_2019	6	pst	55	113	56	80.5	160.086	115.358	22.537	158.651	299	224.503	44.901	55	26	42	34.083	5.178	428.276	0	141.634	88.167	38.694	NA	NA	NA	NA	0.748	16.919	7.787	4.29	0.748	16.919	7.787	1.34259	4.29	-178.633	180	-17.533	99.523	-88.05	111.213	-2.227	32.092	3.02382	54.9988
Naïve_2019_6_pst	Naïve_2019_6	Naïve_2019_pst	Naïve_2019	6	pst	56	114	158	0	394.833	144.967	116.448	0	299	149.193	68.912	158	32	69	39.757	7.12	1496.79	0	396.141	164.776	112.506	NA	NA	NA	NA	1.149	25	9.534	3.528	1.149	17.752	9.454	1.63	3.311	-178.373	175.03	-10.962	92.123	-65.692	112.506	2.642	30.28	3.77844	156.995
Naïve_2019_6_pst	Naïve_2019_6	Naïve_2019_pst	Naïve_2019	6	pst	57	116	32	0	176	80.999	65.551	224.708	299	251.535	22.536	31	24	40	30.5	4.69	300.567	0	185	112.201	58.751	NA	NA	NA	NA	2.5	19.77	9.696	3.97	2.5	19.77	9.696	1.67172	3.97	-176.009	180	-2.984	141.035	-129.996	106.345	-9	42.324	1.62469	30.9991
Naïve_2019_6_pst	Naïve_2019_6	Naïve_2019_pst	Naïve_2019	6	pst	58	117	72	37.794	157.285	104.804	29.88	172.214	299	222.805	28.112	71	28	42	34.438	3.812	555.791	0	161.912	101.965	33.994	NA	NA	NA	NA	0.248	15.145	7.828	3.945	0.248	15.145	7.828	1.34966	3.945	-178.995	172.763	-1.159	106.549	-86.355	109.044	10.921	30.396	3.43267	71.0004
Naïve_2019_6_pst	Naïve_2019_6	Naïve_2019_pst	Naïve_2019	6	pst	59	119	12	72.5	105	87.5	12.698	222.667	298.333	257.681	24.031	11	28	39	33	3.247	86.154	0	81.093	44.447	26.845	NA	NA	NA	NA	4.679	10.884	7.832	1.656	4.679	10.884	7.832	1.35034	1.656	-139.899	-64.654	-110.039	22.009	-20.472	23.884	2.841	14.368	1.06241	11.0003
Naïve_2019_7_pre	Naïve_2019_7	Naïve_2019_pre	Naïve_2019	7	pre	1	1	9	196.505	227	208.632	11.703	190.016	299	243.555	36.712	8	NA	NA	NA	NA	114.686	0	113.17	55.037	38.304	NA	NA	NA	NA	10.021	19.186	14.336	2.946	10.021	19.186	14.336	2.47172	2.946	61.909	87.732	74.494	9.971	-12.573	7.457	-1.032	7.867	1.0134	7.99986
Naïve_2019_7_pre	Naïve_2019_7	Naïve_2019_pre	Naïve_2019	7	pre	2	2	14	262	399	325.221	44.468	0	110	56.109	34.048	13	NA	NA	NA	NA	177.825	0	175.696	84.748	55.647	NA	NA	NA	NA	11.573	18.476	13.679	1.697	11.573	18.476	13.679	2.35845	1.697	27.584	61.91	39.317	9.442	-12.254	5.097	-2.819	6.591	1.01212	12.9999
Naïve_2019_7_pre	Naïve_2019_7	Naïve_2019_pre	Naïve_2019	7	pre	3	3	5	0	52	28.561	20.031	0	23	13.643	8.665	4	NA	NA	NA	NA	58.724	0	56.859	27.351	21.462	NA	NA	NA	NA	11.003	20.156	14.681	4.327	11.003	20.156	14.681	2.53121	4.327	132.507	166.511	156.453	16.042	-1.409	31.594	11.335	17.739	1.0328	4
Naïve_2019_7_pre	Naïve_2019_7	Naïve_2019_pre	Naïve_2019	7	pre	4	5	47	0	362	206.839	105.198	0	299	113.631	90.245	47	0	255	76.25	121.475	536.499	0	469.516	238.504	134.147	NA	NA	NA	NA	3.34	16.814	11.663	2.366	3.34	16.814	11.508	1.98414	2.425	-34.175	94.198	37.375	30.301	-128.373	47.488	1.634	29.457	1.14266	46.0001
Naïve_2019_7_pre	Naïve_2019_7	Naïve_2019_pre	Naïve_2019	7	pre	5	6	66	0	90.933	36.355	19.713	204.434	299	242.7	25.285	65	NA	NA	NA	NA	651.539	0	96.298	66.451	21.632	NA	NA	NA	NA	0.743	15.965	10.024	2.959	0.743	15.965	10.024	1.72828	2.959	-179.887	172.538	-13.713	103.816	-169.476	160.583	9.054	53.645	6.76586	64.9979
Naïve_2019_7_pre	Naïve_2019_7	Naïve_2019_pre	Naïve_2019	7	pre	6	8	13	0	167.625	82.157	53.898	2.629	61	35.26	17.496	12	NA	NA	NA	NA	178.422	0	177.498	86.108	56.646	NA	NA	NA	NA	12.717	20.503	14.868	2.009	12.717	20.503	14.868	2.56345	2.009	-33.553	-12.084	-18.738	5.486	-12.762	6.922	-1.735	5.303	1.00521	12.0004
Naïve_2019_7_pre	Naïve_2019_7	Naïve_2019_pre	Naïve_2019	7	pre	7	10	29	221.793	295.961	245.872	24.611	0	296.77	160.123	90.967	28	0	255	65.167	94.012	325.636	0	305.37	146.402	92.842	NA	NA	NA	NA	6.676	17.344	11.63	2.064	6.676	17.344	11.63	2.00517	2.064	-153.435	-74.448	-104.794	21.196	-48.048	26.416	0.417	14.962	1.06637	27.9997
Naïve_2019_7_pre	Naïve_2019_7	Naïve_2019_pre	Naïve_2019	7	pre	8	12	14	366.986	399	383.982	11.454	276.318	299	287.452	8.268	14	NA	NA	NA	NA	126.172	0	33.838	17.265	11.035	NA	NA	NA	NA	2	20	9.706	4.923	2	14.891	8.936	1.54069	3.844	-171.807	180	8.59	110.913	0	96.26	50.108	31.225	3.72871	12.9994
Naïve_2019_7_pre	Naïve_2019_7	Naïve_2019_pre	Naïve_2019	7	pre	9	14	37	0	364	195.079	101.481	230.191	299	263.508	22.99	36	0	255	81	117.169	425.79	0	364.198	175.402	99.135	NA	NA	NA	NA	1.361	19.03	11.827	4.203	1.361	19.03	11.827	2.03914	4.203	-174.486	180	7.26	151.916	-33.877	163.018	10.249	35.397	1.16912	36.0015
Naïve_2019_7_pre	Naïve_2019_7	Naïve_2019_pre	Naïve_2019	7	pre	10	15	19	167.162	206	185.589	11.78	0	299	156.579	92.663	18	NA	NA	NA	NA	305.287	0	300.707	157.183	93.096	NA	NA	NA	NA	12.541	25.316	16.96	3.205	12.541	25.316	16.96	2.92414	3.205	65.479	98.247	83.098	10.351	-18.413	17.901	-0.677	8.152	1.01523	18.0004
Naïve_2019_7_pre	Naïve_2019_7	Naïve_2019_pre	Naïve_2019	7	pre	11	17	31	183	399	297.394	68.749	0	299	152.135	90.638	30	NA	NA	NA	NA	375.875	0	368.859	190.44	113.596	NA	NA	NA	NA	2.909	17.864	12.529	2.535	2.909	17.864	12.529	2.16017	2.535	34.713	90	54.824	11.54	-28.05	52.11	0.535	13.222	1.01902	30.0004
Naïve_2019_7_pre	Naïve_2019_7	Naïve_2019_pre	Naïve_2019	7	pre	12	19	14	0	94	46.934	29.563	164	299	233.041	44.81	13	NA	NA	NA	NA	165.813	0	164.502	83.55	53.572	NA	NA	NA	NA	10.805	14.455	12.755	1.199	10.805	14.455	12.755	2.19914	1.199	42.72	68.627	54.909	7.532	-9.369	12.955	0.971	6.723	1.00797	12.9998
Naïve_2019_7_pre	Naïve_2019_7	Naïve_2019_pre	Naïve_2019	7	pre	13	21	33	0	399	184.755	122.249	124.137	261	172.952	40.236	32	14	34	26.667	11.015	451.558	0	416.368	232.26	127.528	NA	NA	NA	NA	0.848	21.03	14.111	3.974	0.848	21.03	14.111	2.43293	3.974	-178.314	176.976	-78.318	136.926	-41.976	55.117	-0.983	17.43	1.08452	32.0004
Naïve_2019_7_pre	Naïve_2019_7	Naïve_2019_pre	Naïve_2019	7	pre	14	22	51	0	399	200.147	110.021	158	224.256	187.077	17.821	50	16	60	37.143	13.957	545.44	0	403.788	202.626	110.753	NA	NA	NA	NA	4.178	17.013	10.909	2.481	4.178	17.013	10.909	1.88086	2.481	-67.068	70.741	8.188	42.892	-95.364	98.497	-1.356	49.785	1.35081	49.9991
Naïve_2019_7_pre	Naïve_2019_7	Naïve_2019_pre	Naïve_2019	7	pre	15	23	34	32	94.301	68.405	19.748	0	299	149.386	87.715	33	NA	NA	NA	NA	306.639	0	305.36	151.68	89.707	NA	NA	NA	NA	7.583	15.733	9.292	1.528	7.583	15.733	9.292	1.60207	1.528	88.567	109.516	101.868	5.219	-7.384	5.984	0.424	2.813	1.00419	33.0003
Naïve_2019_7_pre	Naïve_2019_7	Naïve_2019_pre	Naïve_2019	7	pre	16	24	23	0	42.454	16.018	15.256	12	299	165.856	84.672	22	NA	NA	NA	NA	304.131	0	289.774	135.506	85.674	NA	NA	NA	NA	2.221	19.753	13.824	4.709	2.221	19.753	13.824	2.38345	4.709	-144.61	95.677	-91.745	45.349	-119.713	166.378	-0.363	47.849	1.04955	22.0002
Naïve_2019_7_pre	Naïve_2019_7	Naïve_2019_pre	Naïve_2019	7	pre	17	25	23	0	79	48.075	23.79	0	249	132.09	80.358	22	NA	NA	NA	NA	268.882	0	261.232	135.799	83.573	NA	NA	NA	NA	3	17.504	12.222	2.901	3	17.504	12.222	2.10724	2.901	90	144.858	106.494	13.685	-54.858	19.805	-0.245	14.459	1.02928	21.9998
Naïve_2019_7_pre	Naïve_2019_7	Naïve_2019_pre	Naïve_2019	7	pre	18	26	87	177.771	240.317	218.787	18.509	0	299	147.884	86.412	87	NA	NA	NA	NA	329.686	0	304.573	156.272	87.468	NA	NA	NA	NA	0	11.525	3.834	1.571	0	11.525	3.801	0.655345	1.562	-126.448	180	-70.312	46.004	-43.779	180	6.353	32.09	1.08245	85.9901
Naïve_2019_7_pre	Naïve_2019_7	Naïve_2019_pre	Naïve_2019	7	pre	19	27	12	340	399	369.649	19.04	196	299	247.523	36.031	11	0	38	23	20.224	121.63	0	118.701	59.544	40.531	NA	NA	NA	NA	2	21.687	11.057	5.053	2	21.687	11.057	1.90638	5.053	-79.246	0	-56.983	21.945	-63.128	12.946	-4.383	23.41	1.02468	11.0003
Naïve_2019_7_pre	Naïve_2019_7	Naïve_2019_pre	Naïve_2019	7	pre	20	28	71	0	299.071	176.703	93.981	0	278	155.884	73.048	70	13	45	33.909	9.523	506.045	0	406.079	215.359	117.99	NA	NA	NA	NA	1.707	15.24	7.229	2.806	1.707	15.24	7.229	1.24638	2.806	-133.152	24.597	-43.873	38.935	-121.176	86.075	-0.494	33.544	1.24617	70.0021
Naïve_2019_7_pre	Naïve_2019_7	Naïve_2019_pre	Naïve_2019	7	pre	21	29	24	10.711	338	172.668	102.994	0	92.899	42.42	27.31	23	NA	NA	NA	NA	345.924	0	340.218	170.784	106.392	NA	NA	NA	NA	11	16.739	15.04	1.255	11	16.739	15.04	2.5931	1.255	146.209	180	164.09	10.807	-33.791	16.651	-0.73	11.157	1.01677	23.0003
Naïve_2019_7_pre	Naïve_2019_7	Naïve_2019_pre	Naïve_2019	7	pre	22	31	22	375.02	389.768	382.685	3.661	5.138	299	153.319	91.54	21	NA	NA	NA	NA	296.083	0	293.939	145.72	91.548	NA	NA	NA	NA	7.67	17.823	14.099	2.093	7.67	17.823	14.099	2.43086	2.093	-103.111	-76.223	-88.51	7.271	-9.673	10.908	0.222	5.64	1.00729	21.0003
Naïve_2019_7_pre	Naïve_2019_7	Naïve_2019_pre	Naïve_2019	7	pre	23	32	26	306	375	335.343	21.335	0	299	153.648	90.961	26	NA	NA	NA	NA	313.976	0	306.858	156.517	93.27	NA	NA	NA	NA	8.021	21.101	12.559	2.461	8.021	18.505	12.137	2.09259	1.732	55.38	96.391	76.723	12.802	-25.429	21.413	-0.087	12.9	1.0232	25.0001
Naïve_2019_7_pre	Naïve_2019_7	Naïve_2019_pre	Naïve_2019	7	pre	24	33	80	187.309	341	252.49	45.507	0	299	156.302	87.287	80	0	255	90.154	114.984	558.22	0	308.508	165.33	83.114	NA	NA	NA	NA	1.559	16.508	7.066	2.601	1.559	12.44	6.962	1.20034	2.373	-178.102	175.113	48.474	79.858	-164.063	165.159	9.218	45.196	1.80942	79.0008
Naïve_2019_7_pre	Naïve_2019_7	Naïve_2019_pre	Naïve_2019	7	pre	25	36	54	12	379.431	191.219	97.097	0	211.847	132.078	59.839	53	21	47	30.25	10.068	589.838	0	373.642	208.853	94.143	NA	NA	NA	NA	3.078	15.891	11.129	3.127	3.078	15.891	11.129	1.91879	3.127	-175.858	176.251	-25.652	132.925	-100.114	26.551	-12.478	30.188	1.57862	53.0001
Naïve_2019_7_pre	Naïve_2019_7	Naïve_2019_pre	Naïve_2019	7	pre	26	37	22	341	357.7	352.178	4.353	0	299	149.1	91.208	21	NA	NA	NA	NA	300.509	0	299.202	149.15	91.228	NA	NA	NA	NA	11.915	19.792	14.31	1.814	11.915	19.792	14.31	2.46724	1.814	81.454	101.63	92.028	5.448	-5.083	7.404	0.427	3.72	1.00437	20.9999
Naïve_2019_7_pre	Naïve_2019_7	Naïve_2019_pre	Naïve_2019	7	pre	27	38	24	206.033	214.121	210.945	2.628	0	291.46	144.51	89.165	23	NA	NA	NA	NA	293.43	0	291.46	144.619	89.076	NA	NA	NA	NA	10.026	15.753	12.758	1.393	10.026	15.753	12.758	2.19966	1.393	76.315	100.389	89.941	6.786	-8.937	5.991	-0.805	3.942	1.00676	22.9997
Naïve_2019_7_pre	Naïve_2019_7	Naïve_2019_pre	Naïve_2019	7	pre	28	39	33	108	320	231.059	67.734	0	299	136.383	96.716	32	NA	NA	NA	NA	401.733	0	366.531	186.379	116.393	NA	NA	NA	NA	3.401	22.379	12.554	4.098	3.401	22.379	12.554	2.16448	4.098	-176.419	177.301	-106.762	77.464	-47.415	35.533	-1.329	16.876	1.09604	32.0004
Naïve_2019_7_pre	Naïve_2019_7	Naïve_2019_pre	Naïve_2019	7	pre	29	40	23	229.942	260	241.282	9.738	12.462	299	157.206	89.946	22	0	254	97.667	136.786	289.111	0	288.111	143.07	90.397	NA	NA	NA	NA	6.936	18.032	13.141	2.433	6.936	18.032	13.141	2.26569	2.433	-109.539	-87.573	-95.848	4.912	-7.65	10.674	-0.175	4.174	1.00347	22.0007
Naïve_2019_7_pre	Naïve_2019_7	Naïve_2019_pre	Naïve_2019	7	pre	30	41	37	98	395.398	255.945	86.833	0	195.233	76.796	58.411	36	NA	NA	NA	NA	386.274	0	355.755	183.873	102.995	NA	NA	NA	NA	6	18.222	10.73	2.318	6	18.222	10.73	1.85	2.318	-178.664	180	-98.735	112.137	-51.697	33.265	-1.029	18.142	1.08579	35.9994
Naïve_2019_7_pre	Naïve_2019_7	Naïve_2019_pre	Naïve_2019	7	pre	31	42	35	0	330	170.591	98.361	0	173	87.663	54.379	35	NA	NA	NA	NA	389.955	0	372.598	182.302	111.757	NA	NA	NA	NA	2	19.391	11.469	2.9	2	19.391	11.251	1.93983	2.918	90	180	150.467	21.123	-63.526	37.224	-2.727	15.8	1.04658	34.0008
Naïve_2019_7_pre	Naïve_2019_7	Naïve_2019_pre	Naïve_2019	7	pre	32	44	25	367	397.478	378.83	7.803	0	297.174	152.063	94.067	24	27	31	29.667	2.309	303.417	0	298.733	146.555	93.984	NA	NA	NA	NA	6.995	15.022	12.642	1.728	6.995	15.022	12.642	2.17966	1.728	-126.027	-81.886	-96.501	10.712	-14.953	20.772	0.985	8.782	1.01568	24.0007
Naïve_2019_7_pst	Naïve_2019_7	Naïve_2019_pst	Naïve_2019	7	pst	1	6	155	85.632	287.387	210.432	48.581	62.257	299	153.426	56.701	154	27	52	37.5	6.433	1628.72	0	175.262	74.692	36.758	NA	NA	NA	NA	1.346	19.329	10.576	2.885	1.346	19.329	10.576	1.82345	2.885	-173.047	179.751	10.504	107.175	-106.271	165.112	-2.719	30.332	9.29306	154.002
Naïve_2019_7_pst	Naïve_2019_7	Naïve_2019_pst	Naïve_2019	7	pst	2	9	8	187.828	224	206.522	12.409	250.066	299	268.979	17.838	7	NA	NA	NA	NA	64.03	0	60.852	27.021	21.116	NA	NA	NA	NA	5.67	13.905	9.147	2.769	5.67	13.905	9.147	1.57707	2.769	15.418	69.588	48.543	21.943	-8.033	28.545	8.837	14.946	1.05223	7.00011
Naïve_2019_7_pst	Naïve_2019_7	Naïve_2019_pst	Naïve_2019	7	pst	3	10	94	238	399	311.674	45.084	0	299	128.051	55.311	93	29	42	35.286	4.608	511.406	0	331.436	186.954	64.498	NA	NA	NA	NA	0	18.92	5.499	4.536	0	18.92	5.499	0.948103	4.536	-179.654	177.236	-37.413	124.507	-90.633	133.866	0.947	41.293	1.543	92.9998
Naïve_2019_7_pst	Naïve_2019_7	Naïve_2019_pst	Naïve_2019	7	pst	4	14	141	77.81	393.5	229.027	73.958	61.75	299	238.825	64.083	144	0	255	71.297	82.289	1275.02	0	266.868	101.208	63.793	NA	NA	NA	NA	0.354	30.017	9.107	4.346	0.354	16.996	8.936	1.54069	3.972	-179.262	180	3.3	109.232	-123.69	106.952	1.991	33.169	4.7777	140.004
Naïve_2019_7_pst	Naïve_2019_7	Naïve_2019_pst	Naïve_2019	7	pst	5	15	142	95	382.766	241.575	78.016	32.991	299	150.271	67.989	142	33	44	39.875	3.482	1066.91	0	375.718	212	96.749	NA	NA	NA	NA	0.092	19.262	7.567	4.42	0.092	19.262	7.552	1.30207	4.435	-175.84	172.716	2.129	92.556	-173.912	166.892	-6.481	50.23	2.83967	140.996
Naïve_2019_7_pst	Naïve_2019_7	Naïve_2019_pst	Naïve_2019	7	pst	6	17	51	121	389	242.703	95.388	0	299	135.525	98.068	50	NA	NA	NA	NA	417.771	0	401.528	205.112	134.797	NA	NA	NA	NA	0	14.684	8.355	3.975	0	14.684	8.355	1.44052	3.975	-110.262	0	-47.573	24.666	-39.382	69.82	1.512	13.821	1.04045	50.0025
Naïve_2019_7_pst	Naïve_2019_7	Naïve_2019_pst	Naïve_2019	7	pst	7	24	41	259	399	345.864	37.832	29	299	173.184	75.34	41	0	255	190.75	127.168	438.532	0	304.138	156.504	78.769	NA	NA	NA	NA	1	20.367	10.963	4.49	1	20.367	10.751	1.85362	4.397	-179.927	169.269	78.521	85.584	-51.351	99.217	0.85	31.636	1.44188	40.0011
Naïve_2019_7_pst	Naïve_2019_7	Naïve_2019_pst	Naïve_2019	7	pst	8	29	73	60.75	220.295	128.244	45.219	2.75	295.582	161.755	76.407	72	10	46	26.938	11.404	635.439	0	293.737	170.067	72.853	NA	NA	NA	NA	0	18.122	8.826	4.253	0	18.122	8.826	1.52172	4.253	-177.46	172.057	-36.157	110.042	-117.82	161.565	0.238	40.074	2.16329	71.9963
Naïve_2019_7_pst	Naïve_2019_7	Naïve_2019_pst	Naïve_2019	7	pst	9	34	42	236	399	331.407	42.048	0	115	66.711	40.996	41	31	57	39.857	6.613	332.414	0	198.338	118.2	54.957	NA	NA	NA	NA	2.462	18.923	8.108	4.03	2.462	18.923	8.108	1.39793	4.03	-94.086	155.556	34.147	61.345	-135.55	57.866	-10.278	44.108	1.676	40.9983
Naïve_2019_7_pst	Naïve_2019_7	Naïve_2019_pst	Naïve_2019	7	pst	10	35	15	141.057	163.266	153.079	7.406	148.25	299	227.059	46.615	14	24	33	27.75	4.113	164.037	0	150.763	72.32	46.751	NA	NA	NA	NA	5.369	16.359	11.717	2.982	5.369	16.359	11.717	2.02017	2.982	-129.788	-51.203	-91.981	23.956	-60.374	17.634	-1.039	26.458	1.08805	13.9999
Naïve_2019_7_pst	Naïve_2019_7	Naïve_2019_pst	Naïve_2019	7	pst	11	38	29	313.556	399	346.67	22.484	137.575	230.5	193.8	36.331	28	26	48	36.286	5.239	210.557	0	81.389	47.978	22.375	NA	NA	NA	NA	0	16.299	7.52	4.958	0	16.299	7.52	1.29655	4.958	-153.435	179.506	-7.45	100.879	-172.875	72.897	-5.97	54.043	2.58704	27.9996
Naïve_2019_7_pst	Naïve_2019_7	Naïve_2019_pst	Naïve_2019	7	pst	12	40	65	127	399	236.158	87.698	81	299	206.631	60.208	64	NA	NA	NA	NA	696.697	0	228.359	124.651	60.871	NA	NA	NA	NA	1.101	17.446	10.886	3.954	1.101	17.446	10.886	1.8769	3.954	-136.498	180	27.476	89.294	-58.349	119.151	2.777	30.266	3.05088	63.9994
Naïve_2019_7_pst	Naïve_2019_7	Naïve_2019_pst	Naïve_2019	7	pst	13	41	119	209.897	347.295	279.152	51.709	0	247.668	125.345	57.807	118	0	41	32.333	9.574	743.494	0	255.249	137.246	59.45	NA	NA	NA	NA	1.168	12.979	6.301	2.093	1.168	12.979	6.301	1.08638	2.093	-179.339	176.805	-35.423	99.135	-170.178	177.237	3.325	62.382	2.91282	117.996
Naïve_2019_7_pst	Naïve_2019_7	Naïve_2019_pst	Naïve_2019	7	pst	14	42	67	241.254	399	316.077	42.249	0	106.791	49.787	31.081	67	NA	NA	NA	NA	613.726	0	129.294	76.672	34.4	NA	NA	NA	NA	1.258	18.085	9.299	4.302	1.258	18.085	9.193	1.585	4.271	-175.265	180	18.75	107.528	-155.964	180	-3.954	38.824	4.74675	65.9991
Naïve_2019_7_pst	Naïve_2019_7	Naïve_2019_pst	Naïve_2019	7	pst	15	44	140	199.714	399	315.279	48.485	0	299	96.148	61.328	139	32	255	75	80.149	1533.2	0	304.016	214.846	60.103	NA	NA	NA	NA	1.627	17.8	11.03	3.215	1.627	17.8	11.03	1.90172	3.215	-177.792	171.369	-19.389	96.414	-175.628	71.494	3.123	27.527	5.04316	139.003
Naïve_2019_7_pst	Naïve_2019_7	Naïve_2019_pst	Naïve_2019	7	pst	16	46	22	227	346	288.247	40.066	273.1	299	284.988	10.495	21	NA	NA	NA	NA	140.352	0	119	60.926	39.072	NA	NA	NA	NA	0.786	17.538	6.683	5.048	0.786	17.538	6.683	1.15224	5.048	-175.595	180	13.593	155.312	-180	52.326	-9	47.055	1.17943	21.0013
Naïve_2019_7_pst	Naïve_2019_7	Naïve_2019_pst	Naïve_2019	7	pst	17	47	83	0	399	193.168	124.916	0	145.5	65.339	44.267	82	35	42	39	3.606	966.853	0	400.052	212.819	122.095	NA	NA	NA	NA	1	18.144	11.791	3.923	1	18.144	11.791	2.03293	3.923	-177.516	180	17.459	109.789	-180	180	1.172	35.885	2.41682	81.9992
Naïve_2019_7_pst	Naïve_2019_7	Naïve_2019_pst	Naïve_2019	7	pst	18	49	23	164	225.945	200.45	18.079	220.432	299	264.445	23.907	22	NA	NA	NA	NA	191.697	0	95.993	52.377	25.84	NA	NA	NA	NA	1	17.437	8.714	5.23	1	17.437	8.714	1.50241	5.23	-98.815	115.531	-13.021	71.549	-73.51	67.984	0	36.315	1.99699	21.9987
Naïve_2019_7_pst	Naïve_2019_7	Naïve_2019_pst	Naïve_2019	7	pst	19	51	30	147	260.582	187.548	36.494	0	299	145.591	91.731	29	22	41	31.667	7.365	354.071	0	309.777	164.991	94.572	NA	NA	NA	NA	5.679	18.224	12.209	3.06	5.679	18.224	12.209	2.105	3.06	63.838	164.975	105.634	29.675	-23.868	26.301	-0.369	12.026	1.14299	29.0008
Naïve_2019_7_pst	Naïve_2019_7	Naïve_2019_pst	Naïve_2019	7	pst	20	52	30	120.3	392.173	251.753	84.354	0	121.923	76.874	31.739	29	NA	NA	NA	NA	346.828	0	286.388	143.59	86.206	NA	NA	NA	NA	5.893	19.622	11.96	2.759	5.893	19.622	11.96	2.06207	2.759	-177.976	179.948	-75.287	132.476	-33.36	28.556	3.289	19.133	1.21104	28.999
Naïve_2019_7_pst	Naïve_2019_7	Naïve_2019_pst	Naïve_2019	7	pst	21	54	108	16.491	396.625	149.799	99.793	24.107	299	177.617	81.918	107	19	54	34.778	9.613	1120.1	0	297.961	163.225	74.632	NA	NA	NA	NA	2.456	19.326	10.468	3.505	2.456	19.326	10.468	1.80483	3.505	-176.323	180	-7.187	97.867	-47.098	145.078	4.651	28.716	3.7592	107.002
Naïve_2019_7_pst	Naïve_2019_7	Naïve_2019_pst	Naïve_2019	7	pst	22	59	34	162	378.138	300.763	66.303	0	133.954	62.718	45.7	33	NA	NA	NA	NA	415.718	0	247.636	155.565	73.77	NA	NA	NA	NA	5	17.938	12.598	2.643	5	17.938	12.598	2.17207	2.643	-147.896	180	-14.729	78.308	-50.865	26.038	-5.625	19.437	1.67875	32.9987
Naïve_2019_7_pst	Naïve_2019_7	Naïve_2019_pst	Naïve_2019	7	pst	23	60	12	89	186	136.241	33.282	277.103	299	291.001	8.98	11	NA	NA	NA	NA	115.782	0	97	50.841	33.756	NA	NA	NA	NA	6	15.077	10.526	2.698	6	15.077	10.526	1.81483	2.698	-162.914	180	78.305	145.15	-36.312	56.098	-7.435	25.433	1.19363	10.9996
Naïve_2019_7_pst	Naïve_2019_7	Naïve_2019_pst	Naïve_2019	7	pst	24	61	13	207	250.492	235.865	11.869	0	28.879	10.899	10.89	16	NA	NA	NA	NA	128.766	0	34	16.171	11.551	NA	NA	NA	NA	2.885	24	10.731	5.538	2.885	16.31	9.131	1.57431	3.881	-168.591	180	13.173	130.808	-106.1	121.735	38.13	60.499	3.78724	11.9994
Naïve_2019_7_pst	Naïve_2019_7	Naïve_2019_pst	Naïve_2019	7	pst	25	63	21	184	399	290.605	66.262	185	299	231.303	37.433	20	NA	NA	NA	NA	254.205	0	243.354	118.483	75.097	NA	NA	NA	NA	3	19.747	12.71	4.277	3	19.747	12.71	2.19138	4.277	90	174.452	149.804	20.601	-11.318	84.452	2.153	22.225	1.04459	20.0004
Naïve_2019_7_pst	Naïve_2019_7	Naïve_2019_pst	Naïve_2019	7	pst	26	65	46	186	358.536	297.637	50.447	0	299	168.586	95.815	45	33	56	41.25	7.829	492.997	0	308.818	179.487	94.442	NA	NA	NA	NA	5.543	15.97	10.955	2.223	5.543	15.97	10.955	1.88879	2.223	-160.789	24.383	-71.05	53.625	-42.595	48.678	-2.58	20.033	1.5964	45.002
Naïve_2019_7_pst	Naïve_2019_7	Naïve_2019_pst	Naïve_2019	7	pst	27	68	142	0	399	150.367	108.016	0	261	106.076	82.359	142	0	255	78.316	94.738	947.621	0	370.527	143.69	95.901	NA	NA	NA	NA	0	14.937	6.721	2.853	0	14.937	6.67	1.15	2.781	-173.065	180	32.174	82.985	-164.262	180	2.571	42.72	2.5575	140.994
Naïve_2019_7_pst	Naïve_2019_7	Naïve_2019_pst	Naïve_2019	7	pst	28	69	59	275.812	399	337.138	41.24	12.125	180.75	93.985	58.272	58	34	50	41.909	5.319	373.151	0	131.581	90.978	36.986	NA	NA	NA	NA	0	13.244	6.434	2.331	0	13.244	6.434	1.10931	2.331	-160.27	160.712	-33.645	95.304	-37.649	48.521	4.737	16.576	2.8359	57.9967
Naïve_2019_7_pst	Naïve_2019_7	Naïve_2019_pst	Naïve_2019	7	pst	29	72	27	136	311	206.375	56.302	0	299	142.693	91.648	26	37	41	38.25	1.893	357.239	0	346.448	172.27	106.139	NA	NA	NA	NA	11.718	16.702	13.74	1.222	11.718	16.702	13.74	2.36897	1.222	-87.156	-33.69	-59.736	14.662	-15.301	22.737	1.527	8.5	1.03115	25.9999
Naïve_2019_7_pst	Naïve_2019_7	Naïve_2019_pst	Naïve_2019	7	pst	30	73	83	95.184	300.25	191.696	51.545	0	299	205.135	83.404	82	0	55	36.6	14.554	933.616	0	299.376	113.761	73.721	NA	NA	NA	NA	0.25	22.337	11.386	3.706	0.25	22.337	11.386	1.9631	3.706	-179.773	178.434	-42.673	95.801	-113.618	101.414	-8.889	26.642	3.11854	81.9968
Naïve_2019_7_pst	Naïve_2019_7	Naïve_2019_pst	Naïve_2019	7	pst	31	77	43	101	312	180.984	61.26	0	165.5	77.108	54.021	42	30	57	40.375	7.667	438.574	0	207	121.221	60.206	NA	NA	NA	NA	2.512	17.343	10.442	3.618	2.512	17.343	10.442	1.80034	3.618	-135	116.228	3.587	66.488	-56.662	129.289	6.494	34.776	2.11871	42.001
Naïve_2019_7_pst	Naïve_2019_7	Naïve_2019_pst	Naïve_2019	7	pst	32	79	9	353.373	399	368.266	16.837	0	95	51.005	32.913	8	NA	NA	NA	NA	111.45	0	105.119	53.543	36.017	NA	NA	NA	NA	8.478	17.523	13.931	3.207	8.478	17.523	13.931	2.4019	3.207	31.793	97.526	65.612	22.145	-19.506	9.107	-8.089	10.202	1.06023	8.00014
Naïve_2019_7_pst	Naïve_2019_7	Naïve_2019_pst	Naïve_2019	7	pst	33	81	68	75.785	399	249.066	118.242	0	298	141.834	91.605	67	0	255	53	83.059	873.989	0	329.501	181.933	109.395	NA	NA	NA	NA	5.006	18.699	13.045	2.62	5.006	18.699	13.045	2.24914	2.62	-178.351	180	17.008	116.982	-50.026	94.487	-0.156	22.427	2.65246	66.998
Naïve_2019_7_pst	Naïve_2019_7	Naïve_2019_pst	Naïve_2019	7	pst	34	84	33	274	399	314.761	33.426	0	197.619	118.744	67.095	32	36	41	38.5	3.536	347.092	0	217.506	114.058	56.055	NA	NA	NA	NA	2.38	15.784	10.847	3.754	2.38	15.784	10.847	1.87017	3.754	-173.449	180	-40.435	117.193	-57.05	81.965	0.946	25.728	1.59578	31.9989
Naïve_2019_7_pst	Naïve_2019_7	Naïve_2019_pst	Naïve_2019	7	pst	35	87	86	3.25	381.929	141.002	104.754	0	205.75	89.396	57.119	87	27	45	33.667	5.176	880.792	0	300.569	144.255	67.488	NA	NA	NA	NA	0.246	39.458	10.362	4.803	0.246	39.458	10.353	1.785	4.821	-176.014	172.235	13.734	82.382	-117.235	80.921	3.945	31.291	2.93042	85.0021
Naïve_2019_7_pst	Naïve_2019_7	Naïve_2019_pst	Naïve_2019	7	pst	36	89	42	171.5	322	217.662	38.965	0	299	193.963	97.375	41	34	37	35	1.732	413.515	0	316.571	197.103	98.703	NA	NA	NA	NA	0.855	16.413	10.086	4.181	0.855	16.413	10.086	1.73897	4.181	-44.086	141.723	59.381	44.064	-74.374	85.335	-2.084	22.79	1.30623	40.9989
Naïve_2019_7_pst	Naïve_2019_7	Naïve_2019_pst	Naïve_2019	7	pst	37	90	111	80.491	399	239.326	99.714	0	299	151.293	82.034	110	NA	NA	NA	NA	869.217	0	368.22	220.897	110.373	NA	NA	NA	NA	0	17.748	7.902	3.21	0	17.748	7.902	1.36241	3.21	-176.497	180	26.083	116.194	-79.186	108.714	2.377	25.083	2.36059	110
Naïve_2019_7_pst	Naïve_2019_7	Naïve_2019_pst	Naïve_2019	7	pst	38	101	68	0	399	193.96	117.776	52	100.668	82.465	10.57	67	NA	NA	NA	NA	526.832	0	401.877	206.109	117.682	NA	NA	NA	NA	1.804	12.185	7.863	2.053	1.804	12.185	7.863	1.35569	2.053	-177.154	177.693	-22.409	144.822	-114.914	103.519	-0.635	41.612	1.31093	67.0014
Naïve_2019_7_pst	Naïve_2019_7	Naïve_2019_pst	Naïve_2019	7	pst	39	102	43	0	399	203.881	127.819	137.75	238	172.144	27.473	42	28	47	36.25	5.259	463.712	0	399.846	219.45	121.595	NA	NA	NA	NA	5	17.83	11.041	2.725	5	17.83	11.041	1.90362	2.725	-54.409	90	0.433	33.659	-22.726	57.028	2.968	13.904	1.15973	41.9991
Naïve_2019_7_pst	Naïve_2019_7	Naïve_2019_pst	Naïve_2019	7	pst	40	103	18	0	154	79.39	47.825	212	299	253.876	28.941	17	NA	NA	NA	NA	191.534	0	176.876	90.174	55.185	NA	NA	NA	NA	8.5	12.802	11.267	1.204	8.5	12.802	11.267	1.94259	1.204	-10.474	71.093	28.567	23.565	-26.392	32.297	3.22	16.622	1.08287	16.9996
Naïve_2019_7_pst	Naïve_2019_7	Naïve_2019_pst	Naïve_2019	7	pst	41	105	33	92	399	260.349	94.181	146	299	237.292	41.744	32	37	255	146.5	125.288	393.202	0	343.013	180.036	101.689	NA	NA	NA	NA	4.208	17.914	12.288	3.031	4.208	17.914	12.288	2.11862	3.031	-71.677	34.333	-26.334	30.813	-37.075	36.357	0.107	20.568	1.14632	31.9989
Naïve_2019_7_pst	Naïve_2019_7	Naïve_2019_pst	Naïve_2019	7	pst	42	107	165	0	383.99	167.125	89.136	138.867	299	225.659	40.467	165	10	255	56.724	68.649	1306.03	0	272.371	131.049	61.786	NA	NA	NA	NA	1.096	18.519	7.964	3.11	1.096	18.519	7.939	1.36879	3.125	-179.893	180	0.365	102.838	-176.459	145.174	2.646	42.177	4.79504	163.992
Naïve_2019_7_pst	Naïve_2019_7	Naïve_2019_pst	Naïve_2019	7	pst	43	108	37	298	399	332.859	29.054	237	299	263.067	17.499	37	0	255	91.562	114.248	223.365	0	101.001	69.174	28.855	NA	NA	NA	NA	0.667	13.505	6.205	3.206	0.667	13.505	6.143	1.05914	3.262	-172.504	180	18.838	112.526	-158.499	99.537	-12.857	53.325	2.21151	35.9976
Naïve_2019_7_pst	Naïve_2019_7	Naïve_2019_pst	Naïve_2019	7	pst	44	109	35	237.008	349	276.564	31.911	0	299	154.249	89.113	34	0	255	53.444	77.352	360.755	0	311.122	164.734	89.411	NA	NA	NA	NA	2.572	15.988	10.61	3.212	2.572	15.988	10.61	1.82931	3.212	-161.801	-47.862	-102.568	30.884	-32.69	25.895	-0.376	15.432	1.15953	34.0014
Naïve_2019_7_pst	Naïve_2019_7	Naïve_2019_pst	Naïve_2019	7	pst	45	110	23	142	296	229.795	50.009	0	23.102	16.643	7.403	22	NA	NA	NA	NA	174.354	0	154	70.337	47.491	NA	NA	NA	NA	1.445	14.259	7.925	3.489	1.445	14.259	7.925	1.36638	3.489	-179.411	177.294	-24.463	161.842	-43.593	72.982	3.545	25.724	1.13217	22.0005
Naïve_2019_7_pst	Naïve_2019_7	Naïve_2019_pst	Naïve_2019	7	pst	46	113	7	89	147	117.253	20.732	279.213	299	287.651	8.466	6	NA	NA	NA	NA	73.504	0	58	32.08	19.555	NA	NA	NA	NA	8.708	16.753	12.251	3.095	8.708	16.753	12.251	2.11224	3.095	-57.271	43.739	1.596	38.632	3.742	30.851	20.202	10.783	1.26731	5.99984
Naïve_2019_7_pst	Naïve_2019_7	Naïve_2019_pst	Naïve_2019	7	pst	47	117	28	2.5	136	88.213	47.244	0	170	114.231	56.152	27	28	34	31	2.366	278.133	0	206.852	127	67.52	NA	NA	NA	NA	5.35	13.995	10.301	2.495	5.35	13.995	10.301	1.77603	2.495	-155.556	177.138	88.941	98.262	-46.284	47.737	4.553	17.384	1.3446	27.0006
Naïve_2019_7_pst	Naïve_2019_7	Naïve_2019_pst	Naïve_2019	7	pst	48	120	25	351.25	399	375.78	11.887	165	299	225.711	36.56	24	30	53	39.5	10.083	161.132	0	136.693	74.408	36.339	NA	NA	NA	NA	1.683	15.126	6.714	4.343	1.683	15.126	6.714	1.15759	4.343	-134.752	-10.125	-74.295	29.307	-79.515	50.12	1.263	31.06	1.17879	23.9994
Naïve_2019_7_pst	Naïve_2019_7	Naïve_2019_pst	Naïve_2019	7	pst	49	121	25	265	399	326.603	41.789	229.896	299	255.176	22.223	24	0	255	156.286	123.768	169.699	0	146.414	76.318	46.115	NA	NA	NA	NA	2.413	12.538	7.071	2.472	2.413	12.538	7.071	1.21914	2.472	-77.113	30.931	-22.858	30.578	-56.631	45	1.59	21.436	1.15904	23.9993
Naïve_2019_7_pst	Naïve_2019_7	Naïve_2019_pst	Naïve_2019	7	pst	50	123	38	48.361	162	89.734	25.786	0	122.739	58.866	42.614	37	34	39	36.5	3.536	368.331	0	123.783	68.746	35.823	NA	NA	NA	NA	3.823	16.196	9.955	2.469	3.823	16.196	9.955	1.71638	2.469	-156.643	176.955	10.254	86.921	-32.995	56.618	7.264	22.186	2.97562	36.9996
Naïve_2019_7_pst	Naïve_2019_7	Naïve_2019_pst	Naïve_2019	7	pst	51	124	92	0	399	151.26	113.072	11	299	143.77	56.118	93	15	51	34.65	8.041	1178.93	0	398.898	186.571	76.887	NA	NA	NA	NA	1	32	12.955	3.708	1	21.215	12.721	2.19328	3.118	-176.04	178.915	-33.731	90.511	-61.166	82.786	4.156	26.063	2.95547	91.0019
Naïve_2019_7_pst	Naïve_2019_7	Naïve_2019_pst	Naïve_2019	7	pst	52	127	32	0	190	84.776	68.38	93	299	188.539	58.074	32	31	47	36	6.285	333.494	0	267.994	119.283	84.54	NA	NA	NA	NA	1	21.63	10.758	4.07	1	18.695	10.409	1.79466	3.535	-90	90	38.728	44.06	-44.393	180	5.717	37.07	1.24441	30.9996
Naïve_2019_7_pst	Naïve_2019_7	Naïve_2019_pst	Naïve_2019	7	pst	53	128	14	355.418	399	378.757	15.473	35	115.227	84.206	29.828	13	NA	NA	NA	NA	133.591	0	78	42.215	23.327	NA	NA	NA	NA	3	16.118	10.276	3.513	3	16.118	10.276	1.77172	3.513	-157.178	176.079	-21.019	117.147	-53.816	43.525	7.96	29.553	1.71271	13.0003
Naïve_2019_7_pst	Naïve_2019_7	Naïve_2019_pst	Naïve_2019	7	pst	54	129	45	325.469	399	357.404	20.384	39.092	227.409	148.292	61.341	44	NA	NA	NA	NA	329.092	0	141.796	73.001	39.061	NA	NA	NA	NA	1.76	15.345	7.479	2.926	1.76	15.345	7.479	1.28948	2.926	-174.358	172.704	-37.972	93.862	-55.503	157.887	5.509	32.775	2.32088	44.0021
Naïve_2019_7_pst	Naïve_2019_7	Naïve_2019_pst	Naïve_2019	7	pst	55	132	21	2.979	132	57.975	34.827	1	89.122	49.585	26.037	20	33	48	39.167	4.956	245.393	0	156.243	88.998	42.5	NA	NA	NA	NA	1.916	20.614	12.27	3.869	1.916	20.614	12.27	2.11552	3.869	-119.959	163.914	78.447	100.468	-176.97	78.798	1.198	49.595	1.57059	19.9994
Naïve_2019_7_pst	Naïve_2019_7	Naïve_2019_pst	Naïve_2019	7	pst	56	133	60	28.19	252	145.887	64.727	125	299	209.659	51.758	59	13	46	30.308	9.473	611.038	0	214.056	112.064	57.701	NA	NA	NA	NA	2.091	16.27	10.357	3.662	2.091	16.27	10.357	1.78569	3.662	-171.279	173.755	-26.317	97.639	-126.831	90.072	2.922	30.403	2.85457	58.9976
Naïve_2019_7_pst	Naïve_2019_7	Naïve_2019_pst	Naïve_2019	7	pst	57	134	244	11.37	399	196.533	112.602	0	287.086	162.091	83.724	243	0	255	47.464	59.521	1734.87	0	451.176	254.708	117.31	NA	NA	NA	NA	0.791	29	7.139	2.85	0.791	29	7.139	1.23086	2.85	-177.798	178.91	5.246	110.829	-89.959	92.151	-3.464	21.74	3.84522	243.013
Naïve_2019_7_pst	Naïve_2019_7	Naïve_2019_pst	Naïve_2019	7	pst	58	135	59	229.186	399	311.431	53.553	225.745	297.18	259.503	19.717	58	NA	NA	NA	NA	389.005	0	166	94.403	47.474	NA	NA	NA	NA	0.556	12.564	6.707	2.139	0.556	12.564	6.707	1.15638	2.139	-178.251	175.631	-21.058	107.698	-110.728	180	4.133	38.915	2.3434	57.9999
Naïve_2019_7_pst	Naïve_2019_7	Naïve_2019_pst	Naïve_2019	7	pst	59	137	133	0	359.833	174.945	99.593	0	268.5	192.608	62.257	132	0	255	54.357	76.232	1319.74	0	334.724	216.643	75.839	NA	NA	NA	NA	0	17.834	9.998	2.798	0	17.834	9.998	1.72379	2.798	-176.987	179.758	16.126	120.744	-179.758	73.747	1.852	26.553	3.94277	132
Naïve_2019_7_pst	Naïve_2019_7	Naïve_2019_pst	Naïve_2019	7	pst	60	138	8	371.917	399	385.042	10.646	6.23	55.793	31.243	20.544	7	NA	NA	NA	NA	84.14	0	47.485	29.825	16.805	NA	NA	NA	NA	8.397	14.502	12.02	1.937	8.397	14.502	12.02	2.07241	1.937	-152.935	166.775	-36.573	103.309	13.195	54.075	34.233	16.054	1.77193	7
Naïve_2019_7_pst	Naïve_2019_7	Naïve_2019_pst	Naïve_2019	7	pst	61	141	54	0	262.224	123.14	76.552	21.694	289.871	138.331	71.472	54	11	33	25	10.165	581.532	0	334.139	208.861	98.129	NA	NA	NA	NA	0.986	16.388	10.972	3.532	0.493	16.388	10.963	1.89017	3.559	-172.786	175.544	-30.274	118.404	-67.718	129.216	4.121	31.997	1.74039	53.0015
Naïve_2019_7_pst	Naïve_2019_7	Naïve_2019_pst	Naïve_2019	7	pst	62	142	51	8.216	399	208.968	105.469	51.603	258.131	154.931	56.913	50	33	51	40.143	5.956	527.07	0	441.941	226.398	118.657	NA	NA	NA	NA	0.436	17.377	10.541	4.323	0.436	17.377	10.541	1.81741	4.323	-160.805	111.699	12.535	57.142	-177.349	107.851	-0.132	40.84	1.19263	50.0019
Naïve_2019_7_pst	Naïve_2019_7	Naïve_2019_pst	Naïve_2019	7	pst	63	144	20	356.917	399	375.045	14.469	46.522	94	68.934	16.457	19	NA	NA	NA	NA	135.263	0	57.891	31.715	19.21	NA	NA	NA	NA	0	12.645	7.119	3.609	0	12.645	7.119	1.22741	3.609	-174.816	124.12	-22.02	96.239	-157.226	75.305	-10.288	53.098	2.33651	19.0003
Naïve_2019_7_pst	Naïve_2019_7	Naïve_2019_pst	Naïve_2019	7	pst	64	145	70	26.283	399	157.929	110.078	0	281.843	174.035	83.934	70	32	57	38.125	8.114	824.647	0	413.485	276.187	115.076	NA	NA	NA	NA	2.701	23.704	11.951	3.247	2.701	16.502	11.78	2.03103	2.912	-179.778	179.246	9.818	126.12	-46.412	58.068	1.697	19.111	1.99438	69.0023
Naïve_2019_7_pst	Naïve_2019_7	Naïve_2019_pst	Naïve_2019	7	pst	65	151	52	0	354.095	149.724	101.046	0	166.259	97.852	60.547	51	NA	NA	NA	NA	525.529	0	377.11	226.104	114.348	NA	NA	NA	NA	2.354	15.433	10.304	3.449	2.354	15.433	10.304	1.77655	3.449	-177.581	180	54.627	131.747	-55.316	66.081	8.021	24.263	1.39357	51.0024
Naïve_2019_7_pst	Naïve_2019_7	Naïve_2019_pst	Naïve_2019	7	pst	66	154	29	263.985	397	328.075	40.758	0	228.75	99.982	71.02	28	33	43	38	7.071	330.435	0	245.454	146.616	80.838	NA	NA	NA	NA	4.937	17.838	11.801	3.122	4.937	17.838	11.801	2.03466	3.122	-165.08	25.676	-101.537	50.466	-32.303	97.27	2.477	27.068	1.34622	28.0006
Naïve_2019_7_pst	Naïve_2019_7	Naïve_2019_pst	Naïve_2019	7	pst	67	158	55	0	212.555	130.189	54.327	66.086	299	163.619	67.647	54	27	45	39.714	6.184	567.924	0	219.503	146.336	60.841	NA	NA	NA	NA	1.211	17.869	10.517	3.754	1.211	17.869	10.517	1.81328	3.754	-175.686	163.216	27.854	86.025	-170.161	148.463	-5.227	42.554	2.58732	54.0006
Naïve_2019_7_pst	Naïve_2019_7	Naïve_2019_pst	Naïve_2019	7	pst	68	162	42	216.654	399	290.981	57.013	80.651	258	174.652	65.768	41	0	254	68.833	92.177	488.004	0	194.148	140.157	56.003	NA	NA	NA	NA	8.449	19.283	11.903	1.942	8.449	19.283	11.903	2.05224	1.942	-179.971	178	-31.506	106.255	-24.294	26.067	4.794	12.085	2.51357	40.9984
Naïve_2019_7_pst	Naïve_2019_7	Naïve_2019_pst	Naïve_2019	7	pst	69	163	30	312.361	399	361.295	30.034	146.523	215.734	173.381	23.447	29	NA	NA	NA	NA	227.889	0	91.802	45.752	30.261	NA	NA	NA	NA	1	16.44	7.858	4.298	1	16.44	7.858	1.35483	4.298	-166.566	179.019	39.61	109.771	-180	180	-9.693	52.988	2.4824	29.0009
Naïve_2019_7_pst	Naïve_2019_7	Naïve_2019_pst	Naïve_2019	7	pst	70	166	11	239	323.931	285.896	29.612	0	21.189	14.373	7.398	10	NA	NA	NA	NA	99.582	0	84.979	41.468	27.872	NA	NA	NA	NA	2.209	15.599	9.958	4.243	2.209	15.599	9.958	1.7169	4.243	-147.731	179.523	70.837	148.731	-1.717	32.746	10.887	11.295	1.17184	10.0002
Naïve_2019_7_pst	Naïve_2019_7	Naïve_2019_pst	Naïve_2019	7	pst	71	168	60	0	208.796	117.071	63.384	34.584	161.5	105.903	36.358	59	14	46	34.429	10.675	591.388	0	212.062	123.513	61.74	NA	NA	NA	NA	3.761	19.349	10.024	2.726	3.761	19.349	10.024	1.72828	2.726	-178.512	177.659	18.476	106.897	-47.209	52.128	-3.571	19.196	2.78875	58.9972
Naïve_2019_7_pst	Naïve_2019_7	Naïve_2019_pst	Naïve_2019	7	pst	72	170	134	126.523	399	236.813	71.074	94.936	299	189.973	47.661	133	29	47	37.2	4.379	860.606	0	268.269	150.011	68.948	NA	NA	NA	NA	0.729	13.648	6.471	2.494	0.729	13.648	6.471	1.11569	2.494	-178.12	167.031	-25.477	81.604	-167.244	173.781	1.009	43.929	3.208	132.994
Naïve_2019_7_pst	Naïve_2019_7	Naïve_2019_pst	Naïve_2019	7	pst	73	171	78	99	399	246.62	89.697	266	299	284.389	11.403	78	NA	NA	NA	NA	317.754	0	301.81	148.412	90.302	NA	NA	NA	NA	0	14.503	4.127	1.716	0	10.68	4.032	0.695172	1.283	-59.279	90	-3.908	17.714	-59.279	90	1.184	17.643	1.05283	76.9939
Naïve_2019_7_pst	Naïve_2019_7	Naïve_2019_pst	Naïve_2019	7	pst	74	173	73	0	291	151.445	81.335	182.727	299	244.019	30.742	73	0	255	50.692	62.441	582.95	0	310.744	162.814	83.046	NA	NA	NA	NA	2.83	23.506	8.097	3.418	2.83	15.351	7.933	1.36776	2.916	-174.914	167.144	12.345	62.229	-111.43	116.543	-3.765	27.783	1.87598	71.9958
Naïve_2019_7_pst	Naïve_2019_7	Naïve_2019_pst	Naïve_2019	7	pst	75	177	49	65.2	295	177.848	67.588	0	117.482	45.027	40.96	48	NA	NA	NA	NA	581.534	0	222.756	115.716	71.352	NA	NA	NA	NA	6	18.437	12.115	2.159	6	18.437	12.115	2.08879	2.159	-178.365	180	27.315	108.367	-52.171	74.722	-5.38	21.958	2.61063	48.0012
Naïve_2019_7_pst	Naïve_2019_7	Naïve_2019_pst	Naïve_2019	7	pst	76	179	447	0	390.421	160.59	80.393	0	290.12	153.864	61.103	449	12	255	48.341	46.786	4100.71	0	390.937	176.917	64.224	NA	NA	NA	NA	0.441	16.084	9.194	2.922	0.441	16.084	9.167	1.58052	2.928	-179.061	176.663	1.592	100.192	-173.716	175.366	2.179	61.565	10.4894	446.02
Naïve_2019_7_pst	Naïve_2019_7	Naïve_2019_pst	Naïve_2019	7	pst	77	181	109	92	284.501	230.63	43.469	0	125.091	65.111	35.241	111	37	52	42.556	4.773	692.818	0	203.481	157.141	43.41	NA	NA	NA	NA	0.373	25	6.415	4.105	0.373	17.481	6.241	1.07603	3.686	-179.785	180	2.662	94.822	-180	174.571	-2.91	49.598	3.40483	108
Naïve_2019_7_pst	Naïve_2019_7	Naïve_2019_pst	Naïve_2019	7	pst	78	186	26	293.309	399	332.377	37.959	2.5	150	83.828	41.408	25	32	53	41.75	8.77	237.53	0	180.047	95.284	53.697	NA	NA	NA	NA	0.892	15.396	9.501	3.009	0.892	15.396	9.501	1.6381	3.009	-179.852	176.798	-68.904	103.768	-61.621	48.985	-1.303	24.917	1.31927	25.0005
Naïve_2019_7_pst	Naïve_2019_7	Naïve_2019_pst	Naïve_2019	7	pst	79	187	42	222	351	292.534	27.691	0	299	133.186	105.153	41	0	255	63.533	79.091	493.357	0	305.773	141.31	97.894	NA	NA	NA	NA	3.913	20.88	12.033	3.667	3.913	20.88	12.033	2.07466	3.667	-68.276	169.38	96.893	58.87	-42.511	120.095	1.463	29.299	1.61347	41.0003
Naïve_2019_7_pst	Naïve_2019_7	Naïve_2019_pst	Naïve_2019	7	pst	80	190	75	179	353.065	237.016	44.025	0	299	164.698	80.953	74	37	46	41	4.583	756.601	0	299.962	177.297	72.783	NA	NA	NA	NA	0.909	18.695	10.224	3.548	0.909	18.695	10.224	1.76276	3.548	-117.404	134.087	3.52	82.285	-115.661	53.053	-1.708	24.414	2.52232	74.0024
Naïve_2019_7_pst	Naïve_2019_7	Naïve_2019_pst	Naïve_2019	7	pst	81	191	48	7.444	271	138.447	80.325	0	299	195.863	86.747	47	35	44	39.75	4.425	498.626	0	367.11	139.22	107.961	NA	NA	NA	NA	0.489	16.314	10.609	4.657	0.489	16.314	10.609	1.82914	4.657	-174.024	176.368	-34.546	74.092	-113.554	142.217	9.34	47.395	1.35825	47.0003
Naïve_2019_7_pst	Naïve_2019_7	Naïve_2019_pst	Naïve_2019	7	pst	82	192	44	292.75	399	346.142	35.16	123.603	299	220.777	51.79	44	0	255	99.917	115.52	316.793	0	203.745	112.467	56.753	NA	NA	NA	NA	0.75	19.603	7.367	3.501	0.75	14.89	7.139	1.23086	2.963	-178.474	180	65.765	103.421	-91.982	147.995	-6.429	39.337	1.55485	43.0016
Naïve_2019_7_pst	Naïve_2019_7	Naïve_2019_pst	Naïve_2019	7	pst	83	195	21	300.785	399	344.378	33.325	158.862	269.333	213.177	39.611	20	0	53	28	23.469	246.191	0	115.382	83.337	37.13	NA	NA	NA	NA	3.098	20.44	12.31	3.829	3.098	20.44	12.31	2.12241	3.829	-171.415	179.658	73.265	86.021	-60.064	17.186	-10.066	20.431	2.1337	19.9993
Naïve_2019_7_pst	Naïve_2019_7	Naïve_2019_pst	Naïve_2019	7	pst	84	196	5	345	351	348.6	2.302	299	299	299	0	4	NA	NA	NA	NA	8	0	6	3.6	2.302	NA	NA	NA	NA	1	3	2	1.155	1	3	2	0.344828	1.155	0	180	90	103.923	0	180	60	103.923	1.33333	4
Naïve_2019_7_pst	Naïve_2019_7	Naïve_2019_pst	Naïve_2019	7	pst	85	198	30	136.525	298.279	200.838	55.389	8.124	299	147.441	84.449	29	33	43	38.5	4.123	354.594	0	331.631	165.348	98.158	NA	NA	NA	NA	8.192	18.343	12.227	1.678	8.192	18.343	12.227	2.1081	1.678	-109.081	-32.859	-61.707	21.375	-19.542	22.677	0.396	11.053	1.06924	29.0009
Naïve_2019_7_pst	Naïve_2019_7	Naïve_2019_pst	Naïve_2019	7	pst	86	199	29	335.342	399	370.779	16.903	249.494	276.099	262.572	7.684	28	0	255	140.9	120.289	123.915	0	66.428	30.801	18.049	NA	NA	NA	NA	0.5	16.474	4.426	3.414	0.5	16.474	4.426	0.763103	3.414	-175.601	180	27.998	128.473	-175.829	166.324	26.169	61.933	1.8654	27.9971
Naïve_2019_7_pst	Naïve_2019_7	Naïve_2019_pst	Naïve_2019	7	pst	87	200	29	345.75	381.089	367.167	9.721	174.119	299	234.896	33.26	28	0	255	102.778	115.412	181.814	0	125.051	65.927	32.188	NA	NA	NA	NA	0.898	16.01	6.493	3.331	0.898	16.01	6.493	1.11948	3.331	-145.008	180	-47.81	93.097	-75.456	148.631	3.992	44.82	1.45392	28.0015
Naïve_2019_7_pst	Naïve_2019_7	Naïve_2019_pst	Naïve_2019	7	pst	88	201	24	274.31	356.963	306.056	28.149	0	253.16	137.752	79.087	23	NA	NA	NA	NA	281.591	0	263.767	140.758	82.325	NA	NA	NA	NA	4.406	15.351	12.243	2.403	4.406	15.351	12.243	2.11086	2.403	34.759	111.594	74.88	21.036	-24.986	35.488	0.008	16.273	1.06757	23.0002
Naïve_2019_7_pst	Naïve_2019_7	Naïve_2019_pst	Naïve_2019	7	pst	89	202	24	54.714	78.007	67.584	7.444	167.732	299	231.633	39.534	23	NA	NA	NA	NA	143.012	0	131.596	67.841	39.559	NA	NA	NA	NA	4.198	8.344	6.218	1.278	4.198	8.344	6.218	1.07207	1.278	-133.616	-56.111	-91.883	24.648	-18.029	11.418	-1.41	8.798	1.08675	22.9997
Naïve_2019_7_pst	Naïve_2019_7	Naïve_2019_pst	Naïve_2019	7	pst	90	203	10	0	66	37.462	21.618	241	299	270.215	22.124	9	NA	NA	NA	NA	92.654	0	87.864	40.679	30.719	NA	NA	NA	NA	3	14.439	10.295	3.364	3	14.439	10.295	1.775	3.364	-173.508	180	-102.572	107.289	-25.92	54.761	0.811	27.561	1.05452	8.9999
Naïve_2019_7_pst	Naïve_2019_7	Naïve_2019_pst	Naïve_2019	7	pst	91	204	19	193.636	207.222	199.493	4.785	4.861	70.072	37.103	15.763	18	NA	NA	NA	NA	73.508	0	65.225	32.71	15.553	NA	NA	NA	NA	0.442	12.671	4.084	3.173	0.442	12.671	4.084	0.704138	3.173	6.46	119.354	70.829	33.379	-62.819	60.269	0.113	30.719	1.12699	17.999
Naïve_2019_7_pst	Naïve_2019_7	Naïve_2019_pst	Naïve_2019	7	pst	92	205	15	344.459	385.797	364.2	13.435	0	33.087	14.975	10.174	14	NA	NA	NA	NA	109.368	0	42.001	21.912	12.796	NA	NA	NA	NA	1.629	13.934	7.812	4.345	1.629	13.934	7.812	1.3469	4.345	-163.262	180	-3.082	111.496	-81.319	154.183	24.405	69.684	2.60394	14
Naïve_2019_7_pst	Naïve_2019_7	Naïve_2019_pst	Naïve_2019	7	pst	93	208	146	14.153	311.726	147.058	82.286	24.28	299	172.524	66.544	145	0	254	127	179.605	1411.35	0	199.037	101.594	46.018	NA	NA	NA	NA	0.995	17.195	9.733	3.06	0.995	17.195	9.733	1.6781	3.06	-179.422	179.454	1.39	105.964	-116.577	163.59	4.282	33.914	7.0909	145.007
Naïve_2019_7_pst	Naïve_2019_7	Naïve_2019_pst	Naïve_2019	7	pst	94	209	23	172	254.739	216.542	25.478	106.992	299	205.726	54.379	22	32	32	32	NA	259.056	0	192.972	105.355	53.495	NA	NA	NA	NA	3.114	15.374	11.775	2.805	3.114	15.374	11.775	2.03017	2.805	24.111	173.029	99.415	46.904	-55.836	53.062	1.857	23.581	1.34245	22.0005
Naïve_2019_7_pst	Naïve_2019_7	Naïve_2019_pst	Naïve_2019	7	pst	95	213	20	214.229	244.74	229.467	9.291	234.343	299	262.008	22.493	19	NA	NA	NA	NA	142.601	0	64.66	38.694	21.674	NA	NA	NA	NA	1.171	14.512	7.505	4.707	1.171	14.512	7.505	1.29397	4.707	-164.484	90.99	-32.03	82.958	-106.276	64.858	5.055	39.442	2.2054	19.0008
Naïve_2019_7_pst	Naïve_2019_7	Naïve_2019_pst	Naïve_2019	7	pst	96	215	78	0	399	225.082	121.968	0	241.126	158.423	63.529	77	22	56	35	11.314	790.709	0	305.529	195.551	79.297	NA	NA	NA	NA	1.943	18.935	10.269	3.16	1.943	18.935	10.269	1.77052	3.16	-179.704	179.676	9.238	123.82	-61.269	65.97	3.553	22.237	2.588	76.9996
Naïve_2019_7_pst	Naïve_2019_7	Naïve_2019_pst	Naïve_2019	7	pst	97	217	70	0	173	82.019	40.377	103.183	299	205.985	61.453	70	10	43	22.385	12.073	769.504	0	249.658	137.536	58.233	NA	NA	NA	NA	2	32	11.152	4.702	2	21.634	10.92	1.88276	4.001	-179.055	180	5.72	120.41	-120.542	30.606	-11.727	27.042	3.08223	69.0014
Naïve_2019_7_pst	Naïve_2019_7	Naïve_2019_pst	Naïve_2019	7	pst	98	219	60	256.562	399	311.188	37.582	72.101	218.372	125.219	40.899	59	37	48	41.714	3.817	483.122	0	151.485	98.655	40.051	NA	NA	NA	NA	2	14.772	8.189	2.553	2	14.772	8.189	1.4119	2.553	-162.51	172.624	29.805	111.327	-119.397	131.996	-14.143	49.189	3.18924	58.9965
Naïve_2019_7_pst	Naïve_2019_7	Naïve_2019_pst	Naïve_2019	7	pst	99	222	25	324	399	368.56	26.162	103	231.873	191.119	42.174	29	32	40	35.833	2.858	215.958	0	144.917	60.557	45.305	NA	NA	NA	NA	2.252	29	8.998	5.5	2.252	17.449	7.814	1.34724	3.588	-94.194	58.068	-43.911	52.589	-111.809	68.217	-1.325	43.394	1.49022	24.0007
Naïve_2019_7_pst	Naïve_2019_7	Naïve_2019_pst	Naïve_2019	7	pst	100	226	35	243.527	392.993	295.718	49.035	85.658	299	166.701	63.737	34	0	255	127.5	180.312	339.63	0	236.469	130.858	73.085	NA	NA	NA	NA	0.83	22.024	9.989	4.154	0.83	22.024	9.989	1.72224	4.154	-178.796	178.668	62.018	111.488	-85.708	66.145	-1.897	24.772	1.43626	34.0004
Naïve_2019_7_pst	Naïve_2019_7	Naïve_2019_pst	Naïve_2019	7	pst	101	227	34	273.5	371.25	303.526	27.363	0	299	129.635	87.087	34	35	47	40.714	4.855	370.74	0	308.569	148.668	87.183	NA	NA	NA	NA	1.379	24.133	11.235	4.486	1.379	17.478	10.869	1.87397	3.848	-117.397	157.62	97.408	51.412	-96.367	148.191	-0.15	42.092	1.20148	32.9987
Naïve_2019_7_pst	Naïve_2019_7	Naïve_2019_pst	Naïve_2019	7	pst	102	228	7	359.215	394.75	371.786	14.017	0.5	48	29.328	18.468	6	32	52	44	8.276	71.098	0	54.389	31.739	21.55	NA	NA	NA	NA	9.405	14.088	11.85	1.917	9.405	14.088	11.85	2.0431	1.917	-28.496	94.873	47.172	47.434	-46.53	0.525	-24.569	18.007	1.30721	5.99983
Naïve_2019_7_pst	Naïve_2019_7	Naïve_2019_pst	Naïve_2019	7	pst	103	229	155	154.056	399	268.897	78.286	0	178.463	101.896	43.845	156	29	68	40.944	10.833	1320.63	0	247.175	142.423	73.483	NA	NA	NA	NA	1.529	21.56	8.576	3.013	1.529	18.262	8.474	1.46103	2.842	-177.335	180	-0.413	111.117	-178.711	68.7	3.653	28.499	5.34288	153.991
Naïve_2019_7_pst	Naïve_2019_7	Naïve_2019_pst	Naïve_2019	7	pst	104	231	25	347.344	399	370.142	12.35	5.981	148	59.654	46.982	24	31	37	34	4.243	226.404	0	133.31	51.185	37.623	NA	NA	NA	NA	2.643	17.007	9.434	4.129	2.643	17.007	9.434	1.62655	4.129	-57.238	148.208	60.413	55.491	-149.822	62.102	2.859	44.739	1.69833	23.9987
Naïve_2019_7_pst	Naïve_2019_7	Naïve_2019_pst	Naïve_2019	7	pst	105	232	30	172	398.667	262.742	70.95	90.167	299	158.763	66.323	29	30	45	37.312	4.423	357.753	0	293.954	150.318	86.308	NA	NA	NA	NA	5.423	17.181	12.336	2.765	5.423	17.181	12.336	2.1269	2.765	-171.607	176.583	67.763	122.022	-42.345	20.805	-3.104	13.373	1.21704	29.0007
Naïve_2019_7_pst	Naïve_2019_7	Naïve_2019_pst	Naïve_2019	7	pst	106	233	92	183.667	370.559	280.928	55.332	0	271.679	140.698	71.368	91	0	254	42.326	34.542	1040.19	0	310.766	162.803	76.065	NA	NA	NA	NA	0.861	19.716	11.431	3.941	0.861	19.716	11.431	1.97086	3.941	-169.748	179.356	23.194	107.202	-164.865	73.259	3.131	28.724	3.34719	90.9976
Naïve_2019_7_pst	Naïve_2019_7	Naïve_2019_pst	Naïve_2019	7	pst	107	235	56	197	390.603	304.485	62.656	2	299	172.129	83.894	55	31	65	39.348	7.59	484.511	0	323.458	178.779	91.243	NA	NA	NA	NA	1.776	13.353	8.809	2.777	1.776	13.353	8.809	1.51879	2.777	-171.202	171.065	77.119	84.925	-94.793	75.928	-2.419	25.838	1.49791	55.0018
Naïve_2019_8_pre	Naïve_2019_8	Naïve_2019_pre	Naïve_2019	8	pre	1	1	11	134.521	175	148.751	13.04	183.929	299	243.653	38.448	10	25	40	34.5	6.658	132.076	0	118.791	60.594	39.303	NA	NA	NA	NA	10.746	14.705	13.208	1.086	10.746	14.705	13.208	2.27724	1.086	40.009	113.046	76.511	27.331	-27.22	28.68	-2.454	18.883	1.11184	9.9997
Naïve_2019_8_pre	Naïve_2019_8	Naïve_2019_pre	Naïve_2019	8	pre	2	3	57	15	399	200.185	110.161	0	103.836	59.854	29.927	56	33	50	39.333	9.292	472.409	0	386.745	202.708	107.867	NA	NA	NA	NA	1.547	12.639	8.436	2.554	1.547	12.639	8.436	1.45448	2.554	-178.285	179.558	15.195	151.448	-105.87	57.253	1.242	28.746	1.2215	55.9992
Naïve_2019_8_pre	Naïve_2019_8	Naïve_2019_pre	Naïve_2019	8	pre	3	6	21	17	95	61.264	27.956	0	299	155.585	92.229	20	NA	NA	NA	NA	311.506	0	309.006	161.833	96.241	NA	NA	NA	NA	12.441	21.92	15.575	2.08	12.441	21.92	15.575	2.68534	2.08	63.545	89.734	75.536	7.649	-8.332	10.823	0.275	5.455	1.00809	20.0004
Naïve_2019_8_pre	Naïve_2019_8	Naïve_2019_pre	Naïve_2019	8	pre	4	7	25	209	399	300.971	54.295	12	299	152.428	88.697	24	32	51	40.333	9.713	349.331	0	344.193	173.108	103.873	NA	NA	NA	NA	11.304	18.114	14.555	1.615	11.304	18.114	14.555	2.50948	1.615	-83.089	-42.003	-56.899	10.067	-32.262	15.413	0.387	10.29	1.01493	24.0008
Naïve_2019_8_pre	Naïve_2019_8	Naïve_2019_pre	Naïve_2019	8	pre	5	8	27	180	326	256.286	45.721	0	299	152.981	92.23	26	41	255	201.25	106.834	337.274	0	332.742	170.972	102.896	NA	NA	NA	NA	9.223	17.225	12.972	1.983	9.223	17.225	12.972	2.23655	1.983	46.61	81.87	63.857	9.449	-13.821	18.905	0.135	9.12	1.01362	26.0002
Naïve_2019_8_pre	Naïve_2019_8	Naïve_2019_pre	Naïve_2019	8	pre	6	11	13	250	399	325.259	47.411	226	299	262.81	24.577	12	0	255	117	126.907	175.619	0	165.922	83.668	53.132	NA	NA	NA	NA	11.589	17.96	14.635	1.876	11.589	17.96	14.635	2.52328	1.876	-53.175	7.765	-26.392	19.129	-47.325	22.729	0.737	23.007	1.05844	11.9999
Naïve_2019_8_pre	Naïve_2019_8	Naïve_2019_pre	Naïve_2019	8	pre	7	14	27	149	376	265.887	68.117	0	299	150.05	89.927	26	0	50	28.333	25.658	376.767	0	375.406	185.255	112.774	NA	NA	NA	NA	8.934	23.787	14.491	3.481	8.934	23.787	14.491	2.49845	3.481	-136.397	-116.785	-127.439	5.266	-14.844	16.466	-0.213	6.115	1.00363	26.0001
Naïve_2019_8_pre	Naïve_2019_8	Naïve_2019_pre	Naïve_2019	8	pre	8	17	76	10	399	182.872	112.593	0	187.569	130.266	49.299	76	14	50	28.071	12.357	503.159	0	411.108	220.093	115.596	NA	NA	NA	NA	2.093	13.315	6.709	1.774	2.093	13.202	6.62	1.14138	1.596	-178.637	180	-8.036	150.682	-63.435	75.814	0.924	14.968	1.22391	74.9976
Naïve_2019_8_pre	Naïve_2019_8	Naïve_2019_pre	Naïve_2019	8	pre	9	19	12	293	399	347.985	32.824	0	67	32.911	22.36	11	47	47	47	NA	128.327	0	125.399	61.493	39.485	NA	NA	NA	NA	6.104	15.006	11.666	2.983	6.104	15.006	11.666	2.01138	2.983	-164.832	-122.175	-146.538	13.911	-13.095	23.928	1.96	12.492	1.02335	11.0001
Naïve_2019_8_pre	Naïve_2019_8	Naïve_2019_pre	Naïve_2019	8	pre	10	21	27	85	211	142.679	39.412	0	299	152.529	90.197	26	20	38	28	7.155	329.091	0	324.464	163.201	98.207	NA	NA	NA	NA	7.625	17.501	12.657	2.104	7.625	17.501	12.657	2.18224	2.104	42.41	80.056	66.756	9.985	-21.343	15.322	-0.491	7.779	1.01426	26.0007
Naïve_2019_8_pre	Naïve_2019_8	Naïve_2019_pre	Naïve_2019	8	pre	11	23	21	0	145	67.586	44.904	230	299	262.985	22.015	20	NA	NA	NA	NA	170.046	0	160.58	85.649	49.528	NA	NA	NA	NA	3.796	16.51	8.502	2.646	3.796	16.51	8.502	1.46586	2.646	-179.76	-124.991	-154.567	19.046	-28.756	37.385	0.14	14.553	1.05895	20.0007
Naïve_2019_8_pre	Naïve_2019_8	Naïve_2019_pre	Naïve_2019	8	pre	12	24	28	0	138	60.376	39.65	36	299	166.189	82.328	27	NA	NA	NA	NA	310.637	0	297.007	154.239	90.665	NA	NA	NA	NA	7	16.526	11.505	1.541	7	16.526	11.505	1.98362	1.541	-147.39	-74.125	-116.191	17.645	-25.558	57.39	1.217	14.729	1.04589	27.0002
Naïve_2019_8_pre	Naïve_2019_8	Naïve_2019_pre	Naïve_2019	8	pre	13	25	23	73	195.671	145.015	44.656	0	288.124	142.622	87.691	22	33	50	42.667	8.737	325.98	0	313.151	160.289	97.524	NA	NA	NA	NA	11.41	18.943	14.817	2.124	11.41	18.943	14.817	2.55466	2.124	43.268	89.135	66.912	16.552	-20.717	17.963	-0.416	9.713	1.04097	22.0004
Naïve_2019_8_pre	Naïve_2019_8	Naïve_2019_pre	Naïve_2019	8	pre	14	27	7	0	58	33.436	20.375	0	60	31.89	22.282	6	NA	NA	NA	NA	86.988	0	83.451	40.443	29.895	NA	NA	NA	NA	11.868	17.309	14.498	1.847	11.868	17.309	14.498	2.49966	1.847	111.907	153.24	132.821	18.094	-18.389	24.922	4.128	16.931	1.04238	6
Naïve_2019_8_pre	Naïve_2019_8	Naïve_2019_pre	Naïve_2019	8	pre	15	28	4	368	399	380.953	13.727	0	26	13.088	11.386	3	NA	NA	NA	NA	41.4	0	40.46	22.268	17.705	NA	NA	NA	NA	9.537	17.049	13.8	3.857	9.537	17.049	13.8	2.37931	3.857	-152.851	-121.487	-137.139	15.682	15.592	15.772	15.682	0.128	1.02323	3
Naïve_2019_8_pre	Naïve_2019_8	Naïve_2019_pre	Naïve_2019	8	pre	16	29	48	0	331	185.489	104.857	26.425	299	132.13	82.794	47	0	39	23	21	505.631	0	422.765	223.484	130.015	NA	NA	NA	NA	3.751	17.079	10.758	3.71	3.751	17.079	10.758	1.85483	3.71	-172.081	179.725	-79.954	113.769	-92.948	70.266	-2.725	38.709	1.19601	47.0005
Naïve_2019_8_pre	Naïve_2019_8	Naïve_2019_pre	Naïve_2019	8	pre	17	31	58	0	258	152.162	74.68	0	248	157.117	71.673	61	13	44	32.294	9.366	444.2	0	357.866	179.408	99.63	NA	NA	NA	NA	1.177	13.685	7.793	2.368	0.589	13.685	7.601	1.31052	2.509	-120.302	42.879	-42.762	39.82	-82.45	66.263	-0.733	28.191	1.24125	56.9999
Naïve_2019_8_pre	Naïve_2019_8	Naïve_2019_pre	Naïve_2019	8	pre	18	32	25	119	205.943	156.531	28.517	0	299	138.321	95.209	24	10	41	21	10	325.455	0	307.314	165.206	99.038	NA	NA	NA	NA	2	19.587	13.561	3.341	2	19.587	13.561	2.3381	3.341	-134.076	180	-66.631	55.924	-53.793	14.844	-4.158	17.52	1.05903	23.9993
Naïve_2019_8_pre	Naïve_2019_8	Naïve_2019_pre	Naïve_2019	8	pre	19	35	27	0	101	53.034	29.787	138	299	216.328	50.651	26	NA	NA	NA	NA	193.42	0	190.058	95.648	58.645	NA	NA	NA	NA	3	11.843	7.439	1.844	3	11.843	7.439	1.28259	1.844	-144.241	-90	-120.688	11.244	-21.885	54.241	1.572	14.085	1.01769	26.0008
Naïve_2019_8_pre	Naïve_2019_8	Naïve_2019_pre	Naïve_2019	8	pre	20	36	23	0	44	19.169	14.591	0	173	51.329	61.049	25	NA	NA	NA	NA	226.909	0	173	63.931	52.967	NA	NA	NA	NA	0	24.429	10.314	6.206	0	24.429	10.314	1.77828	6.206	0	126.683	56.681	53.847	-36.683	107.788	4.286	25.691	1.31161	22.0001
Naïve_2019_8_pre	Naïve_2019_8	Naïve_2019_pre	Naïve_2019	8	pre	21	37	20	176	399	280.721	67.732	206	299	255.911	30.724	19	0	255	150.714	130.31	249.126	0	241.615	128.471	74.205	NA	NA	NA	NA	7	25.759	13.112	4.02	7	25.759	13.112	2.26069	4.02	127.304	180	158.559	14.952	-34.951	39.717	1.158	18.412	1.03109	18.9998
Naïve_2019_8_pre	Naïve_2019_8	Naïve_2019_pre	Naïve_2019	8	pre	22	41	26	28.875	136.107	88.309	39.824	0	299	157.389	96.77	26	NA	NA	NA	NA	337.29	0	313.729	148.118	101.93	NA	NA	NA	NA	4	28.897	13.492	4.298	4	16.446	12.914	2.22655	2.877	-137.085	0	-101.68	28.983	-70.992	28.921	-3.559	20.557	1.0751	24.9993
Naïve_2019_8_pre	Naïve_2019_8	Naïve_2019_pre	Naïve_2019	8	pre	23	42	33	293	399	349.048	31.324	0	45	14.791	16.285	33	NA	NA	NA	NA	129.155	0	115.156	58.665	34.096	NA	NA	NA	NA	0	13	4.036	2.698	0	10.806	3.833	0.660862	2.2	0	90	24.054	28.562	-23.399	75.876	2.903	20.712	1.12157	32.0007
Naïve_2019_8_pre	Naïve_2019_8	Naïve_2019_pre	Naïve_2019	8	pre	24	43	18	0	211	103.664	67.016	0	120	60.696	36.792	18	NA	NA	NA	NA	245.273	0	242.736	119.469	76.386	NA	NA	NA	NA	12.426	25.609	14.428	2.943	12.426	14.483	13.675	2.35776	0.642	-40.866	-14.22	-29.612	8.706	-12.665	11.616	0.087	8.403	1.01045	16.9998
Naïve_2019_8_pre	Naïve_2019_8	Naïve_2019_pre	Naïve_2019	8	pre	25	44	14	305.263	399	346.201	34.269	194	299	243.932	33.765	13	0	39	23	18.067	152.617	0	136.36	72.924	47.693	NA	NA	NA	NA	5	17.631	11.74	3.748	5	17.631	11.74	2.02414	3.748	63.435	157.38	124.246	30.968	-93.945	53.165	-1.356	37.017	1.11922	12.9997
Naïve_2019_8_pre	Naïve_2019_8	Naïve_2019_pre	Naïve_2019	8	pre	26	46	35	184	399	291.093	63.776	0	87	50.308	28.094	34	NA	NA	NA	NA	241.708	0	231.935	114.259	69.209	NA	NA	NA	NA	1.004	12.854	7.109	1.978	1.004	12.854	7.109	1.22569	1.978	-177.866	180	-107.637	117.177	-58.84	27.784	-0.568	16.001	1.04214	34.0003
Naïve_2019_8_pre	Naïve_2019_8	Naïve_2019_pre	Naïve_2019	8	pre	27	47	63	48	254.227	160.129	62.692	0	299	144.943	85.49	62	NA	NA	NA	NA	409.127	0	362.527	183.625	105.356	NA	NA	NA	NA	3.207	14.068	6.599	1.843	3.207	14.068	6.599	1.13776	1.843	4.235	113.029	54.824	28.162	-53.713	35.675	0.296	20.412	1.12854	61.9983
Naïve_2019_8_pre	Naïve_2019_8	Naïve_2019_pre	Naïve_2019	8	pre	28	50	33	0	386.907	185.667	114.798	229.204	269.041	246.687	10.316	32	0	45	25.833	20.39	409.023	0	387.247	187.484	114.255	NA	NA	NA	NA	6.867	20.82	12.782	2.777	6.867	20.82	12.782	2.20379	2.777	-42.507	27.418	-2.649	19.242	-31.574	29.198	-0.263	18.222	1.05623	31.9999
Naïve_2019_8_pre	Naïve_2019_8	Naïve_2019_pre	Naïve_2019	8	pre	29	51	15	357.112	399	372.144	10.51	14.272	178	105.745	54.71	15	NA	NA	NA	NA	184.895	0	169.001	93.125	54.945	NA	NA	NA	NA	7.345	28.805	13.207	4.841	7.345	15.043	12.178	2.09966	1.92	24.98	112.561	76.029	25.644	-33.409	36.128	-2.647	16.578	1.09405	13.9998
Naïve_2019_8_pre	Naïve_2019_8	Naïve_2019_pre	Naïve_2019	8	pre	30	52	41	0	238.559	151.225	78.426	139.623	299	202.715	41.235	40	12	50	33.444	11.717	450.679	0	264.44	166.434	79.135	NA	NA	NA	NA	1.276	18.982	11.267	3.593	1.276	18.982	11.267	1.94259	3.593	-85.52	112.824	12.407	61.258	-67.109	89.536	2.537	27.667	1.70428	39.9999
Naïve_2019_8_pre	Naïve_2019_8	Naïve_2019_pre	Naïve_2019	8	pre	31	53	24	59	160.589	108.792	34.805	0	299	148.838	88.121	23	11	25	17	7.211	336.602	0	314.033	157.601	93.894	NA	NA	NA	NA	10.367	21.96	14.635	2.967	10.367	21.96	14.635	2.52328	2.967	-141.722	-74.866	-107.539	20.914	-35.434	35.074	-0.828	23.519	1.07187	22.9998
Naïve_2019_8_pre	Naïve_2019_8	Naïve_2019_pre	Naïve_2019	8	pre	32	58	10	0	98	49.317	31.284	0	101	50.438	34.546	9	NA	NA	NA	NA	142.608	0	140.73	70.752	46.401	NA	NA	NA	NA	12.033	18.87	15.845	2.51	12.033	18.87	15.845	2.7319	2.51	-56.635	-30.987	-46.326	9.851	-16.105	16.746	-2.068	10.684	1.01334	9.00019
Naïve_2019_8_pre	Naïve_2019_8	Naïve_2019_pre	Naïve_2019	8	pre	33	59	70	31	350.655	186.058	83.621	0	260.813	119.495	78.566	71	30	44	34.6	5.459	926.506	0	264.048	150.493	68.401	NA	NA	NA	NA	1.267	26.988	13.428	3.688	1.267	19.35	13.141	2.26569	3.399	-172.787	180	-26.017	111.858	-97.659	161.639	0.936	27.483	3.50885	68.9981
Naïve_2019_8_pre	Naïve_2019_8	Naïve_2019_pre	Naïve_2019	8	pre	34	60	15	279.831	399	331.773	41.819	169	290.193	225.437	38.802	14	36	255	80.4	97.608	177.916	0	169.968	87.897	56.848	NA	NA	NA	NA	7.302	20.548	12.708	3.438	7.302	20.548	12.708	2.19103	3.438	95.711	155.556	133.22	19.015	-41.605	13.369	-2.977	14.021	1.04676	14.0003
Naïve_2019_8_pre	Naïve_2019_8	Naïve_2019_pre	Naïve_2019	8	pre	35	62	27	28	172	101.568	46.464	0	299	154.527	88.627	26	NA	NA	NA	NA	340.715	0	331.869	170.013	99.731	NA	NA	NA	NA	10.929	19.696	13.104	1.6	10.929	19.696	13.104	2.25931	1.6	97.651	137.767	115.8	13.311	-14.453	15.442	-0.487	10.14	1.02666	26.0008
Naïve_2019_8_pre	Naïve_2019_8	Naïve_2019_pre	Naïve_2019	8	pre	36	63	5	377	399	385.778	8.858	251	299	275.534	18.926	4	NA	NA	NA	NA	53.48	0	52.802	25.126	20.789	NA	NA	NA	NA	11.458	16.127	13.37	1.967	11.458	16.127	13.37	2.30517	1.967	-79.859	-54.084	-66.498	10.538	-0.429	14.05	8.592	7.869	1.01284	4
Naïve_2019_8_pre	Naïve_2019_8	Naïve_2019_pre	Naïve_2019	8	pre	37	66	5	193	230	212.711	15.192	0	11.761	5.411	5.756	4	NA	NA	NA	NA	45.199	0	37	18.741	15.335	NA	NA	NA	NA	6.368	15.721	11.3	5.029	6.368	15.721	11.3	1.94828	5.029	-174.879	151.299	-4.873	173.864	12.693	40.361	28.959	14.461	1.22159	3.99991
Naïve_2019_8_pre	Naïve_2019_8	Naïve_2019_pre	Naïve_2019	8	pre	38	67	17	313.215	399	338.364	30.453	0	185	104.351	59.503	16	NA	NA	NA	NA	221.701	0	203.593	108.498	64.504	NA	NA	NA	NA	7.241	17.491	13.856	2.375	7.241	17.491	13.856	2.38897	2.375	22.711	91.827	64.307	24.26	-21.407	8.807	-3.19	8.282	1.08894	16.0004
Naïve_2019_8_pre	Naïve_2019_8	Naïve_2019_pre	Naïve_2019	8	pre	39	68	24	0	178	92.946	53.078	155	299	216.819	48.554	23	NA	NA	NA	NA	255.906	0	228.954	113.153	69.404	NA	NA	NA	NA	7.964	13.758	11.126	1.255	7.964	13.758	11.126	1.91828	1.255	2.219	80.563	39.379	27.058	-29.335	40.624	2.49	14.106	1.11772	23.0007
Naïve_2019_8_pre	Naïve_2019_8	Naïve_2019_pre	Naïve_2019	8	pre	40	72	11	91	176	134.758	30.425	0	34.073	18.592	11.897	10	NA	NA	NA	NA	114.023	0	85	47.471	28.976	NA	NA	NA	NA	7.728	15.152	11.402	2.795	7.728	15.152	11.402	1.96586	2.795	-174.827	154.171	-2.831	148.972	1.42	31.003	13.116	9.507	1.34145	10.0003
Naïve_2019_8_pre	Naïve_2019_8	Naïve_2019_pre	Naïve_2019	8	pre	41	75	30	0	168.208	104.189	49.296	0	281.413	167.492	92.799	29	NA	NA	NA	NA	371.555	0	316.097	151.967	95.08	NA	NA	NA	NA	7.805	17.288	12.812	2.606	7.805	17.288	12.812	2.20897	2.606	-97.337	34.843	-55.621	32.861	-28.445	32.824	-4.721	15.768	1.17545	29.0005
Naïve_2019_8_pre	Naïve_2019_8	Naïve_2019_pre	Naïve_2019	8	pre	42	76	4	0	34	16.953	14.7	0	22	13.232	9.6	3	NA	NA	NA	NA	41.616	0	40.497	21.695	17.366	NA	NA	NA	NA	11.631	16.96	13.872	2.764	11.631	16.96	13.872	2.39172	2.764	131.172	160.726	149.144	15.779	5.192	24.362	14.777	13.556	1.02763	3
Naïve_2019_8_pre	Naïve_2019_8	Naïve_2019_pre	Naïve_2019	8	pre	43	77	27	238.105	326.201	283.924	27.478	211.408	299	240.61	23.234	27	0	255	49.5	84.875	239.826	0	116.908	72.343	32.686	NA	NA	NA	NA	3.278	22.497	9.224	3.508	3.278	11.926	8.791	1.51569	2.287	-173.66	175.615	-41.802	110.275	-45.472	129.095	19.909	34.671	2.05141	26.0002
Naïve_2019_8_pre	Naïve_2019_8	Naïve_2019_pre	Naïve_2019	8	pre	44	79	33	99	385.622	215.201	87.354	0	199.397	124.04	60.27	32	NA	NA	NA	NA	390.843	0	349.157	187.919	103.212	NA	NA	NA	NA	5.648	15.575	12.214	2.58	5.648	15.575	12.214	2.10586	2.58	-179.266	178.239	-110.202	96.155	-45.767	35.863	2.278	19.285	1.11939	31.9996
Naïve_2019_8_pre	Naïve_2019_8	Naïve_2019_pre	Naïve_2019	8	pre	45	80	67	0	399	196.052	118.673	89	204.418	150.817	34.115	66	12	52	31.545	13.11	428.026	0	415.242	203.189	123.392	NA	NA	NA	NA	3	14.15	6.485	1.633	3	14.15	6.485	1.1181	1.633	-90	12.095	-16.89	15.868	-82.358	25.024	-1.461	13.447	1.03079	66.0025
Naïve_2019_8_pre	Naïve_2019_8	Naïve_2019_pre	Naïve_2019	8	pre	46	81	9	312.957	366.969	346.108	19.43	270.6	299	279.69	8.054	9	NA	NA	NA	NA	78.815	0	54.508	34.776	20.277	NA	NA	NA	NA	4.725	16.047	9.852	3.48	2.363	16.047	9.556	1.64759	4.034	-4.923	127.002	34.879	52.52	-17.096	121.83	12.467	48.958	1.44593	7.9999
Naïve_2019_8_pre	Naïve_2019_8	Naïve_2019_pre	Naïve_2019	8	pre	47	82	6	335	399	366.992	24.208	276	299	288.808	9.11	5	NA	NA	NA	NA	69.384	0	68.007	34.504	25.82	NA	NA	NA	NA	11	18.412	13.877	2.851	11	18.412	13.877	2.39259	2.851	148.047	180	162.044	13.003	-22.469	31.953	6.572	22.576	1.02025	4.99993
Naïve_2019_8_pre	Naïve_2019_8	Naïve_2019_pre	Naïve_2019	8	pre	48	85	23	187	396.264	286.695	67.7	75.132	299	182.049	69.727	22	48	48	48	NA	309.641	0	306.445	153.188	97.026	NA	NA	NA	NA	8.144	17.758	14.075	2.515	8.144	17.758	14.075	2.42672	2.515	111.559	147.469	132.396	9.1	-9.606	20.672	-0.239	6.792	1.01043	21.9994
Naïve_2019_8_pre	Naïve_2019_8	Naïve_2019_pre	Naïve_2019	8	pre	49	86	5	387.771	398.691	392.543	4.443	3.949	79.581	45.526	29.173	4	33	45	41.2	5.215	77.497	0	76.416	41.882	29.452	NA	NA	NA	NA	12.661	27.291	19.374	6.077	12.661	27.291	19.374	3.34034	6.077	63.435	93.504	79.898	12.479	-30.069	16.026	-1.243	25.126	1.01415	4.00005
Naïve_2019_8_pre	Naïve_2019_8	Naïve_2019_pre	Naïve_2019	8	pre	50	87	54	0	341.2	203.655	103.306	151.977	299	209.616	40.363	55	11	255	54.944	73.196	564.491	0	298.485	132.893	76.917	NA	NA	NA	NA	1.541	17.115	10.651	3.515	1.448	17.115	10.596	1.8269	3.636	-179.701	178.068	-28.09	128.684	-174.213	84.708	-2.096	36.562	1.89119	52.9989
Naïve_2019_8_pre	Naïve_2019_8	Naïve_2019_pre	Naïve_2019	8	pre	51	88	26	4.856	229	141.439	75.755	95.374	299	199.638	61.246	25	12	39	30.25	12.42	319.36	0	302.827	172.129	96.867	NA	NA	NA	NA	1	18.272	12.774	4.037	1	18.272	12.774	2.20241	4.037	0	80.216	42.995	21.286	-77.356	22.813	-1.454	18.624	1.0546	25.0008
Naïve_2019_8_pre	Naïve_2019_8	Naïve_2019_pre	Naïve_2019	8	pre	52	90	36	62	268	169.124	66.241	0	299	153.888	88.216	37	23	61	36.6	11.286	373.759	0	363.094	180.594	109.937	NA	NA	NA	NA	4.522	26.641	10.679	3.957	4.522	16.987	10.153	1.75052	2.999	-84.238	-26.565	-56.105	14.491	-23.337	18.003	-0.454	10.852	1.02937	34.9994
Naïve_2019_8_pst	Naïve_2019_8	Naïve_2019_pst	Naïve_2019	8	pst	1	4	110	0	215.849	149.244	62.527	172.25	299	224.611	37.563	109	12	42	30.667	8.478	663.883	0	143.769	78.007	38.597	NA	NA	NA	NA	0.31	17.411	6.091	3.54	0.31	17.411	6.091	1.05017	3.54	-174.639	174.531	13.661	111.137	-128.408	158.764	0.881	42.651	4.61771	108.994
Naïve_2019_8_pst	Naïve_2019_8	Naïve_2019_pst	Naïve_2019	8	pst	2	5	26	146.027	349	273.984	67.474	228.76	299	260.185	25.523	27	0	255	169.667	146.936	274.202	0	204.011	132.225	66.3	NA	NA	NA	NA	0	16.011	10.968	4.166	0	16.011	10.728	1.84966	4.447	-54.591	125.016	13.871	46.069	-102.253	112.217	0.753	36.482	1.34405	25.0002
Naïve_2019_8_pst	Naïve_2019_8	Naïve_2019_pst	Naïve_2019	8	pst	3	8	43	165.158	261.5	207.139	31.443	193.5	299	262.987	33.128	42	0	48	34.533	10.329	428.212	0	118.217	55.064	34.966	NA	NA	NA	NA	2	21.475	10.196	4.5	2	21.475	10.196	1.75793	4.5	-177.852	180	16.773	109.333	-144.801	86.465	6.357	43.462	3.62225	41.998
Naïve_2019_8_pst	Naïve_2019_8	Naïve_2019_pst	Naïve_2019	8	pst	4	23	194	193.5	399	309.278	60.486	0	299	124.528	61.326	195	30	61	41.419	7.238	1413.93	0	301.371	210.246	65.626	NA	NA	NA	NA	0.52	12.522	7.326	2.739	0.52	12.522	7.293	1.25741	2.769	-178.073	180	-21.868	97.438	-112.767	164.34	2.232	46.52	4.69165	193.001
Naïve_2019_8_pst	Naïve_2019_8	Naïve_2019_pst	Naïve_2019	8	pst	5	25	19	289	387.672	349.522	28.994	0	50.901	27.155	15.455	18	NA	NA	NA	NA	181.324	0	102.763	67.841	29.43	NA	NA	NA	NA	3.069	16.053	10.074	3.945	3.069	16.053	10.074	1.7369	3.945	-176.266	172.142	-1.811	101.951	-57.99	45.95	-10.53	26.552	1.76449	17.9992
Naïve_2019_8_pst	Naïve_2019_8	Naïve_2019_pst	Naïve_2019	8	pst	6	26	39	72.408	200.86	143.379	43.882	167.415	297.75	238.823	38.211	38	29	50	37.111	6.585	413.916	0	130.51	79.563	35.963	NA	NA	NA	NA	1.127	17.357	10.893	4.285	1.127	17.357	10.893	1.8781	4.285	-165.262	177.946	12.177	110.566	-105.938	58.733	3.107	26.926	3.17153	37.9983
Naïve_2019_8_pst	Naïve_2019_8	Naïve_2019_pst	Naïve_2019	8	pst	7	28	12	0	53.128	26.665	18.585	75.412	163	112.799	33.293	11	NA	NA	NA	NA	152.881	0	96.71	58.622	35.068	NA	NA	NA	NA	7.71	20.085	13.898	3.141	7.71	20.085	13.898	2.39621	3.141	-163.739	176.403	-27.96	105.228	-49.581	9.049	-16.023	18.974	1.58082	11.0002
Naïve_2019_8_pst	Naïve_2019_8	Naïve_2019_pst	Naïve_2019	8	pst	8	33	58	281.323	399	339.978	27.923	0	200.717	111.201	55.653	57	30	57	39.462	7.479	544.672	0	204.512	127.871	47.613	NA	NA	NA	NA	1.054	18.084	9.556	3.655	1.054	18.084	9.556	1.64759	3.655	-174.921	173.019	8.304	99.56	-36.019	92.49	10.846	26.27	2.66328	56.9979
Naïve_2019_8_pst	Naïve_2019_8	Naïve_2019_pst	Naïve_2019	8	pst	9	36	28	0	129.239	73.932	38.25	0	221.112	134.107	69.634	27	32	41	37.5	4.041	344.456	0	206.78	96.054	60.029	NA	NA	NA	NA	0	19.944	12.758	4.29	0	19.944	12.758	2.19966	4.29	-146.294	60.424	-46.706	57.719	-74.046	28.201	-5.627	25.906	1.66581	26.9992
Naïve_2019_8_pst	Naïve_2019_8	Naïve_2019_pst	Naïve_2019	8	pst	10	37	10	284	399	336.112	38.591	0	27.056	15.102	10.653	9	NA	NA	NA	NA	131.639	0	115	65.453	38.607	NA	NA	NA	NA	11.846	19.993	14.627	2.392	11.846	19.993	14.627	2.5219	2.392	-148.275	179.666	62.576	150.919	-16.984	32.059	7.954	14.117	1.14469	8.99973
Naïve_2019_8_pst	Naïve_2019_8	Naïve_2019_pst	Naïve_2019	8	pst	11	49	46	122.982	321.533	238.933	62.432	0	299	202.77	86.577	45	0	254	63.8	107.56	552.287	0	314.651	211.643	89.237	NA	NA	NA	NA	1.84	22.574	12.273	3.997	1.84	22.574	12.273	2.11603	3.997	-178.71	177.503	64.784	95.539	-149.769	105.252	0.179	34.287	1.75524	45.0002
Naïve_2019_8_pst	Naïve_2019_8	Naïve_2019_pst	Naïve_2019	8	pst	12	50	135	0	207	92.717	46.033	189.867	299	247.946	23.683	136	26	42	31.81	3.516	928.652	0	184	95.034	33.225	NA	NA	NA	NA	0.5	20.007	6.93	4.164	0.5	17.515	6.837	1.17879	4.029	-179.428	180	-0.408	95.225	-150.102	179.799	-4.253	41.778	5.04702	134.005
Naïve_2019_8_pst	Naïve_2019_8	Naïve_2019_pst	Naïve_2019	8	pst	13	53	12	182	303	244.349	41.809	271.298	299	283.356	9.465	11	NA	NA	NA	NA	142.348	0	121	65.216	41.3	NA	NA	NA	NA	9.484	21.38	12.941	3.303	9.484	21.38	12.941	2.23121	3.303	-50.491	58.058	1.083	34.353	-19.172	43.473	10.855	19.353	1.17643	10.9998
Naïve_2019_8_pst	Naïve_2019_8	Naïve_2019_pst	Naïve_2019	8	pst	14	57	8	212	276	238.687	22.958	274.26	299	286.052	10.112	7	NA	NA	NA	NA	87.447	0	64	40.391	23.401	NA	NA	NA	NA	8.18	15.309	12.492	2.505	8.18	15.309	12.492	2.15379	2.505	-156.625	179.477	20.328	155.747	-50.009	14.101	-17.556	26.471	1.36636	7.00024
Naïve_2019_8_pst	Naïve_2019_8	Naïve_2019_pst	Naïve_2019	8	pst	15	58	47	152	274	202.094	32.893	240.75	299	260.665	16.696	48	31	54	36.143	5.721	194.779	0	122	84.035	30.491	NA	NA	NA	NA	0	16.609	4.234	3.664	0	16.609	4.097	0.706379	3.579	-169.287	180	24.564	127.949	-180	167.471	-11.408	70.929	1.59655	46.0035
Naïve_2019_8_pst	Naïve_2019_8	Naïve_2019_pst	Naïve_2019	8	pst	16	60	43	78	399	262.756	92.755	24.051	299	145.099	100.381	42	40	44	42	2.828	527.931	0	402.001	171.184	125.015	NA	NA	NA	NA	2.655	18	12.57	3.049	2.655	18	12.57	2.16724	3.049	-163.333	180	93.229	98.982	-162.509	53.468	-0.823	34.749	1.31326	41.9993
Naïve_2019_8_pst	Naïve_2019_8	Naïve_2019_pst	Naïve_2019	8	pst	17	61	32	0	181.092	128.729	55.274	0	123	74.856	41.29	31	NA	NA	NA	NA	318.092	0	218.011	140.05	63.337	NA	NA	NA	NA	1.07	16.677	10.261	3.419	1.07	16.677	10.261	1.76914	3.419	-159.533	178.68	-30.516	65.176	-124.86	21.71	-15.353	31.192	1.45906	31.0001
Naïve_2019_8_pst	Naïve_2019_8	Naïve_2019_pst	Naïve_2019	8	pst	18	63	26	167	260.833	210.21	29.549	210.224	299	254.128	25.344	25	0	46	30.5	15.796	304.672	0	99.293	66.1	26.684	NA	NA	NA	NA	6.519	17.876	12.187	3.32	6.519	17.876	12.187	2.10121	3.32	-177.59	155.234	16.866	114.272	-164.071	57.682	-7.242	42.828	3.06841	24.9998
Naïve_2019_8_pst	Naïve_2019_8	Naïve_2019_pst	Naïve_2019	8	pst	19	65	21	264	399	322.282	38.585	0	129.924	78.467	42.481	20	NA	NA	NA	NA	208.561	0	186.724	98.226	56.519	NA	NA	NA	NA	4.521	15.259	10.428	2.823	4.521	15.259	10.428	1.79793	2.823	-3.992	89.785	44.701	27.597	-24.262	45.081	-4.084	14.679	1.11695	20.0001
Naïve_2019_8_pst	Naïve_2019_8	Naïve_2019_pst	Naïve_2019	8	pst	20	66	35	66.597	266	159.74	61.79	222.488	299	264.982	21.657	34	NA	NA	NA	NA	437.563	0	106.705	69.038	26.083	NA	NA	NA	NA	0.995	21.118	12.87	4.382	0.995	21.118	12.87	2.21897	4.382	-177.871	142.263	-24.356	94.787	-88.544	74.023	-7.131	32.291	4.10068	33.9987
Naïve_2019_8_pst	Naïve_2019_8	Naïve_2019_pst	Naïve_2019	8	pst	21	69	23	267.353	399	309.422	35.809	0	172.622	98.544	58.606	22	37	41	38.75	1.708	300.745	0	185.154	107.717	55.676	NA	NA	NA	NA	9.447	22.299	13.67	2.573	9.447	22.299	13.67	2.3569	2.573	-4.171	154.818	71.952	52.676	-52.955	38.264	-6.768	22.301	1.6243	22.0004
Naïve_2019_8_pst	Naïve_2019_8	Naïve_2019_pst	Naïve_2019	8	pst	22	70	51	267	399	304.499	30.74	113.528	299	177.21	54.337	50	0	255	106.667	111.779	371.742	0	186.751	130.87	54.697	NA	NA	NA	NA	0	19.891	7.435	4.573	0	19.891	7.435	1.2819	4.573	-149.475	168.482	-27.959	71.015	-49.494	44.72	-6.316	19.744	1.99058	49.9989
Naïve_2019_8_pst	Naïve_2019_8	Naïve_2019_pst	Naïve_2019	8	pst	23	73	9	270	302.439	290.601	10.275	276.698	299	283.039	7.318	8	NA	NA	NA	NA	46.037	0	35.036	14.004	10.223	NA	NA	NA	NA	0.799	13.107	5.755	4.686	0.799	13.107	5.755	0.992241	4.686	-169.744	135.334	-41.174	144.868	-58.775	28.536	-14.182	29.26	1.31399	7.99948
Naïve_2019_8_pst	Naïve_2019_8	Naïve_2019_pst	Naïve_2019	8	pst	24	76	33	207.239	399	291.173	59.708	0	71.861	41.526	26.494	36	33	50	43	8.888	417.839	0	196.749	121.906	52.055	NA	NA	NA	NA	2.845	34	13.057	6.762	2.845	19	11.729	2.02224	4.097	-179.03	180	71.319	89.763	-90.237	47.939	-6.042	28.082	2.12372	32.0011
Naïve_2019_8_pst	Naïve_2019_8	Naïve_2019_pst	Naïve_2019	8	pst	25	77	19	323.676	399	361.593	27.696	194	299	266.733	34.095	21	NA	NA	NA	NA	216.468	0	120.441	45.587	36.429	NA	NA	NA	NA	2.345	31	12.026	7.477	2.345	19.843	10.087	1.73914	4.656	-140.177	47.199	-60.316	64.439	-88.762	113.825	4.966	41.49	1.79729	18
Naïve_2019_8_pst	Naïve_2019_8	Naïve_2019_pst	Naïve_2019	8	pst	26	78	76	187.007	399	293.381	72.431	19.938	287.738	156.398	74.392	75	47	47	47	NA	733.588	0	215.544	144.161	55.966	NA	NA	NA	NA	1.305	19.741	9.781	4.351	1.305	19.741	9.781	1.68638	4.351	-177.273	179.008	34.702	115.647	-79.935	50.663	3.262	24.556	3.40343	75.0013
Naïve_2019_8_pst	Naïve_2019_8	Naïve_2019_pst	Naïve_2019	8	pst	27	81	72	82.141	251	157.355	40.937	25.247	299	161.213	88.238	72	12	38	20.727	9.231	905.737	0	278.603	163.066	85.143	NA	NA	NA	NA	1.657	26.355	12.757	4.536	1.657	20.87	12.571	2.16741	4.231	-178.936	180	8.523	107.406	-88.226	141.237	3.646	31.093	3.251	70.9992
Naïve_2019_8_pst	Naïve_2019_8	Naïve_2019_pst	Naïve_2019	8	pst	28	85	127	178.259	399	288.081	61.096	28.856	299	153.969	76.835	128	0	255	66.231	85.079	1418.01	0	268.694	146.178	67.999	NA	NA	NA	NA	2.471	19.678	11.254	3.248	2.471	19.678	11.15	1.92241	3.265	-179.955	178.568	16.168	103.909	-96.962	49.639	-5.966	22.822	5.27743	126.001
Naïve_2019_8_pst	Naïve_2019_8	Naïve_2019_pst	Naïve_2019	8	pst	29	86	23	293.992	392.423	337.069	33.147	191.936	284.895	225.362	28.958	22	0	255	73.5	122.389	223.393	0	104.264	66.851	29.174	NA	NA	NA	NA	5.548	14.434	10.154	2.316	5.548	14.434	10.154	1.75069	2.316	-176.392	173.675	12.736	120.82	-53.217	13.03	-9.302	19.037	2.14257	22.0005
Naïve_2019_8_pst	Naïve_2019_8	Naïve_2019_pst	Naïve_2019	8	pst	30	89	45	78.282	238.701	152.645	48.993	169.682	299	242.927	35.999	45	NA	NA	NA	NA	603.988	0	166.105	81.166	40.015	NA	NA	NA	NA	4	23.259	13.727	3.766	4	23.259	13.488	2.32552	3.624	-175.688	180	1.063	101.665	-67.541	104.354	-2.072	31.654	3.63618	44
Naïve_2019_8_pst	Naïve_2019_8	Naïve_2019_pst	Naïve_2019	8	pst	31	91	67	108.913	391.366	199.237	72.614	93.538	299	180.922	57.325	70	27	48	37.125	6.813	655.518	0	229.916	140.496	54.403	NA	NA	NA	NA	0.909	33.75	9.932	4.91	0.909	22	9.377	1.61672	3.558	-160.088	180	0.274	88.515	-81.53	62.305	-2.96	26.054	2.85112	66.0006
Naïve_2019_8_pst	Naïve_2019_8	Naïve_2019_pst	Naïve_2019	8	pst	32	92	48	310.625	399	322.528	18.147	141.577	287.183	175.331	37.66	47	0	60	36.733	17.148	312.234	0	141.949	83.83	23.31	NA	NA	NA	NA	0.374	16.301	6.643	5.245	0.374	16.301	6.643	1.14534	5.245	-171.017	180	38.07	105.81	-166.157	170.538	5.97	59.558	2.19962	47.002
Naïve_2019_8_pst	Naïve_2019_8	Naïve_2019_pst	Naïve_2019	8	pst	33	98	24	298	399	333.778	33.278	160	299	214.022	43.764	24	NA	NA	NA	NA	226.982	0	171.82	94.168	51.385	NA	NA	NA	NA	5.355	23.636	9.869	3.624	5.355	15.731	9.355	1.61293	2.102	-134.61	44.741	-51.587	45.921	-56.348	52.97	-0.932	26.573	1.32105	22.9995
Naïve_2019_8_pst	Naïve_2019_8	Naïve_2019_pst	Naïve_2019	8	pst	34	99	106	26.124	266.242	176.627	60.831	36.875	299	159.306	76.483	105	18	54	35.312	6.557	1272.23	0	326.191	160.105	89.427	NA	NA	NA	NA	0.559	19.792	12.117	4.047	0.559	19.792	12.117	2.08914	4.047	-170.156	180	-12.259	100.19	-177.391	162.512	-0.878	39.429	3.90027	104.996
Naïve_2019_8_pst	Naïve_2019_8	Naïve_2019_pst	Naïve_2019	8	pst	35	101	56	112.154	364.521	230.059	95.811	101.773	299	214.842	41.916	56	NA	NA	NA	NA	633.406	0	264.505	127.956	72.62	NA	NA	NA	NA	3.399	15.215	11.516	2.986	3.399	15.215	11.448	1.97379	3.12	-175.544	121.764	-34.499	74.067	-103.83	38.221	-6.807	26.355	2.39468	55.0023
Naïve_2019_8_pst	Naïve_2019_8	Naïve_2019_pst	Naïve_2019	8	pst	36	102	41	0	268	141.595	80.56	0	78.053	54.503	23.198	40	NA	NA	NA	NA	292.712	0	277.245	143.289	82.537	NA	NA	NA	NA	5.929	11.427	7.318	0.916	5.929	11.427	7.318	1.26172	0.916	-66.242	15.2	-14.831	18.6	-16.83	8.628	-1.868	6.618	1.05579	39.9989
Naïve_2019_8_pst	Naïve_2019_8	Naïve_2019_pst	Naïve_2019	8	pst	37	103	28	139.594	266.161	191.599	48.332	226.333	299	255.99	21.377	27	27	43	34.444	4.72	236.701	0	128.741	73.394	40.944	NA	NA	NA	NA	1.341	21.133	8.767	5.093	1.341	21.133	8.767	1.51155	5.093	-168.66	90.715	-22.432	71.257	-39.142	62.008	6.151	25.1	1.83858	26.9991
Naïve_2019_8_pst	Naïve_2019_8	Naïve_2019_pst	Naïve_2019	8	pst	38	108	42	69.614	313.238	169.161	89.746	0	130.73	83.761	36.368	41	NA	NA	NA	NA	450.916	0	269.791	172.23	82.379	NA	NA	NA	NA	1.349	18.74	10.998	3.972	1.349	18.74	10.998	1.89621	3.972	-178.26	174.437	31.657	132.094	-140.84	46.291	-4.136	32.479	1.67135	40.9998
Naïve_2019_8_pst	Naïve_2019_8	Naïve_2019_pst	Naïve_2019	8	pst	39	109	52	167	399	281.837	74.489	0	299	123.929	100.269	58	NA	NA	NA	NA	583.699	0	297.488	122.116	91.243	NA	NA	NA	NA	0	30.392	11.445	6.804	0	30.392	10.51	1.81207	5.7	-178.394	174.789	48.465	105.991	-162.397	152.846	1.958	46.829	1.96209	51.0003
Naïve_2019_8_pst	Naïve_2019_8	Naïve_2019_pst	Naïve_2019	8	pst	40	114	54	152.059	296.164	232.579	46.614	226.368	299	273.041	16.278	56	31	45	33.667	5.574	425.688	0	122.92	56.678	37.878	NA	NA	NA	NA	0	28	8.032	5.754	0	19.268	7.636	1.31655	5.03	-174.301	180	1.859	103.512	-100.719	180	17.845	52.248	3.46313	52.999
Naïve_2019_8_pst	Naïve_2019_8	Naïve_2019_pst	Naïve_2019	8	pst	41	117	16	376.5	399	384.754	8.744	15	113	64.664	30.119	17	26	50	38.8	8.585	126.33	0	98	52.084	28.261	NA	NA	NA	NA	1.347	18.766	8.422	5.498	1.347	18.766	7.734	1.33345	5.187	-157.599	88.067	-78.7	57.325	-68.193	173.01	30.543	73.602	1.28908	15
Naïve_2019_8_pst	Naïve_2019_8	Naïve_2019_pst	Naïve_2019	8	pst	42	121	15	310.5	399	344.202	27.44	5.833	53.833	33.054	17.377	16	33	62	46	9.827	140.736	0	88.527	61.797	29.208	NA	NA	NA	NA	1.956	20.593	10.053	6.008	1.956	17.533	8.891	1.53293	5.207	-143.13	175.877	15.879	137.125	-31.631	40.993	5.718	24.601	1.58975	13.9994
Naïve_2019_8_pst	Naïve_2019_8	Naïve_2019_pst	Naïve_2019	8	pst	43	122	35	208	389.561	341.576	56.545	0	299	142.802	94.706	34	31	255	98.091	100.739	425.969	0	340.544	200.5	100.716	NA	NA	NA	NA	4.243	22.019	12.529	4.154	4.243	22.019	12.529	2.16017	4.154	2.22	135.489	67.323	39.371	-51.582	43.297	0.581	18.913	1.25085	33.9986
Naïve_2019_8_pst	Naïve_2019_8	Naïve_2019_pst	Naïve_2019	8	pst	44	137	35	214	366	286.179	42.613	0	299	133.987	93.264	35	34	255	66.667	71.099	393.98	0	335.418	158.019	99.243	NA	NA	NA	NA	1.097	28.173	11.588	5.186	1.097	28.173	11.273	1.94362	4.887	-179.458	177.257	110.369	60.354	-36.119	28.736	0.715	18.025	1.17459	33.999
Naïve_2019_8_pst	Naïve_2019_8	Naïve_2019_pst	Naïve_2019	8	pst	45	141	33	0	228.829	113.229	70.989	199.892	258.082	228.506	15.947	32	NA	NA	NA	NA	275.754	0	231.814	119.853	71.854	NA	NA	NA	NA	1.005	14.777	8.617	3.289	1.005	14.777	8.617	1.48569	3.289	-179.565	173.794	-70.649	135.338	-153.71	95.183	-4.077	40.881	1.18955	32.0012
Naïve_2019_8_pst	Naïve_2019_8	Naïve_2019_pst	Naïve_2019	8	pst	46	144	27	300.5	399	342.25	27.006	214	295.959	250.618	21.892	26	0	255	117.5	110.41	217.017	0	105.061	69.449	25.997	NA	NA	NA	NA	1.667	15.932	8.347	3.904	1.667	15.932	8.347	1.43914	3.904	-164.531	176.532	-54.212	82.461	-155.161	17.249	-8.94	34.736	2.06563	25.9994
Naïve_2019_8_pst	Naïve_2019_8	Naïve_2019_pst	Naïve_2019	8	pst	47	145	39	72.862	392.519	198.898	99.75	146	299	186.095	45.998	38	13	54	37.267	11.094	478.484	0	301.5	150.839	80.803	NA	NA	NA	NA	2.339	17.219	12.592	3.626	2.339	17.219	12.592	2.17103	3.626	-134.751	180	-28.81	64.461	-134.224	89.291	5.16	33.328	1.58701	37.999
Naïve_2019_8_pst	Naïve_2019_8	Naïve_2019_pst	Naïve_2019	8	pst	48	146	24	0	128	69.779	38.05	0	121	63.271	36.642	24	34	36	35	1.414	212.368	0	176.139	86.317	52.251	NA	NA	NA	NA	3.587	16.441	9.233	3.592	3.587	16.441	8.898	1.53414	3.338	-177.718	173.612	73.11	119.575	-105.055	87.674	-0.234	44.545	1.20568	23.001
Naïve_2019_8_pst	Naïve_2019_8	Naïve_2019_pst	Naïve_2019	8	pst	49	149	155	80.171	379.301	238.947	77.437	6.618	299	172.953	73.625	161	0	255	47.412	55.342	1812.15	0	312.341	161.377	75.642	NA	NA	NA	NA	2.072	33	11.767	4.451	2.072	18.135	11.248	1.93931	3.455	-179.852	165.742	-11.741	100.957	-131.736	75.901	-1.064	24.196	5.80184	154.003
Naïve_2019_8_pst	Naïve_2019_8	Naïve_2019_pst	Naïve_2019	8	pst	50	153	23	296.259	399	351.859	37.839	163.625	256.965	200.692	30.998	24	NA	NA	NA	NA	268.281	0	126.414	78.485	33.713	NA	NA	NA	NA	1	23.154	12.195	5.112	0.5	18.518	11.646	2.00793	4.545	-159.945	170.141	-45.575	93.592	-180	53.883	4.755	45.477	2.12224	21.9993
Naïve_2019_8_pst	Naïve_2019_8	Naïve_2019_pst	Naïve_2019	8	pst	51	158	28	165	399	264.979	73.062	86	299	177.003	61.622	27	36	53	41.75	7.805	349.132	0	316.425	162.706	94.323	NA	NA	NA	NA	1	27.632	12.931	5.688	1	27.632	12.931	2.22948	5.688	-177.13	175.912	115.516	78.349	-83.196	79.67	0.823	31.216	1.10336	26.9996
Naïve_2019_8_pst	Naïve_2019_8	Naïve_2019_pst	Naïve_2019	8	pst	52	159	74	0	399	129.621	109.055	107.613	252.186	180.471	41.612	73	10	43	23.417	10.104	809.358	0	411.099	273.648	110.826	NA	NA	NA	NA	1.65	17.43	11.087	3.152	1.65	17.43	11.087	1.91155	3.152	-178.921	178.594	-17.301	131.061	-56.092	80.538	-0.146	23.557	1.96877	73.0006
Naïve_2019_8_pst	Naïve_2019_8	Naïve_2019_pst	Naïve_2019	8	pst	53	163	66	119.997	244.603	172.396	33.355	71.749	299	162.5	67.109	66	13	40	29.6	7.836	838.017	0	247.831	148.437	69.603	NA	NA	NA	NA	1.55	23.914	12.893	4.332	1.55	23.914	12.777	2.20293	4.374	-172.43	180	7.064	97.569	-143.587	109.618	4.268	37.039	3.38141	64.9978
Naïve_2019_8_pst	Naïve_2019_8	Naïve_2019_pst	Naïve_2019	8	pst	54	169	20	0	213	109.633	66.019	193	299	229.94	33.974	19	32	32	32	NA	249.912	0	237.918	124.99	73.042	NA	NA	NA	NA	9.687	16.215	13.153	1.935	9.687	16.215	13.153	2.26776	1.935	-172.875	178.815	-116.222	104.706	-24.751	11.595	-2.146	9.719	1.05041	19.0004
Naïve_2019_8_pst	Naïve_2019_8	Naïve_2019_pst	Naïve_2019	8	pst	55	170	243	34.107	399	215.594	95.392	19.662	265.98	139.55	59.957	242	8	60	36.266	11.47	2239.69	0	365.414	196.294	92.701	NA	NA	NA	NA	0	20.459	9.255	3.799	0	20.459	9.255	1.59569	3.799	-176.24	179.63	8.271	113.724	-122.558	139.97	5.22	31.82	6.1292	241.998
Naïve_2019_8_pst	Naïve_2019_8	Naïve_2019_pst	Naïve_2019	8	pst	56	172	33	110.387	312.843	193.396	54.063	143.097	293.491	231.72	40.993	32	NA	NA	NA	NA	431.632	0	199.526	78.703	47.862	NA	NA	NA	NA	4.2	20.54	13.489	3.405	4.2	20.54	13.489	2.32569	3.405	-178.788	175.168	-3.431	98.655	-137.855	31.049	-10.847	31.04	2.16329	31.9988
Naïve_2019_8_pst	Naïve_2019_8	Naïve_2019_pst	Naïve_2019	8	pst	57	174	18	292.607	399	329.208	32.958	226.879	299	257.655	24.87	17	0	43	18.667	20.743	216.833	0	82.079	53.434	23.073	NA	NA	NA	NA	3.543	18.873	12.755	3.43	3.543	18.873	12.755	2.19914	3.43	-131.186	180	0.71	90.852	-44.015	153.295	11.805	50.157	2.64176	16.9998
Naïve_2019_8_pst	Naïve_2019_8	Naïve_2019_pst	Naïve_2019	8	pst	58	176	26	0	132	66.611	41.294	0	229	124.915	68.283	25	NA	NA	NA	NA	275.094	0	264.32	123.724	79.557	NA	NA	NA	NA	5.765	16.955	11.004	2.93	5.765	16.955	11.004	1.89724	2.93	-90	-32.189	-60.835	17.01	-31.868	44.094	0.457	15.625	1.04076	24.9995
Naïve_2019_8_pst	Naïve_2019_8	Naïve_2019_pst	Naïve_2019	8	pst	59	179	6	331	363.351	347.195	12.961	0	48.644	24.746	18.996	6	NA	NA	NA	NA	58.512	0	58.419	29.582	22.984	NA	NA	NA	NA	7.453	20.39	11.702	5.004	7.453	10.343	9.663	1.66603	1.244	52.839	59.927	56.921	3.475	-7.088	5.253	-0.232	5.102	1.00159	5.00017
Naïve_2019_8_pst	Naïve_2019_8	Naïve_2019_pst	Naïve_2019	8	pst	60	182	26	265	367.048	319.763	29.386	188.512	299	241.508	35.213	25	0	38	26.6	15.209	280.541	0	122.473	84.179	35.922	NA	NA	NA	NA	7.962	16.497	11.222	2.258	7.962	16.497	11.222	1.93483	2.258	-119.356	138.077	5.674	81.927	-39.601	65.662	6.944	23.272	2.29064	24.9992
Naïve_2019_8_pst	Naïve_2019_8	Naïve_2019_pst	Naïve_2019	8	pst	61	184	6	348.167	394.833	377	16.234	27.5	98.5	74.056	27.073	8	31	52	41.167	7.985	88.309	0	84.963	54.803	31.481	NA	NA	NA	NA	6.7	41.617	17.662	13.794	6.7	15.934	11.419	1.96879	3.355	5.711	74.219	51.377	26.582	-52.284	10.04	-12.268	29.348	1.03938	4.99994
Naïve_2019_8_pst	Naïve_2019_8	Naïve_2019_pst	Naïve_2019	8	pst	62	185	20	0	138.278	89.976	46.082	189	299	246.429	37.099	19	NA	NA	NA	NA	208.158	0	168.015	107.45	57.795	NA	NA	NA	NA	3.758	14.443	10.956	3.428	3.758	14.443	10.956	1.88897	3.428	12.325	180	64.575	54.742	-22.164	60.397	8.106	21.185	1.23893	18.9995
Naïve_2019_8_pst	Naïve_2019_8	Naïve_2019_pst	Naïve_2019	8	pst	63	187	61	244.444	399	328.784	46.883	29.833	178.75	84.759	39.415	60	29	56	39.895	6.546	636.649	0	163.133	88.129	49.751	NA	NA	NA	NA	1.333	19.969	10.611	4.02	1.333	19.969	10.611	1.82948	4.02	-177.614	180	53.685	107.719	-102.539	79.046	-0.848	27.591	3.90264	59.999
Naïve_2019_8_pst	Naïve_2019_8	Naïve_2019_pst	Naïve_2019	8	pst	64	189	34	324.289	399	360.49	22.725	99	299	196.461	60.946	33	0	39	26.6	15.598	231.469	0	212.565	108.125	64.607	NA	NA	NA	NA	1	15.006	7.014	2.304	1	15.006	7.014	1.20931	2.304	-108.435	180	-61.675	48.778	-32.863	83.451	2.813	22.367	1.08893	33.001
Naïve_2019_8_pst	Naïve_2019_8	Naïve_2019_pst	Naïve_2019	8	pst	65	192	19	0	85	43.276	25.943	0	170	90.936	52.266	18	NA	NA	NA	NA	208.332	0	190.066	90.375	57.954	NA	NA	NA	NA	7.092	18.403	11.574	2.307	7.092	18.403	11.574	1.99552	2.307	-94.315	-28.621	-63.245	24.769	-52.715	44.921	-3.156	29.234	1.0961	18
Naïve_2019_8_pst	Naïve_2019_8	Naïve_2019_pst	Naïve_2019	8	pst	66	195	5	264.472	271.367	268.293	3.461	38.05	72.659	52.581	17.937	15	NA	NA	NA	NA	36.674	0	34.375	19.89	17.766	NA	NA	NA	NA	0.297	33.071	9.168	15.959	0.059	16.535	4.345	0.749138	8.129	-79.645	96.17	-3.571	86.569	-175.815	121.103	-56.146	156.61	1.06688	4.00022
Naïve_2019_8_pst	Naïve_2019_8	Naïve_2019_pst	Naïve_2019	8	pst	67	198	42	37.382	248	142.596	67.452	136.25	299	226.179	48.423	44	14	43	31.25	10.767	546.824	0	164.332	102.284	40.367	NA	NA	NA	NA	0	29.933	13.337	6.17	0	27.33	12.79	2.20517	5.633	-175.575	90.485	-42.462	89.036	-110.351	87.663	0.577	32.816	3.32756	41.0005
Naïve_2019_8_pst	Naïve_2019_8	Naïve_2019_pst	Naïve_2019	8	pst	68	200	18	0	57	35.772	15.063	268.19	299	282.693	9.964	20	NA	NA	NA	NA	138.912	0	61.465	28.395	15.203	NA	NA	NA	NA	1	16.904	8.171	3.882	1	14.427	7.426	1.28034	3.269	-178.251	145.414	-10.974	122.975	-139.25	131.021	-0.52	71.15	2.26002	17.0006
Naïve_2019_8_pst	Naïve_2019_8	Naïve_2019_pst	Naïve_2019	8	pst	69	201	423	86	295.167	259.141	36.845	0	100.215	75.978	21.784	431	32	57	44.932	5.508	3612.42	0	222.376	189.375	41.463	NA	NA	NA	NA	0	15.662	8.56	2.164	0	15.104	8.447	1.45638	2.094	-179.171	177.528	-1.064	99.231	-142.7	179.812	71.033	40.71	16.2446	422.011
Naïve_2019_8_pst	Naïve_2019_8	Naïve_2019_pst	Naïve_2019	8	pst	70	202	9	289	375	329.737	31.875	287.546	299	296.604	4.766	14	NA	NA	NA	NA	96.557	0	86	45.491	31.967	NA	NA	NA	NA	6	30	12.07	7.856	3.124	15.018	8.086	1.39414	3.47	-130.296	180	133.394	108.164	-58.256	53.997	0	42.515	1.12276	7.99975
Naïve_2019_8_pst	Naïve_2019_8	Naïve_2019_pst	Naïve_2019	8	pst	71	203	7	177	205	190.714	10.626	299	299	299	0	6	NA	NA	NA	NA	28	0	28	14.286	10.626	NA	NA	NA	NA	1	9	4.667	2.875	1	9	4.667	0.804655	2.875	180	180	180	0	0	0	0	0	1	5.99957
Naïve_2019_8_pst	Naïve_2019_8	Naïve_2019_pst	Naïve_2019	8	pst	72	204	15	0	65.466	27.646	25.088	217.148	299	246.095	26.732	14	NA	NA	NA	NA	154.197	0	85.787	58.143	29.43	NA	NA	NA	NA	6.785	19.614	11.014	3.514	6.785	19.614	11.014	1.89897	3.514	-130.107	84.748	-32.275	70.474	-32.192	43.786	13.265	20.66	1.79744	14.0001
Naïve_2019_8_pst	Naïve_2019_8	Naïve_2019_pst	Naïve_2019	8	pst	73	205	17	118.833	236.227	176.739	40.739	44.157	160.5	101.296	34.322	16	19	39	26.5	8.071	183.37	0	165.278	83.562	52.015	NA	NA	NA	NA	7.276	16.096	11.461	2.581	7.276	16.096	11.461	1.97603	2.581	-92.121	0.368	-48.172	26.025	-34.333	28.034	-1.593	19.14	1.10946	15.9995
Naïve_2019_8_pst	Naïve_2019_8	Naïve_2019_pst	Naïve_2019	8	pst	74	207	7	83.257	171.965	127.727	32.545	264.379	285.838	276.747	7.745	7	NA	NA	NA	NA	99.53	0	88.71	46.245	31.534	NA	NA	NA	NA	14.293	20.797	16.588	2.335	10.399	17.683	14.855	2.56121	2.443	-150.475	165.644	58.93	157.084	-53.164	9.283	-12.626	24.175	1.12197	6.00012
Naïve_2019_8_pst	Naïve_2019_8	Naïve_2019_pst	Naïve_2019	8	pst	75	209	88	134	268.817	210.132	37.202	58.126	299	154.219	70.889	87	41	49	45.667	4.163	659.439	0	183.737	93.712	48.513	NA	NA	NA	NA	2.983	11.848	7.58	1.947	2.983	11.848	7.58	1.3069	1.947	-170.598	180	37.637	101.438	-151.4	113.321	1.305	48.506	3.58904	86.9972
Naïve_2019_8_pst	Naïve_2019_8	Naïve_2019_pst	Naïve_2019	8	pst	76	210	46	59.02	245	128.42	64.259	185.73	299	249.582	30.688	49	33	48	38	8.66	478.122	0	185	99.284	47.712	NA	NA	NA	NA	0.838	16.898	10.625	3.502	0.838	16.898	10.412	1.79517	3.703	-113.876	138.181	2.341	71.353	-97.955	81.231	3.502	37.14	2.58444	44.9997
Naïve_2019_8_pst	Naïve_2019_8	Naïve_2019_pst	Naïve_2019	8	pst	77	214	10	45.75	92	65.55	19.648	267	298	279.6	11.961	9	28	35	32.3	2.058	93.651	0	51.323	34.801	17.239	NA	NA	NA	NA	7.115	13.002	10.406	2.071	7.115	13.002	10.406	1.79414	2.071	-148.241	178.898	49.313	129.662	-68.552	15.669	-20.554	25.832	1.82474	8.99971
Naïve_2019_8_pst	Naïve_2019_8	Naïve_2019_pst	Naïve_2019	8	pst	78	216	42	38.814	222.622	135.721	63.839	130.756	291.61	209.743	50.714	41	25	42	33.625	5.605	472.118	0	183.823	133.001	52.332	NA	NA	NA	NA	3.899	18.118	11.515	3.49	3.899	18.118	11.515	1.98534	3.49	-158.108	179.381	6.087	121.022	-57.079	162.491	14.019	44.81	2.56833	41.0003
Naïve_2019_8_pst	Naïve_2019_8	Naïve_2019_pst	Naïve_2019	8	pst	79	218	143	0	315.1	181.301	81.268	39.929	299	176.021	82.429	147	28	50	36.583	5.838	1572.93	0	306.003	150.618	87.789	NA	NA	NA	NA	0.218	30.197	11.077	5.05	0.218	17.81	10.807	1.86328	4.569	-177.357	179.456	-3.005	114.303	-112.29	126.496	-3.066	32.179	5.14024	141.999
Naïve_2019_8_pst	Naïve_2019_8	Naïve_2019_pst	Naïve_2019	8	pst	80	219	61	0	268.111	147.158	82.12	187.415	286.991	220.381	29.98	61	33	45	37.857	4.1	336.582	0	274.415	131.022	83.573	NA	NA	NA	NA	0	15.536	5.61	2.784	0	15.536	5.565	0.959483	2.809	-179.217	178.157	-101.026	118.175	-175.41	172.649	-4.042	55.849	1.22654	59.9968
Naïve_2019_8_pst	Naïve_2019_8	Naïve_2019_pst	Naïve_2019	8	pst	81	221	75	29.005	208	125.356	48.733	0	299	156.212	62.454	74	12	43	25.455	11.776	840.684	0	299.221	177.291	65.426	NA	NA	NA	NA	1.217	20.892	11.361	4.382	1.217	20.892	11.361	1.95879	4.382	-153.79	173.999	55.449	87.427	-49.05	138.596	13.908	33.216	2.80958	73.9974
Naïve_2019_8_pst	Naïve_2019_8	Naïve_2019_pst	Naïve_2019	8	pst	82	222	45	84.5	265.981	206.431	49.031	0	296.75	163.523	81.641	44	29	45	36	4.643	463.359	0	317.448	169.945	83.326	NA	NA	NA	NA	0.998	15.338	10.531	3.149	0.998	15.338	10.531	1.81569	3.149	-179.866	177.839	87.244	79.077	-86.388	35.188	-7.836	27.891	1.45964	43.9995
Naïve_2019_8_pst	Naïve_2019_8	Naïve_2019_pst	Naïve_2019	8	pst	83	226	117	180.725	377.959	273.342	58.141	0	299	135.032	89.374	118	30	46	38.75	4.203	1355.23	0	300.3	185.472	71.369	NA	NA	NA	NA	1.087	28.992	11.683	4.584	1.087	20.439	11.523	1.98672	4.341	-173.858	180	-34.089	97.589	-160.233	164.448	-3.537	44.896	4.51291	116
Naïve_2019_8_pst	Naïve_2019_8	Naïve_2019_pst	Naïve_2019	8	pst	84	227	172	60	395.833	181.705	63.437	159.572	299	226.509	41.311	171	26	53	34.933	5.458	1105.16	0	336.146	225.345	64.459	NA	NA	NA	NA	0.007	15.467	6.463	4.269	0.007	15.467	6.463	1.11431	4.269	-179.036	180	21.301	117.3	-164.918	165.256	-2.336	43.69	3.28774	170.998
Naïve_2019_8_pst	Naïve_2019_8	Naïve_2019_pst	Naïve_2019	8	pst	85	230	48	102.286	365.156	189.7	76.76	234.41	299	259.331	17.358	47	0	255	77.3	94.315	444.647	0	265.899	178.735	77.814	NA	NA	NA	NA	0.493	24.563	9.461	4.836	0.493	24.563	9.461	1.63121	4.836	-179.182	179.776	4.004	133.144	-52.93	48.405	-2.504	24.916	1.67224	46.9979
Naïve_2019_8_pst	Naïve_2019_8	Naïve_2019_pst	Naïve_2019	8	pst	86	231	20	311.993	399	347.697	29.662	224.77	299	255.726	29.468	20	0	42	29.4	17.17	220.561	0	84.483	59.881	25.422	NA	NA	NA	NA	2.611	18.848	11.608	3.767	2.611	18.848	11.171	1.92603	3.633	-164.114	179.55	52.932	112.127	-92.911	27.022	-9.975	26.662	2.61071	19.0008
Naïve_2019_9_pre	Naïve_2019_9	Naïve_2019_pre	Naïve_2019	9	pre	1	2	20	0	214	109.256	66.404	167	299	235.382	40.074	19	NA	NA	NA	NA	258.039	0	251.436	122.719	77.277	NA	NA	NA	NA	9	19.354	13.581	2.664	9	19.354	13.581	2.34155	2.664	-167.062	180	-130.416	76.077	-15.505	48.919	1.092	15.058	1.02626	19
Naïve_2019_9_pre	Naïve_2019_9	Naïve_2019_pre	Naïve_2019	9	pre	2	3	8	0	66	37.034	23.971	0	29.535	17.663	12.418	7	NA	NA	NA	NA	76.224	0	72.09	34.192	26.611	NA	NA	NA	NA	3	16.148	10.889	4.133	3	16.148	10.889	1.87741	4.133	-177.382	180	108.689	127.314	-51.223	20.015	0.436	26.292	1.05734	7.00009
Naïve_2019_9_pre	Naïve_2019_9	Naïve_2019_pre	Naïve_2019	9	pre	3	4	31	222	341	305.286	36.148	0	299	152.963	83.112	30	0	0	0	NA	352.595	0	321.811	158.297	88.411	NA	NA	NA	NA	0.462	21.873	11.753	4.382	0.462	21.873	11.753	2.02638	4.382	-96.687	136.863	95.974	57.098	-148.457	134.463	0.352	39.974	1.09566	30.0004
Naïve_2019_9_pre	Naïve_2019_9	Naïve_2019_pre	Naïve_2019	9	pre	4	5	28	243.084	307	263.409	18.371	0	299	141.646	87.813	27	0	36	23	19.975	334.029	0	302.988	158.151	88.419	NA	NA	NA	NA	7.393	21.88	12.371	3.299	7.393	21.88	12.371	2.13293	3.299	-122.874	-33.59	-79.385	24.664	-43.176	36.842	1.404	23.645	1.10245	27.001
Naïve_2019_9_pre	Naïve_2019_9	Naïve_2019_pre	Naïve_2019	9	pre	5	6	29	0	399	195.354	119.738	116.582	177	142.809	20.839	29	NA	NA	NA	NA	404.928	0	403.339	197.069	121.292	NA	NA	NA	NA	12.436	28.607	14.462	2.953	12.436	17.75	13.951	2.40534	1.019	-3.694	18.895	8.505	5.256	-7.781	7.895	0.446	3.971	1.00394	27.9994
Naïve_2019_9_pre	Naïve_2019_9	Naïve_2019_pre	Naïve_2019	9	pre	6	7	53	59.216	399	204.334	94.889	0	187.702	125.163	42.902	52	NA	NA	NA	NA	667.347	0	359.434	188.973	92.38	NA	NA	NA	NA	2.41	19.002	12.834	3.063	2.41	19.002	12.834	2.21276	3.063	-171.173	172.69	17.121	69.95	-172.531	63.077	-8.072	40.32	1.85666	51.9984
Naïve_2019_9_pre	Naïve_2019_9	Naïve_2019_pre	Naïve_2019	9	pre	7	8	28	236	399	313.349	48.416	60	299	178.005	77.538	28	31	255	90	110.064	311.187	0	289.292	143.768	91.147	NA	NA	NA	NA	2	26.111	11.525	4.085	2	15.818	11.042	1.90379	2.89	-95.53	0	-53.194	23.535	-61.698	33.341	-0.42	18.916	1.07568	27.001
Naïve_2019_9_pre	Naïve_2019_9	Naïve_2019_pre	Naïve_2019	9	pre	8	9	17	0	18.695	7.712	7.203	65	299	176.525	73.705	16	NA	NA	NA	NA	245.194	0	234.307	122.73	73.738	NA	NA	NA	NA	10	22.398	15.325	2.819	10	22.398	15.325	2.64224	2.819	-122.88	-59.206	-92.779	17.079	-20.623	32.88	-0.154	17.114	1.04646	15.9996
Naïve_2019_9_pre	Naïve_2019_9	Naïve_2019_pre	Naïve_2019	9	pre	9	10	4	24	61	41.522	16.18	0	12.78	6.288	7.263	3	NA	NA	NA	NA	48.213	0	37	21.389	16.22	NA	NA	NA	NA	13.936	18.304	16.071	2.186	13.936	18.304	16.071	2.77086	2.186	-126.852	178.319	62.981	165.664	40.842	54.829	47.835	9.89	1.30305	3
Naïve_2019_9_pre	Naïve_2019_9	Naïve_2019_pre	Naïve_2019	9	pre	10	11	32	0	399	206.036	115.457	23	160.85	98.449	45.386	31	NA	NA	NA	NA	464.243	0	406.553	220.359	122.321	NA	NA	NA	NA	7.693	18.688	14.976	2.339	7.693	18.688	14.976	2.58207	2.339	-93.972	45.509	7.969	32.588	-123.442	50.244	-0.672	27.377	1.1419	30.9991
Naïve_2019_9_pre	Naïve_2019_9	Naïve_2019_pre	Naïve_2019	9	pre	11	13	25	93.348	167	126.866	21.542	0	299	153.575	87.451	24	17	31	24	7	321.667	0	302.671	146.7	88.163	NA	NA	NA	NA	5.487	17.496	13.403	3.062	5.487	17.496	13.403	2.31086	3.062	-119.989	-43.668	-82.118	20.466	-26.008	50.058	1.041	13.876	1.06276	23.9996
Naïve_2019_9_pre	Naïve_2019_9	Naïve_2019_pre	Naïve_2019	9	pre	12	15	4	383.803	399	390.494	7.772	0	19	10.501	9.343	3	NA	NA	NA	NA	26.174	0	24.207	12.178	11.946	NA	NA	NA	NA	4.034	16.852	8.725	7.066	4.034	16.852	8.725	1.50431	7.066	-161.517	-87.865	-127.273	37.096	29.079	44.573	36.826	10.956	1.08126	2.99989
Naïve_2019_9_pre	Naïve_2019_9	Naïve_2019_pre	Naïve_2019	9	pre	13	16	164	0	399	168.992	116.435	17.946	175	68.575	45.988	163	NA	NA	NA	NA	493.463	0	427.688	202.145	121.193	NA	NA	NA	NA	0.707	10.725	3.027	1.115	0.707	10.725	3.027	0.521897	1.115	-99.438	90	-22.706	34.504	-53.416	117.352	1.111	17.113	1.15379	163.02
Naïve_2019_9_pre	Naïve_2019_9	Naïve_2019_pre	Naïve_2019	9	pre	14	17	17	0	240	124.45	74.984	0	69	34.303	24.11	16	NA	NA	NA	NA	252.392	0	249.722	129.278	78.622	NA	NA	NA	NA	11	21.883	15.774	3.448	11	21.883	15.774	2.71966	3.448	-27.167	0	-15.604	8.791	-7.816	27.167	0.535	8.903	1.01069	16.0005
Naïve_2019_9_pre	Naïve_2019_9	Naïve_2019_pre	Naïve_2019	9	pre	15	19	8	294	336	313.284	16.487	0	10.11	3.016	4.334	7	NA	NA	NA	NA	50.697	0	40	22.049	15.358	NA	NA	NA	NA	2	14.979	7.242	5.188	2	14.979	7.242	1.24862	5.188	-172.262	180	4.544	161.437	-38.534	137.553	30	60.076	1.26743	7.00041
Naïve_2019_9_pre	Naïve_2019_9	Naïve_2019_pre	Naïve_2019	9	pre	16	20	6	286	320	301.559	14.26	0	9.515	1.586	3.884	5	NA	NA	NA	NA	41.253	0	34	18.939	14.111	NA	NA	NA	NA	3	16.396	8.251	5.995	3	16.396	8.251	1.42259	5.995	-144.529	180	105.547	141.317	-47.736	83.208	0	59.049	1.21332	4.99976
Naïve_2019_9_pre	Naïve_2019_9	Naïve_2019_pre	Naïve_2019	9	pre	17	21	5	290	327	307.258	15.969	0	15.177	7.638	7.241	4	NA	NA	NA	NA	52.602	0	37	22.514	15.296	NA	NA	NA	NA	9.319	17.138	13.151	4.029	9.319	17.138	13.151	2.26741	4.029	-161.487	168.243	6.597	163.944	30.27	56.783	43.653	13.258	1.42168	3.99985
Naïve_2019_9_pre	Naïve_2019_9	Naïve_2019_pre	Naïve_2019	9	pre	18	23	10	218	269	243.876	19.635	0	30.164	14.901	12.064	9	NA	NA	NA	NA	84.603	0	51	31.173	19.986	NA	NA	NA	NA	0	16.547	9.4	4.323	0	16.547	9.4	1.62069	4.323	-172.942	153.342	4.015	134.63	-2.49	115.495	31.235	38.31	1.65888	9.00032
Naïve_2019_9_pre	Naïve_2019_9	Naïve_2019_pre	Naïve_2019	9	pre	19	24	35	334	399	363.413	22.113	0	288	135.15	86.002	34	NA	NA	NA	NA	330.572	0	295.244	157.108	88.489	NA	NA	NA	NA	3.056	14.568	9.723	2.277	3.056	14.568	9.723	1.67638	2.277	-133.147	176.205	-83.822	69.246	-143.832	52.225	-0.489	34.393	1.11966	33.999
Naïve_2019_9_pre	Naïve_2019_9	Naïve_2019_pre	Naïve_2019	9	pre	20	25	12	203	257.343	233.11	21.093	0	35.388	16.229	13.801	11	NA	NA	NA	NA	97.498	0	51	30.539	19.528	NA	NA	NA	NA	2	13.551	8.863	3.532	2	13.551	8.863	1.5281	3.532	-167.705	154.822	-4.313	127.75	-1.808	76.143	24.632	21.982	1.91173	11.0006
Naïve_2019_9_pre	Naïve_2019_9	Naïve_2019_pre	Naïve_2019	9	pre	21	26	12	196	256	224.527	22.392	0	30.232	15.938	12.233	11	NA	NA	NA	NA	92.945	0	60	37.922	20.976	NA	NA	NA	NA	1	20.687	8.45	5.212	1	20.687	8.45	1.4569	5.212	-177.566	180	-37.031	144.915	-71.588	35.692	6.839	29.627	1.54908	10.9994
Naïve_2019_9_pre	Naïve_2019_9	Naïve_2019_pre	Naïve_2019	9	pre	22	28	31	10.545	399	209.306	118.602	244	282.574	271.398	8.085	30	NA	NA	NA	NA	402.188	0	389.174	198.919	118.664	NA	NA	NA	NA	7.636	20.218	13.406	2.146	7.636	20.218	13.406	2.31138	2.146	-46.506	9.863	-3.183	14.55	-25.094	13.133	-1.036	8.189	1.03344	30.0006
Naïve_2019_9_pre	Naïve_2019_9	Naïve_2019_pre	Naïve_2019	9	pre	23	29	2	212.832	212.996	212.914	0.116	28.716	28.997	28.857	0.199	4	NA	NA	NA	NA	0.325	0	0.325	0.162	0.23	NA	NA	NA	NA	0.325	0.325	0.325	NA	0.081	0.081	0.081	0.0139655	NA	-59.764	-59.764	-59.764	NA	NA	NA	NA	NA	1	1
Naïve_2019_9_pre	Naïve_2019_9	Naïve_2019_pre	Naïve_2019	9	pre	24	30	106	0	249.962	109.485	79.168	0	129.435	70.106	27.241	110	NA	NA	NA	NA	990.614	0	253.002	155.485	70.897	NA	NA	NA	NA	1.41	32	9.434	4.612	1.41	22.793	9.067	1.56328	3.716	-179.882	177.812	9.14	118.812	-180	79.044	12.355	34.996	3.91544	105.005
Naïve_2019_9_pre	Naïve_2019_9	Naïve_2019_pre	Naïve_2019	9	pre	25	31	57	0	388	216.074	116.022	246.317	299	280.19	17.552	58	NA	NA	NA	NA	500.061	0	391.337	173.113	117.102	NA	NA	NA	NA	2	16.028	8.93	2.675	2	16.028	8.787	1.515	2.826	-179.512	180	19.835	151.796	-146.463	87.918	0.646	48.856	1.27783	55.9979
Naïve_2019_9_pre	Naïve_2019_9	Naïve_2019_pre	Naïve_2019	9	pre	26	32	18	124	152	137.629	7.82	0	299	156.389	93.736	18	15	38	26.5	16.263	301.681	0	300.308	157.072	94.019	NA	NA	NA	NA	11.298	34.03	17.746	5.39	11.298	25.377	16.745	2.88707	3.383	86.343	104.75	96.181	5.429	-8.366	8.963	-0.062	6.194	1.00457	16.9999
Naïve_2019_9_pre	Naïve_2019_9	Naïve_2019_pre	Naïve_2019	9	pre	27	35	8	0	72	37.641	26.542	276.456	299	284.974	9.263	7	NA	NA	NA	NA	92.628	0	72	39.33	24.421	NA	NA	NA	NA	8.987	17.099	13.233	2.862	8.987	17.099	13.233	2.28155	2.862	-177.448	175.041	26.606	161.422	-34.238	-7.511	-19.791	11.004	1.2865	6.99977
Naïve_2019_9_pre	Naïve_2019_9	Naïve_2019_pre	Naïve_2019	9	pre	28	36	72	141	399	268.605	76.328	0	279	141.527	83.916	71	30	39	34.5	6.364	388.013	0	380.007	189.551	113.312	NA	NA	NA	NA	1	14.966	5.465	1.876	1	14.966	5.465	0.942241	1.876	-155.408	180	-122.241	53.031	-67.38	28.72	-1.286	14.188	1.02107	70.9996
Naïve_2019_9_pre	Naïve_2019_9	Naïve_2019_pre	Naïve_2019	9	pre	29	37	12	330	399	367.867	21.487	148	299	221.485	50.43	11	NA	NA	NA	NA	167.27	0	166.018	86.373	54.639	NA	NA	NA	NA	11.2	21.053	15.206	2.776	11.2	21.053	15.206	2.62172	2.776	-76.759	-50.631	-65.581	7.364	-11.103	10.02	-0.468	7.3	1.00754	11.0003
Naïve_2019_9_pre	Naïve_2019_9	Naïve_2019_pre	Naïve_2019	9	pre	30	38	7	0	31.611	20.591	10.799	267.916	299	281.025	13.584	6	NA	NA	NA	NA	58.112	0	38.601	20.152	14.528	NA	NA	NA	NA	3	15.066	9.685	4.226	3	15.066	9.685	1.66983	4.226	-153.635	179.636	-50.092	126.244	-68.136	-3.962	-36.073	23.402	1.50545	6.00021
Naïve_2019_9_pre	Naïve_2019_9	Naïve_2019_pre	Naïve_2019	9	pre	31	39	26	0	255	129.205	78.724	0	69	31.592	21.522	25	37	48	41.333	5.859	265.797	0	264.17	129.742	81.545	NA	NA	NA	NA	6.312	14.477	10.632	2.189	6.312	14.477	10.632	1.8331	2.189	148.346	180	165.167	6.701	-31.654	10.299	-0.527	8.07	1.00616	24.9997
Naïve_2019_9_pre	Naïve_2019_9	Naïve_2019_pre	Naïve_2019	9	pre	32	41	20	225	399	299.686	52.747	0	207	110.628	63.403	19	NA	NA	NA	NA	275.976	0	270.416	138.806	81.73	NA	NA	NA	NA	8.114	21.371	14.525	3.524	8.114	21.371	14.525	2.50431	3.524	-149.767	-112.282	-130.057	11.771	-12.127	12.067	2.082	6.157	1.02056	19.0001
Naïve_2019_9_pre	Naïve_2019_9	Naïve_2019_pre	Naïve_2019	9	pre	33	42	27	0	391.263	199.628	120.592	62	103.361	82.526	11.86	26	NA	NA	NA	NA	404.23	0	392.554	200.545	121.064	NA	NA	NA	NA	11.145	18.412	15.547	1.478	11.145	18.412	15.547	2.68052	1.478	-26.895	19.589	-4.411	14.264	-17.854	21.504	0.442	13.229	1.02974	26.0005
Naïve_2019_9_pre	Naïve_2019_9	Naïve_2019_pre	Naïve_2019	9	pre	34	45	24	34	228	127.039	62.615	0	299	146.572	90.055	23	27	34	31	3.606	360.458	0	356.423	178.814	109.284	NA	NA	NA	NA	11.93	18.986	15.672	1.87	11.93	18.986	15.672	2.70207	1.87	-77.193	-40.523	-56.937	8.788	-12.208	12.058	0.362	6.752	1.01132	23.0001
Naïve_2019_9_pre	Naïve_2019_9	Naïve_2019_pre	Naïve_2019	9	pre	35	46	31	71	399	233.87	102.596	0	178	95.586	52.125	30	NA	NA	NA	NA	379.292	0	373.186	189.19	114.494	NA	NA	NA	NA	1	20.51	12.643	3.005	1	20.51	12.643	2.17983	3.005	13.68	90	30.806	14.854	-14.766	73.431	1.041	15.417	1.01636	30.0002
Naïve_2019_9_pre	Naïve_2019_9	Naïve_2019_pre	Naïve_2019	9	pre	36	48	42	25	399	196.635	120.468	19.838	299	126.725	78.16	41	22	39	30.5	12.021	514.358	0	463.629	246.154	138.317	NA	NA	NA	NA	4.647	18.678	12.545	3.207	4.647	18.678	12.545	2.16293	3.207	-80.736	12.537	-36.329	26.841	-51.941	31.936	2.078	16.868	1.10942	41.001
Naïve_2019_9_pst	Naïve_2019_9	Naïve_2019_pst	Naïve_2019	9	pst	1	1	7	0	18.396	8.446	8.145	182.062	194.464	189.021	4.267	6	NA	NA	NA	NA	38.372	0	19.086	11.054	7.585	NA	NA	NA	NA	1	11.934	6.395	3.659	1	11.934	6.395	1.10259	3.659	-177.771	113.586	-42.842	120.591	-132.89	87.771	4.705	89.546	2.01048	6.00031
Naïve_2019_9_pst	Naïve_2019_9	Naïve_2019_pst	Naïve_2019	9	pst	2	2	46	34	143.702	108.013	27.474	105.881	299	187.492	54.314	45	9	39	19.55	9.875	389.403	0	114.304	57.439	29.087	NA	NA	NA	NA	3.26	14.652	8.653	3.313	3.26	14.652	8.653	1.4919	3.313	-146.622	180	27.297	103.529	-80.477	64.661	-4.138	27.884	3.40673	45.0021
Naïve_2019_9_pst	Naïve_2019_9	Naïve_2019_pst	Naïve_2019	9	pst	3	6	38	0	247	132.652	79.27	187.25	299	226.868	32.266	37	11	35	24.4	10.668	325.649	0	255.157	139.169	78.776	NA	NA	NA	NA	1.225	20.446	8.801	4.65	1.225	20.446	8.801	1.51741	4.65	-177.039	180	-38.317	143.149	-133.746	152.086	0.606	39.8	1.27627	37.0014
Naïve_2019_9_pst	Naïve_2019_9	Naïve_2019_pst	Naïve_2019	9	pst	4	7	9	0	0	0	0	164	203	192.667	13.748	8	NA	NA	NA	NA	40	0	39	28.667	13.748	NA	NA	NA	NA	0	14	5	5.398	0	14	5	0.862069	5.398	-90	90	56.25	66.962	-180	90	-25.714	85.607	1.02564	8
Naïve_2019_9_pst	Naïve_2019_9	Naïve_2019_pst	Naïve_2019	9	pst	5	9	16	0	41	19.492	15.155	236	299	272.854	16.895	15	NA	NA	NA	NA	149.17	0	75.166	43.371	19.044	NA	NA	NA	NA	2.873	19.087	9.945	4.457	2.873	19.087	9.945	1.71466	4.457	-106.437	130.634	27.57	76.345	-81.432	74.459	2.997	46.31	1.98454	14.9995
Naïve_2019_9_pst	Naïve_2019_9	Naïve_2019_pst	Naïve_2019	9	pst	6	10	17	0	99.033	50.461	35.389	245.279	299	264.434	12.891	16	NA	NA	NA	NA	150.577	0	103.817	60.952	32.28	NA	NA	NA	NA	0	17.77	9.411	4.303	0	17.77	9.411	1.62259	4.303	-176.078	178.397	-14.646	139.926	-166.342	176.595	5.806	70.114	1.45041	16.0001
Naïve_2019_9_pst	Naïve_2019_9	Naïve_2019_pst	Naïve_2019	9	pst	7	11	295	0	399	221.309	108.516	200.51	263	232.535	15.946	296	0	255	76.788	93.782	1507.49	0	400.362	222.333	107.614	NA	NA	NA	NA	0.333	13.832	5.128	2.062	0.333	13.832	5.123	0.883276	2.072	-178.754	180	6.495	82.57	-180	178.729	50.99	86.792	3.76531	293.972
Naïve_2019_9_pst	Naïve_2019_9	Naïve_2019_pst	Naïve_2019	9	pst	8	12	8	0	31	17.671	10.544	217.783	254.856	232.267	14.447	7	27	40	35.6	5.595	69.298	0	37.156	25.916	14.396	NA	NA	NA	NA	7.906	13.314	9.9	1.84	7.906	13.314	9.9	1.7069	1.84	-170.134	173.468	-57.619	113.689	-57.529	10.013	-23.705	23.113	1.86506	6.9998
Naïve_2019_9_pst	Naïve_2019_9	Naïve_2019_pst	Naïve_2019	9	pst	9	13	26	0	95.421	46.457	29.123	177.306	299	229.076	39.051	27	29	37	33.333	3.204	262.964	0	118.377	75.813	30.74	NA	NA	NA	NA	1.82	18	10.519	3.417	1.82	15.718	10.039	1.73086	3.155	-17.375	180	88.514	63.703	-97.065	105.021	8.224	39.81	2.22141	24.999
Naïve_2019_9_pst	Naïve_2019_9	Naïve_2019_pst	Naïve_2019	9	pst	10	14	66	82.783	301.833	194.997	66.193	45.002	299	185.138	70.751	65	0	255	46.455	70.582	870.554	0	259.994	133.83	66.079	NA	NA	NA	NA	6.868	24.645	13.393	2.669	6.868	24.645	13.393	2.30914	2.669	-176.878	170.91	-20.518	92.343	-37.089	58.818	8.454	19.357	3.34836	65.0007
Naïve_2019_9_pst	Naïve_2019_9	Naïve_2019_pst	Naïve_2019	9	pst	11	15	5	0	10.079	4.808	4.568	270	292	281.583	9.261	4	NA	NA	NA	NA	31.481	0	22	12.456	8.788	NA	NA	NA	NA	6.422	8.963	7.87	1.067	6.422	8.963	7.87	1.3569	1.067	-146.855	-26.008	-86.467	53.2	-48.757	-35.973	-40.282	7.34	1.43095	4.00013
Naïve_2019_9_pst	Naïve_2019_9	Naïve_2019_pst	Naïve_2019	9	pst	12	17	56	12.238	216.952	114.264	65.433	97.546	299	184.692	60.377	55	NA	NA	NA	NA	588.631	0	205.48	144.683	49.895	NA	NA	NA	NA	0.377	19.053	10.702	3.657	0.377	19.053	10.702	1.84517	3.657	-144.889	180	-6.221	91.257	-67.965	75.238	4.965	24.435	2.86466	55.002
Naïve_2019_9_pst	Naïve_2019_9	Naïve_2019_pst	Naïve_2019	9	pst	13	19	72	61.644	353.895	262.855	77.991	55.096	299	184.724	79.584	71	29	40	33.571	4.117	782.383	0	246.507	151.234	67.32	NA	NA	NA	NA	0.155	22.264	11.019	3.241	0.155	22.264	11.019	1.89983	3.241	-171.447	176.788	39.994	112.795	-118.422	93.568	2.052	28.13	3.17388	71.0031
Naïve_2019_9_pst	Naïve_2019_9	Naïve_2019_pst	Naïve_2019	9	pst	14	20	13	380.044	399	389.079	7.376	118	185	151.249	23.131	12	NA	NA	NA	NA	81.487	0	67	36.167	22.652	NA	NA	NA	NA	2	13.159	6.791	3.627	2	13.159	6.791	1.17086	3.627	-143.984	-32.61	-88.706	30.946	-57.39	40.052	0	30.739	1.21622	11.9993
Naïve_2019_9_pst	Naïve_2019_9	Naïve_2019_pst	Naïve_2019	9	pst	15	21	33	9.437	135.042	88.229	38.558	0	299	136.218	85.689	32	16	28	20.75	5.123	376.72	0	310.847	165.927	88.665	NA	NA	NA	NA	4.633	20.137	11.773	3.651	4.633	20.137	11.773	2.02983	3.651	-171.105	-55.286	-108.594	35.634	-58.953	23.454	0.485	15.454	1.21191	31.9986
Naïve_2019_9_pst	Naïve_2019_9	Naïve_2019_pst	Naïve_2019	9	pst	16	23	5	99	125	112.49	10.664	283.156	299	291.087	7.421	4	NA	NA	NA	NA	43.327	0	26	16.299	10.517	NA	NA	NA	NA	8.532	13.933	10.832	2.644	8.532	13.933	10.832	1.86759	2.644	-146.727	157.887	3.474	155.515	-55.386	-33.765	-43.78	10.898	1.66642	3.99991
Naïve_2019_9_pst	Naïve_2019_9	Naïve_2019_pst	Naïve_2019	9	pst	17	24	13	122	188	165.693	21.705	0	31.055	13.447	12.345	12	NA	NA	NA	NA	105.346	0	67.614	46.62	23.088	NA	NA	NA	NA	2	20.008	8.779	4.839	2	20.008	8.779	1.51362	4.839	-92.703	58.773	-3.223	54.382	-82.027	73.233	0	41.255	1.55805	11.9998
Naïve_2019_9_pst	Naïve_2019_9	Naïve_2019_pst	Naïve_2019	9	pst	18	26	76	19.839	350.007	192.368	108.89	35.32	299	145.605	79.274	75	0	255	53.125	82.714	869.499	0	301.792	197.266	78.256	NA	NA	NA	NA	1	18.177	11.593	3.207	1	18.177	11.593	1.99879	3.207	-172.769	173.019	5.115	93.018	-87.025	129.034	1.699	25.497	2.88112	75.0021
Naïve_2019_9_pst	Naïve_2019_9	Naïve_2019_pst	Naïve_2019	9	pst	19	28	33	35.094	217	103.693	49.152	0	293.331	147.046	90.139	32	NA	NA	NA	NA	406.678	0	322.512	152.813	94.717	NA	NA	NA	NA	7.523	22.029	12.709	2.8	7.523	22.029	12.709	2.19121	2.8	-159.399	-10.934	-70.701	40.083	-25.263	43.916	0.92	16.577	1.26097	31.9992
Naïve_2019_9_pst	Naïve_2019_9	Naïve_2019_pst	Naïve_2019	9	pst	20	29	42	179	299.313	232.735	34.91	0	299	164.765	79.049	41	NA	NA	NA	NA	451.43	0	299.241	172.681	80.718	NA	NA	NA	NA	3.133	14.421	11.01	2.829	3.133	14.421	11.01	1.89828	2.829	-24.299	160.497	87.751	53	-60.295	114.503	0.972	25.023	1.50858	41.0018
Naïve_2019_9_pst	Naïve_2019_9	Naïve_2019_pst	Naïve_2019	9	pst	21	30	60	0	140.105	61.465	36.006	0	299	165.34	101.805	59	NA	NA	NA	NA	658.698	0	299.082	142.725	95.762	NA	NA	NA	NA	0.64	21.673	11.164	4.342	0.64	21.673	11.164	1.92483	4.342	-177.722	180	-51.874	93.641	-116.341	92.72	-3.103	34.4	2.2024	59.002
Naïve_2019_9_pst	Naïve_2019_9	Naïve_2019_pst	Naïve_2019	9	pst	22	31	38	117	390	264.757	84.169	0	79.876	38.938	24.114	37	NA	NA	NA	NA	376.953	0	273	154.28	84.851	NA	NA	NA	NA	0.289	16.518	10.188	3.889	0.289	16.518	10.188	1.75655	3.889	-93.911	158.5	4.425	51.55	-145.294	95.016	-11.461	44.364	1.38078	36.9997
Naïve_2019_9_pst	Naïve_2019_9	Naïve_2019_pst	Naïve_2019	9	pst	23	32	30	72	179.015	133.877	34.968	0	294.011	148.698	84.443	29	NA	NA	NA	NA	335.586	0	311.932	161.2	91.138	NA	NA	NA	NA	4.652	16.334	11.572	2.455	4.652	16.334	11.572	1.99517	2.455	23.607	115.602	69.849	22.079	-39.504	41.424	1.444	23.465	1.07583	28.9998
Naïve_2019_9_pst	Naïve_2019_9	Naïve_2019_pst	Naïve_2019	9	pst	24	33	11	370.412	399	381.981	10.242	207	230.491	219.695	7.897	10	31	37	34	2.944	70.728	0	37.002	21.4	12.626	NA	NA	NA	NA	0.369	12.083	7.073	3.281	0.369	12.083	7.073	1.21948	3.281	-75.391	157.306	69.221	90.648	-26.436	157.382	24.57	54.032	1.91146	9.99972
Naïve_2019_9_pst	Naïve_2019_9	Naïve_2019_pst	Naïve_2019	9	pst	25	34	50	354.5	399	379.144	12.685	82.5	173.833	120.333	27.199	49	31	51	38.081	5.182	253.897	0	68.177	35.468	15.132	NA	NA	NA	NA	0.333	11.87	5.182	2.373	0.333	11.87	5.182	0.893448	2.373	-178.586	180	30.059	106.13	-175.236	139.399	-4.283	63.711	3.72409	48.9959
Naïve_2019_9_pst	Naïve_2019_9	Naïve_2019_pst	Naïve_2019	9	pst	26	35	109	209	364.045	306.857	48.821	0	299	165.598	59.525	108	32	49	41.667	8.737	722.279	0	329.31	174.444	67.211	NA	NA	NA	NA	0.802	15.058	6.688	3.879	0.802	15.058	6.688	1.1531	3.879	-173.774	172.48	51.683	93.174	-124.735	149.578	2.603	36.233	2.19331	107.996
Naïve_2019_9_pst	Naïve_2019_9	Naïve_2019_pst	Naïve_2019	9	pst	27	36	7	22.982	95	55.58	25.999	0	27.26	16.754	9.967	6	NA	NA	NA	NA	89.191	0	72.407	43.725	26.176	NA	NA	NA	NA	8.777	21.236	14.865	4.213	8.777	21.236	14.865	2.56293	4.213	-149.893	168.832	58.371	151.672	5.925	41.275	20.13	14.641	1.2318	6.00007
Naïve_2019_9_pst	Naïve_2019_9	Naïve_2019_pst	Naïve_2019	9	pst	28	37	40	95	220.179	170.358	37.995	0	299	112.906	90.661	39	NA	NA	NA	NA	460.91	0	315.279	139.15	93.29	NA	NA	NA	NA	2.527	17.095	11.818	3.41	2.527	17.095	11.818	2.03759	3.41	-51.052	137.925	63.546	48.795	-65.607	57.573	2.621	26.58	1.46191	39.0007
Naïve_2019_9_pst	Naïve_2019_9	Naïve_2019_pst	Naïve_2019	9	pst	29	38	84	0	399	217.57	104.561	0	175.231	89.302	48.363	87	NA	NA	NA	NA	787.354	0	401.204	189.324	102.004	NA	NA	NA	NA	0.681	17.924	9.486	3.196	0.681	17.924	9.361	1.61397	3.259	-178.53	180	25.24	133.065	-101.949	74.364	-0.745	27.47	1.96248	83.0017
Naïve_2019_9_pst	Naïve_2019_9	Naïve_2019_pst	Naïve_2019	9	pst	30	40	44	46.367	214	128.885	45.361	0	299	131.101	84.679	43	12	41	28.333	11.961	449.953	0	308.021	173.742	85.509	NA	NA	NA	NA	4.616	15.292	10.464	3.065	4.616	15.292	10.464	1.80414	3.065	-161.966	-3.89	-73.416	47.1	-30.989	32.791	0.314	15.79	1.46079	43.0001
Naïve_2019_9_pst	Naïve_2019_9	Naïve_2019_pst	Naïve_2019	9	pst	31	44	36	0	314	182.236	92.454	0	252	143.473	74.404	35	12	34	20	12.166	442.603	0	402.616	196.121	116.412	NA	NA	NA	NA	7.912	18.046	12.646	2.392	7.912	18.046	12.646	2.18034	2.392	-177.717	174.384	119.988	77.037	-36.459	27.493	0.956	18.088	1.09932	34.9994
Naïve_2019_9_pst	Naïve_2019_9	Naïve_2019_pst	Naïve_2019	9	pst	32	45	45	52.865	221.482	136.242	64.399	90.49	299	171.229	68.386	44	NA	NA	NA	NA	547.333	0	224.832	151.084	62.566	NA	NA	NA	NA	0.402	19.631	12.439	4.304	0.402	19.631	12.439	2.14466	4.304	-140.057	115.913	-7.329	82.821	-29.75	61.057	4.769	18.386	2.43441	44.0014
Naïve_2019_9_pst	Naïve_2019_9	Naïve_2019_pst	Naïve_2019	9	pst	33	46	16	0	102	55.409	35.921	0	111	70.168	37.243	15	NA	NA	NA	NA	165.678	0	150.748	85.161	50.086	NA	NA	NA	NA	0	15.718	11.045	3.945	0	15.718	11.045	1.90431	3.945	0	177.331	124.536	42.073	-177.331	34.853	-7	50.722	1.09904	15.0003
Naïve_2019_9_pst	Naïve_2019_9	Naïve_2019_pst	Naïve_2019	9	pst	34	47	17	167	232.605	197.096	24.519	248.924	299	275.69	15.641	16	NA	NA	NA	NA	153.027	0	75.436	41.68	23.232	NA	NA	NA	NA	0.633	16.609	9.564	5.349	0.633	16.609	9.564	1.64897	5.349	-119.525	180	25.303	94.582	-120.665	56.366	-6.144	55.302	2.02857	16.0003
Naïve_2019_9_pst	Naïve_2019_9	Naïve_2019_pst	Naïve_2019	9	pst	35	48	5	0	22	9.796	9.784	256	299	275.581	17.158	4	NA	NA	NA	NA	49.664	0	48.301	22.056	19.525	NA	NA	NA	NA	7	16.124	12.416	4.174	7	16.124	12.416	2.14069	4.174	48.055	90	66.752	17.515	-41.945	13.262	-7.454	30.071	1.02822	4
Naïve_2019_9_pst	Naïve_2019_9	Naïve_2019_pst	Naïve_2019	9	pst	36	49	13	0	17.472	9.08	6.694	124	263	198.234	47.323	12	NA	NA	NA	NA	149.062	0	139	75.248	47.003	NA	NA	NA	NA	4	16.411	12.422	3.009	4	16.411	12.422	2.14172	3.009	54.318	138.63	90.341	20.444	-48.63	46.038	0	25.98	1.07239	11.9998
Naïve_2019_9_pst	Naïve_2019_9	Naïve_2019_pst	Naïve_2019	9	pst	37	51	33	0	245.126	126.027	82.714	224.821	299	245.699	21.193	32	NA	NA	NA	NA	353.483	0	229.63	126.95	67.344	NA	NA	NA	NA	1.683	15.87	11.046	3.559	1.683	15.87	11.046	1.90448	3.559	-178.314	177.518	5.747	146.687	-90.32	34.166	-5.932	26.034	1.53936	32.001
Naïve_2019_9_pst	Naïve_2019_9	Naïve_2019_pst	Naïve_2019	9	pst	38	52	46	77.101	314	180.817	77.22	100.307	299	192.929	61.646	45	0	255	44.7	75.099	588.503	0	309.193	176.327	87.258	NA	NA	NA	NA	2.718	18.784	13.078	3.543	2.718	18.784	13.078	2.25483	3.543	-174.763	76.944	-56.598	100.442	-138.769	36.626	-4.194	24.295	1.90335	44.9995
Naïve_2019_9_pst	Naïve_2019_9	Naïve_2019_pst	Naïve_2019	9	pst	39	54	22	202	399	291.867	61.819	185	299	235.484	34.086	21	NA	NA	NA	NA	241.462	0	227.607	110.732	69.463	NA	NA	NA	NA	6.615	18.428	11.498	2.267	6.615	18.428	11.498	1.98241	2.267	-64.619	-3.962	-31.007	20.036	-23.54	26.643	2.824	14.096	1.06087	21.0003
Naïve_2019_9_pst	Naïve_2019_9	Naïve_2019_pst	Naïve_2019	9	pst	40	55	27	0	64.242	37.468	15.011	102.305	299	184.744	62.93	26	NA	NA	NA	NA	262.817	0	196.713	116.157	62.603	NA	NA	NA	NA	2	18.59	10.108	3.148	2	18.59	10.108	1.74276	3.148	-169.849	165.482	-71.643	79.099	-72.919	36.654	-8.384	26.358	1.33604	26.0009
Naïve_2019_9_pst	Naïve_2019_9	Naïve_2019_pst	Naïve_2019	9	pst	41	56	106	20	385.613	228.082	112.897	0	299	162.677	80.323	105	38	51	42.667	7.234	1059.94	0	326.438	177.714	77.953	NA	NA	NA	NA	1.954	18.193	10.095	2.612	1.954	18.193	10.095	1.74052	2.612	-176.136	177.405	0.854	117.403	-75.238	55.12	1.013	17.355	3.24698	104.996
Naïve_2019_9_pst	Naïve_2019_9	Naïve_2019_pst	Naïve_2019	9	pst	42	60	25	0	176	84.608	52.065	183	299	248.711	44.364	24	NA	NA	NA	NA	231.769	0	210.789	107.704	67.453	NA	NA	NA	NA	5.945	14.432	9.657	2.428	5.945	14.432	9.657	1.665	2.428	0	70.577	32.249	24.75	-43.577	38.843	-0.264	18.631	1.09953	24.0001
Naïve_2019_9_pst	Naïve_2019_9	Naïve_2019_pst	Naïve_2019	9	pst	43	64	37	197.916	291.133	238.923	30.872	0	297.5	114.529	97.598	36	27	39	33.429	4.315	407.916	0	305.739	186.549	100.355	NA	NA	NA	NA	2.957	19.777	11.331	3.952	2.957	19.777	11.331	1.95362	3.952	-170.521	159.069	-62.258	71.384	-71.295	35.116	-1.669	23.445	1.3342	36
Naïve_2019_9_pst	Naïve_2019_9	Naïve_2019_pst	Naïve_2019	9	pst	44	65	43	148	264	204.721	32.621	181.494	299	221.033	40.319	42	NA	NA	NA	NA	301.99	0	135.848	103.964	38.016	NA	NA	NA	NA	0.386	18.38	7.19	4.924	0.386	18.38	7.19	1.23966	4.924	-177.603	180	-8.462	120.014	-170.267	120.672	-10.793	44.975	2.223	42.0014
Naïve_2019_9_pst	Naïve_2019_9	Naïve_2019_pst	Naïve_2019	9	pst	45	68	96	363.26	399	378.011	10.084	268.833	292.72	282.703	4.971	108	0	42	31.2	12.081	361.415	0	35.741	21.901	9.476	NA	NA	NA	NA	0.066	20.464	3.804	3.241	0.039	20.464	3.782	0.652069	3.263	-177.923	175.357	0.909	103.467	-180	179.559	-55.678	67.891	10.1121	95.0092
Naïve_2019_9_pst	Naïve_2019_9	Naïve_2019_pst	Naïve_2019	9	pst	46	69	36	201	349	262.483	45.221	193.524	299	238.584	30.422	35	0	254	66.333	93.146	268.769	0	148	111.656	40.005	NA	NA	NA	NA	1.771	16.697	7.679	4.372	1.771	16.697	7.679	1.32397	4.372	-137.265	171.849	58.164	116.159	-50.886	17.148	-4.787	13.997	1.81601	35.0005
Naïve_2019_9_pst	Naïve_2019_9	Naïve_2019_pst	Naïve_2019	9	pst	47	70	38	115.35	307.44	222.462	51.017	0	159.93	94.162	39.606	37	NA	NA	NA	NA	457.337	0	172.468	105.653	42.734	NA	NA	NA	NA	4.457	17.449	12.36	2.55	4.457	17.449	12.36	2.13103	2.55	-176.344	178.453	-6.914	122.539	-47.794	26.954	-6.202	17.81	2.65172	37.0014
Naïve_2019_9_pst	Naïve_2019_9	Naïve_2019_pst	Naïve_2019	9	pst	48	71	17	0	27.313	11.66	10.117	175	185.026	181.156	3.605	16	NA	NA	NA	NA	31.627	0	28.984	13.57	10.218	NA	NA	NA	NA	0	9.188	1.977	2.055	0	9.188	1.977	0.340862	2.055	-11.646	90	26.272	33.81	-90	90	-6.776	41.977	1.09119	15.9975
Naïve_2019_9_pst	Naïve_2019_9	Naïve_2019_pst	Naïve_2019	9	pst	49	72	12	0	77	45.368	26.097	268.262	299	281.452	10.564	11	NA	NA	NA	NA	92.926	0	79.31	36.961	27.016	NA	NA	NA	NA	3.477	15.925	8.448	4.225	3.477	15.925	8.448	1.45655	4.225	-175.79	180	-29.223	152.486	-28.109	49.814	-2.714	24.446	1.17168	10.9998
Naïve_2019_9_pst	Naïve_2019_9	Naïve_2019_pst	Naïve_2019	9	pst	50	75	15	112	195	164.725	28.239	261.743	299	281.832	11.785	14	NA	NA	NA	NA	133.618	0	83	39.212	24.222	NA	NA	NA	NA	3	17.354	9.544	3.774	3	17.354	9.544	1.64552	3.774	-179.394	180	46.78	139.995	-125.038	70.31	-4.199	47.097	1.60986	14.0002
Naïve_2019_9_pst	Naïve_2019_9	Naïve_2019_pst	Naïve_2019	9	pst	51	76	83	108.052	332.359	217.868	74.195	81.745	291.5	170.279	67.057	82	0	254	37.846	66.479	641.215	0	215.691	144.648	61.667	NA	NA	NA	NA	0.963	17.008	7.82	4.092	0.963	17.008	7.82	1.34828	4.092	-176.987	180	-7.12	99.451	-22.823	67.669	3.591	13.484	2.97284	81.9968
Naïve_2019_9_pst	Naïve_2019_9	Naïve_2019_pst	Naïve_2019	9	pst	52	78	32	212	290.928	259.114	22.618	0	298.5	152.672	97.844	31	32	59	39.6	11.082	353.515	0	300.784	154.447	98.122	NA	NA	NA	NA	2.461	19.891	11.404	3.56	2.461	19.891	11.404	1.96621	3.56	55.743	170.62	97.599	33.042	-51.971	42.487	0.034	17.358	1.17531	30.9992
Naïve_2019_9_pst	Naïve_2019_9	Naïve_2019_pst	Naïve_2019	9	pst	53	79	15	319	398.167	350.63	25.952	255.833	299	272.299	12.504	14	0	44	31.545	11.631	118.984	0	80.254	51.848	23.813	NA	NA	NA	NA	0.501	14.318	8.499	4.473	0.501	14.318	8.499	1.46534	4.473	-167.905	175.486	43.055	127.384	-178.089	142.478	-10.233	72.96	1.48259	13.9998
MilliQ_2019_1pre	MilliQ_2019_1	MilliQ_2019_pre	MilliQ_2019	1	pre	1	1	43	0	327.871	194.28	102.044	73.024	182	117.326	30.767	42	NA	NA	NA	NA	563.013	0	188.206	105.383	53.271	NA	NA	NA	NA	2	21.462	13.405	3.578	2	21.462	13.405	2.31121	3.578	-92.329	174.263	83.02	96.145	-131.088	26.764	-5.295	29.09	2.99147	42.0002
MilliQ_2019_1pre	MilliQ_2019_1	MilliQ_2019_pre	MilliQ_2019	1	pre	2	2	4	391.597	399	397.149	3.702	253.881	299	275.97	19.419	3	NA	NA	NA	NA	46.942	0	45.722	22.928	19.534	NA	NA	NA	NA	15	16	15.647	0.561	15	16	15.647	2.69776	0.561	62.331	90	80.777	15.975	0	27.669	13.835	19.565	1.02668	3.00006
MilliQ_2019_1pre	MilliQ_2019_1	MilliQ_2019_pre	MilliQ_2019	1	pre	3	4	24	168	391.192	282.094	70.344	91.389	299	194.713	63.224	23	NA	NA	NA	NA	308.246	0	304.823	150.322	94.479	NA	NA	NA	NA	6.442	19.868	13.402	2.968	6.442	19.868	13.402	2.31069	2.968	118.014	151.939	136.825	9.03	-22.954	13.038	-0.437	8.997	1.01123	23
MilliQ_2019_1pre	MilliQ_2019_1	MilliQ_2019_pre	MilliQ_2019	1	pre	4	5	17	0	119	77.835	40.711	132	299	201.793	51.592	16	NA	NA	NA	NA	231.269	0	205.061	105.916	63.342	NA	NA	NA	NA	11.725	18.914	14.454	2.13	11.725	18.914	14.454	2.49207	2.13	-2.031	98.849	53.509	29.458	-31.878	26.992	3.227	15.296	1.12781	16.0003
MilliQ_2019_1pre	MilliQ_2019_1	MilliQ_2019_pre	MilliQ_2019	1	pre	5	6	30	0	399	205.592	121.953	0	70.914	43.962	21.451	29	NA	NA	NA	NA	413.736	0	401.53	198.724	123.188	NA	NA	NA	NA	7.936	21.861	14.267	3.841	7.936	21.861	14.267	2.45983	3.841	-177.583	176.195	85.747	144.584	-7.487	40.539	2.558	8.568	1.0304	28.9995
MilliQ_2019_1pre	MilliQ_2019_1	MilliQ_2019_pre	MilliQ_2019	1	pre	6	7	15	299	399	344.763	29.188	0	180	92.5	59.693	14	NA	NA	NA	NA	209.855	0	205.913	103.375	65.73	NA	NA	NA	NA	9.765	24.186	14.99	4.087	9.765	24.186	14.99	2.58448	4.087	-137.03	-98.989	-118.752	11.419	-13.393	16.865	1.652	8.021	1.01914	13.9997
MilliQ_2019_1pre	MilliQ_2019_1	MilliQ_2019_pre	MilliQ_2019	1	pre	7	8	26	240	387.837	326.675	50.372	79.629	299	182.471	66.841	25	NA	NA	NA	NA	292.292	0	264.536	145.498	83.209	NA	NA	NA	NA	3.999	19.089	11.692	4.003	3.999	19.089	11.692	2.01586	4.003	-109.581	-20.014	-56.451	25.556	-32.964	43.539	1.862	19.896	1.10492	24.9993
MilliQ_2019_1pre	MilliQ_2019_1	MilliQ_2019_pre	MilliQ_2019	1	pre	8	9	7	0	55	23.995	20.636	258	299	275.612	15.119	6	NA	NA	NA	NA	69.756	0	68.6	38.846	25.566	NA	NA	NA	NA	2	18.274	11.626	6.119	2	18.274	11.626	2.00448	6.119	-153.092	-90	-135.048	22.673	-11.205	63.092	10.399	30.266	1.01685	6
MilliQ_2019_1pre	MilliQ_2019_1	MilliQ_2019_pre	MilliQ_2019	1	pre	9	10	39	0	330.296	216.811	101.165	9.831	269.051	168.213	87.43	38	NA	NA	NA	NA	504.31	0	380.892	184.319	113.403	NA	NA	NA	NA	3.525	19.955	13.271	3.577	3.525	19.955	13.271	2.2881	3.577	-176.751	179.342	102.715	90.089	-81.221	81.18	2.527	23.025	1.32402	38.0009
MilliQ_2019_1pre	MilliQ_2019_1	MilliQ_2019_pre	MilliQ_2019	1	pre	10	11	4	399	399	399	0	0	26	15.25	11.815	3	NA	NA	NA	NA	26	0	26	10.75	11.815	NA	NA	NA	NA	3	12	8.667	4.933	3	12	8.667	1.49431	4.933	-90	-90	-90	0	0	0	0	0	1	2.99988
MilliQ_2019_1pre	MilliQ_2019_1	MilliQ_2019_pre	MilliQ_2019	1	pre	11	12	29	96	399	258.885	96.222	0	163	71.275	53.185	28	NA	NA	NA	NA	370.936	0	344.061	178.341	109.026	NA	NA	NA	NA	5	21.409	13.248	4.492	5	21.409	13.248	2.28414	4.492	-9.393	90	31.065	25.222	-27.543	46.254	2.201	19.097	1.07811	27.9994
MilliQ_2019_1pre	MilliQ_2019_1	MilliQ_2019_pre	MilliQ_2019	1	pre	12	13	27	0	242.829	116.672	65.432	4.011	206	102.312	70.274	26	NA	NA	NA	NA	360.31	0	315.857	162.073	92.219	NA	NA	NA	NA	7.18	22.389	13.858	4.307	7.18	22.389	13.858	2.38931	4.307	-176.613	179.339	111.517	87.857	-28.522	42.71	1.125	18.256	1.14074	26.0001
MilliQ_2019_1pre	MilliQ_2019_1	MilliQ_2019_pre	MilliQ_2019	1	pre	13	14	28	63.967	165	107.299	34.952	0	299	141.922	92.577	27	NA	NA	NA	NA	325.319	0	310.575	161.146	95.744	NA	NA	NA	NA	2.236	19.011	12.049	2.951	2.236	19.011	12.049	2.07741	2.951	-118.292	-26.565	-72.651	19.396	-9.365	51.536	3.429	11.451	1.04747	26.9997
MilliQ_2019_1pre	MilliQ_2019_1	MilliQ_2019_pre	MilliQ_2019	1	pre	14	15	20	0	88	41.076	27.774	174	299	237.074	39.969	19	NA	NA	NA	NA	160.028	0	152.869	77.803	48.49	NA	NA	NA	NA	1.715	16.819	8.423	3.578	1.715	16.819	8.423	1.45224	3.578	-140.547	180	-95.272	85.242	-146.249	125.237	5	51.782	1.04683	18.9989
MilliQ_2019_1pre	MilliQ_2019_1	MilliQ_2019_pre	MilliQ_2019	1	pre	15	16	11	0	82	42.787	26.801	190	299	242.931	39.989	10	17.8	18.8	18.3	0.707	140.778	0	136.4	68.419	47.579	NA	NA	NA	NA	3	23.36	14.078	5.95	3	23.36	14.078	2.42724	5.95	0	67.482	47.968	21.431	-56.085	19.923	-3.238	21.891	1.0321	9.99986
MilliQ_2019_1pre	MilliQ_2019_1	MilliQ_2019_pre	MilliQ_2019	1	pre	16	18	30	0	399	196.209	122.218	0	65.542	48.227	21.882	29	NA	NA	NA	NA	415.473	0	402.773	203.617	122.949	NA	NA	NA	NA	8.104	20.553	14.327	2.986	8.104	20.553	14.327	2.47017	2.986	-179.956	180	-35.714	168.108	-35.216	23.306	0.409	10.908	1.03153	28.9993
MilliQ_2019_1pre	MilliQ_2019_1	MilliQ_2019_pre	MilliQ_2019	1	pre	17	17	37	212	399	302.563	57.547	0	140	72.236	44.032	36	NA	NA	NA	NA	238.89	0	233.6	115.962	72.265	NA	NA	NA	NA	2	13.439	6.636	2.595	2	13.439	6.636	1.14414	2.595	0	62.625	34.66	13.9	-20.076	62.625	0.156	14.021	1.02265	35.9991
MilliQ_2019_1pre	MilliQ_2019_1	MilliQ_2019_pre	MilliQ_2019	1	pre	18	18	29	0	399	195.718	120.57	35	98.867	72.556	22.807	28	NA	NA	NA	NA	410.588	0	403.636	206.811	122.553	NA	NA	NA	NA	9.886	19.353	14.664	2.813	9.886	19.353	14.664	2.52828	2.813	-178.7	179.544	81.446	152.08	-16.591	17.719	0.216	7.698	1.01722	27.9997
MilliQ_2019_1pre	MilliQ_2019_1	MilliQ_2019_pre	MilliQ_2019	1	pre	19	19	40	69.478	399	206.292	102.627	0	282	145.159	78.578	39	NA	NA	NA	NA	560.94	0	354.006	171.546	92.741	NA	NA	NA	NA	1	21.009	14.383	4.302	1	21.009	14.383	2.47983	4.302	-26.625	180	65.259	57.521	-157.337	51.564	-4.039	30.801	1.58455	39.0002
MilliQ_2019_1pre	MilliQ_2019_1	MilliQ_2019_pre	MilliQ_2019	1	pre	20	20	10	0	61.06	29.894	21.286	88	181	135.582	35.301	10	NA	NA	NA	NA	160.844	0	93	60.804	33.163	NA	NA	NA	NA	11.558	34.331	17.872	6.58	11.558	18.761	15.964	2.75241	2.325	15.511	154.765	95.463	60.71	-1.74	62.449	17.189	22.53	1.72951	8.99978
MilliQ_2019_1pre	MilliQ_2019_1	MilliQ_2019_pre	MilliQ_2019	1	pre	21	21	27	98.773	208	133.982	33.061	0	299	151.829	88.236	26	NA	NA	NA	NA	343.123	0	307.314	151.227	87.356	NA	NA	NA	NA	9.386	22.83	13.197	3.141	9.386	22.83	13.197	2.27534	3.141	-135.726	-45.24	-77.785	26.629	-18.262	22.97	2.954	10.785	1.11652	26.0001
MilliQ_2019_1pst	MilliQ_2019_1	MilliQ_2019_pst	MilliQ_2019	1	pst	1	1	43	0	327.871	194.28	102.044	73.024	182	117.326	30.767	42	NA	NA	NA	NA	563.013	0	188.206	105.383	53.271	NA	NA	NA	NA	2	21.462	13.405	3.578	2	21.462	13.405	2.31121	3.578	-92.329	174.263	83.02	96.145	-131.088	26.764	-5.295	29.09	2.99147	42.0002
MilliQ_2019_1pst	MilliQ_2019_1	MilliQ_2019_pst	MilliQ_2019	1	pst	2	2	4	391.597	399	397.149	3.702	253.881	299	275.97	19.419	3	NA	NA	NA	NA	46.942	0	45.722	22.928	19.534	NA	NA	NA	NA	15	16	15.647	0.561	15	16	15.647	2.69776	0.561	62.331	90	80.777	15.975	0	27.669	13.835	19.565	1.02668	3.00006
MilliQ_2019_1pst	MilliQ_2019_1	MilliQ_2019_pst	MilliQ_2019	1	pst	3	4	24	168	391.192	282.094	70.344	91.389	299	194.713	63.224	23	NA	NA	NA	NA	308.246	0	304.823	150.322	94.479	NA	NA	NA	NA	6.442	19.868	13.402	2.968	6.442	19.868	13.402	2.31069	2.968	118.014	151.939	136.825	9.03	-22.954	13.038	-0.437	8.997	1.01123	23
MilliQ_2019_1pst	MilliQ_2019_1	MilliQ_2019_pst	MilliQ_2019	1	pst	4	5	17	0	119	77.835	40.711	132	299	201.793	51.592	16	NA	NA	NA	NA	231.269	0	205.061	105.916	63.342	NA	NA	NA	NA	11.725	18.914	14.454	2.13	11.725	18.914	14.454	2.49207	2.13	-2.031	98.849	53.509	29.458	-31.878	26.992	3.227	15.296	1.12781	16.0003
MilliQ_2019_1pst	MilliQ_2019_1	MilliQ_2019_pst	MilliQ_2019	1	pst	5	6	30	0	399	205.592	121.953	0	70.914	43.962	21.451	29	NA	NA	NA	NA	413.736	0	401.53	198.724	123.188	NA	NA	NA	NA	7.936	21.861	14.267	3.841	7.936	21.861	14.267	2.45983	3.841	-177.583	176.195	85.747	144.584	-7.487	40.539	2.558	8.568	1.0304	28.9995
MilliQ_2019_1pst	MilliQ_2019_1	MilliQ_2019_pst	MilliQ_2019	1	pst	6	7	15	299	399	344.763	29.188	0	180	92.5	59.693	14	NA	NA	NA	NA	209.855	0	205.913	103.375	65.73	NA	NA	NA	NA	9.765	24.186	14.99	4.087	9.765	24.186	14.99	2.58448	4.087	-137.03	-98.989	-118.752	11.419	-13.393	16.865	1.652	8.021	1.01914	13.9997
MilliQ_2019_1pst	MilliQ_2019_1	MilliQ_2019_pst	MilliQ_2019	1	pst	7	8	26	240	387.837	326.675	50.372	79.629	299	182.471	66.841	25	NA	NA	NA	NA	292.292	0	264.536	145.498	83.209	NA	NA	NA	NA	3.999	19.089	11.692	4.003	3.999	19.089	11.692	2.01586	4.003	-109.581	-20.014	-56.451	25.556	-32.964	43.539	1.862	19.896	1.10492	24.9993
MilliQ_2019_1pst	MilliQ_2019_1	MilliQ_2019_pst	MilliQ_2019	1	pst	8	9	7	0	55	23.995	20.636	258	299	275.612	15.119	6	NA	NA	NA	NA	69.756	0	68.6	38.846	25.566	NA	NA	NA	NA	2	18.274	11.626	6.119	2	18.274	11.626	2.00448	6.119	-153.092	-90	-135.048	22.673	-11.205	63.092	10.399	30.266	1.01685	6
MilliQ_2019_1pst	MilliQ_2019_1	MilliQ_2019_pst	MilliQ_2019	1	pst	9	10	39	0	330.296	216.811	101.165	9.831	269.051	168.213	87.43	38	NA	NA	NA	NA	504.31	0	380.892	184.319	113.403	NA	NA	NA	NA	3.525	19.955	13.271	3.577	3.525	19.955	13.271	2.2881	3.577	-176.751	179.342	102.715	90.089	-81.221	81.18	2.527	23.025	1.32402	38.0009
MilliQ_2019_1pst	MilliQ_2019_1	MilliQ_2019_pst	MilliQ_2019	1	pst	10	11	4	399	399	399	0	0	26	15.25	11.815	3	NA	NA	NA	NA	26	0	26	10.75	11.815	NA	NA	NA	NA	3	12	8.667	4.933	3	12	8.667	1.49431	4.933	-90	-90	-90	0	0	0	0	0	1	2.99988
MilliQ_2019_1pst	MilliQ_2019_1	MilliQ_2019_pst	MilliQ_2019	1	pst	11	12	29	96	399	258.885	96.222	0	163	71.275	53.185	28	NA	NA	NA	NA	370.936	0	344.061	178.341	109.026	NA	NA	NA	NA	5	21.409	13.248	4.492	5	21.409	13.248	2.28414	4.492	-9.393	90	31.065	25.222	-27.543	46.254	2.201	19.097	1.07811	27.9994
MilliQ_2019_1pst	MilliQ_2019_1	MilliQ_2019_pst	MilliQ_2019	1	pst	12	13	27	0	242.829	116.672	65.432	4.011	206	102.312	70.274	26	NA	NA	NA	NA	360.31	0	315.857	162.073	92.219	NA	NA	NA	NA	7.18	22.389	13.858	4.307	7.18	22.389	13.858	2.38931	4.307	-176.613	179.339	111.517	87.857	-28.522	42.71	1.125	18.256	1.14074	26.0001
MilliQ_2019_1pst	MilliQ_2019_1	MilliQ_2019_pst	MilliQ_2019	1	pst	13	14	28	63.967	165	107.299	34.952	0	299	141.922	92.577	27	NA	NA	NA	NA	325.319	0	310.575	161.146	95.744	NA	NA	NA	NA	2.236	19.011	12.049	2.951	2.236	19.011	12.049	2.07741	2.951	-118.292	-26.565	-72.651	19.396	-9.365	51.536	3.429	11.451	1.04747	26.9997
MilliQ_2019_1pst	MilliQ_2019_1	MilliQ_2019_pst	MilliQ_2019	1	pst	14	15	20	0	88	41.076	27.774	174	299	237.074	39.969	19	NA	NA	NA	NA	160.028	0	152.869	77.803	48.49	NA	NA	NA	NA	1.715	16.819	8.423	3.578	1.715	16.819	8.423	1.45224	3.578	-140.547	180	-95.272	85.242	-146.249	125.237	5	51.782	1.04683	18.9989
MilliQ_2019_1pst	MilliQ_2019_1	MilliQ_2019_pst	MilliQ_2019	1	pst	15	16	11	0	82	42.787	26.801	190	299	242.931	39.989	10	17.8	18.8	18.3	0.707	140.778	0	136.4	68.419	47.579	NA	NA	NA	NA	3	23.36	14.078	5.95	3	23.36	14.078	2.42724	5.95	0	67.482	47.968	21.431	-56.085	19.923	-3.238	21.891	1.0321	9.99986
MilliQ_2019_1pst	MilliQ_2019_1	MilliQ_2019_pst	MilliQ_2019	1	pst	16	18	30	0	399	196.209	122.218	0	65.542	48.227	21.882	29	NA	NA	NA	NA	415.473	0	402.773	203.617	122.949	NA	NA	NA	NA	8.104	20.553	14.327	2.986	8.104	20.553	14.327	2.47017	2.986	-179.956	180	-35.714	168.108	-35.216	23.306	0.409	10.908	1.03153	28.9993
MilliQ_2019_2pre	MilliQ_2019_2	MilliQ_2019_pre	MilliQ_2019	2	pre	1	1	4	251	280	265.25	12.527	299	299	299	0	3	NA	NA	NA	NA	29	0	29	14.25	12.527	NA	NA	NA	NA	9	10	9.667	0.577	9	10	9.667	1.66672	0.577	0	0	0	0	0	0	0	0	1	2.9999
MilliQ_2019_2pre	MilliQ_2019_2	MilliQ_2019_pre	MilliQ_2019	2	pre	2	2	36	27	330	167.524	92.126	192.115	299	247.978	32.217	35	NA	NA	NA	NA	455.479	0	303	159.073	80.542	NA	NA	NA	NA	2	26.691	13.014	5.083	2	26.691	13.014	2.24379	5.083	-75.658	73.613	3.797	48.527	-65.483	34.61	1.495	25.176	1.50323	34.9992
MilliQ_2019_2pre	MilliQ_2019_2	MilliQ_2019_pre	MilliQ_2019	2	pre	3	3	3	74	85	78.333	5.859	0	0	0	0	2	NA	NA	NA	NA	11	0	11	4.333	5.859	NA	NA	NA	NA	2	9	5.5	4.95	2	9	5.5	0.948276	4.95	0	0	0	0	0	0	0	NA	1	2
MilliQ_2019_2pre	MilliQ_2019_2	MilliQ_2019_pre	MilliQ_2019	2	pre	4	4	13	0	143.67	78.735	51.277	4.383	116	54.641	35.262	12	NA	NA	NA	NA	191.876	0	179.576	80.894	60.631	NA	NA	NA	NA	7.09	21.123	15.99	3.584	7.09	21.123	15.99	2.7569	3.584	78.378	175.532	141.113	23.156	-19.202	63.917	5.222	24.007	1.06849	11.9997
MilliQ_2019_2pre	MilliQ_2019_2	MilliQ_2019_pre	MilliQ_2019	2	pre	5	6	32	0	399	197.483	122.186	31	117	68.927	25.006	31	NA	NA	NA	NA	410.246	0	408.163	207.263	124.562	NA	NA	NA	NA	10.13	16.993	13.234	1.35	10.13	16.993	13.234	2.28172	1.35	-177.599	-156.831	-167.934	5.886	-8.851	10.117	-0.427	4.465	1.0051	30.9994
MilliQ_2019_2pre	MilliQ_2019_2	MilliQ_2019_pre	MilliQ_2019	2	pre	6	7	13	0	93	52.22	29.827	0	166	83.749	55.169	12	NA	NA	NA	NA	191.871	0	190.276	97.594	62.435	NA	NA	NA	NA	10.188	23.963	15.989	3.643	10.188	23.963	15.989	2.75672	3.643	-71.096	-47.217	-60.936	7.517	-8.776	5.668	-1.777	4.638	1.00838	12.0002
MilliQ_2019_2pre	MilliQ_2019_2	MilliQ_2019_pre	MilliQ_2019	2	pre	7	8	58	0	399	210.552	112.142	120.09	197.604	158.331	25.735	57	NA	NA	NA	NA	441.5	0	399.606	214.179	113.863	NA	NA	NA	NA	1.318	13.526	7.746	2.771	1.318	13.526	7.746	1.33552	2.771	-99.579	164.224	-0.412	37.873	-155.735	178.119	7.113	41.723	1.10484	56.9972
MilliQ_2019_2pre	MilliQ_2019_2	MilliQ_2019_pre	MilliQ_2019	2	pre	8	9	27	0	362	181.306	113.033	0	134	74.358	41.128	26	NA	NA	NA	NA	387.527	0	386.005	195.51	120.089	NA	NA	NA	NA	6.868	19.426	14.905	2.503	6.868	19.426	14.905	2.56983	2.503	145.001	169.067	159.845	5.284	-3.095	11.94	0.963	3.491	1.00394	25.9998
MilliQ_2019_2pre	MilliQ_2019_2	MilliQ_2019_pre	MilliQ_2019	2	pre	9	10	12	0	61	33.387	20.779	150	299	225.659	50.449	11	NA	NA	NA	NA	161.896	0	161.003	78.402	54.506	NA	NA	NA	NA	8.15	21.943	14.718	3.904	8.15	21.943	14.718	2.53759	3.904	-128.202	-104.286	-112.778	6.811	-16.815	4.81	-1.812	6.981	1.00555	10.9999
MilliQ_2019_2pre	MilliQ_2019_2	MilliQ_2019_pre	MilliQ_2019	2	pre	10	11	22	0	135	75.185	41.724	0	148.133	84.851	51.841	21	NA	NA	NA	NA	213.72	0	197.385	104.078	66.114	NA	NA	NA	NA	2	14.764	10.177	2.536	2	14.764	10.177	1.75466	2.536	-176.702	180	86.504	108.512	-68.895	28.633	0.347	18.667	1.08276	21.0003
MilliQ_2019_2pre	MilliQ_2019_2	MilliQ_2019_pre	MilliQ_2019	2	pre	11	12	16	255	399	327.278	46.511	0	146	71.482	46.972	15	NA	NA	NA	NA	205.816	0	205.066	103.445	66.071	NA	NA	NA	NA	9.865	17.866	13.721	2.222	9.865	17.866	13.721	2.36569	2.222	-141.527	-123.531	-134.313	5.316	-5.082	17.996	1.214	6.79	1.00366	15.0001
MilliQ_2019_2pre	MilliQ_2019_2	MilliQ_2019_pre	MilliQ_2019	2	pre	12	13	30	105	199	169.671	27.451	0	299	159.2	89.296	29	31.3	31.3	31.3	NA	323.958	0	313.428	155.035	91.691	NA	NA	NA	NA	4.76	18.215	11.171	2.497	4.76	18.215	11.171	1.92603	2.497	-92.439	-42.487	-72.905	14.778	-13.359	11.37	-0.743	5.834	1.0336	28.9999
MilliQ_2019_2pre	MilliQ_2019_2	MilliQ_2019_pre	MilliQ_2019	2	pre	13	14	23	78	198	140.99	37.786	0	299	146.166	91.094	22	32.4	32.4	32.4	NA	325.207	0	322.182	156.965	98.497	NA	NA	NA	NA	12.463	18.974	14.782	1.619	12.463	18.974	14.782	2.54862	1.619	99.697	125.116	111.718	8.064	-10.007	9.562	0.649	6.521	1.00939	22.0002
MilliQ_2019_2pre	MilliQ_2019_2	MilliQ_2019_pre	MilliQ_2019	2	pre	14	16	7	308	399	349.959	33.374	261	299	281.049	14.695	6	NA	NA	NA	NA	99.904	0	98.615	45.741	36.315	NA	NA	NA	NA	8	23.26	16.651	6.114	8	23.26	16.651	2.87086	6.114	-35.734	0	-19.699	11.483	-35.734	15.761	-3.749	19.254	1.01307	5.99988
MilliQ_2019_2pre	MilliQ_2019_2	MilliQ_2019_pre	MilliQ_2019	2	pre	15	17	4	0	31	17.188	14.064	0	19	8.123	9.645	3	NA	NA	NA	NA	37.601	0	36.359	16.216	16.809	NA	NA	NA	NA	5	19.621	12.534	7.321	5	19.621	12.534	2.16103	7.321	136.564	180	157.149	21.807	-43.436	18.319	-12.559	43.668	1.03416	2.99992
MilliQ_2019_2pre	MilliQ_2019_2	MilliQ_2019_pre	MilliQ_2019	2	pre	16	20	10	227	280.474	258.196	16.874	252.331	299	276.416	19.177	9	NA	NA	NA	NA	79.286	0	70.975	39.348	24.088	NA	NA	NA	NA	3.117	14.538	8.81	4.184	3.117	14.538	8.81	1.51897	4.184	-71.267	0	-38.695	29.28	-50.797	32.525	-1.001	25.365	1.1171	8.99955
MilliQ_2019_2pre	MilliQ_2019_2	MilliQ_2019_pre	MilliQ_2019	2	pre	17	21	20	297.788	399	352.911	33.222	129	237.712	181.341	32.436	19	NA	NA	NA	NA	164.236	0	148.533	79.112	45.947	NA	NA	NA	NA	5.75	15.626	8.644	2.903	5.75	15.626	8.644	1.49034	2.903	-94.118	-0.006	-49.822	27.85	-53.254	41.087	-0.601	26.765	1.10572	19
MilliQ_2019_2pre	MilliQ_2019_2	MilliQ_2019_pre	MilliQ_2019	2	pre	18	22	19	260	305	280.054	14.056	0	299	144.006	92.606	19	NA	NA	NA	NA	303.775	0	302.367	145.427	93.617	NA	NA	NA	NA	11.902	38.896	16.876	5.693	11.902	19.448	15.796	2.72345	1.745	70.842	92.187	81.39	5.887	-8.643	7.311	0.147	4.091	1.00466	18.0004
MilliQ_2019_2pre	MilliQ_2019_2	MilliQ_2019_pre	MilliQ_2019	2	pre	19	23	26	0	58.466	34.05	16.922	0	217	118.071	67.685	25	NA	NA	NA	NA	238.578	0	223.618	120.024	69.269	NA	NA	NA	NA	5	14.167	9.543	1.977	5	14.167	9.543	1.64534	1.977	78.071	150.662	104.299	20.69	-60.662	23.16	0.406	17.833	1.0669	25.0003
MilliQ_2019_2pre	MilliQ_2019_2	MilliQ_2019_pre	MilliQ_2019	2	pre	20	24	18	13.399	28.903	21.981	5.254	0	299	150.152	96.793	18	NA	NA	NA	NA	302.253	0	299.167	150.314	96.867	NA	NA	NA	NA	10.211	35.954	17.78	5.066	10.211	19.46	16.722	2.8831	1.959	75.695	105.573	91	8.849	-12.089	6.891	-0.71	6.673	1.01032	16.9996
MilliQ_2019_2pre	MilliQ_2019_2	MilliQ_2019_pre	MilliQ_2019	2	pre	21	25	24	196	399	299.113	63.856	28	299	162.748	84.869	23	NA	NA	NA	NA	342.32	0	338.6	170.909	106.145	NA	NA	NA	NA	11.787	18.758	14.883	2.025	11.787	18.758	14.883	2.56603	2.025	-69.553	-34.359	-53.11	8.844	-11.316	20.539	1.145	7.114	1.01099	23.0007
MilliQ_2019_2pre	MilliQ_2019_2	MilliQ_2019_pre	MilliQ_2019	2	pre	22	26	28	0	399	201.05	120.668	8	23.284	17.752	3.744	27	NA	NA	NA	NA	400.85	0	399.18	197.986	120.685	NA	NA	NA	NA	10.835	20.755	14.846	2.329	10.835	20.755	14.846	2.55966	2.329	-179.714	179.919	-18.362	177.996	-6.505	10.158	0.436	4.635	1.00418	27.0005
MilliQ_2019_2pre	MilliQ_2019_2	MilliQ_2019_pre	MilliQ_2019	2	pre	23	27	50	0	399	179.048	116.961	155	289.595	240.166	42.682	49	NA	NA	NA	NA	444.008	0	416.655	199.296	122.825	NA	NA	NA	NA	0.781	14.448	9.061	3.448	0.781	14.448	9.061	1.56224	3.448	-27.957	172.625	23.767	35.838	-27.188	159.418	6.744	28.248	1.06565	49.0021
MilliQ_2019_2pre	MilliQ_2019_2	MilliQ_2019_pre	MilliQ_2019	2	pre	24	28	24	208	369	289.752	50.184	0	299	142.604	91.462	23	NA	NA	NA	NA	344.841	0	339.591	176.572	104.153	NA	NA	NA	NA	9.584	19.426	14.993	2.351	9.584	19.426	14.993	2.585	2.351	-84.345	-48.02	-61.918	10.237	-14.472	14.287	-0.667	7.973	1.01546	23.0001
MilliQ_2019_2pre	MilliQ_2019_2	MilliQ_2019_pre	MilliQ_2019	2	pre	25	29	27	76	399	223.134	98.804	0	144	88.956	37.626	26	NA	NA	NA	NA	373.806	0	353.645	184.564	105.209	NA	NA	NA	NA	7.54	19.967	14.377	2.806	7.54	19.967	14.377	2.47879	2.806	-178.58	178.66	-114.709	108.175	-18.31	28.984	1.765	10.959	1.05701	26.0003
MilliQ_2019_2pre	MilliQ_2019_2	MilliQ_2019_pre	MilliQ_2019	2	pre	26	30	14	0	66.16	30.922	21.449	101	293.226	194.658	62.512	13	NA	NA	NA	NA	204.742	0	203.293	98.677	66.015	NA	NA	NA	NA	11	19.141	15.749	1.943	11	19.141	15.749	2.71534	1.943	58.247	90	71.51	7.622	-31.753	16.116	-1.521	11.496	1.00713	13.0003
MilliQ_2019_2pre	MilliQ_2019_2	MilliQ_2019_pre	MilliQ_2019	2	pre	27	31	24	39	175	122.355	42.157	0	299	157.035	90.415	23	NA	NA	NA	NA	341.014	0	328.477	165.324	98.551	NA	NA	NA	NA	10.427	19.313	14.827	2.272	10.427	19.313	14.827	2.55638	2.272	-91.116	-36.946	-66.304	15.747	-17.85	16.664	-0.469	8.368	1.03817	22.9995
MilliQ_2019_2pre	MilliQ_2019_2	MilliQ_2019_pre	MilliQ_2019	2	pre	28	32	22	295	368	332.984	25.49	0	299	151.271	96.643	21	NA	NA	NA	NA	310.56	0	307.782	156.053	99.808	NA	NA	NA	NA	0.737	25.901	14.789	6.586	0.737	25.901	14.789	2.54983	6.586	28.538	89.38	72.449	14.107	-35.221	57.966	0.732	16.302	1.00903	20.9994
MilliQ_2019_2pre	MilliQ_2019_2	MilliQ_2019_pre	MilliQ_2019	2	pre	29	33	32	8.107	399	224.454	123.742	153.639	177.361	164.783	6.584	31	NA	NA	NA	NA	401.65	0	391.278	216.68	123.833	NA	NA	NA	NA	5.561	18.733	12.956	3.3	5.561	18.733	12.956	2.23379	3.3	-56.137	36.4	1.628	16.371	-49.082	26.666	0.923	14.5	1.02651	31.0011
MilliQ_2019_2pre	MilliQ_2019_2	MilliQ_2019_pre	MilliQ_2019	2	pre	30	35	17	263	399	332.974	42.486	117	299	208.541	58.767	16	255	255	255	NA	233.221	0	227.2	112.963	72.361	NA	NA	NA	NA	9.411	19.612	14.576	2.476	9.411	19.612	14.576	2.5131	2.476	103.127	145.852	126.76	13.947	-22.295	17.105	0.413	11.339	1.0265	16.0003
MilliQ_2019_2pst	MilliQ_2019_2	MilliQ_2019_pst	MilliQ_2019	2	pst	1	1	11	345	369.31	360.786	8.566	0	77.371	35.363	27.491	10	NA	NA	NA	NA	88.513	0	80.472	42.844	28.2	NA	NA	NA	NA	2	12.522	8.851	3.017	2	12.522	8.851	1.52603	3.017	-137.379	180	-75.845	92.65	-59.161	26.247	-6.882	26.217	1.09992	10.0003
MilliQ_2019_2pst	MilliQ_2019_2	MilliQ_2019_pst	MilliQ_2019	2	pst	2	2	21	156.685	238	191.601	26.962	0	270.262	136.333	87.153	20	NA	NA	NA	NA	285.321	0	282.23	138.505	91.07	NA	NA	NA	NA	2	22.981	14.266	4.096	2	22.981	14.266	2.45966	4.096	-83.16	0	-70.393	17.706	-5.69	66.612	4.202	15.723	1.01095	20.0001
MilliQ_2019_2pst	MilliQ_2019_2	MilliQ_2019_pst	MilliQ_2019	2	pst	3	4	5	0	0	0	0	252	278	265.6	9.864	4	NA	NA	NA	NA	26	0	26	13.6	9.864	NA	NA	NA	NA	5	9	6.5	1.915	5	9	6.5	1.12069	1.915	90	90	90	0	0	0	0	0	1	4
MilliQ_2019_2pst	MilliQ_2019_2	MilliQ_2019_pst	MilliQ_2019	2	pst	4	5	8	322.442	399	358.916	28.319	51	91.958	71.975	14.666	7	NA	NA	NA	NA	87.057	0	86.826	45.247	31.881	NA	NA	NA	NA	3.931	18.26	12.437	4.366	3.931	18.26	12.437	2.14431	4.366	140.945	157.853	150.923	5.53	-7.648	4.454	-1.603	4.893	1.00266	6.99984
MilliQ_2019_2pst	MilliQ_2019_2	MilliQ_2019_pst	MilliQ_2019	2	pst	5	6	27	0	317.251	167.902	97.096	98.714	235	180.023	43.523	26	NA	NA	NA	NA	353.414	0	345.286	170.455	105.726	NA	NA	NA	NA	8.199	18.152	13.593	1.926	8.199	18.152	13.593	2.34362	1.926	123.885	179.781	156.287	12.796	-8.39	20.013	2.236	6.124	1.02354	25.9997
MilliQ_2019_2pst	MilliQ_2019_2	MilliQ_2019_pst	MilliQ_2019	2	pst	6	7	39	60	399	233.97	102.515	0	299	150.578	92.983	38	NA	NA	NA	NA	458.828	0	452.02	228.802	138.195	NA	NA	NA	NA	3	19.741	12.074	3.098	3	19.741	12.074	2.08172	3.098	-66.215	0	-39.888	12.464	-48.076	52.225	0	12.98	1.01506	38.0013
MilliQ_2019_2pst	MilliQ_2019_2	MilliQ_2019_pst	MilliQ_2019	2	pst	7	8	23	0	267	137.667	82.337	186	299	236.925	37.097	22	NA	NA	NA	NA	297.537	0	289.928	143.571	90.121	NA	NA	NA	NA	8	19.675	13.524	2.267	8	19.675	13.524	2.33172	2.267	-177.067	180	-124.911	99.315	-14.519	42.82	0.14	12.682	1.02624	22.0007
MilliQ_2019_2pst	MilliQ_2019_2	MilliQ_2019_pst	MilliQ_2019	2	pst	8	9	9	379.855	399	386.221	7.475	0	107	59.492	37.597	8	NA	NA	NA	NA	114.75	0	108.503	59.902	38.013	NA	NA	NA	NA	5	19.619	14.344	4.398	5	19.619	14.344	2.4731	4.398	40.375	100.573	82.223	19.029	-32.687	49.625	1.452	26.022	1.05757	7.99986
MilliQ_2019_2pst	MilliQ_2019_2	MilliQ_2019_pst	MilliQ_2019	2	pst	9	10	7	384.812	399	392.385	6.451	152	223	186.55	27.07	6	NA	NA	NA	NA	78.808	0	71	35.666	27.094	NA	NA	NA	NA	6	18.799	13.135	4.105	6	18.799	13.135	2.26466	4.105	51.27	126.992	87.31	26.036	-25.268	36.992	-7.746	25.381	1.10997	5.99985
MilliQ_2019_2pst	MilliQ_2019_2	MilliQ_2019_pst	MilliQ_2019	2	pst	10	11	39	0	354	197.659	108.577	0	103	66.584	29.08	38	NA	NA	NA	NA	384.343	0	368.68	171.309	110.233	NA	NA	NA	NA	1.39	14.407	10.114	3.058	1.39	14.407	10.114	1.74379	3.058	-176.633	180	116.473	115.521	-55.653	52.091	-0.313	15.249	1.04248	38.0011
MilliQ_2019_2pst	MilliQ_2019_2	MilliQ_2019_pst	MilliQ_2019	2	pst	11	12	27	84	268	182.874	55.16	0	299	152.705	91.469	26	NA	NA	NA	NA	357.303	0	351.08	174.917	106.665	NA	NA	NA	NA	10.906	17.144	13.742	1.328	10.906	17.144	13.742	2.36931	1.328	101.801	146.213	121.504	10.884	-22.831	13.198	0.416	8.329	1.01773	26.0008
MilliQ_2019_2pst	MilliQ_2019_2	MilliQ_2019_pst	MilliQ_2019	2	pst	12	13	27	185	358	275.895	51.388	0	299	149.058	93.563	26	NA	NA	NA	NA	350.555	0	345.442	175.561	106.371	NA	NA	NA	NA	4.568	16.658	13.483	2.818	4.568	16.658	13.483	2.32466	2.818	-85.206	-44.081	-60.451	10.177	-18.364	14.937	-0.588	7.125	1.0148	25.9998
MilliQ_2019_2pst	MilliQ_2019_2	MilliQ_2019_pst	MilliQ_2019	2	pst	13	14	29	0	55.588	23.879	19.104	77	299	189.266	67.013	28	NA	NA	NA	NA	234.147	0	228.712	114.949	69.389	NA	NA	NA	NA	6.608	11.307	8.362	1.005	6.608	11.307	8.362	1.44172	1.005	47.895	92.979	75.49	13.038	-23.549	19.591	0.11	8.699	1.02376	28.0013
MilliQ_2019_2pst	MilliQ_2019_2	MilliQ_2019_pst	MilliQ_2019	2	pst	14	15	35	0	379	207.935	118.752	0	136.719	91.654	43.919	34	NA	NA	NA	NA	433.039	0	394.64	196.368	122.913	NA	NA	NA	NA	1	16.221	12.736	2.499	1	16.221	12.736	2.19586	2.499	-176.226	180	68.575	143.54	-80.684	35.057	0.114	18.227	1.0973	34.0012
MilliQ_2019_2pst	MilliQ_2019_2	MilliQ_2019_pst	MilliQ_2019	2	pst	15	16	32	55	398.32	227.653	105.005	0	135.685	58.242	41.14	31	NA	NA	NA	NA	376.726	0	369.16	182.424	112.422	NA	NA	NA	NA	7	17.093	12.152	1.816	7	17.093	12.152	2.09517	1.816	0	46.354	21.203	11.977	-21.125	39.748	0.604	9.357	1.0205	31.0012
MilliQ_2019_2pst	MilliQ_2019_2	MilliQ_2019_pst	MilliQ_2019	2	pst	16	17	22	164	195	179.252	9.509	0	299	146.695	94.076	21	NA	NA	NA	NA	301.422	0	300.603	153.13	94.534	NA	NA	NA	NA	8.546	17.954	14.353	1.869	8.546	17.954	14.353	2.47466	1.869	-102.493	-87.791	-95.857	4.323	-6.542	11.637	0.368	4.267	1.00272	21.0006
MilliQ_2019_2pst	MilliQ_2019_2	MilliQ_2019_pst	MilliQ_2019	2	pst	17	18	2	399	399	399	0	136	137	136.5	0.707	1	NA	NA	NA	NA	1	0	1	0.5	0.707	NA	NA	NA	NA	1	1	1	NA	1	1	1	0.172414	NA	90	90	90	NA	NA	NA	NA	NA	1	1
MilliQ_2019_2pst	MilliQ_2019_2	MilliQ_2019_pst	MilliQ_2019	2	pst	18	19	27	27	111	71.847	26.28	0	299	140.009	92.421	26	NA	NA	NA	NA	327.46	0	310.575	145.571	95.785	NA	NA	NA	NA	7.822	17.259	12.595	2.019	7.822	17.259	12.595	2.17155	2.019	74.506	137.081	105.375	18.575	-23.369	18.063	0.477	12.919	1.05437	25.9992
MilliQ_2019_2pst	MilliQ_2019_2	MilliQ_2019_pst	MilliQ_2019	2	pst	19	20	6	0	67	35.517	24.488	0	48	23.74	17.067	5	NA	NA	NA	NA	82.737	0	82.42	39.466	29.793	NA	NA	NA	NA	13.791	22.226	16.547	3.455	13.791	22.226	16.547	2.85293	3.455	135.011	149.833	144.646	5.629	-3.326	14.822	2.66	8.223	1.00385	5.00012
MilliQ_2019_2pst	MilliQ_2019_2	MilliQ_2019_pst	MilliQ_2019	2	pst	20	21	21	269.69	384	328.877	39.153	0	299	144.424	90.562	20	NA	NA	NA	NA	330.128	0	318.248	164.351	98.242	NA	NA	NA	NA	11.881	24.968	16.506	3.235	11.881	24.968	16.506	2.84586	3.235	-144.909	-74.308	-110.636	16.095	-32.685	21.345	1.685	11.532	1.03733	20.0005
MilliQ_2019_2pst	MilliQ_2019_2	MilliQ_2019_pst	MilliQ_2019	2	pst	21	22	20	0	165	86.714	53.045	100	299	194.662	59.406	19	NA	NA	NA	NA	261.828	0	258.507	130.75	79.11	NA	NA	NA	NA	12.737	16.793	13.78	0.938	12.737	16.793	13.78	2.37586	0.938	-139.915	-114.526	-129.746	9.37	-16.496	8.609	-1.059	6.471	1.01285	19.0006
MilliQ_2019_2pst	MilliQ_2019_2	MilliQ_2019_pst	MilliQ_2019	2	pst	22	23	23	127	399	264.303	83.356	104	299	196.029	61.876	22	NA	NA	NA	NA	339.121	0	334.677	171.68	103.715	NA	NA	NA	NA	12.765	20.855	15.415	1.806	12.765	20.855	15.415	2.65776	1.806	-51.142	-12.121	-35.587	9.545	-10.579	16.604	1.858	8.096	1.01328	21.9994
MilliQ_2019_2pst	MilliQ_2019_2	MilliQ_2019_pst	MilliQ_2019	2	pst	23	24	24	82	171	123.982	30.689	0	299	151.235	94.281	23	NA	NA	NA	NA	315.3	0	311.965	153.765	98.904	NA	NA	NA	NA	0	23.473	13.709	3.7	0	23.473	13.709	2.36362	3.7	-89.527	0	-69.957	17.195	-89.527	24.325	-3.506	20.49	1.01069	22.9995
MilliQ_2019_2pst	MilliQ_2019_2	MilliQ_2019_pst	MilliQ_2019	2	pst	24	25	25	55.262	151	100.317	33.287	0	299	155.165	93.91	24	NA	NA	NA	NA	320.361	0	311.681	163.331	99.467	NA	NA	NA	NA	9.003	16.64	13.348	1.995	9.003	16.64	13.348	2.30138	1.995	69.278	129.652	105.005	14.881	-26.431	18.231	-0.242	10.515	1.02785	24.0007
MilliQ_2019_2pst	MilliQ_2019_2	MilliQ_2019_pst	MilliQ_2019	2	pst	25	26	28	101	235	168.369	42.363	0	299	150.002	93.793	27	NA	NA	NA	NA	328.495	0	327.654	163.241	102.878	NA	NA	NA	NA	1	18.479	12.166	3.151	1	18.479	12.166	2.09759	3.151	-117.242	180	-103.02	56.606	-6.591	71.43	2.744	14.208	1.00257	27.0011
MilliQ_2019_2pst	MilliQ_2019_2	MilliQ_2019_pst	MilliQ_2019	2	pst	26	27	33	59	399	229.813	103.892	0	243	127.352	71.52	32	NA	NA	NA	NA	427.34	0	417.91	205.018	125.99	NA	NA	NA	NA	7.469	16.893	13.354	1.718	7.469	16.893	13.354	2.30241	1.718	-167.651	-113.104	-144.586	11.983	-21.197	26.884	0.918	10.263	1.02256	32.0009
MilliQ_2019_2pst	MilliQ_2019_2	MilliQ_2019_pst	MilliQ_2019	2	pst	27	29	30	40.101	102	59.363	19.311	0	299	144.265	92.42	29	NA	NA	NA	NA	326.114	0	304.573	155.935	93.664	NA	NA	NA	NA	4	13.816	11.245	2.088	4	13.816	11.245	1.93879	2.088	-109.29	0	-77.499	24.374	-25.168	59.472	3.885	16.914	1.07073	29.0008
MilliQ_2019_2pst	MilliQ_2019_2	MilliQ_2019_pst	MilliQ_2019	2	pst	28	30	42	0	399	201.692	120.585	59	248	162.306	49.074	41	NA	NA	NA	NA	495.182	0	441.5	219.633	129.337	NA	NA	NA	NA	1.233	19.177	12.078	4.015	1.233	19.177	12.078	2.08241	4.015	-108.069	168.206	-25.687	43.306	-112.494	141.964	1.335	35.766	1.12159	40.9987
MilliQ_2019_2pst	MilliQ_2019_2	MilliQ_2019_pst	MilliQ_2019	2	pst	29	31	26	28	55.596	49.277	7.21	0	299	155.403	93.661	25	NA	NA	NA	NA	308.518	0	299.603	155.567	93.686	NA	NA	NA	NA	4	17.816	12.341	2.182	4	17.816	12.341	2.12776	2.182	75.909	180	96.044	20.225	-10.735	61.724	3.432	13.265	1.02976	24.9994
MilliQ_2019_2pst	MilliQ_2019_2	MilliQ_2019_pst	MilliQ_2019	2	pst	30	32	26	0	399	198.031	122.776	123	168	143.413	12.926	25	NA	NA	NA	NA	402.419	0	401.53	202.498	123.401	NA	NA	NA	NA	13.687	18.719	16.097	1.082	13.687	18.719	16.097	2.77534	1.082	-179.82	178.401	-159.239	70.43	-8.602	6.074	-0.51	4.023	1.00221	24.9996
MilliQ_2019_2pst	MilliQ_2019_2	MilliQ_2019_pst	MilliQ_2019	2	pst	31	35	9	0	71	31.59	25.32	0	72	40.945	24.196	8	NA	NA	NA	NA	102.042	0	101.119	44.329	34.978	NA	NA	NA	NA	6.301	17.76	12.755	3.73	6.301	17.76	12.755	2.19914	3.73	-56.458	-32.94	-45.9	8.412	-13.984	21.514	-0.284	12.95	1.00913	8.00016
MilliQ_2019_2pst	MilliQ_2019_2	MilliQ_2019_pst	MilliQ_2019	2	pst	32	36	22	281.299	364	320.768	25.82	0	299	149.065	93.073	21	255	255	255	NA	317.272	0	309.517	154.55	96.298	NA	NA	NA	NA	6.89	20.114	15.108	3.369	6.89	20.114	15.108	2.60483	3.369	-98.668	-55.54	-75.467	13.56	-26.034	25.925	1.425	12.246	1.02506	21.0003
MilliQ_2019_2pst	MilliQ_2019_2	MilliQ_2019_pst	MilliQ_2019	2	pst	33	37	25	310	399	352.185	26.98	62	299	178.468	74.925	24	0	255	127.5	180.312	255.159	0	253.16	127.723	79.597	NA	NA	NA	NA	4	18.773	10.632	3.104	4	18.773	10.632	1.8331	3.104	-90	-56.768	-70.501	7.57	-32.513	19.454	-0.594	9.543	1.0079	23.9992
MilliQ_2019_3pre	MilliQ_2019_3	MilliQ_2019_pre	MilliQ_2019	3	pre	1	1	19	261.645	399	307.046	47.382	170	297.807	215.58	37.615	18	NA	NA	NA	NA	232.977	0	176.761	93.705	49.88	NA	NA	NA	NA	7.265	20.749	12.943	4.093	7.265	20.749	12.943	2.23155	4.093	-112.749	15.454	-48.251	40.584	-19.403	35.399	6.083	17.909	1.31803	18.0002
MilliQ_2019_3pre	MilliQ_2019_3	MilliQ_2019_pre	MilliQ_2019	3	pre	2	2	20	272	280.022	277	2.034	0	299	147.813	92.067	19	NA	NA	NA	NA	299.61	0	299.042	147.822	92.074	NA	NA	NA	NA	7.136	23.513	15.769	3.701	7.136	23.513	15.769	2.71879	3.701	84.61	99.342	91.033	3.846	-6.398	3.66	0.02	3.109	1.0019	18.9999
MilliQ_2019_3pre	MilliQ_2019_3	MilliQ_2019_pre	MilliQ_2019	3	pre	3	4	17	195.401	303	235.664	36.402	218.282	299	253.673	28.126	16	NA	NA	NA	NA	212.785	0	96	65.045	26.016	NA	NA	NA	NA	6.786	21.46	13.299	4.08	6.786	21.46	13.299	2.29293	4.08	-117.962	52.247	-8.182	63.479	-13.834	43.464	11.254	15.192	2.21651	16.0001
MilliQ_2019_3pre	MilliQ_2019_3	MilliQ_2019_pre	MilliQ_2019	3	pre	4	5	13	363	399	376.936	12.252	0	153	77.781	51.459	12	NA	NA	NA	NA	160.063	0	157.178	78.565	52.611	NA	NA	NA	NA	6	19.268	13.339	4.22	6	19.268	13.339	2.29983	4.22	-126.566	-90	-101.731	10.97	-36.566	13.794	-0.196	14.05	1.01835	11.9996
MilliQ_2019_3pre	MilliQ_2019_3	MilliQ_2019_pre	MilliQ_2019	3	pre	5	7	50	0	399	202.255	121.146	4	116.884	63.205	34.7	49	NA	NA	NA	NA	432.339	0	412.84	205.877	125.321	NA	NA	NA	NA	1	13.045	8.823	1.773	1	13.045	8.823	1.52121	1.773	-179.173	178.583	100.34	127.551	-16.954	73.763	3.75	15.996	1.04723	49.0014
MilliQ_2019_3pre	MilliQ_2019_3	MilliQ_2019_pre	MilliQ_2019	3	pre	6	8	30	106.882	354	207.511	83.635	0	299	157.432	90.527	29	31	255	143	158.392	414.876	0	384.034	204.161	122.486	NA	NA	NA	NA	2	21.418	14.306	3.654	2	21.418	14.306	2.46655	3.654	-154.612	180	-116.142	61.222	-29.073	49.622	3.214	14.823	1.08031	29.0001
MilliQ_2019_3pre	MilliQ_2019_3	MilliQ_2019_pre	MilliQ_2019	3	pre	7	9	54	9	103.549	70.557	26.674	0	299	154.718	97.715	53	NA	NA	NA	NA	463.77	0	308.508	159.046	97.763	NA	NA	NA	NA	1	13.754	8.75	3.213	1	13.754	8.75	1.50862	3.213	-164.594	180	-45.586	86.627	-99.165	180	10.385	51.323	1.50327	53.0023
MilliQ_2019_3pre	MilliQ_2019_3	MilliQ_2019_pre	MilliQ_2019	3	pre	8	10	9	0	79	39.62	30.173	0	79	40.529	26.938	8	NA	NA	NA	NA	115.918	0	111.723	55.582	39.894	NA	NA	NA	NA	9	19.518	14.49	3.47	9	19.518	14.49	2.49828	3.47	-90	-31.127	-48.541	19.343	-9.765	55.025	4.403	22.718	1.03755	7.99986
MilliQ_2019_3pre	MilliQ_2019_3	MilliQ_2019_pre	MilliQ_2019	3	pre	9	11	41	0	268	142.005	86.26	146.111	299	213.515	39.056	40	NA	NA	NA	NA	396.949	0	307.612	154.77	90.418	NA	NA	NA	NA	0.286	14.998	9.924	3.446	0.286	14.998	9.924	1.71103	3.446	-178.778	176.339	-58.086	128.022	-174.247	87.7	-4.449	46.46	1.29042	39.9989
MilliQ_2019_3pre	MilliQ_2019_3	MilliQ_2019_pre	MilliQ_2019	3	pre	10	12	10	378.555	399	391.456	8.546	134	179	151.42	17.537	9	NA	NA	NA	NA	70.435	0	43	21.092	14.619	NA	NA	NA	NA	2	14.349	7.826	4.294	2	14.349	7.826	1.34931	4.294	-90	174.042	81.776	79.138	-95.958	50.086	-22.5	42.831	1.63802	9.00013
MilliQ_2019_3pre	MilliQ_2019_3	MilliQ_2019_pre	MilliQ_2019	3	pre	11	13	33	60	399	219.466	101.256	0	260	153.009	83.261	32	NA	NA	NA	NA	446.194	0	427.225	210.34	128.857	NA	NA	NA	NA	2	23.458	13.944	4.221	2	23.458	13.944	2.40414	4.221	-174.03	180	-122.118	80.282	-61.852	20.443	-0.193	14.666	1.0444	31.999
MilliQ_2019_3pre	MilliQ_2019_3	MilliQ_2019_pre	MilliQ_2019	3	pre	12	14	23	291.791	399	329.156	35.487	183	299	228.698	35.173	22	25	255	178.133	132.618	201.354	0	148.678	85.473	46.281	NA	NA	NA	NA	0.877	17.328	9.152	4.222	0.877	17.328	9.152	1.57793	4.222	55.654	178.912	121.549	44.026	-43.335	73.789	0.909	29.13	1.3543	22.0011
MilliQ_2019_3pre	MilliQ_2019_3	MilliQ_2019_pre	MilliQ_2019	3	pre	13	16	3	0	6	2	3.464	0	25	13.333	12.583	2	NA	NA	NA	NA	26.155	0	25.71	11.903	12.96	NA	NA	NA	NA	10	16.155	13.078	4.353	10	16.155	13.078	2.25483	4.353	-90	-68.199	-79.099	15.416	21.801	21.801	21.801	NA	1.01731	1.99992
MilliQ_2019_3pre	MilliQ_2019_3	MilliQ_2019_pre	MilliQ_2019	3	pre	14	17	27	0	266	138.162	82.895	0	240	128.988	74.862	26	NA	NA	NA	NA	364.523	0	358.268	181.81	111.349	NA	NA	NA	NA	10.055	19.115	14.02	2.307	10.055	19.115	14.02	2.41724	2.307	118.83	166.875	138.071	11.137	-9.146	18.862	1.556	7.521	1.01746	26.0002
MilliQ_2019_3pre	MilliQ_2019_3	MilliQ_2019_pre	MilliQ_2019	3	pre	15	18	28	0	358	191.058	111.523	190.36	299	219.552	32.497	27	30	254.4	142.2	158.675	400.609	0	372.522	193.485	114.459	NA	NA	NA	NA	7.721	21.613	14.837	2.612	7.721	21.613	14.837	2.5581	2.612	-14.853	62.168	16.799	23.046	-23.334	24.971	2.66	11.613	1.0754	27.0007
MilliQ_2019_3pre	MilliQ_2019_3	MilliQ_2019_pre	MilliQ_2019	3	pre	16	20	52	0	399	186.16	122.706	104	277	180.719	52.637	51	NA	NA	NA	NA	449.017	0	434.494	209.565	132.816	NA	NA	NA	NA	1	14.101	8.804	2.134	1	14.101	8.804	1.51793	2.134	-90	90	-22.315	22.694	-99.978	16.653	-3.6	18.825	1.03343	51.0015
MilliQ_2019_3pre	MilliQ_2019_3	MilliQ_2019_pre	MilliQ_2019	3	pre	17	21	14	0	135	67.252	45.729	192	299	246.222	36.921	13	NA	NA	NA	NA	175.881	0	172.261	86.474	58.637	NA	NA	NA	NA	3	20.943	13.529	4.311	3	20.943	13.529	2.33259	4.311	0	90	40.301	19.13	-58.082	15.137	-7.5	23.044	1.02101	13.0003
MilliQ_2019_3pre	MilliQ_2019_3	MilliQ_2019_pre	MilliQ_2019	3	pre	18	22	9	304	399	350.251	33.283	272	299	287.044	8.607	8	NA	NA	NA	NA	100.788	0	98.762	51.1	34.238	NA	NA	NA	NA	9.996	13.59	12.599	1.145	9.996	13.59	12.599	2.17224	1.145	-178.164	177.263	118.595	120.351	-27.883	21.362	-2.334	15.055	1.02051	7.99968
MilliQ_2019_3pre	MilliQ_2019_3	MilliQ_2019_pre	MilliQ_2019	3	pre	19	23	33	307.202	373.403	348.979	21.086	0	299	148.417	91.988	32	23	255	177.667	133.945	351.891	0	303.318	150.009	93.548	NA	NA	NA	NA	1.733	15.453	10.997	2.746	1.733	15.453	10.997	1.89603	2.746	-170.952	158.515	92.031	56.759	-136.595	84.019	-0.098	39.117	1.16014	31.9988
MilliQ_2019_3pre	MilliQ_2019_3	MilliQ_2019_pre	MilliQ_2019	3	pre	20	26	54	0	399	224.275	111.769	78.945	183.228	128.261	33.499	53	NA	NA	NA	NA	571.494	0	404.922	227.3	113.928	NA	NA	NA	NA	5	16.454	10.783	2.366	5	16.454	10.783	1.85914	2.366	-97.714	95.588	8.548	48.455	-67.153	70.212	-2.437	32.612	1.41137	52.9995
MilliQ_2019_3pre	MilliQ_2019_3	MilliQ_2019_pre	MilliQ_2019	3	pre	21	27	24	236	399	317.043	50.253	249.464	299	274.465	16.496	23	0	0	0	NA	196.635	0	168.576	84.459	52.143	NA	NA	NA	NA	4.863	14.296	8.549	2.285	4.863	14.296	8.549	1.47397	2.285	-171.746	180	39.604	150.656	-60.274	47.743	-1.316	25.989	1.16645	23.0009
MilliQ_2019_3pre	MilliQ_2019_3	MilliQ_2019_pre	MilliQ_2019	3	pre	22	28	3	194	211	202.667	8.505	299	299	299	0	2	NA	NA	NA	NA	17	0	17	8.333	8.505	NA	NA	NA	NA	8	9	8.5	0.707	8	9	8.5	1.46552	0.707	180	180	180	0	0	0	0	NA	1	2
MilliQ_2019_3pre	MilliQ_2019_3	MilliQ_2019_pre	MilliQ_2019	3	pre	23	29	7	381.362	399	386.907	5.938	0	64	29.667	25.513	6	NA	NA	NA	NA	71.076	0	65.307	37.024	25.154	NA	NA	NA	NA	1	16.74	11.846	5.586	1	16.74	11.846	2.04241	5.586	-135.513	0	-85.739	46.924	8.095	77.515	27.103	28.486	1.08834	6
MilliQ_2019_3pre	MilliQ_2019_3	MilliQ_2019_pre	MilliQ_2019	3	pre	24	30	28	0	394.197	195.197	121.849	129.833	187.211	169.814	17.411	27	NA	NA	NA	NA	401.478	0	398.179	203.232	122.649	NA	NA	NA	NA	9.914	18.763	14.87	2.185	9.914	18.763	14.87	2.56379	2.185	-178.84	179.888	132.096	111.862	-8.716	9.54	1.097	4.096	1.00829	26.9992
MilliQ_2019_3pre	MilliQ_2019_3	MilliQ_2019_pre	MilliQ_2019	3	pre	25	31	30	0	151.621	79.973	45.652	0	105.859	62.667	31.641	29	NA	NA	NA	NA	292.351	0	171.843	86.886	51.081	NA	NA	NA	NA	5.169	15.077	10.081	2.573	5.169	15.077	10.081	1.7381	2.573	-108.472	90	-28.058	55.207	-116.443	91.384	-7.066	65.697	1.70127	29.0002
MilliQ_2019_3pre	MilliQ_2019_3	MilliQ_2019_pre	MilliQ_2019	3	pre	26	32	15	262	399	334.518	43.99	184	299	242.241	35.436	14	0	254.4	169.6	146.878	182.128	0	178.869	87.061	56.205	NA	NA	NA	NA	6.57	17.321	13.009	2.756	6.57	17.321	13.009	2.24293	2.756	120.175	161.946	140.265	12.12	-21.736	21.503	-1.4	11.154	1.01822	14.0002
MilliQ_2019_3pre	MilliQ_2019_3	MilliQ_2019_pre	MilliQ_2019	3	pre	27	34	19	117	304.688	200.638	59.897	185.751	299	233.242	29.756	18	NA	NA	NA	NA	234.288	0	219.208	107.915	64.255	NA	NA	NA	NA	9.216	19.78	13.016	2.593	9.216	19.78	13.016	2.24414	2.593	-62.776	1.502	-31.187	21.158	-16.218	28.695	2.351	10.825	1.06879	18
MilliQ_2019_3pre	MilliQ_2019_3	MilliQ_2019_pre	MilliQ_2019	3	pre	28	35	26	283.983	378	335.196	27.652	2.187	299	154.861	90.136	25	0	0	0	NA	313.938	0	311.347	161.106	94.156	NA	NA	NA	NA	7.868	16.279	12.558	2.443	7.868	16.279	12.558	2.16517	2.443	57.852	89.055	72.377	7.445	-15.344	9.498	0.547	6.365	1.00832	24.999
MilliQ_2019_3pst	MilliQ_2019_3	MilliQ_2019_pst	MilliQ_2019	3	pst	1	1	16	162.113	298	234.56	42.198	124.589	299	210.638	55.926	15	NA	NA	NA	NA	226.708	0	221.098	112.651	69.776	NA	NA	NA	NA	11.536	22.306	15.114	2.542	11.536	22.306	15.114	2.60586	2.542	30.891	75.77	51.944	13.352	-20.743	18.766	1.315	12.403	1.02537	14.9999
MilliQ_2019_3pst	MilliQ_2019_3	MilliQ_2019_pst	MilliQ_2019	3	pst	2	2	7	314.162	399	355.246	31.293	277.207	294.82	283.821	5.885	6	NA	NA	NA	NA	91.241	0	85.295	43.331	30.555	NA	NA	NA	NA	12.897	20.285	15.207	2.702	12.897	20.285	15.207	2.6219	2.702	-42.27	13.248	-6.636	22.457	-6.851	21.54	9.551	12.579	1.06971	5.99993
MilliQ_2019_3pst	MilliQ_2019_3	MilliQ_2019_pst	MilliQ_2019	3	pst	3	3	2	312	313	312.5	0.707	299	299	299	0	1	NA	NA	NA	NA	1	0	1	0.5	0.707	NA	NA	NA	NA	1	1	1	NA	1	1	1	0.172414	NA	0	0	0	NA	NA	NA	NA	NA	1	1
MilliQ_2019_3pst	MilliQ_2019_3	MilliQ_2019_pst	MilliQ_2019	3	pst	4	4	3	0	14	7.866	7.159	0	11	5.569	5.501	2	NA	NA	NA	NA	18.168	0	17.804	9.588	8.981	NA	NA	NA	NA	7.208	10.96	9.084	2.653	7.208	10.96	9.084	1.56621	2.653	-52.352	-28.876	-40.614	16.6	-23.476	-23.476	-23.476	NA	1.02044	2
MilliQ_2019_3pst	MilliQ_2019_3	MilliQ_2019_pst	MilliQ_2019	3	pst	5	5	28	0	233	139.529	63.862	0	226	131.741	75.071	27	NA	NA	NA	NA	362.151	0	324.6	171.534	92.754	NA	NA	NA	NA	5	20.652	13.413	3.369	5	20.652	13.413	2.31259	3.369	-92.944	0	-45.872	28.471	-35.192	55.032	0.499	16.453	1.11568	27
MilliQ_2019_3pst	MilliQ_2019_3	MilliQ_2019_pst	MilliQ_2019	3	pst	6	6	5	237	269	252.8	12.814	0	0	0	0	4	NA	NA	NA	NA	32	0	32	15.8	12.814	NA	NA	NA	NA	7	9	8	0.816	7	9	8	1.37931	0.816	0	0	0	0	0	0	0	0	1	4
MilliQ_2019_3pst	MilliQ_2019_3	MilliQ_2019_pst	MilliQ_2019	3	pst	7	7	13	314	399	352.911	28.6	0	16	3.052	5.912	12	NA	NA	NA	NA	91.401	0	86.493	39.171	29	NA	NA	NA	NA	5	12.666	7.617	2.598	5	12.666	7.617	1.31328	2.598	0	55.048	7.938	16.781	-37.704	55.048	2.079	21.059	1.05674	11.9996
MilliQ_2019_3pst	MilliQ_2019_3	MilliQ_2019_pst	MilliQ_2019	3	pst	8	8	24	130.216	399	278.101	85.993	134	265.022	216.617	40.353	23	NA	NA	NA	NA	317.873	0	297.535	147.975	92.46	NA	NA	NA	NA	6	20.114	13.821	3.122	6	20.114	13.821	2.38293	3.122	-173.391	179.216	107.04	111.844	-19.773	40.139	4.438	12.978	1.06835	22.9993
MilliQ_2019_3pst	MilliQ_2019_3	MilliQ_2019_pst	MilliQ_2019	3	pst	9	9	3	0	14	8.333	7.371	288	299	295.333	6.351	2	NA	NA	NA	NA	18.556	0	17.804	11.12	9.696	NA	NA	NA	NA	3	15.556	9.278	8.879	3	15.556	9.278	1.59966	8.879	0	45	22.5	31.82	-45	-45	-45	NA	1.04224	2
MilliQ_2019_3pst	MilliQ_2019_3	MilliQ_2019_pst	MilliQ_2019	3	pst	10	11	39	0	313	134.858	101.788	142.459	299	200.264	49.057	38	NA	NA	NA	NA	404.609	0	338.541	142.947	106.777	NA	NA	NA	NA	1.2	21.147	10.648	4.581	1.2	21.147	10.648	1.83586	4.581	-137.09	162.687	7.547	56.21	-157.856	47.648	-9.374	39.493	1.19516	37.9986
MilliQ_2019_3pst	MilliQ_2019_3	MilliQ_2019_pst	MilliQ_2019	3	pst	11	14	39	39	399	190.669	117.857	0	144.352	104.611	38.337	38	NA	NA	NA	NA	480.641	0	375	210.97	119.267	NA	NA	NA	NA	5.251	18.417	12.648	2.888	5.251	18.417	12.648	2.18069	2.888	-176.686	175.565	-30.262	144.298	-37.024	37.536	1.724	18.388	1.28171	38.0013
MilliQ_2019_3pst	MilliQ_2019_3	MilliQ_2019_pst	MilliQ_2019	3	pst	12	15	17	319.858	399	352.887	27.176	0	146	73.951	48.072	16	NA	NA	NA	NA	178.456	0	166.003	85.893	54.64	NA	NA	NA	NA	7	16.579	11.154	2.5	7	16.579	11.154	1.9231	2.5	-148.566	-88.927	-117.362	22.702	-45.416	38.37	0.072	20.828	1.07502	15.9993
MilliQ_2019_3pst	MilliQ_2019_3	MilliQ_2019_pst	MilliQ_2019	3	pst	13	17	31	215.607	277	240.46	15.956	0	299	153.207	98.648	30	NA	NA	NA	NA	335.25	0	300.308	153.472	94.821	NA	NA	NA	NA	3.613	18.208	11.175	3.635	3.613	18.208	11.175	1.92672	3.635	-145.725	180	-77.134	74.107	-55.521	63.527	3.411	19.076	1.11635	30
MilliQ_2019_3pst	MilliQ_2019_3	MilliQ_2019_pst	MilliQ_2019	3	pst	14	18	15	238	399	313.354	53.115	0	98	49.554	31.645	14	NA	NA	NA	NA	190.802	0	188.481	98.435	61.765	NA	NA	NA	NA	3	21.041	13.629	4.492	3	21.041	13.629	2.34983	4.492	-157.394	180	-125.494	88.225	-50.857	20.281	-1.739	16.711	1.01231	13.9997
MilliQ_2019_3pst	MilliQ_2019_3	MilliQ_2019_pst	MilliQ_2019	3	pst	15	19	24	264.443	362.887	297.84	34.575	0	299	139.628	92.375	23	NA	NA	NA	NA	335.915	0	310.847	162.51	95.772	NA	NA	NA	NA	9.993	21.189	14.605	2.579	9.993	21.189	14.605	2.5181	2.579	-106.091	-22.708	-74.194	22.939	-26.67	27.554	0.015	14.672	1.08064	23
MilliQ_2019_3pst	MilliQ_2019_3	MilliQ_2019_pst	MilliQ_2019	3	pst	16	20	6	336.285	357	345.742	7.925	270.888	299	286.225	11.82	5	NA	NA	NA	NA	37.307	0	34.92	18.05	14.183	NA	NA	NA	NA	4.768	10.988	7.461	3.002	4.768	10.988	7.461	1.28638	3.002	0	64.054	47.867	27.192	-64.054	12.374	-15.235	33.918	1.06836	5.00027
MilliQ_2019_3pst	MilliQ_2019_3	MilliQ_2019_pst	MilliQ_2019	3	pst	17	21	46	0	196	83.681	52.512	0	299	98.128	85.825	46	NA	NA	NA	NA	591.315	0	307.547	162.461	76.697	NA	NA	NA	NA	0.49	23	13.14	3.779	0.49	18.589	12.885	2.22155	3.474	-150.484	180	43.523	102.955	-124.779	80.025	-2.424	25.878	1.92268	45.0011
MilliQ_2019_3pst	MilliQ_2019_3	MilliQ_2019_pst	MilliQ_2019	3	pst	18	22	9	327	399	362.817	24.128	0	60	32.845	21.968	8	NA	NA	NA	NA	95.965	0	93.723	48.626	32.581	NA	NA	NA	NA	9.363	15.747	11.996	2.44	9.363	15.747	11.996	2.06828	2.44	13.751	59.835	39.975	13.409	-18.193	17.487	-4.068	12.876	1.02392	7.99975
MilliQ_2019_3pst	MilliQ_2019_3	MilliQ_2019_pst	MilliQ_2019	3	pst	19	23	15	236	399	315.798	50.255	0	120	59.067	38.234	14	NA	NA	NA	NA	203.578	0	202.408	103.175	63.064	NA	NA	NA	NA	10.885	21.066	14.541	2.316	10.885	21.066	14.541	2.50707	2.316	-155.494	-136.181	-143.288	5.969	-9.859	19.313	1.467	8.06	1.00578	14.0003
MilliQ_2019_3pst	MilliQ_2019_3	MilliQ_2019_pst	MilliQ_2019	3	pst	20	24	8	385.018	399	394.066	6.112	59	96	76.75	13.258	7	NA	NA	NA	NA	50.32	0	37	20.751	13.128	NA	NA	NA	NA	4.479	11.463	7.189	2.911	4.479	11.463	7.189	1.23948	2.911	-147.424	-33.55	-86.593	41.349	-57.424	50.814	0	45.788	1.36	6.99958
MilliQ_2019_3pst	MilliQ_2019_3	MilliQ_2019_pst	MilliQ_2019	3	pst	21	25	3	0	19	10.333	9.609	299	299	299	0	2	NA	NA	NA	NA	19	0	19	10.333	9.609	NA	NA	NA	NA	7	12	9.5	3.536	7	12	9.5	1.63793	3.536	0	0	0	0	0	0	0	NA	1	2
MilliQ_2019_3pst	MilliQ_2019_3	MilliQ_2019_pst	MilliQ_2019	3	pst	22	26	4	0	8.347	2.087	4.174	194	222	209.486	12.905	3	NA	NA	NA	NA	33.331	0	28	16.245	12.555	NA	NA	NA	NA	4	16.349	11.11	6.384	4	16.349	11.11	1.91552	6.384	49.984	120.7	86.895	35.46	-30.7	70.716	20.008	71.712	1.19039	3.00009
MilliQ_2019_3pst	MilliQ_2019_3	MilliQ_2019_pst	MilliQ_2019	3	pst	23	27	123	0	399	205.001	137.794	78.819	278.003	162.615	55.745	122	NA	NA	NA	NA	1003.87	0	407.339	208.656	129.592	NA	NA	NA	NA	1.462	14.668	8.228	2.592	1.462	14.668	8.228	1.41862	2.592	-179.989	176.181	-2.577	124.946	-121.874	127.091	-6.538	57.117	2.46445	122.006
MilliQ_2019_3pst	MilliQ_2019_3	MilliQ_2019_pst	MilliQ_2019	3	pst	24	28	26	0	193	92.119	60.316	0	299	155.058	94.144	25	NA	NA	NA	NA	358.252	0	355.879	175.883	111.63	NA	NA	NA	NA	10.505	17.607	14.33	1.994	10.505	17.607	14.33	2.47069	1.994	-132.795	-106.485	-123.068	6.797	-9.393	10.479	0.316	5.307	1.00667	25.0001
MilliQ_2019_3pst	MilliQ_2019_3	MilliQ_2019_pst	MilliQ_2019	3	pst	25	29	2	0	0	0	0	0	0	0	0	1	NA	NA	NA	NA	0	0	0	0	0	NA	NA	NA	NA	0	0	0	NA	0	0	0	0	NA	0	0	0	NA	NA	NA	NA	NA	#DIV/0!	#DIV/0!
MilliQ_2019_3pst	MilliQ_2019_3	MilliQ_2019_pst	MilliQ_2019	3	pst	26	30	191	0	399	206.688	122.072	125.036	207.309	155.58	22.248	190	NA	NA	NA	NA	470.439	0	404.422	193.784	122.633	NA	NA	NA	NA	0	7.589	2.476	0.887	0	7.589	2.476	0.426897	0.887	-179.85	179.447	14.772	150.88	-97.456	179.508	0.476	26.9	1.16324	190
MilliQ_2019_3pst	MilliQ_2019_3	MilliQ_2019_pst	MilliQ_2019	3	pst	27	31	31	86	399	237.328	93.788	0	178.812	107.694	53.486	30	NA	NA	NA	NA	401.81	0	348.834	171.407	102.577	NA	NA	NA	NA	10.173	17.945	13.394	2.179	10.173	17.945	13.394	2.30931	2.179	-169.35	177.181	-58.556	137.247	-41.552	28.406	2.96	16.414	1.15187	29.9993
MilliQ_2019_3pst	MilliQ_2019_3	MilliQ_2019_pst	MilliQ_2019	3	pst	28	32	2	0	0	0	0	282	283	282.5	0.707	1	NA	NA	NA	NA	1	0	1	0.5	0.707	NA	NA	NA	NA	1	1	1	NA	1	1	1	0.172414	NA	-90	-90	-90	NA	NA	NA	NA	NA	1	1
MilliQ_2019_3pst	MilliQ_2019_3	MilliQ_2019_pst	MilliQ_2019	3	pst	29	33	39	133	399	266.894	81.434	98	299	198.372	62.788	38	NA	NA	NA	NA	339.007	0	333.402	166.009	102.667	NA	NA	NA	NA	4	11.051	8.921	1.453	4	11.051	8.921	1.5381	1.453	90	180	142.724	13.23	-17.561	59.957	2.432	13.745	1.01681	38.001
MilliQ_2019_3pst	MilliQ_2019_3	MilliQ_2019_pst	MilliQ_2019	3	pst	30	34	69	0	188	105.796	59.419	0	103.193	67.959	25.48	68	NA	NA	NA	NA	575.828	0	201.675	108.042	60.977	NA	NA	NA	NA	2	14.69	8.468	2.412	2	14.69	8.468	1.46	2.412	-171.574	179.989	-4.477	85.984	-124.814	116.745	-7.647	61.428	2.85523	68.0005
MilliQ_2019_3pst	MilliQ_2019_3	MilliQ_2019_pst	MilliQ_2019	3	pst	31	35	31	0	399	206.598	123.611	50.272	93	62.08	11.577	30	NA	NA	NA	NA	407.905	0	400.446	206.844	123.767	NA	NA	NA	NA	1	23.208	13.597	3.499	1	23.208	13.597	2.34431	3.499	-9.673	90	7.587	18.786	-19.496	75.136	3.365	15.225	1.01863	29.9996
MilliQ_2019_3pst	MilliQ_2019_3	MilliQ_2019_pst	MilliQ_2019	3	pst	32	36	17	141	253	195.288	37.623	0	13.82	6.767	5.541	16	NA	NA	NA	NA	131.057	0	112	55.617	36.602	NA	NA	NA	NA	4.587	16.305	8.191	2.798	4.587	16.305	8.191	1.41224	2.798	-52.461	62.647	3.584	30.916	-45.102	52.461	-4.176	27.558	1.17015	16.0001
MilliQ_2019_3pst	MilliQ_2019_3	MilliQ_2019_pst	MilliQ_2019	3	pst	33	37	13	348	399	380.328	18.482	0	132	65.955	46.632	12	NA	NA	NA	NA	149.918	0	141.51	69.001	49.611	NA	NA	NA	NA	3	18.558	12.493	4.195	3	18.558	12.493	2.15397	4.195	-142.513	-60.386	-110.362	21.171	-31.574	61.189	-4.774	26.515	1.05942	12.0002
MilliQ_2019_3pst	MilliQ_2019_3	MilliQ_2019_pst	MilliQ_2019	3	pst	34	38	4	321.042	326.312	324.514	2.377	272.855	299	288.171	12.385	3	NA	NA	NA	NA	27.617	0	26.443	11.027	12.394	NA	NA	NA	NA	2.051	14.034	9.206	6.321	2.051	14.034	9.206	1.58724	6.321	-113.846	-50.224	-85.518	32.378	-42.261	-21.362	-31.811	14.778	1.0444	2.99989
MilliQ_2019_3pst	MilliQ_2019_3	MilliQ_2019_pst	MilliQ_2019	3	pst	35	39	21	246.367	306.23	266.044	20.783	0	236.971	118.495	77.674	20	NA	NA	NA	NA	254.284	0	243.097	125.607	79.582	NA	NA	NA	NA	5.491	17.281	12.714	2.86	5.491	17.281	12.714	2.19207	2.86	-137.463	-66.946	-101.252	18.082	-11.621	23.343	1.524	11.291	1.04602	20.0003
MilliQ_2019_3pst	MilliQ_2019_3	MilliQ_2019_pst	MilliQ_2019	3	pst	36	40	9	0	108	53.616	38.019	253	299	282.035	15.883	8	NA	NA	NA	NA	121.215	0	117.388	61.267	40.71	NA	NA	NA	NA	9	17.723	15.152	2.877	9	17.723	15.152	2.61241	2.877	0	42.174	22.152	16.079	-25.884	20.782	-5.121	15.363	1.0326	7.99993
MilliQ_2019_3pst	MilliQ_2019_3	MilliQ_2019_pst	MilliQ_2019	3	pst	37	41	8	349	399	374.527	19.045	0	78	41.613	28.486	7	NA	NA	NA	NA	93.5	0	92.65	48.851	34.214	NA	NA	NA	NA	3	22.648	13.357	6.14	3	22.648	13.357	2.30293	6.14	49.28	90	61.778	13.311	-6.711	40.72	4.127	18.22	1.00917	7.00007
MilliQ_2019_3pst	MilliQ_2019_3	MilliQ_2019_pst	MilliQ_2019	3	pst	38	42	78	158.171	219.079	192.013	13.976	0	299	143.754	83.767	77	NA	NA	NA	NA	632.069	0	301.798	146.512	83.293	NA	NA	NA	NA	0	13.035	8.209	2.81	0	13.035	8.209	1.41534	2.81	-154.82	180	45.299	88.348	-180	126.946	-1.133	65.483	2.09434	76.9971
MilliQ_2019_3pst	MilliQ_2019_3	MilliQ_2019_pst	MilliQ_2019	3	pst	39	43	32	98	360	236.08	84.246	0	107.948	58.265	32.989	31	NA	NA	NA	NA	379.826	0	262	144.738	76.92	NA	NA	NA	NA	5.839	16.913	12.252	2.94	5.839	16.913	12.252	2.11241	2.94	-176.761	177.96	-5.92	143.85	-31.677	44.832	5.285	20.532	1.44972	31.0011
MilliQ_2019_3pst	MilliQ_2019_3	MilliQ_2019_pst	MilliQ_2019	3	pst	40	44	2	213	218	215.5	3.536	299	299	299	0	1	NA	NA	NA	NA	5	0	5	2.5	3.536	NA	NA	NA	NA	5	5	5	NA	5	5	5	0.862069	NA	180	180	180	NA	NA	NA	NA	NA	1	1
MilliQ_2019_3pst	MilliQ_2019_3	MilliQ_2019_pst	MilliQ_2019	3	pst	41	45	30	126	399	273.9	77.977	146	299	237.136	52.547	29	0	255	60.4	109.418	367.229	0	312.95	162.112	90.79	NA	NA	NA	NA	2	24.762	12.663	3.865	2	24.762	12.663	2.18328	3.865	-124.354	3.504	-36.451	36.89	-64.241	37.063	-3.214	22.575	1.17344	29.0002
MilliQ_2019_3pst	MilliQ_2019_3	MilliQ_2019_pst	MilliQ_2019	3	pst	42	48	46	0	317.834	152.84	101.378	106.071	241.102	153.256	42.204	45	21.2	21.2	21.2	NA	382.745	0	330.91	158.858	100.796	NA	NA	NA	NA	1	12.076	8.505	1.836	1	12.076	8.505	1.46638	1.836	-90	58.323	9.236	37.31	-29.041	76.684	2.801	15.514	1.15664	45.0024
MilliQ_2019_4pre	MilliQ_2019_4	MilliQ_2019_pre	MilliQ_2019	4	pre	1	1	13	225	395.082	307.809	57.176	255.267	299	275.355	15.032	12	0	0	0	NA	176.949	0	175.615	86.176	59.028	NA	NA	NA	NA	7.073	26.809	14.746	4.982	7.073	26.809	14.746	2.54241	4.982	-31.314	0	-13.982	7.589	-31.314	15.274	-0.814	12.244	1.0076	11.9998
MilliQ_2019_4pre	MilliQ_2019_4	MilliQ_2019_pre	MilliQ_2019	4	pre	2	4	27	169	399	271.413	69.984	29	299	146.165	83.829	26	NA	NA	NA	NA	374.245	0	354.683	184.586	108.128	NA	NA	NA	NA	3.606	20.392	14.394	2.879	3.606	20.392	14.394	2.48172	2.879	-80.223	-15.167	-49.775	18.69	-29.952	23.053	0.409	11.823	1.05515	26.0001
MilliQ_2019_4pre	MilliQ_2019_4	MilliQ_2019_pre	MilliQ_2019	4	pre	3	5	8	0	46	21.72	17.403	199	299	246.758	36.148	7	NA	NA	NA	NA	111.031	0	110.073	57.62	40.1	NA	NA	NA	NA	7	21.429	15.862	4.78	7	21.429	15.862	2.73483	4.78	-123.042	-90	-112.254	10.595	-10.066	33.042	3.395	15.406	1.0087	6.99981
MilliQ_2019_4pre	MilliQ_2019_4	MilliQ_2019_pre	MilliQ_2019	4	pre	4	6	15	345	399	361.816	20.338	0	101	42.462	28.814	14	NA	NA	NA	NA	130.132	0	114.529	46.64	33.882	NA	NA	NA	NA	1.029	15.602	9.295	5.112	1.029	15.602	9.295	1.60259	5.112	8.889	168.23	71.518	38.418	-63.028	92.228	-2.731	42.882	1.13624	14.0002
MilliQ_2019_4pre	MilliQ_2019_4	MilliQ_2019_pre	MilliQ_2019	4	pre	5	7	21	0	132	73.396	42.377	0	267	137.222	84.482	20	NA	NA	NA	NA	301.591	0	297.847	149.28	94.209	NA	NA	NA	NA	12.887	16.724	15.08	0.986	12.887	16.724	15.08	2.6	0.986	-85.593	-41.471	-63.65	9.721	-15.415	3.749	-2.322	4.986	1.01257	19.9994
MilliQ_2019_4pre	MilliQ_2019_4	MilliQ_2019_pre	MilliQ_2019	4	pre	6	8	20	165	399	274.711	73.584	251.758	299	272.337	15.755	19	0	255	190.95	127.301	249.446	0	235.915	125.457	73.264	NA	NA	NA	NA	5.12	20.04	13.129	4.596	5.12	20.04	13.129	2.26362	4.596	-178.78	180	76.848	149.116	-36.772	43.725	-1.647	16.308	1.05736	18.9996
MilliQ_2019_4pre	MilliQ_2019_4	MilliQ_2019_pre	MilliQ_2019	4	pre	7	10	8	0	93	44.8	34.456	0	53	26.296	19.402	7	NA	NA	NA	NA	107.323	0	107.042	54.921	39.52	NA	NA	NA	NA	5.954	23.025	15.332	5.367	5.954	23.025	15.332	2.64345	5.367	145.501	156.765	149.99	4.63	-5.808	9.24	-0.337	5.174	1.00263	6.99993
MilliQ_2019_4pre	MilliQ_2019_4	MilliQ_2019_pre	MilliQ_2019	4	pre	8	11	3	371	391	380.667	10.017	299	299	299	0	2	NA	NA	NA	NA	20	0	20	9.667	10.017	NA	NA	NA	NA	9	11	10	1.414	9	11	10	1.72414	1.414	0	0	0	0	0	0	0	NA	1	2
MilliQ_2019_4pre	MilliQ_2019_4	MilliQ_2019_pre	MilliQ_2019	4	pre	9	13	39	0	316	172.853	98.593	47	299	146.188	68.875	38	254.4	254.4	254.4	NA	471.228	0	404.178	201.217	116.928	NA	NA	NA	NA	1.964	19.423	12.401	3.483	1.964	19.423	12.401	2.1381	3.483	-42.82	85.669	37.578	32.481	-27.211	50.456	0.99	19.639	1.16589	37.9992
MilliQ_2019_4pre	MilliQ_2019_4	MilliQ_2019_pre	MilliQ_2019	4	pre	10	14	27	254	399	313.747	49.405	0	229	133.746	67.069	26	NA	NA	NA	NA	293.011	0	271.046	128.517	82.202	NA	NA	NA	NA	4	19.317	11.27	3.176	4	19.317	11.27	1.9431	3.176	-155.384	-90	-122.934	22.355	-61.174	30.539	-0.229	17.199	1.08104	25.9992
MilliQ_2019_4pre	MilliQ_2019_4	MilliQ_2019_pre	MilliQ_2019	4	pre	11	15	30	279	399	343.335	38.346	0	97.059	53.579	30.556	29	NA	NA	NA	NA	197.754	0	153.052	69.833	48.368	NA	NA	NA	NA	0	10.247	6.819	2.236	0	10.247	6.819	1.17569	2.236	-179.985	179.277	-50.896	130.029	-50.518	178.239	9.442	51.01	1.29207	29.0004
MilliQ_2019_4pre	MilliQ_2019_4	MilliQ_2019_pre	MilliQ_2019	4	pre	12	16	29	0	392.095	196.996	118.511	91.32	246	163.223	47.333	28	21	21	21	NA	423.26	0	421.503	207.981	127.523	NA	NA	NA	NA	10.465	19.529	15.116	1.68	10.465	19.529	15.116	2.60621	1.68	143.73	168.086	158.488	5.144	-13.506	10.209	0.06	4.854	1.00417	28.0008
MilliQ_2019_4pre	MilliQ_2019_4	MilliQ_2019_pre	MilliQ_2019	4	pre	13	17	23	156	194.382	183.283	11.375	0	299	153.34	94.145	22	NA	NA	NA	NA	304.287	0	300.927	155.981	94.429	NA	NA	NA	NA	7.075	22.69	13.831	3.212	7.075	22.69	13.831	2.38466	3.212	68.504	99.383	83.589	8.683	-19.352	16.949	1.209	7.462	1.01117	22.0004
MilliQ_2019_4pre	MilliQ_2019_4	MilliQ_2019_pre	MilliQ_2019	4	pre	14	18	67	321.782	380.369	348.481	19.042	0	299	152.041	88.775	66	255	255	255	NA	384.428	0	299.808	149.135	87.129	NA	NA	NA	NA	2	12.804	5.825	1.859	2	12.804	5.825	1.00431	1.859	-159.158	4.759	-91.157	42.178	-88.89	94.195	0	37.287	1.28225	65.9962
MilliQ_2019_4pre	MilliQ_2019_4	MilliQ_2019_pre	MilliQ_2019	4	pre	15	19	30	0	399	203.983	122.07	18.598	75	44.18	17.385	29	NA	NA	NA	NA	404.101	0	402.911	205.559	123.253	NA	NA	NA	NA	9.701	19.027	13.935	1.994	9.701	19.027	13.935	2.40259	1.994	-1.523	15.105	8.073	4.38	-7.404	7.864	0.515	3.968	1.00295	28.999
MilliQ_2019_4pre	MilliQ_2019_4	MilliQ_2019_pre	MilliQ_2019	4	pre	16	20	28	0	42	18.491	13.106	248	299	274.154	17.777	27	NA	NA	NA	NA	72.047	0	66.068	34.568	21.492	NA	NA	NA	NA	1	7.297	2.668	1.366	1	7.297	2.668	0.46	1.366	-162.546	180	-74.543	109.316	-23.546	72.546	3.462	19.502	1.0905	27.0041
MilliQ_2019_4pre	MilliQ_2019_4	MilliQ_2019_pre	MilliQ_2019	4	pre	17	21	21	196	399	295.38	61.835	0	198	101.369	63.782	20	NA	NA	NA	NA	286.159	0	283.572	141.842	88.571	NA	NA	NA	NA	11.363	16.483	14.308	1.5	11.363	16.483	14.308	2.4669	1.5	-146.282	-124.294	-135.823	7.855	-7.402	14.577	1.063	5.871	1.00912	19.9999
MilliQ_2019_4pre	MilliQ_2019_4	MilliQ_2019_pre	MilliQ_2019	4	pre	18	22	15	253	399	328.89	49.138	0	170	94.845	57.227	14	NA	NA	NA	NA	226.46	0	224.089	102.973	75.147	NA	NA	NA	NA	4.605	19.406	16.176	3.804	4.605	19.406	16.176	2.78897	3.804	-177.36	-123.212	-133.511	13.758	-5.048	34.766	4.165	10.413	1.01058	13.9998
MilliQ_2019_4pre	MilliQ_2019_4	MilliQ_2019_pre	MilliQ_2019	4	pre	19	23	12	0	92	44.281	32.565	170	299	235.642	42.471	11	NA	NA	NA	NA	161.131	0	158.446	79.431	53.112	NA	NA	NA	NA	12	16.73	14.648	1.607	12	16.73	14.648	2.52552	1.607	44.525	90	55.272	12.089	-40.644	6.354	-3.311	14.163	1.01695	11.0002
MilliQ_2019_4pre	MilliQ_2019_4	MilliQ_2019_pre	MilliQ_2019	4	pre	20	24	16	0	114	62.924	35.536	160	299	226.781	46.647	15	NA	NA	NA	NA	187.222	0	179.769	92.228	57.846	NA	NA	NA	NA	5.379	15.713	12.481	2.241	5.379	15.713	12.481	2.1519	2.241	19.009	72.798	49.808	17.109	-27.317	16.046	0.795	13.988	1.04146	15.0006
MilliQ_2019_4pre	MilliQ_2019_4	MilliQ_2019_pre	MilliQ_2019	4	pre	21	25	20	190	201.017	196.123	3.052	0	299	148.981	92.415	19	NA	NA	NA	NA	300.345	0	299.107	149.013	92.432	NA	NA	NA	NA	12.857	18.303	15.808	1.62	12.857	18.303	15.808	2.72552	1.62	82.651	100.325	91.579	5.47	-7.121	7.329	-0.071	4.421	1.00414	18.9996
MilliQ_2019_4pre	MilliQ_2019_4	MilliQ_2019_pre	MilliQ_2019	4	pre	22	26	50	25	343	182.124	92.817	0	299	133.483	90.615	49	NA	NA	NA	NA	533.521	0	436.492	228.587	129.053	NA	NA	NA	NA	2.109	17.023	10.888	2.864	2.109	17.023	10.888	1.87724	2.864	-118.6	20.905	-42.352	36.838	-83.907	74.385	1.186	35.991	1.22229	49.0008
MilliQ_2019_4pre	MilliQ_2019_4	MilliQ_2019_pre	MilliQ_2019	4	pre	23	27	39	59	399	168.06	108.321	13	299	97.879	84.418	38	NA	NA	NA	NA	544.039	0	444.293	237.591	121.02	NA	NA	NA	NA	5.08	19.079	14.317	3.427	5.08	19.079	14.317	2.46845	3.427	-92.157	6.766	-40.008	34.875	-33.152	44.75	2.016	12.511	1.22451	37.9995
MilliQ_2019_4pre	MilliQ_2019_4	MilliQ_2019_pre	MilliQ_2019	4	pre	24	28	49	0	382.584	247.938	125.093	0	179	89.303	55.467	48	NA	NA	NA	NA	600.736	0	421.859	265.016	134.147	NA	NA	NA	NA	0	22.476	12.515	4.973	0	22.476	12.515	2.15776	4.973	-165.412	180	-26.013	57.833	-180	180	0.345	44.781	1.42402	48.0013
MilliQ_2019_4pre	MilliQ_2019_4	MilliQ_2019_pre	MilliQ_2019	4	pre	25	29	28	16	65.473	36.143	13.76	0	299	159.311	96.019	27	NA	NA	NA	NA	339.029	0	299.082	144.253	92.118	NA	NA	NA	NA	1	21.613	12.557	3.875	1	21.613	12.557	2.165	3.875	-146.82	180	-78.086	60.207	-74.582	22.659	-6.923	23.938	1.13357	26.9992
MilliQ_2019_4pre	MilliQ_2019_4	MilliQ_2019_pre	MilliQ_2019	4	pre	26	30	19	183.741	399	295.144	69.266	84	187.045	138.401	32.922	18	NA	NA	NA	NA	239.429	0	238.652	117.307	76.585	NA	NA	NA	NA	7.604	14.99	13.302	1.721	7.604	14.99	13.302	2.29345	1.721	144.464	162.563	154.191	4.982	-2.835	4.625	0.687	2.56	1.00326	17.9995
MilliQ_2019_4pre	MilliQ_2019_4	MilliQ_2019_pre	MilliQ_2019	4	pre	27	32	9	31.85	53.092	39.349	8.447	0	105.672	52.157	35.845	8	NA	NA	NA	NA	109.152	0	107.565	52.723	36.535	NA	NA	NA	NA	11.739	16.701	13.644	1.543	11.739	16.701	13.644	2.35241	1.543	67.536	92.274	79.652	10.452	-16.568	5.648	-1.998	7.512	1.01475	8
MilliQ_2019_4pre	MilliQ_2019_4	MilliQ_2019_pre	MilliQ_2019	4	pre	28	33	16	315	399	356.262	27.55	123	299	207.238	56.054	15	23	23	23	NA	198.139	0	195.018	94.548	62.317	NA	NA	NA	NA	4.74	19.457	13.209	3.701	4.74	19.457	13.209	2.27741	3.701	90	136.53	115.002	11.723	-16.265	46.53	0.942	15.074	1.016	15.0003
MilliQ_2019_4pre	MilliQ_2019_4	MilliQ_2019_pre	MilliQ_2019	4	pre	29	35	36	0	347.55	205.644	109.29	0	220.872	129.666	74.468	35	19.1	19.1	19.1	NA	482.717	0	400.686	225.421	127.45	NA	NA	NA	NA	8.93	17.188	13.792	2.145	8.93	17.188	13.792	2.37793	2.145	-115.823	57.341	-32.426	37.083	-47.133	44.695	-2.362	21.321	1.20473	34.9998
MilliQ_2019_4pre	MilliQ_2019_4	MilliQ_2019_pre	MilliQ_2019	4	pre	30	36	20	288	353	320.359	19.008	0	299	148.264	95.481	19	30.6	30.6	30.6	NA	306.946	0	305.984	151.845	97.304	NA	NA	NA	NA	11.203	20.768	16.155	2.569	11.203	20.768	16.155	2.78534	2.569	95.891	112.291	102.484	4.829	-6.008	11.005	0.333	3.602	1.00314	19.0001
MilliQ_2019_4pre	MilliQ_2019_4	MilliQ_2019_pre	MilliQ_2019	4	pre	31	37	17	195	328.036	265.195	41.545	234.652	299	273.311	18.726	16	0	0	0	NA	187.658	0	147.781	75.651	43.959	NA	NA	NA	NA	4.781	18.017	11.729	3.314	4.781	18.017	11.729	2.02224	3.314	-90.157	70.439	-24.309	44.527	-40.779	160.596	4.201	53.168	1.26984	15.9995
MilliQ_2019_4pst	MilliQ_2019_4	MilliQ_2019_pst	MilliQ_2019	4	pst	1	1	8	285	399	338.028	39.773	0	30	11.527	10.964	7	NA	NA	NA	NA	118.902	0	117.881	63.734	41.213	NA	NA	NA	NA	12	24.94	16.986	4.519	12	24.94	16.986	2.92862	4.519	-173.516	180	-115.113	130.283	-16.769	12.732	-3.181	10.364	1.00866	7
MilliQ_2019_4pst	MilliQ_2019_4	MilliQ_2019_pst	MilliQ_2019	4	pst	2	2	25	0	232	112.606	76.119	0	234	113.051	70.924	24	NA	NA	NA	NA	341.444	0	329.515	165.674	103.343	NA	NA	NA	NA	5	22.101	14.227	3.31	5	22.101	14.227	2.45293	3.31	-90	0	-44.633	18.446	-16.852	60.298	3.913	17.874	1.0362	23.9997
MilliQ_2019_4pst	MilliQ_2019_4	MilliQ_2019_pst	MilliQ_2019	4	pst	3	3	2	388	399	393.5	7.778	0	7	3.5	4.95	1	NA	NA	NA	NA	13.038	0	13.038	6.519	9.22	NA	NA	NA	NA	13.038	13.038	13.038	NA	13.038	13.038	13.038	2.24793	NA	32.471	32.471	32.471	NA	NA	NA	NA	NA	1	1
MilliQ_2019_4pst	MilliQ_2019_4	MilliQ_2019_pst	MilliQ_2019	4	pst	4	4	3	399	399	399	0	33	42	36.667	4.726	2	NA	NA	NA	NA	9	0	9	3.667	4.726	NA	NA	NA	NA	2	7	4.5	3.536	2	7	4.5	0.775862	3.536	90	90	90	0	0	0	0	NA	1	2
MilliQ_2019_4pst	MilliQ_2019_4	MilliQ_2019_pst	MilliQ_2019	4	pst	5	5	10	0	21	11.623	8.487	0	67	41.789	24.993	9	NA	NA	NA	NA	91.891	0	64.514	26.532	21.787	NA	NA	NA	NA	2	15.548	10.21	4.38	2	15.548	10.21	1.76034	4.38	-119.894	90	-37.246	78.923	-95.604	25.754	-17.767	45.466	1.42436	9.0001
MilliQ_2019_4pst	MilliQ_2019_4	MilliQ_2019_pst	MilliQ_2019	4	pst	6	6	43	0	346	173.435	104.3	0	218	100.946	64.274	42	NA	NA	NA	NA	487.506	0	408.95	200.131	122.165	NA	NA	NA	NA	2	17.603	11.607	2.386	2	17.603	11.607	2.00121	2.386	-178.177	180	54.41	137.959	-61.098	57.642	-1.255	36.044	1.19209	42.001
MilliQ_2019_4pst	MilliQ_2019_4	MilliQ_2019_pst	MilliQ_2019	4	pst	7	7	21	339.021	399	368.636	18.795	189	299	239.603	33.096	20	0	255	169.6	146.879	194.963	0	120.017	60.091	36.249	NA	NA	NA	NA	4.357	15.121	9.748	2.689	4.357	15.121	9.748	1.68069	2.689	-169.303	179.507	91.926	78.5	-64.068	117.672	-4.91	48.288	1.62446	20.0003
MilliQ_2019_4pst	MilliQ_2019_4	MilliQ_2019_pst	MilliQ_2019	4	pst	8	8	27	168	228.533	201.013	17.832	0	299	133.274	97.824	26	NA	NA	NA	NA	340.493	0	299.282	169.462	98.585	NA	NA	NA	NA	7.683	17.691	13.096	2.29	7.683	17.691	13.096	2.25793	2.29	-179.695	-51.153	-92.515	32.497	-53.808	26.619	-2.913	17.799	1.1377	25.9998
MilliQ_2019_4pst	MilliQ_2019_4	MilliQ_2019_pst	MilliQ_2019	4	pst	9	10	35	128	264	193.185	44.772	0	299	150.346	91.283	34	NA	NA	NA	NA	331.266	0	328.477	164.036	101.394	NA	NA	NA	NA	0	18.473	9.743	2.851	0	18.473	9.743	1.67983	2.851	0	84.643	63.61	13.538	-76.923	10.456	-2.335	14.297	1.00849	34.0004
MilliQ_2019_4pst	MilliQ_2019_4	MilliQ_2019_pst	MilliQ_2019	4	pst	10	11	16	0	180	90.711	59.158	0	127	65.547	42.308	15	NA	NA	NA	NA	223.175	0	220.293	110.878	72.546	NA	NA	NA	NA	6	21.791	14.878	3.537	6	21.791	14.878	2.56517	3.537	132.151	180	146.885	11.752	-43.306	10.403	-1.812	13.34	1.01308	15.0003
MilliQ_2019_4pst	MilliQ_2019_4	MilliQ_2019_pst	MilliQ_2019	4	pst	11	12	8	317	399	358.303	30.409	251	299	275.76	18.262	7	NA	NA	NA	NA	96.406	0	95.016	47.646	35.456	NA	NA	NA	NA	7	21.631	13.772	5.686	7	21.631	13.772	2.37448	5.686	139.439	180	152.552	12.955	-14.165	40.561	5.465	18.511	1.01463	7.00015
MilliQ_2019_4pst	MilliQ_2019_4	MilliQ_2019_pst	MilliQ_2019	4	pst	12	13	2	0	0	0	0	291	299	295	5.657	1	NA	NA	NA	NA	8	0	8	4	5.657	NA	NA	NA	NA	8	8	8	NA	8	8	8	1.37931	NA	-90	-90	-90	NA	NA	NA	NA	NA	1	1
MilliQ_2019_4pst	MilliQ_2019_4	MilliQ_2019_pst	MilliQ_2019	4	pst	13	14	2	264	267	265.5	2.121	0	0	0	0	1	NA	NA	NA	NA	3	0	3	1.5	2.121	NA	NA	NA	NA	3	3	3	NA	3	3	3	0.517241	NA	180	180	180	NA	NA	NA	NA	NA	1	1
MilliQ_2019_4pst	MilliQ_2019_4	MilliQ_2019_pst	MilliQ_2019	4	pst	14	15	23	0	259.867	133.775	79.563	8.275	94.92	62.811	27.019	22	NA	NA	NA	NA	280.887	0	270.397	137.789	83.323	NA	NA	NA	NA	8.247	15.309	12.768	1.607	8.247	15.309	12.768	2.20138	1.607	-177.711	171.012	98.313	128.119	-13.42	24.858	1.993	7.783	1.03879	21.9993
MilliQ_2019_4pst	MilliQ_2019_4	MilliQ_2019_pst	MilliQ_2019	4	pst	15	16	35	0	399	198.761	121.379	24.901	140	78.844	40.426	34	NA	NA	NA	NA	435.656	0	413.621	208.286	127.381	NA	NA	NA	NA	1	19.229	12.813	3.706	1	19.229	12.813	2.20914	3.706	-90	19.435	-19.496	24.283	-79.807	74.287	0	22.281	1.05327	34.0011
MilliQ_2019_4pst	MilliQ_2019_4	MilliQ_2019_pst	MilliQ_2019	4	pst	16	17	34	0	109	50.957	33.868	175	299	239.646	38.22	33	NA	NA	NA	NA	203.312	0	165.097	82.711	50.404	NA	NA	NA	NA	3	12.932	6.161	1.596	3	12.932	6.161	1.06224	1.596	-1.913	93.663	50.263	36.142	-74.373	52.891	-2.812	31.771	1.23147	32.9998
MilliQ_2019_4pst	MilliQ_2019_4	MilliQ_2019_pst	MilliQ_2019	4	pst	17	18	25	196	399	281.619	65.22	0	273	145.806	82.127	24	NA	NA	NA	NA	353.563	0	340.203	173.455	104.227	NA	NA	NA	NA	7.125	20.884	14.732	2.641	7.125	20.884	14.732	2.54	2.641	-152.364	-100.37	-125.962	15.701	-18.441	20.133	2.254	11.032	1.03927	23.9997
MilliQ_2019_4pst	MilliQ_2019_4	MilliQ_2019_pst	MilliQ_2019	4	pst	18	19	2	0	0	0	0	36	39	37.5	2.121	1	NA	NA	NA	NA	3	0	3	1.5	2.121	NA	NA	NA	NA	3	3	3	NA	3	3	3	0.517241	NA	90	90	90	NA	NA	NA	NA	NA	1	1
MilliQ_2019_4pst	MilliQ_2019_4	MilliQ_2019_pst	MilliQ_2019	4	pst	19	20	20	1.825	131	76.168	38.657	39.434	299	167.109	80.692	19	NA	NA	NA	NA	292.991	0	289.932	148.038	88.956	NA	NA	NA	NA	12.276	18.158	15.421	1.887	12.276	18.158	15.421	2.65879	1.887	43.494	77.633	63.774	8.35	-6.575	12.278	1.499	5.5	1.01055	18.9995
MilliQ_2019_4pst	MilliQ_2019_4	MilliQ_2019_pst	MilliQ_2019	4	pst	20	21	5	0	51	25.79	20.399	0	30	15.26	12.009	4	NA	NA	NA	NA	59.27	0	59.169	29.474	23.663	NA	NA	NA	NA	13.846	15.91	14.818	1.01	13.846	15.91	14.818	2.55483	1.01	145.867	153.211	149.544	3.888	-6.064	6.715	2.448	7.372	1.00171	3.99987
MilliQ_2019_4pst	MilliQ_2019_4	MilliQ_2019_pst	MilliQ_2019	4	pst	21	22	23	0	284	157.181	89.372	0	176	84.474	54.302	22	NA	NA	NA	NA	336.783	0	334.114	152.559	104.298	NA	NA	NA	NA	10.922	56.252	15.308	9.379	10.922	56.252	15.308	2.63931	9.379	128.738	161.32	147.941	7.739	-10.052	11.08	1.552	5.573	1.00799	22.0005
MilliQ_2019_4pst	MilliQ_2019_4	MilliQ_2019_pst	MilliQ_2019	4	pst	22	23	4	368	399	383.81	13.743	0	30	17.228	13.455	3	NA	NA	NA	NA	43.769	0	43.139	23.434	19.15	NA	NA	NA	NA	9.466	17.83	14.59	4.489	9.466	17.83	14.59	2.51552	4.489	28.336	54.468	41.849	13.089	-14.406	-11.726	-13.066	1.895	1.0146	2.99993
MilliQ_2019_4pst	MilliQ_2019_4	MilliQ_2019_pst	MilliQ_2019	4	pst	23	25	12	0	150	78.041	50.199	212	299	251.154	29.089	11	NA	NA	NA	NA	175.135	0	173.404	86.542	57.809	NA	NA	NA	NA	13.215	19.625	15.921	1.857	13.215	19.625	15.921	2.745	1.857	-168.242	-136.178	-149.659	8.527	-19.007	3.237	-3.206	6.294	1.00998	11.0003
MilliQ_2019_4pst	MilliQ_2019_4	MilliQ_2019_pst	MilliQ_2019	4	pst	24	26	10	265	399	328.253	43.646	274	299	288.692	10.415	9	NA	NA	NA	NA	137.967	0	136.312	64.236	44.637	NA	NA	NA	NA	11	22.288	15.33	3.205	11	22.288	15.33	2.6431	3.205	-22.173	0	-10.414	9.551	-22.173	6.437	-0.536	9.089	1.01214	8.9998
MilliQ_2019_4pst	MilliQ_2019_4	MilliQ_2019_pst	MilliQ_2019	4	pst	25	27	12	0	91	52.791	29.284	212	299	248.134	33.415	11	NA	NA	NA	NA	138.011	0	125.897	65.418	42.073	NA	NA	NA	NA	3	18.999	12.546	3.73	3	18.999	12.546	2.1631	3.73	0	70.14	39.229	27.47	-59.481	27.514	-0.195	22.883	1.09622	11.0004
MilliQ_2019_4pst	MilliQ_2019_4	MilliQ_2019_pst	MilliQ_2019	4	pst	26	28	25	191	399	279.441	70.204	114	299	193.499	54.904	24	NA	NA	NA	NA	294.83	0	278.368	139.723	85.726	NA	NA	NA	NA	7.652	14.701	12.285	1.474	7.652	14.701	12.285	2.1181	1.474	-79.97	-13.265	-42.046	20.1	-9.535	20.87	2.9	7.842	1.05914	23.9992
MilliQ_2019_4pst	MilliQ_2019_4	MilliQ_2019_pst	MilliQ_2019	4	pst	27	29	123	65	122.483	88.02	18.883	0	299	149.965	85.643	122	NA	NA	NA	NA	314.48	0	304.385	151.88	87.423	NA	NA	NA	NA	0	9.679	2.578	0.932	0	9.679	2.578	0.444483	0.932	0	100.968	76.382	18.66	-26.798	91.698	0.766	13.677	1.03317	121.986
MilliQ_2019_4pst	MilliQ_2019_4	MilliQ_2019_pst	MilliQ_2019	4	pst	28	31	58	253.25	399	305.162	51.172	133	299	208.88	55.431	57	0	255	63.75	127.5	296.21	0	207.2	102.102	65.37	NA	NA	NA	NA	0.878	9.3	5.197	1.575	0.878	9.3	5.197	0.896034	1.575	-172.673	180	-39.181	68.239	-95.847	74.811	8.036	27.773	1.42958	56.9963
MilliQ_2019_4pst	MilliQ_2019_4	MilliQ_2019_pst	MilliQ_2019	4	pst	29	32	25	145	399	280.032	83.643	61	299	170.314	74.032	24	NA	NA	NA	NA	355.681	0	348.08	186.89	111.072	NA	NA	NA	NA	9.33	18.728	14.82	2.97	9.33	18.728	14.82	2.55517	2.97	-70.887	-24.158	-42.824	12.247	-21.806	20.564	1.841	10.211	1.02184	24.0001
MilliQ_2019_4pst	MilliQ_2019_4	MilliQ_2019_pst	MilliQ_2019	4	pst	30	33	18	268	399	335.16	42.783	269	299	283.697	9.168	17	NA	NA	NA	NA	139.124	0	134.391	69.016	43.529	NA	NA	NA	NA	1	16.398	8.184	3.573	1	16.398	8.184	1.41103	3.573	-90	6.877	-14.534	22.903	-82.124	28.24	-5.625	24.964	1.03522	16.9995
MilliQ_2019_4pst	MilliQ_2019_4	MilliQ_2019_pst	MilliQ_2019	4	pst	31	34	11	0	119	60.905	40.352	232	299	266.077	23.998	10	NA	NA	NA	NA	138.184	0	136.565	69.824	46.893	NA	NA	NA	NA	7	17.884	13.818	2.9	7	17.884	13.818	2.38241	2.9	0	39.827	27.451	11.226	-39.827	12.175	-2.267	15.879	1.01186	10.0003
MilliQ_2019_4pst	MilliQ_2019_4	MilliQ_2019_pst	MilliQ_2019	4	pst	32	35	22	10.852	268	139.78	81.244	203.051	299	251.527	29.97	21	NA	NA	NA	NA	275.658	0	274.465	136.755	86.548	NA	NA	NA	NA	8	16.817	13.127	1.675	8	16.817	13.127	2.26328	1.675	-164.214	180	-142.988	74.101	-16.546	35.271	1.072	9.072	1.00435	20.9993
MilliQ_2019_4pst	MilliQ_2019_4	MilliQ_2019_pst	MilliQ_2019	4	pst	33	36	25	44	275	150.896	71.714	0	299	146.899	94.194	24	NA	NA	NA	NA	380.084	0	377.839	196.387	118.25	NA	NA	NA	NA	8.16	19.874	15.837	2.289	8.16	19.874	15.837	2.73052	2.289	-141.326	-110.605	-127.611	6.716	-12.482	24.034	0.793	6.733	1.00594	23.9997
MilliQ_2019_4pst	MilliQ_2019_4	MilliQ_2019_pst	MilliQ_2019	4	pst	34	37	2	0	0	0	0	199	201	200	1.414	1	NA	NA	NA	NA	2	0	2	1	1.414	NA	NA	NA	NA	2	2	2	NA	2	2	2	0.344828	NA	-90	-90	-90	NA	NA	NA	NA	NA	1	1
MilliQ_2019_4pst	MilliQ_2019_4	MilliQ_2019_pst	MilliQ_2019	4	pst	35	38	24	154	305	226.511	52.375	0	299	159.924	90.6	23	NA	NA	NA	NA	341.737	0	334.966	157.291	103.946	NA	NA	NA	NA	8.077	20.634	14.858	2.652	8.077	20.634	14.858	2.56172	2.652	-82.669	-46.27	-63.816	11.861	-14.404	11.883	0.205	6.391	1.02021	23.0002
MilliQ_2019_4pst	MilliQ_2019_4	MilliQ_2019_pst	MilliQ_2019	4	pst	36	39	77	95	399	252.95	88.4	0	204.378	91.825	63.065	76	NA	NA	NA	NA	449.11	0	366.104	184.382	108.202	NA	NA	NA	NA	2	8.31	5.909	1.001	2	8.31	5.909	1.01879	1.001	-177.847	180	-51.659	136.809	-69.372	67.921	0.044	32.527	1.22673	76.0044
MilliQ_2019_4pst	MilliQ_2019_4	MilliQ_2019_pst	MilliQ_2019	4	pst	37	40	10	318	399	361.71	30.298	0	81	40.14	27.009	9	NA	NA	NA	NA	117.842	0	114.551	59.415	40.474	NA	NA	NA	NA	8	16.362	13.094	2.471	8	16.362	13.094	2.25759	2.471	34.048	90	47.645	17.364	-12.527	38.538	4.387	15.269	1.02873	8.99969
MilliQ_2019_4pst	MilliQ_2019_4	MilliQ_2019_pst	MilliQ_2019	4	pst	38	41	13	75	217	144.146	47.22	0	29.118	16.064	10.069	12	NA	NA	NA	NA	156.542	0	142	71.97	46.679	NA	NA	NA	NA	10.295	15.487	13.045	1.376	10.295	15.487	13.045	2.24914	1.376	-42.925	41.453	1.153	25.906	-28.698	12.12	-7.671	10.81	1.10241	12.0002
MilliQ_2019_4pst	MilliQ_2019_4	MilliQ_2019_pst	MilliQ_2019	4	pst	39	42	33	18.987	399	189.642	119.323	5.97	257	155.902	77.605	32	NA	NA	NA	NA	472.555	0	455.44	233.498	140.628	NA	NA	NA	NA	10.151	19.455	14.767	1.999	10.151	19.455	14.767	2.54603	1.999	-172.099	-114.139	-146.262	15.893	-10.014	11.611	1.505	5.693	1.03758	32.0007
MilliQ_2019_4pst	MilliQ_2019_4	MilliQ_2019_pst	MilliQ_2019	4	pst	40	43	20	311.982	317.472	315.536	1.666	0	299	149.002	94.785	19	NA	NA	NA	NA	299.534	0	299.007	149.036	94.755	NA	NA	NA	NA	10.762	26.097	15.765	3.401	10.762	26.097	15.765	2.7181	3.401	82.932	96.95	90.548	3.596	-6.638	7.38	0.008	3.375	1.00176	18.9999
MilliQ_2019_4pst	MilliQ_2019_4	MilliQ_2019_pst	MilliQ_2019	4	pst	41	44	15	0	118.855	55.618	37.815	203.529	252.695	230.908	18.551	14	NA	NA	NA	NA	140.355	0	128.359	59.944	41.413	NA	NA	NA	NA	1	14.774	10.025	4.089	1	14.774	10.025	1.72845	4.089	-90	6.759	-27.534	29.595	-46.445	92.475	6.89	35.096	1.09346	14.0005
MilliQ_2019_5pre	MilliQ_2019_5	MilliQ_2019_pre	MilliQ_2019	5	pre	1	1	17	219	301.21	259.224	26.509	0	175.941	83.78	56.552	16	NA	NA	NA	NA	194.602	0	194.2	101.28	62.447	NA	NA	NA	NA	4.243	17.088	12.163	3.402	4.243	17.088	12.163	2.09707	3.402	-135	-111.555	-116.102	5.546	-22.587	5.32	-1.563	6.942	1.00207	15.9995
MilliQ_2019_5pre	MilliQ_2019_5	MilliQ_2019_pre	MilliQ_2019	5	pre	2	2	10	0	67	35.255	25.007	0	30	15.697	10.63	9	NA	NA	NA	NA	75.639	0	73.41	35.546	26.98	NA	NA	NA	NA	1	17.523	8.404	4.867	1	17.523	8.404	1.44897	4.867	90	180	151.476	26.638	-69.936	24.718	-11.25	31.993	1.03036	9.00036
MilliQ_2019_5pre	MilliQ_2019_5	MilliQ_2019_pre	MilliQ_2019	5	pre	3	3	6	91	163	127.167	27.824	299	299	299	0	5	NA	NA	NA	NA	72	0	72	35.833	27.824	NA	NA	NA	NA	12	21	14.4	3.715	12	21	14.4	2.48276	3.715	180	180	180	0	0	0	0	0	1	5
MilliQ_2019_5pre	MilliQ_2019_5	MilliQ_2019_pre	MilliQ_2019	5	pre	4	4	33	101	318	195.765	69.021	0	299	135.227	91.081	32	NA	NA	NA	NA	386.274	0	369.446	190.103	112.747	NA	NA	NA	NA	3	15.198	12.071	2.012	3	15.198	12.071	2.08121	2.012	-83.013	0	-52.624	19.157	-13.258	63.639	2.422	12.941	1.04555	32.0002
MilliQ_2019_5pre	MilliQ_2019_5	MilliQ_2019_pre	MilliQ_2019	5	pre	5	5	27	0	259	126.393	77.413	93	299	185.734	55.615	26	NA	NA	NA	NA	370.757	0	330.934	175.111	93.948	NA	NA	NA	NA	9.404	19.922	14.26	2.483	9.404	19.922	14.26	2.45862	2.483	-162.078	170.119	-88.096	106.54	-53.692	30.437	-0.297	18.322	1.12034	25.9998
MilliQ_2019_5pre	MilliQ_2019_5	MilliQ_2019_pre	MilliQ_2019	5	pre	6	6	27	269	313.107	291.29	14.025	0	299	148.666	93.335	26	NA	NA	NA	NA	306.805	0	302.22	150.314	94.264	NA	NA	NA	NA	7.588	20.306	11.8	3.086	7.588	20.306	11.8	2.03448	3.086	84.922	118.51	98.315	9.923	-12.415	14.403	0.582	7.191	1.01517	26.0004
MilliQ_2019_5pre	MilliQ_2019_5	MilliQ_2019_pre	MilliQ_2019	5	pre	7	7	3	0	13	8	7	287	299	295	6.928	2	NA	NA	NA	NA	18.279	0	17.692	11.324	9.832	NA	NA	NA	NA	2	16.279	9.139	10.097	2	16.279	9.139	1.57569	10.097	0	47.49	23.745	33.58	-47.49	-47.49	-47.49	NA	1.03318	2.00011
MilliQ_2019_5pre	MilliQ_2019_5	MilliQ_2019_pre	MilliQ_2019	5	pre	8	9	39	0	399	198.956	123.32	0	299	151.88	89.854	38	NA	NA	NA	NA	513.19	0	498.6	251.291	152.374	NA	NA	NA	NA	1	19.644	13.505	2.821	1	19.644	13.505	2.32845	2.821	90	161.617	141.382	16.24	-53.254	54.803	-0.41	16.261	1.02926	38
MilliQ_2019_5pre	MilliQ_2019_5	MilliQ_2019_pre	MilliQ_2019	5	pre	9	10	6	342	399	368.877	22.287	282	299	288.983	8.022	5	NA	NA	NA	NA	61.581	0	59.481	28.83	23.473	NA	NA	NA	NA	6	18.365	12.316	4.428	6	18.365	12.316	2.12345	4.428	-37.919	0	-12.849	15.696	-37.919	19.971	-0.342	25.74	1.03531	5.00008
MilliQ_2019_5pre	MilliQ_2019_5	MilliQ_2019_pre	MilliQ_2019	5	pre	10	11	13	0	68.896	30.386	20.58	5.693	70	38.203	23.346	12	NA	NA	NA	NA	104.224	0	94.245	44.559	30.217	NA	NA	NA	NA	4.884	13.233	8.685	2.635	4.884	13.233	8.685	1.49741	2.635	-82.896	-7.072	-42.573	26.39	-22.615	27.339	-2.69	17.297	1.10588	12.0005
MilliQ_2019_5pre	MilliQ_2019_5	MilliQ_2019_pre	MilliQ_2019	5	pre	11	12	46	0	259.621	150.904	82.542	84.469	292.078	196.805	75.893	45	NA	NA	NA	NA	613.857	0	284.365	191.784	77.617	NA	NA	NA	NA	6.739	17.907	13.641	2.803	6.739	17.907	13.641	2.3519	2.803	-178.462	16.996	-85.105	72.2	-67.574	17.794	-4.211	14.924	2.15869	45.0009
MilliQ_2019_5pre	MilliQ_2019_5	MilliQ_2019_pre	MilliQ_2019	5	pre	12	13	2	70	71	70.5	0.707	0	3	1.5	2.121	1	NA	NA	NA	NA	3.162	0	3.162	1.581	2.236	NA	NA	NA	NA	3.162	3.162	3.162	NA	3.162	3.162	3.162	0.545172	NA	-71.565	-71.565	-71.565	NA	NA	NA	NA	NA	1	1
MilliQ_2019_5pre	MilliQ_2019_5	MilliQ_2019_pre	MilliQ_2019	5	pre	13	14	32	0	112.113	75.405	29.623	0	274	136.022	88.075	31	NA	NA	NA	NA	326.034	0	286.295	139.111	88.414	NA	NA	NA	NA	4.745	16.148	10.517	2.353	4.745	16.148	10.517	1.81328	2.353	18.64	152.655	102.659	31.638	-48.373	22.296	1.599	14.27	1.1388	31.0007
MilliQ_2019_5pre	MilliQ_2019_5	MilliQ_2019_pre	MilliQ_2019	5	pre	14	15	34	112	222	175.512	35.179	0	299	139.75	89.115	33	NA	NA	NA	NA	333.509	0	318.592	153.829	95.27	NA	NA	NA	NA	6.607	13.389	10.106	1.7	6.607	13.389	10.106	1.74241	1.7	25.575	99.001	69.17	18.075	-21.693	19.617	0.5	10.415	1.04682	33.0011
MilliQ_2019_5pre	MilliQ_2019_5	MilliQ_2019_pre	MilliQ_2019	5	pre	15	16	6	365	399	383.292	14.013	0	68	38.293	26.806	5	NA	NA	NA	NA	77.065	0	76.026	42.467	30.199	NA	NA	NA	NA	4	21.386	15.413	6.831	4	21.386	15.413	2.65741	6.831	50.711	90	68.174	14.06	-16.066	39.289	5.516	23.72	1.01367	5
MilliQ_2019_5pre	MilliQ_2019_5	MilliQ_2019_pre	MilliQ_2019	5	pre	16	18	32	314	399	355.08	26.014	0	34	14.008	9.996	31	NA	NA	NA	NA	169.672	0	91.548	43.566	27.604	NA	NA	NA	NA	0	12.076	5.473	2.828	0	12.076	5.473	0.943621	2.828	-63.119	91.901	20.503	53.376	-149.278	150.723	3	97.748	1.85337	31.0016
MilliQ_2019_5pre	MilliQ_2019_5	MilliQ_2019_pre	MilliQ_2019	5	pre	17	19	8	0	45	20.775	15.221	0	99	51.755	34.783	7	NA	NA	NA	NA	109.087	0	108.747	57.163	37.935	NA	NA	NA	NA	11.518	19.552	15.584	2.747	11.518	19.552	15.584	2.6869	2.747	106.93	120.733	114.484	5.178	-7.048	8.855	0.632	6.098	1.00313	6.99994
MilliQ_2019_5pst	MilliQ_2019_5	MilliQ_2019_pst	MilliQ_2019	5	pst	1	1	30	11.408	203.498	84.367	65.845	0	286.824	139.691	88.634	29	NA	NA	NA	NA	394.229	0	341.766	164.403	106.292	NA	NA	NA	NA	5.193	19.918	13.594	2.961	5.193	19.918	13.594	2.34379	2.961	-108.876	3.656	-59.381	31.43	-28.111	23.869	-0.469	14.79	1.15351	29.0002
MilliQ_2019_5pst	MilliQ_2019_5	MilliQ_2019_pst	MilliQ_2019	5	pst	2	2	3	0	2	0.667	1.155	0	16	8	8	2	NA	NA	NA	NA	16.246	0	16.125	8.124	8.063	NA	NA	NA	NA	8	8.246	8.123	0.174	8	8.246	8.123	1.40052	0.174	90	104.036	97.018	9.925	-14.036	-14.036	-14.036	NA	1.0075	2
MilliQ_2019_5pst	MilliQ_2019_5	MilliQ_2019_pst	MilliQ_2019	5	pst	3	3	22	236	399	297.985	55.634	191.169	299	224.735	34.909	21	NA	NA	NA	NA	245.592	0	184.296	105.582	58.904	NA	NA	NA	NA	6.571	17.237	11.695	2.697	6.571	17.237	11.695	2.01638	2.697	-173.398	179.163	46.892	137.324	-32.016	38.607	-2.059	20.865	1.3326	20.9997
MilliQ_2019_5pst	MilliQ_2019_5	MilliQ_2019_pst	MilliQ_2019	5	pst	4	4	31	0	399	198.506	123.135	53	88.23	74.516	9.734	30	NA	NA	NA	NA	405.662	0	399.406	200.74	123.157	NA	NA	NA	NA	8.611	20.018	13.522	2.555	8.611	20.018	13.522	2.33138	2.555	-179.094	179.551	-45.686	168.248	-11.817	9.097	0.078	6.42	1.01566	30.0001
MilliQ_2019_5pst	MilliQ_2019_5	MilliQ_2019_pst	MilliQ_2019	5	pst	5	6	12	2.638	142	75.233	46.248	0	88.101	44.329	29.442	11	NA	NA	NA	NA	165.83	0	164.874	84.817	54.745	NA	NA	NA	NA	10.793	19.279	15.075	2.974	10.793	19.279	15.075	2.59914	2.974	-43.668	-21.297	-32.546	6.484	-8.936	5.913	-2.237	5.522	1.0058	11.0003
MilliQ_2019_5pst	MilliQ_2019_5	MilliQ_2019_pst	MilliQ_2019	5	pst	6	10	155	120	399	263.936	81.975	20	299	164.511	85.125	155	NA	NA	NA	NA	433.625	0	394.566	197.997	117.85	NA	NA	NA	NA	0	7.632	2.816	0.784	0	7.632	2.816	0.485517	0.784	-179.102	180	130.652	38.25	-180	180	0.588	27.931	1.09899	153.986
MilliQ_2019_5pst	MilliQ_2019_5	MilliQ_2019_pst	MilliQ_2019	5	pst	7	11	21	0	155	68.424	49.111	67	299	191.865	75.118	20	NA	NA	NA	NA	286.613	0	279.014	138.296	88.851	NA	NA	NA	NA	4	20.582	14.331	3.595	4	20.582	14.331	2.47086	3.595	-141.714	180	-107.066	68.736	-13.802	51.214	4.737	15.245	1.02724	19.9995
MilliQ_2019_5pst	MilliQ_2019_5	MilliQ_2019_pst	MilliQ_2019	5	pst	8	12	42	0	389	204.282	119.513	0	259	142.755	78.196	41	NA	NA	NA	NA	473.085	0	467.335	233.9	142.068	NA	NA	NA	NA	2.629	19.858	11.539	3.462	2.629	19.858	11.539	1.98948	3.462	125.261	163.381	146.263	9.321	-20.092	9.382	0.225	5.797	1.0123	40.9988
MilliQ_2019_5pst	MilliQ_2019_5	MilliQ_2019_pst	MilliQ_2019	5	pst	9	13	14	0	20	5.163	7.67	110	299	203.619	59.83	13	NA	NA	NA	NA	192.352	0	190.055	93.862	60.15	NA	NA	NA	NA	11	17.397	14.796	2.158	11	17.397	14.796	2.55103	2.158	60.16	90	84.207	9.12	-29.84	16.037	-0.611	10.281	1.01209	13.0003
MilliQ_2019_5pst	MilliQ_2019_5	MilliQ_2019_pst	MilliQ_2019	5	pst	10	14	28	52.77	162	94.805	32.304	0	299	143.669	97.108	27	NA	NA	NA	NA	347.553	0	314.651	159.492	100.493	NA	NA	NA	NA	8.529	22.371	12.872	2.84	8.529	22.371	12.872	2.21931	2.84	-134.52	-34.619	-70.957	25.488	-21.993	42.547	1.023	14.535	1.10457	27.0007
MilliQ_2019_5pst	MilliQ_2019_5	MilliQ_2019_pst	MilliQ_2019	5	pst	11	15	33	221	399	303.567	49.249	152	299	208.159	45.884	32	NA	NA	NA	NA	304.778	0	230.853	123.437	66.017	NA	NA	NA	NA	1.878	21.477	9.524	4.111	1.878	21.477	9.524	1.64207	4.111	-148.964	35.117	-43.936	46.364	-91.725	61.275	-0.102	37.663	1.32023	32.001
MilliQ_2019_5pst	MilliQ_2019_5	MilliQ_2019_pst	MilliQ_2019	5	pst	12	16	34	8.073	399	210.886	117.107	255.967	299	285.32	13.442	33	23	255	83.025	114.697	433.691	0	391.335	203.343	117.009	NA	NA	NA	NA	3.17	25.166	13.142	4.334	3.17	25.166	13.142	2.26586	4.334	-36.647	72.047	2.33	25.175	-59.713	42.482	-0.753	18.977	1.10823	33.0004
MilliQ_2019_5pst	MilliQ_2019_5	MilliQ_2019_pst	MilliQ_2019	5	pst	13	18	8	0	53	31.634	18.64	0	6.377	1.53	2.837	7	NA	NA	NA	NA	56.631	0	53	21.551	18.685	NA	NA	NA	NA	3	12.799	8.09	3.798	3	12.799	8.09	1.39483	3.798	-150.114	180	127.204	123.005	-36.153	33.19	0	29.6	1.06851	7.00012
MilliQ_2019_5pst	MilliQ_2019_5	MilliQ_2019_pst	MilliQ_2019	5	pst	14	19	31	206.541	246.554	225.264	12.328	0	299	139.997	87.185	30	NA	NA	NA	NA	331.461	0	299.282	159.889	86.387	NA	NA	NA	NA	3.214	17.164	11.049	3.329	3.214	17.164	11.049	1.905	3.329	-136.967	-17.299	-84.06	29.169	-37.221	98.594	0.234	27.194	1.10752	29.9992
MilliQ_2019_5pst	MilliQ_2019_5	MilliQ_2019_pst	MilliQ_2019	5	pst	15	20	23	154	399	282.626	76.92	85	299	193.361	66.722	22	NA	NA	NA	NA	327.435	0	325.301	159.083	101.711	NA	NA	NA	NA	7.219	19.041	14.883	2.374	7.219	19.041	14.883	2.56603	2.374	128.796	151.344	138.629	6.787	-14.421	10.197	0.064	6.053	1.00656	22.0006
MilliQ_2019_5pst	MilliQ_2019_5	MilliQ_2019_pst	MilliQ_2019	5	pst	16	21	14	303	399	354.75	30.159	146	299	228.708	51.603	13	NA	NA	NA	NA	187.832	0	180.624	94.068	59.317	NA	NA	NA	NA	6.262	23.437	14.449	4.316	6.262	23.437	14.449	2.49121	4.316	96.429	153.897	122.353	17.169	-12.564	20.286	-0.581	11.918	1.03991	12.9997
MilliQ_2019_5pst	MilliQ_2019_5	MilliQ_2019_pst	MilliQ_2019	5	pst	17	22	33	105	302.474	213.747	62.68	0	299	151.54	92.829	32	NA	NA	NA	NA	382.141	0	357.515	175.321	111.271	NA	NA	NA	NA	7.726	15.63	11.942	1.956	7.726	15.63	11.942	2.05897	1.956	80.552	180	123.418	22.182	-36.389	53.341	3.208	21.696	1.06888	31.9997
MilliQ_2019_5pst	MilliQ_2019_5	MilliQ_2019_pst	MilliQ_2019	5	pst	18	24	19	0	143	69.622	45.86	96	299	194.1	63.379	18	NA	NA	NA	NA	249.679	0	248.31	128.067	78.146	NA	NA	NA	NA	9.84	16.855	13.871	2.042	9.84	16.855	13.871	2.39155	2.042	-133.407	-110.579	-125.24	6.064	-18.753	7.663	-1.143	6.159	1.00551	18.0001
MilliQ_2019_5pst	MilliQ_2019_5	MilliQ_2019_pst	MilliQ_2019	5	pst	19	25	31	25	399	210.61	114.814	0	191	93.677	58.778	30	NA	NA	NA	NA	421.886	0	419.949	212.053	128.969	NA	NA	NA	NA	6	20.898	14.063	3.016	6	20.898	14.063	2.42466	3.016	-161.578	180	-141.519	60.89	-35.219	12.145	-0.795	8.295	1.00461	29.9997
MilliQ_2019_5pst	MilliQ_2019_5	MilliQ_2019_pst	MilliQ_2019	5	pst	20	26	41	61.883	203	109.894	41.191	29.485	299	132.186	89.996	40	NA	NA	NA	NA	384.516	0	294.266	191.834	97.384	NA	NA	NA	NA	0.572	14.982	9.613	3.898	0.572	14.982	9.613	1.65741	3.898	-132.206	180	-64.623	88.209	-112.746	147.181	13.137	43.84	1.3067	39.9996
MilliQ_2019_5pst	MilliQ_2019_5	MilliQ_2019_pst	MilliQ_2019	5	pst	21	27	3	399	399	399	0	65	82	72.333	8.737	2	NA	NA	NA	NA	17	0	17	7.333	8.737	NA	NA	NA	NA	5	12	8.5	4.95	5	12	8.5	1.46552	4.95	90	90	90	0	0	0	0	NA	1	2
MilliQ_2019_5pst	MilliQ_2019_5	MilliQ_2019_pst	MilliQ_2019	5	pst	22	28	78	59	399	237.147	100.993	71.061	299	196.452	58.308	77	NA	NA	NA	NA	816.388	0	408.26	205.36	113.377	NA	NA	NA	NA	4.284	14.446	10.602	2.412	4.284	14.446	10.602	1.82793	2.412	-178.559	179.385	27.512	122.953	-119.067	110.498	-1.321	45.468	1.99968	77.0032
MilliQ_2019_5pst	MilliQ_2019_5	MilliQ_2019_pst	MilliQ_2019	5	pst	23	29	25	131.217	185	157.263	15.767	0	299	138.421	100.176	24	NA	NA	NA	NA	327.766	0	299.483	163.17	101.052	NA	NA	NA	NA	1	20.091	13.657	3.888	1	20.091	13.657	2.35466	3.888	-110.066	180	-77.194	61.158	-10.143	76.87	6.251	22.433	1.09444	23.9999
MilliQ_2019_5pst	MilliQ_2019_5	MilliQ_2019_pst	MilliQ_2019	5	pst	24	30	7	314.485	329.3	321.445	5.687	0	61.954	33.759	22.491	6	NA	NA	NA	NA	69.209	0	61.973	34.606	22.477	NA	NA	NA	NA	9.348	14.171	11.535	1.934	9.348	14.171	11.535	1.98879	1.934	57.844	132.516	95.285	29.412	-19.485	32.544	8.72	22.949	1.11676	5.99991
MilliQ_2019_5pst	MilliQ_2019_5	MilliQ_2019_pst	MilliQ_2019	5	pst	25	31	92	0	399	230.606	115.103	270.583	299	290.204	9.398	91	18.8	47.2	32.591	8.746	466.131	0	399.061	231.373	115.228	NA	NA	NA	NA	0	11.12	5.122	2.686	0	11.12	5.122	0.883103	2.686	-110.166	90	0.601	33.14	-90.419	86.471	-2	31.972	1.16807	91.0057
[truncated: 1,888 more rows]
[truncated: 5 more columns]

## Sheet: Two-way ANOVA
Parameter	Interaction F	df	P-value	Contrasts (pre-post)	Milli-Q (2019)	Milli-Q (2022)	Naïve (2019)	Naïve (2022)
[truncated: 16 more rows]
