# Supplementary material for: Identification of Schistosoma mansoni miracidia attractant candidates in infected Biomphalaria glabrata using behaviour-guided comparative proteomics
Source: Front Immunol. 2022 Oct 10;13:954282. doi: 10.3389/fimmu.2022.954282 (PMC9589101; doi:10.3389/fimmu.2022.954282)
Supplement: Supplementary Table 2 — Behavioural bioassay guided data, including tracks data, from S. mansoni miracidia one min pre-addition and post- addition of Milli-Q water and naïve, 16h-PME, 1W-PME, 2W-PME and 3W-PME B. glabrata SCW. [file Table_4.xlsx]

## Sheet: Track Summary
File Name	Trial	Group	treatment	period	replicate	Average of Mean v [mm/s]	Sum of TrackPerMinute	Average of Duration [s]	Average of SD da [deg]
16h_1pre	16h_1	16h_pre	16h	pre	1	1.86371	9.47368	2.16667	12.7719
16h_1pst	16h_1	16h_pst	16h	pst	1	1.56519	23.6842	2.72533	24.7429
16h_2pre	16h_2	16h_pre	16h	pre	2	2.21196	9.47368	1.62667	13.6739
16h_2pst	16h_2	16h_pst	16h	pst	2	1.85725	20.8421	1.81212	20.1857
16h_3pre	16h_3	16h_pre	16h	pre	3	1.91318	22.7848	4.3	18.5943
16h_3pst	16h_3	16h_pst	16h	pst	3	1.60512	22.7848	3.40333	20.1182
16h_4pre	16h_4	16h_pre	16h	pre	4	2.3158	6.63158	1.38095	13.1616
16h_4pst	16h_4	16h_pst	16h	pst	4	1.83896	2.84211	2.95556	21.7077
16h_5pre	16h_5	16h_pre	16h	pre	5	2.13738	8.52632	1.67407	15.9584
16h_5pst	16h_5	16h_pst	16h	pst	5	2.09717	13.2632	2.08095	19.1794
16h_6pre	16h_6	16h_pre	16h	pre	6	3.2461	2.27848	1.33333	7.018
16h_6pst	16h_6	16h_pst	16h	pst	6	2.14147	4.55696	1.21667	27.9005
16h_7pre	16h_7	16h_pre	16h	pre	7	2.08494	25.4118	1.74167	20.8291
16h_7pst	16h_7	16h_pst	16h	pst	7	2.02433	14.8235	1.59048	16.0651
16h_8pre	16h_8	16h_pre	16h	pre	8	2.09957	9.47368	1.8	27.2287
16h_8pst	16h_8	16h_pst	16h	pst	8	1.76693	6.63158	1.49524	22.1636
16h_9pre	16h_9	16h_pre	16h	pre	9	1.65849	3	2.68889	16.4647
16h_9pst	16h_9	16h_pst	16h	pst	9	1.84159	12	1.98889	15.2332
1W_1pre	1W_1	1W_pre	1W	pre	1	1.93263	29.3684	1.39355	15.6804
1W_1pst	1W_1	1W_pst	1W	pst	1	1.7826	13.2632	1.60952	26.5709
1W_2pre	1W_2	1W_pre	1W	pre	2	2.15723	9	1.80741	18.8769
1W_2pst	1W_2	1W_pst	1W	pst	2	1.89534	10	1.81333	25.3736
1W_3pre	1W_3	1W_pre	1W	pre	3	2.05661	17.0526	1.83704	15.4948
1W_3pst	1W_3	1W_pst	1W	pst	3	2.05845	13.2632	1.68571	18.6684
1W_4pre	1W_4	1W_pre	1W	pre	4	2.06055	13.2955	1.74359	16.0697
1W_4pst	1W_4	1W_pst	1W	pst	4	1.99724	9.20455	1.75556	18.2704
1W_5pre	1W_5	1W_pre	1W	pre	5	2.26285	21.7895	1.72174	14.1256
1W_5pst	1W_5	1W_pst	1W	pst	5	2.12496	13.2632	1.28571	16.3935
1W_6pre	1W_6	1W_pre	1W	pre	6	1.97267	2.25	2.23333	14.7635
1W_6pst	1W_6	1W_pst	1W	pst	6	1.8025	16.875	1.86667	16.7783
1W_7pre	1W_7	1W_pre	1W	pre	7	1.34624	9.47368	1.99333	46.7557
1W_7pst	1W_7	1W_pst	1W	pst	7	1.62811	6.63158	2.41905	17.2239
1W_8pre	1W_8	1W_pre	1W	pre	8	2.02013	6.35294	1.86667	9.97533
1W_8pst	1W_8	1W_pst	1W	pst	8	2.00208	5.29412	1.61333	10.9972
1W_9pre	1W_9	1W_pre	1W	pre	9	1.97314	8	2.25833	17.3887
1W_9pst	1W_9	1W_pst	1W	pst	9	1.81206	15	3.76	14.6519
2W_1pre	2W_1	2W_pre	2W	pre	1	2.30327	20	1.61	15.1269
2W_1pst	2W_1	2W_pst	2W	pst	1	1.77686	15	1.82222	27.8357
2W_2pre	2W_2	2W_pre	2W	pre	2	1.98073	7.57895	1.70833	18.1282
2W_2pst	2W_2	2W_pst	2W	pst	2	1.9011	4.73684	2.77333	16.8222
2W_3pre	2W_3	2W_pre	2W	pre	3	2.14908	21	1.60317	14.9139
2W_3pst	2W_3	2W_pst	2W	pst	3	1.97487	22	1.84848	18.2098
2W_4pre	2W_4	2W_pre	2W	pre	4	1.97859	11	3.89091	20.2995
2W_4pst	2W_4	2W_pst	2W	pst	4	1.99897	20	1.68667	18.2778
2W_5pre	2W_5	2W_pre	2W	pre	5	2.37268	21.6867	1.36667	10.6881
2W_5pst	2W_5	2W_pst	2W	pst	5	2.05666	14.0964	1.47179	19.8515
2W_6pre	2W_6	2W_pre	2W	pre	6	2.36503	34.7727	1.44902	14.5358
2W_6pst	2W_6	2W_pst	2W	pst	6	1.89422	28.6364	1.91429	21.1199
2W_7pre	2W_7	2W_pre	2W	pre	7	2.14459	12.375	1.44848	11.8998
2W_7pst	2W_7	2W_pst	2W	pst	7	2.32121	7.875	1.19048	23.8209
2W_8pre	2W_8	2W_pre	2W	pre	8	2.11859	6.75	1.73333	23.8725
2W_8pst	2W_8	2W_pst	2W	pst	8	1.67742	6.75	2.63333	20.2952
2W_9pre	2W_9	2W_pre	2W	pre	9	2.26533	12	1.52778	16.3817
2W_9pst	2W_9	2W_pst	2W	pst	9	2.21579	12	1.98333	19.8229
3W_1_pre	3W_1	3W_pre	3W	pre	1	2.20008	30.0294	1.47451	20.7351
3W_1_pst	3W_1	3W_pst	3W	pst	1	1.75126	102.453	2.21322	28.4101
3W_2_pre	3W_2	3W_pre	3W	pre	2	2.18997	23.7342	1.608	14.2071
3W_2_pst	3W_2	3W_pst	3W	pst	2	1.78471	47.4684	2.50933	30.5872
3W_3_pre	3W_3	3W_pre	3W	pre	3	2.10523	16.3802	1.42222	18.0652
3W_3_pst	3W_3	3W_pst	3W	pst	3	1.44109	55.5106	2.79563	28.3373
3W_4_pre	3W_4	3W_pre	3W	pre	4	2.46648	26.5543	2.87619	13.0617
3W_4_pst	3W_4	3W_pst	3W	pst	4	1.84827	43.6249	1.47681	34.124
3W_5_pre	3W_5	3W_pre	3W	pre	5	2.03631	43.2353	1.4585	18.3262
3W_5_pst	3W_5	3W_pst	3W	pst	5	1.58505	53.8235	2.64699	28.8855
3W_6_pre	3W_6	3W_pre	3W	pre	6	2.00834	14.5602	1.39583	19.2058
3W_6_pst	3W_6	3W_pst	3W	pst	6	1.73863	42.7705	2.09787	25.6817
3W_7_pre	3W_7	3W_pre	3W	pre	7	2.11654	21.8659	1.848	16.5702
3W_7_pst	3W_7	3W_pst	3W	pst	7	1.66049	41.9825	2.96111	32.0234
3W_8_pre	3W_8	3W_pre	3W	pre	8	2.18477	31.6294	1.79596	19.7134
3W_8_pst	3W_8	3W_pst	3W	pst	8	1.92574	45.0479	1.86809	31.8751
3W_9_pre	3W_9	3W_pre	3W	pre	9	1.86156	47.3684	1.72418	19.8952
3W_9_pst	3W_9	3W_pst	3W	pst	9	1.53719	91.9505	2.02828	30.7011
MilliQ_1pre	MilliQ_1	MilliQ_pre	MilliQ	pre	1	2.19232	19.9157	1.40635	13.5161
MilliQ_1pst	MilliQ_1	MilliQ_pst	MilliQ	pst	1	2.23496	15.1739	1.475	18.5068
MilliQ_2pre	MilliQ_2	MilliQ_pre	MilliQ	pre	2	2.24351	24.1287	1.45556	14.2371
MilliQ_2pst	MilliQ_2	MilliQ_pst	MilliQ	pst	2	2.15435	26.5416	1.51515	12.7718
MilliQ_3pre	MilliQ_3	MilliQ_pre	MilliQ	pre	3	2.05444	26.8371	1.64524	22.6387
MilliQ_3pst	MilliQ_3	MilliQ_pst	MilliQ	pst	3	1.80501	39.2971	1.83577	23.9096
MilliQ_4pre	MilliQ_4	MilliQ_pre	MilliQ	pre	4	2.19818	28.2103	1.62366	17.9686
MilliQ_4pst	MilliQ_4	MilliQ_pst	MilliQ	pst	4	1.98285	37.3104	1.47642	16.5362
MilliQ_5pre	MilliQ_5	MilliQ_pre	MilliQ	pre	5	1.93346	14.7826	1.33725	20.2575
MilliQ_5pst	MilliQ_5	MilliQ_pst	MilliQ	pst	5	1.99226	22.6087	2.22308	19.6228
MilliQ_6pre	MilliQ_6	MilliQ_pre	MilliQ	pre	6	1.91034	22.9187	1.79744	20.8943
MilliQ_6pst	MilliQ_6	MilliQ_pst	MilliQ	pst	6	1.93734	22.9187	1.79231	20.1019
MilliQ_7pre	MilliQ_7	MilliQ_pre	MilliQ	pre	7	1.99668	41.8163	1.62879	19.9819
MilliQ_7pst	MilliQ_7	MilliQ_pst	MilliQ	pst	7	1.94021	27.5607	1.85517	19.0072
MilliQ_8pre	MilliQ_8	MilliQ_pre	MilliQ	pre	8	1.72021	69.3659	1.99409	25.0509
MilliQ_8pst	MilliQ_8	MilliQ_pst	MilliQ	pst	8	1.70791	57.9512	1.95657	19.6607
MilliQ_9pre	MilliQ_9	MilliQ_pre	MilliQ	pre	9	2.21145	31.7647	1.69815	17.7036
MilliQ_9pst	MilliQ_9	MilliQ_pst	MilliQ	pst	9	2.12443	32.6471	1.58739	20.1822
Naïve_1_pre	Naïve_1	Naïve_pre	Naïve	pre	1	2.32137	35.6621	1.55965	13.6261
Naïve_1_pst	Naïve_1	Naïve_pst	Naïve	pst	1	1.78932	109.802	3.88661	34.4396
Naïve_2_pre	Naïve_2	Naïve_pre	Naïve	pre	2	1.98723	15.0156	1.725	14.2642
Naïve_2_pst	Naïve_2	Naïve_pst	Naïve	pst	2	1.47388	53.4932	4.04561	38.2702
Naïve_3_pre	Naïve_3	Naïve_pre	Naïve	pre	3	2.08327	32.8467	1.53714	18.6243
Naïve_3_pst	Naïve_3	Naïve_pst	Naïve	pst	3	1.50706	67.5704	5.27037	32.1392
Naïve_4_pre	Naïve_4	Naïve_pre	Naïve	pre	4	2.13749	12.2002	1.67179	23.6168
Naïve_4_pst	Naïve_4	Naïve_pst	Naïve	pst	4	1.69103	61.001	3.23282	30.6639
Naïve_5_pre	Naïve_5	Naïve_pre	Naïve	pre	5	2.20106	24.4004	1.82051	15.6639
Naïve_5_pst	Naïve_5	Naïve_pst	Naïve	pst	5	1.47048	76.0167	3.90288	36.8583
Naïve_6_pre	Naïve_6	Naïve_pre	Naïve	pre	6	1.90979	24.4004	2.89744	23.2952
Naïve_6_pst	Naïve_6	Naïve_pst	Naïve	pst	6	1.58811	55.3702	4.45424	35.6973
Naïve_7_pre	Naïve_7	Naïve_pre	Naïve	pre	7	2.06321	30.0313	2.16042	19.6306
Naïve_7_pst	Naïve_7	Naïve_pst	Naïve	pst	7	1.64915	100.417	3.87601	31.3636
Naïve_8_pre	Naïve_8	Naïve_pre	Naïve	pre	8	2.04869	48.8008	1.77692	17.8341
Naïve_8_pst	Naïve_8	Naïve_pst	Naïve	pst	8	1.77151	80.7091	3.43566	33.3446
Naïve_9_pre	Naïve_9	Naïve_pre	Naïve	pre	9	1.97338	33.7852	1.90926	21.4492
Naïve_9_pst	Naïve_9	Naïve_pst	Naïve	pst	9	1.67261	49.7393	2.72201	34.059

## Sheet: Track Data
File Name	Trial	Group	treatment	replicate	period	Nr	TID	Points	Min x [pixel]	Max x [pixel]	Mean x [pixel]	SD x [pixel]	Min y [pixel]	Max y [pixel]	Mean y [pixel]	SD y [pixel]	Dur [frame]	Min I [val]	Max I [val]	Mean I [val]	SD I [val]	Len [pixel]	Min D2S [pixel]	Max D2S [pixel]	Mean D2S [pixel]	SD D2S [pixel]	Min D2R [pixel]	Max D2R [pixel]	Mean D2R [pixel]	SD D2R [pixel]	Min D2P [pixel]	Max D2P [pixel]	Mean D2P [pixel]	SD D2P [pixel]	Min v [pixel/frame]	Max v [pixel/frame]	Mean v [pixel/frame]	Mean v [mm/s]	SD v [pixel/frame]	Min a [deg]	Max a [deg]	Mean a [deg]	SD a [deg]	Min da [deg]	Max da [deg]	Mean da [deg]	SD da [deg]	L/maxD2S	L/meanD2P
16h_1pre	16h_1	16h_pre	16h	1	pre	1	1	38	224.951	364.578	289.882	41.6508	0	46.6267	22.904	14.3238	37	NA	NA	NA	NA	152.889	0	147.208	78.4077	43.9803	NA	NA	NA	NA	1.99956	9.72786	4.13209	1.3637	1.99956	9.72786	4.13209	0.712429	1.3637	-177.415	180	-115.118	118.856	-66.78	24.604	-0.8	13.704	1.0386	37.0005
16h_1pre	16h_1	16h_pre	16h	1	pre	2	3	29	165.963	246.682	201.605	25.3034	0	293.959	142.586	85.8661	29	64	83	73.6	7.603	312.037	0	304.84	147.07	89.3513	NA	NA	NA	NA	4.9769	23.3249	11.1445	2.94435	4.9769	15.8475	10.7276	1.84959	1.73362	48.886	94.798	75.105	12.757	-18.96	27.549	-0.231	10.211	1.02361	27.9991
16h_1pre	16h_1	16h_pre	16h	1	pre	3	4	32	145.816	387.915	260.624	73.1429	0	282.137	130.05	84.1505	31	54	62	59	4.359	404.859	0	371.771	182.677	110.309	NA	NA	NA	NA	9.97281	16.7883	13.0601	1.3567	9.97281	16.7883	13.0601	2.25175	1.3567	75.126	169.355	130.369	23.866	-34.971	40.947	-1.065	14.192	1.089	30.9996
16h_1pre	16h_1	16h_pre	16h	1	pre	4	7	25	199.956	267.556	234.348	20.9644	5.66475	298.934	153.023	88.6325	24	56	60	58.333	2.082	306.44	0	300.96	149.98	90.956	NA	NA	NA	NA	9.91982	16.2284	12.7682	1.23573	9.91982	16.2284	12.7682	2.20141	1.23573	-96.208	-60.777	-76.883	11.251	-12.59	19.651	-0.228	9.041	1.01821	24.0002
16h_1pre	16h_1	16h_pre	16h	1	pre	5	8	21	27.5809	223.951	126.139	63.0911	0	133.579	68.9718	40.3751	20	NA	NA	NA	NA	242.21	0	237.496	119.856	74.6146	NA	NA	NA	NA	10.3437	14.4188	12.1103	1.22373	10.3437	14.4188	12.1103	2.08799	1.22373	129.222	162.541	145.709	11.556	-15.502	11.265	0.606	8.036	1.01985	20.0002
16h_1pre	16h_1	16h_pre	16h	1	pre	6	9	14	0	60.6217	25.3564	23.1649	183.96	298.934	244.177	36.6539	14	60	68	62.5	3.697	162.471	0	128.77	66.3524	41.6698	NA	NA	NA	NA	3.99912	24.2477	12.4982	4.76395	3.99912	15.6546	11.5655	1.99404	3.2023	7.907	136.662	63.26	39.475	-86.387	51.493	0.807	41.452	1.26172	12.9995
16h_1pre	16h_1	16h_pre	16h	1	pre	7	11	18	10.5467	165.963	86.0741	49.0912	0	194.036	96.2928	59.7209	18	NA	NA	NA	NA	249.249	0	248.605	123.566	77.238	NA	NA	NA	NA	11.7724	26.7801	14.6618	3.70319	11.7724	20.6974	13.8739	2.39206	1.99356	-59.457	-43.862	-51.031	4.286	-13.087	4.467	-0.162	4.146	1.00259	16.9999
16h_1pre	16h_1	16h_pre	16h	1	pre	8	13	34	12.0483	398.912	202.072	115.801	60.0518	209.659	141.438	46.9147	33	55	73	64.8	7.95	424.541	0	414.173	206.82	124.77	NA	NA	NA	NA	9.63088	16.9963	12.8652	1.45668	9.63088	16.9963	12.8652	2.21813	1.45668	-4.629	42.495	21.06	12.824	-11.549	15.505	-0.919	8.863	1.02503	32.9992
16h_1pre	16h_1	16h_pre	16h	1	pre	9	17	38	23.1109	398.912	209.489	112.688	87.9237	191.958	123.435	33.1057	37	66	100	85.25	16.112	396.399	0	388.284	189.451	116.106	NA	NA	NA	NA	6.50757	14.3009	10.7136	1.99456	6.50757	14.3009	10.7136	1.84718	1.99456	-10.601	35.167	14.213	11.96	-10.752	11.464	0.766	5.666	1.0209	36.9994
16h_1pre	16h_1	16h_pre	16h	1	pre	10	18	76	0	359.595	186.805	115.024	37.1748	195.957	117.873	33.5576	75	51	63	56.667	6.028	470.905	0	391.896	206.047	113.469	NA	NA	NA	NA	2.99934	14.5198	6.27862	1.32171	2.99934	14.5198	6.27862	1.08252	1.32171	-100.771	39.762	-24.052	34.697	-33.693	63.589	-0.146	12.408	1.20161	75.0014
16h_1pst	16h_1	16h_pst	16h	1	pst	1	2	18	347.739	398.912	374.451	14.7498	135.97	298.573	215.226	50.075	17	69	79	75.25	4.5	178.054	0	170.464	87.6007	52.0635	NA	NA	NA	NA	4.66597	15.2996	10.4737	2.44246	4.66597	15.2996	10.4737	1.80581	2.44246	-102.659	-37.547	-74.609	16.902	-25.859	47.112	1.781	15.777	1.04452	17.0001
16h_1pst	16h_1	16h_pst	16h	1	pst	2	3	24	331.768	398.912	347.992	17.9231	153.966	294.502	216.416	46.0359	24	69	82	77	4.243	182.911	0	151.584	83.3707	44.3033	NA	NA	NA	NA	3.29428	13.3951	7.95225	2.56843	3.29428	13.3951	7.66631	1.32178	2.31549	53.13	179.919	111.486	34.835	-44.271	22.521	-4.431	16.639	1.20667	23.0011
16h_1pst	16h_1	16h_pst	16h	1	pst	3	4	19	0	180.96	95.8809	53.6682	0	49.989	23.4158	13.1621	18	NA	NA	NA	NA	202.093	0	187.738	99.775	54.723	NA	NA	NA	NA	6.14865	19.4787	11.2275	3.56722	6.14865	19.4787	11.2275	1.93578	3.56722	-52.064	15.461	-14.316	21.899	-40.074	52.064	2.003	22.367	1.07646	17.9997
16h_1pst	16h_1	16h_pst	16h	1	pst	4	5	79	0	398.912	245.51	97.3256	166.497	280.572	221.526	35.4582	79	NA	NA	NA	NA	715.332	0	407.863	251.256	101.131	NA	NA	NA	NA	1.13675	20.3825	9.17098	4.19108	0.567875	20.3825	9.16398	1.58	4.20607	-159.422	171.761	-1.933	72.381	-135.719	109.898	-5.31	34.362	1.75385	77.9995
16h_1pst	16h_1	16h_pst	16h	1	pst	5	10	216	273.342	398.912	318.97	26.5732	156.973	276.606	201.023	22.4121	219	29	88	71.083	15.078	1724.22	0	125.602	85.2272	21.8552	NA	NA	NA	NA	1.73662	25.1015	8.01924	3.08832	1.73662	17.3312	7.85527	1.35436	2.66441	-179.866	177.906	5.19	103.802	-96.184	91.376	-21.028	28.317	13.7276	215.011
16h_1pst	16h_1	16h_pst	16h	1	pst	6	13	12	98.4783	172.962	131.953	26.7131	282.356	298.934	290.002	6.30161	13	50	67	56.4	6.804	89.6723	0	74.4836	35.7371	25.8113	NA	NA	NA	NA	1.99956	21.4393	8.15221	5.32983	1.99956	10.7196	6.56056	1.13113	2.42547	-70.346	47.131	-8.542	33.413	-47.131	38.833	7.035	29.969	1.20392	10.9998
16h_1pst	16h_1	16h_pst	16h	1	pst	7	14	10	379.128	398.912	386.773	8.57911	0	86.9809	46.5728	28.0338	9	NA	NA	NA	NA	105.149	0	86.9809	48.6983	28.2528	NA	NA	NA	NA	7.49835	18.094	11.6834	3.99012	7.49835	18.094	11.6834	2.01438	3.99012	25.451	143.701	91.313	31.315	-52.635	53.701	-8.069	31.247	1.20887	8.99983
16h_1pst	16h_1	16h_pst	16h	1	pst	8	15	19	342.331	398.912	366.66	19.3177	26.9941	146.968	90.0752	39.6893	18	NA	NA	NA	NA	172.875	0	119.974	69.0078	37.8997	NA	NA	NA	NA	1.99956	18.282	9.60389	3.55822	1.99956	18.282	9.60389	1.65584	3.55822	-157.604	-26.383	-89.544	43.733	-67.604	24.692	3.742	20.462	1.44094	18.0005
16h_1pst	16h_1	16h_pst	16h	1	pst	9	16	31	276.939	368.926	336.411	29.8844	0	60.9776	32.0559	17.0313	30	NA	NA	NA	NA	193.764	0	77.9828	46.6407	18.7419	NA	NA	NA	NA	1.40669	16.1804	6.45858	3.10732	1.40669	16.1804	6.45858	1.11355	3.10732	-178.547	179.9	-10.42	135.76	-140.308	74.876	-3.966	37.863	2.48471	30.0011
16h_1pst	16h_1	16h_pst	16h	1	pst	10	24	75	316.989	398.912	369.099	26.7191	16.6503	205.955	90.773	58.5421	74	NA	NA	NA	NA	428.872	0	127.972	65.2296	29.9224	NA	NA	NA	NA	0.99978	16.5674	5.79572	2.63342	0.99978	16.5674	5.79572	0.999263	2.63342	-168.8	176.04	28.096	95.201	-180	180	2.466	42.553	3.3513	73.9979
16h_1pst	16h_1	16h_pst	16h	1	pst	11	26	8	365.919	398.912	377.935	10.7496	223.951	298.934	259.18	25.9453	7	NA	NA	NA	NA	84.9233	0	81.921	41.6508	27.8799	NA	NA	NA	NA	8.92004	15.3906	12.1323	2.42547	8.92004	15.3906	12.1323	2.09178	2.42547	-81.017	-36.057	-67.349	15.469	-4.917	25.381	6.674	10.403	1.03665	6.99975
16h_1pst	16h_1	16h_pst	16h	1	pst	12	27	29	323.929	398.912	354.328	23.1079	242.078	298.934	264.963	16.5244	28	NA	NA	NA	NA	129.54	0	83.6116	47.0317	24.1727	NA	NA	NA	NA	0	8.34316	4.62598	2.33049	0	8.34316	4.62598	0.797583	2.33049	-176.693	180	39.293	124.23	-69.054	167.49	6.667	42.122	1.54931	28.0028
16h_1pst	16h_1	16h_pst	16h	1	pst	13	29	62	13.1641	398.912	169.922	121.401	60.2068	298.767	157.286	73.7928	61	59	104	80.217	12.96	582.792	0	421.682	209.363	129.945	NA	NA	NA	NA	3.90114	17.8811	9.5539	2.51745	3.90114	17.8811	9.5539	1.64722	2.51745	-141.34	36.87	-33.184	46.354	-39.416	44.758	2.796	15.927	1.38206	61.0004
16h_1pst	16h_1	16h_pst	16h	1	pst	14	30	6	346.924	367.919	358.641	8.86605	290.733	298.934	296.589	3.70718	5	NA	NA	NA	NA	29.3605	0	19.9956	9.76785	8.1662	NA	NA	NA	NA	0.99978	9.40193	5.87171	3.73318	0.99978	9.40193	5.87171	1.01236	3.73318	-119.275	180	72.125	128.255	-119.275	40.312	-45	69.893	1.46835	5.00034
16h_1pst	16h_1	16h_pst	16h	1	pst	15	33	12	329.927	398.912	359.116	21.7902	0	104.977	56.5396	34.1465	11	NA	NA	NA	NA	128.601	0	125.614	62.9941	39.9872	NA	NA	NA	NA	8.30617	13.1501	11.6914	1.3457	8.30617	13.1501	11.6914	2.01576	1.3457	-141.865	-106.687	-122.977	13.014	-3.871	14.297	2.653	5.44	1.02377	10.9996
16h_1pst	16h_1	16h_pst	16h	1	pst	16	36	5	9.46692	19.4117	14.8187	4.70696	26.3052	59.6899	42.6566	13.0631	4	NA	NA	NA	NA	39.8382	0	33.3897	18.396	12.9731	NA	NA	NA	NA	7.95525	12.0424	9.95981	2.13153	7.95525	12.0424	9.95981	1.71721	2.13153	-134.474	-50.849	-89.575	35.901	-35.103	-22.756	-27.875	6.438	1.19313	3.9999
16h_1pst	16h_1	16h_pst	16h	1	pst	17	39	14	1.16674	71.4023	34.6154	18.8559	63.486	81.815	73.4608	5.24585	13	81	94	86	7	89.0154	0	70.3385	35.1763	19.0398	NA	NA	NA	NA	0.983784	11.7584	6.84749	4.19108	0.983784	11.7584	6.84749	1.1806	4.19108	-88.634	70.378	-5.864	49.283	-75.818	148.948	-5.268	55.667	1.26553	12.9997
16h_1pst	16h_1	16h_pst	16h	1	pst	18	40	39	55.8697	260.994	139.798	63.745	205.563	297.946	247.399	28.1848	38	62	89	77.051	6.859	308.001	0	187.274	96.5158	48.3344	NA	NA	NA	NA	3.87315	14.0229	8.10522	2.32549	3.87315	14.0229	8.10522	1.39745	2.32549	-140.711	68.199	-9.925	56.09	-23.532	48.088	4.272	16.618	1.64466	38.0004
16h_1pst	16h_1	16h_pst	16h	1	pst	19	41	13	350.558	398.912	379.205	15.6226	185.959	292.936	238.874	34.4994	12	63	86	74.286	9.142	120.072	0	117.397	61.2615	37.7327	NA	NA	NA	NA	4.9989	13.9979	10.0058	2.93535	4.9989	13.9979	10.0058	1.72514	2.93535	-93.935	-55.886	-67.051	12.902	-31.536	35.457	-3.101	19.369	1.02278	12.0002
16h_1pst	16h_1	16h_pst	16h	1	pst	20	42	92	0	251.958	142.538	67.8551	106.407	298.934	169.136	48.0174	94	62	76	69	9.899	787.597	0	268.313	149.743	69.2018	NA	NA	NA	NA	1.7986	25.2674	8.6551	4.15409	1.7986	25.0995	8.39015	1.44658	3.70918	-168.18	180	23.338	83.871	-34.412	61.729	10.513	19.211	2.93537	90.998
16h_1pst	16h_1	16h_pst	16h	1	pst	21	44	115	277.52	398.912	335.745	23.5668	0	196.107	96.9997	48.5383	114	83	91	87	5.657	863.383	0	197.369	101.338	48.0374	NA	NA	NA	NA	1.96157	15.6885	7.57333	2.19552	1.96157	15.6885	7.57333	1.30575	2.19552	-177.564	178.62	9.602	101.839	-99.506	99.842	18.256	24.482	4.37447	114.003
16h_1pst	16h_1	16h_pst	16h	1	pst	22	46	86	342.859	398.912	372.996	14.7548	228.45	298.434	269.055	19.7127	89	0	86	66.082	20.95	998.28	0	70.6994	37.5417	17.3142	NA	NA	NA	NA	1.96557	28.4917	11.7444	4.67197	1.96557	24.9665	11.3335	1.95405	4.0971	-174.611	178.919	-0.598	101.565	-9.213	137.355	40.333	25.269	14.1201	85.0004
16h_1pst	16h_1	16h_pst	16h	1	pst	23	47	6	352.922	394.538	371.292	15.1627	0	47.1146	23.1609	17.8251	5	79	98	88.5	13.435	63.569	0	62.8622	29.5845	23.3669	NA	NA	NA	NA	10.9236	15.9445	12.7142	2.09754	10.9236	15.9445	12.7142	2.1921	2.09754	33.815	54.429	49.467	8.824	-20.614	2.055	-5.065	10.553	1.01124	4.99984
16h_1pst	16h_1	16h_pst	16h	1	pst	24	48	26	90.1472	180.96	134.398	30.7772	0	298.434	154.458	90.2012	25	57	68	63.333	5.686	313.995	0	311.945	150.747	95.1051	NA	NA	NA	NA	6.99846	17.9481	12.5602	2.33849	6.99846	17.9481	12.5602	2.16556	2.33849	-90	-59.988	-73.156	6.992	-6.488	6.544	0.343	4.093	1.00657	24.9991
16h_1pst	16h_1	16h_pst	16h	1	pst	25	49	6	0	13.1641	6.63754	5.57077	222.451	256.776	240.558	14.0459	5	61	70	65.667	3.141	45.488	0	34.3354	18.6269	13.435	NA	NA	NA	NA	7.17242	11.3745	9.098	1.74062	7.17242	11.3745	9.098	1.56862	1.74062	-143.616	-30.735	-85.188	48.643	-42.857	-12.716	-28.22	13.531	1.32481	4.99978
16h_2pre	16h_2	16h_pre	16h	2	pre	1	1	19	337.014	398.912	353.029	18.4569	110.976	286.576	183.068	55.7197	19	NA	NA	NA	NA	213.155	0	181.294	88.3056	54.0591	NA	NA	NA	NA	0.994781	23.7478	11.8424	5.48979	0.994781	15.1187	11.1825	1.92802	4.61898	-121.837	159.87	90.683	60.079	-145.495	143.652	-4.197	53.112	1.17574	17.9993
16h_2pre	16h_2	16h_pre	16h	2	pre	2	3	18	234.06	398.912	317.518	50.8448	179.96	295.128	242.283	33.5696	17	67	89	76.2	9.039	209.189	0	201.096	98.8962	60.7296	NA	NA	NA	NA	7.85227	18.4109	12.3053	2.2515	7.85227	18.4109	12.3053	2.1216	2.2515	-61.796	-7.181	-35.457	17.009	-28.842	33.57	1.105	16.514	1.04025	16.9999
16h_2pre	16h_2	16h_pre	16h	2	pre	3	4	21	104.977	116.436	113.153	3.33827	0	298.934	149.534	90.2501	20	NA	NA	NA	NA	299.682	0	299.069	149.804	90.2301	NA	NA	NA	NA	13.729	20.4355	14.9837	1.61464	13.729	20.4355	14.9837	2.5834	1.61464	82.508	94.969	88.379	3.76	-5.314	3.328	0.257	2.197	1.00205	20.0005
16h_2pre	16h_2	16h_pre	16h	2	pre	4	5	23	0	217.952	108.786	66.4064	0	166.963	74.3816	52.1375	22	NA	NA	NA	NA	283.385	0	274.554	143.009	84.1465	NA	NA	NA	NA	9.9978	19.1968	12.8812	1.86459	9.9978	19.1968	12.8812	2.22089	1.86459	-62.025	0	-36.909	15.216	-22.48	48.219	1.283	14.454	1.03217	21.9999
16h_2pre	16h_2	16h_pre	16h	2	pre	5	6	38	0	384.077	179.086	128.093	190.958	255.249	229.13	16.3864	37	59	65	61	3.464	465.876	0	384.744	209.21	125.441	NA	NA	NA	NA	6.99846	25.9723	12.5912	3.10432	6.99846	25.9723	12.5912	2.1709	3.10432	-179.554	179.187	-48.077	149.276	-22.086	55.342	4.338	17.696	1.21087	37.0001
16h_2pre	16h_2	16h_pre	16h	2	pre	6	8	20	1.69263	91.9798	50.183	29.9244	0	254.417	132.097	77.5209	19	58	69	62.667	4.502	271.466	0	269.963	131.605	83.0557	NA	NA	NA	NA	12.2813	20.9804	14.2879	1.78461	12.2813	20.9804	14.2879	2.46342	1.78461	-83.406	-60.278	-70.187	5.886	-6.083	8.612	-0.98	3.92	1.00557	18.9998
16h_2pre	16h_2	16h_pre	16h	2	pre	7	9	17	346.402	398.912	369.869	19.1218	92.9795	298.934	193.498	63.605	16	NA	NA	NA	NA	215.595	0	212.415	108.098	66.0805	NA	NA	NA	NA	11.3715	16.6543	13.475	1.49167	11.3715	16.6543	13.475	2.32328	1.49167	-91.794	-60.632	-75.961	9.945	-29.368	8.845	0.12	9.171	1.01497	15.9996
16h_2pre	16h_2	16h_pre	16h	2	pre	8	11	37	27.9938	352.922	198.044	94.9041	0	298.934	147.82	87.8397	38	NA	NA	NA	NA	446.276	0	441.52	227.541	129.227	NA	NA	NA	NA	10.7006	23.0269	12.3963	2.50045	10.4127	15.6875	11.7874	2.03231	0.865809	-55.234	-27.687	-43.045	8.257	-17.92	9.767	-0.513	6.435	1.01077	36.0008
16h_2pre	16h_2	16h_pre	16h	2	pre	9	13	29	43.9903	75.9123	68.045	8.48213	0	298.886	148.386	88.9544	28	55	85	67	13.682	306.298	0	299.455	151.011	88.1486	NA	NA	NA	NA	9.41293	18.2	10.9396	1.60465	9.41293	18.2	10.9396	1.88614	1.60465	56.739	105.135	86.453	12.452	-13.995	14.419	0.415	5.13	1.02285	27.999
16h_2pre	16h_2	16h_pre	16h	2	pre	10	14	22	359.006	398.786	371.014	10.2657	0	282.602	145.752	89.2154	21	63	89	81.154	7.777	291.06	0	284.072	140.248	88.8035	NA	NA	NA	NA	11.0986	18.166	13.86	2.01756	11.0986	18.166	13.86	2.38965	2.01756	-125.91	-71.922	-96.443	13.42	-11.32	16.075	1.962	8.11	1.0246	21.0001
16h_2pst	16h_2	16h_pst	16h	2	pst	1	1	13	276.836	341.925	311.476	21.7622	0	107.879	55.5418	33.9155	12	NA	NA	NA	NA	126.971	0	125.993	62.7772	40.2731	NA	NA	NA	NA	9.36594	14.0399	10.5807	1.25972	9.36594	14.0399	10.5807	1.82425	1.25972	-74.892	-47.709	-58.551	7.001	-10.227	4.445	-1.944	5.064	1.00776	12.0003
16h_2pst	16h_2	16h_pst	16h	2	pst	2	2	31	4.51101	312.621	177.745	90.0102	185.05	237.169	217.605	13.819	31	63	63	63	NA	336.044	0	309.192	139.427	89.9892	NA	NA	NA	NA	4.05111	22.684	11.2015	4.95591	4.05111	22.684	10.8506	1.8708	4.59299	-172.714	177.271	53.73	153.98	-28.043	42.85	2.544	19.132	1.08685	29.9998
16h_2pst	16h_2	16h_pst	16h	2	pst	3	5	27	195.957	398.912	281.432	64.3998	0	188.766	108.156	58.918	26	NA	NA	NA	NA	301.041	0	275.266	139.065	85.2652	NA	NA	NA	NA	7.89626	14.5988	11.5785	1.50667	7.89626	14.5988	11.5785	1.99628	1.50667	-13.544	83.779	42.741	24.381	-29.579	14.651	-3.893	12.054	1.09363	26.0001
16h_2pst	16h_2	16h_pst	16h	2	pst	4	7	20	0	57.7273	42.6326	14.4648	7.31439	147.878	96.8817	47.9025	19	NA	NA	NA	NA	198.95	0	125.736	63.0941	31.612	NA	NA	NA	NA	4.61199	17.7131	10.4707	3.39325	4.61199	17.7131	10.4707	1.80529	3.39325	-111.697	44.829	-55.776	53.355	-39.803	17.935	-6.262	16.099	1.58228	19.0007
16h_2pst	16h_2	16h_pst	16h	2	pst	5	8	6	380.916	398.912	389.952	7.90926	0	58.987	30.9632	22.3071	5	NA	NA	NA	NA	62.7152	0	61.6714	29.5055	23.5398	NA	NA	NA	NA	8.99802	14.4378	12.5432	2.24851	8.99802	14.4378	12.5432	2.16263	2.24851	-119.657	-90	-105.678	12.127	-29.657	9.586	-2.018	18.542	1.01692	4.99992
16h_2pst	16h_2	16h_pst	16h	2	pst	6	9	55	107.542	398.912	234.996	96.6157	28.9936	293.875	160.663	78.2348	54	62	77	66.667	4.539	487.422	0	356.607	165.803	105.997	NA	NA	NA	NA	2.67041	24.0807	9.02601	3.81916	2.67041	24.0807	9.02601	1.55621	3.81916	-170.91	34.392	-51.293	47.24	-81.636	48.292	0.411	22.993	1.36683	54.0019
16h_2pst	16h_2	16h_pst	16h	2	pst	7	10	14	0.439903	25.5374	14.8737	8.34916	150.446	288.864	210.568	47.8185	13	53	79	63.75	7.741	148.619	0	138.462	80.2993	47.3156	NA	NA	NA	NA	3.70319	16.0325	11.4325	3.68719	3.70319	16.0325	11.4325	1.97112	3.68719	-136.975	-63.435	-93.689	24.361	-27.668	18.071	-5.863	11.127	1.07336	12.9997
16h_2pst	16h_2	16h_pst	16h	2	pst	8	12	22	14.8867	398.912	218.49	123.283	64.9857	141.652	95.384	21.5872	21	NA	NA	NA	NA	409.169	0	391.604	209.154	124.528	NA	NA	NA	NA	12.5162	40.0322	19.4847	7.7043	12.5162	40.0322	19.4847	3.35943	7.7043	-50.797	16.647	-13.582	16.872	-26.82	33.901	0.979	17.594	1.04485	20.9995
16h_2pst	16h_2	16h_pst	16h	2	pst	9	16	15	0	109.108	61.0256	37.3418	208.954	297.634	251.894	23.7868	14	53	61	57.333	4.041	153.885	0	140.601	67.6751	42.0927	NA	NA	NA	NA	9.23797	16.4384	10.9916	1.96157	9.23797	16.4384	10.9916	1.8951	1.96157	-179.373	-95.949	-141.394	24.801	-31.473	16.453	-3.785	14.828	1.09448	14.0003
16h_2pst	16h_2	16h_pst	16h	2	pst	10	18	36	173.962	267.941	222.424	25.8863	0	298.934	135.974	90.5021	35	NA	NA	NA	NA	345.455	0	313.359	145.495	92.3037	NA	NA	NA	NA	5.57677	17.5331	9.86983	1.84059	5.57677	17.5331	9.86983	1.70169	1.84059	15.645	128.156	73.166	26.265	-29.013	45.333	0.722	15.297	1.10243	35.0011
16h_2pst	16h_2	16h_pst	16h	2	pst	11	20	15	0	25.4924	19.2258	7.18442	176.961	250.162	224.012	23.4628	14	58	70	64.25	4.59	130.348	0	76.1822	51.6516	22.618	NA	NA	NA	NA	1.61664	18.4279	9.31095	4.61398	1.61664	18.4279	9.31095	1.60534	4.61398	-172.694	119.745	1.224	95.748	-94.321	36.202	-15.432	37.852	1.71101	13.9995
16h_2pst	16h_2	16h_pst	16h	2	pst	12	21	19	1.06577	66.9853	34.9633	18.6469	229.908	298.934	261.608	21.1673	18	52	68	60.667	6.25	168.225	0	74.2037	53.1613	19.1198	NA	NA	NA	NA	3.45524	18.7169	9.34594	3.44124	3.45524	18.7169	9.34594	1.61137	3.44124	-146.31	151.524	6.353	119.235	-30.483	109.932	12.133	31.714	2.26707	17.9998
16h_2pst	16h_2	16h_pst	16h	2	pst	13	23	10	2.94535	59.4169	34.0485	19.9586	266.061	296.068	279.86	9.67587	9	54	58	56.333	2.082	87.2708	0	57.3664	32.6268	20.4565	NA	NA	NA	NA	5.78173	12.0074	9.69687	2.10654	5.78173	12.0074	9.69687	1.67187	2.10654	-65.524	90.49	3.936	52.66	-37.617	47.013	9.814	31.799	1.52129	8.9999
16h_2pst	16h_2	16h_pst	16h	2	pst	14	24	40	188.651	398.912	273.163	67.7111	87.9806	298.886	177.306	62.1423	41	67	93	80.625	7.429	320.922	0	297.809	150.116	88.4295	NA	NA	NA	NA	4.01712	16.7093	8.22919	2.76539	4.01712	16.3084	7.83028	1.35005	2.15253	-92.726	-15.042	-46.1	22.925	-61.832	30.316	-0.214	16.533	1.07761	38.9981
16h_2pst	16h_2	16h_pst	16h	2	pst	15	26	14	374.918	398.912	383.835	8.61111	0	37.9916	10.2138	14.6918	16	NA	NA	NA	NA	75.3384	0	44.9341	32.2639	15.6436	NA	NA	NA	NA	0.99978	16.0535	5.79572	5.4578	0.99978	16.0535	5.51379	0.950653	5.63976	-149.089	180	-8.494	118.924	-180	23.059	-22.5	59.764	1.67664	12.999
16h_2pst	16h_2	16h_pst	16h	2	pst	16	27	26	355.225	398.912	375.541	16.1564	131.971	296.694	211.354	50.3739	25	1	83	64.556	24.925	206.332	0	164.769	86.306	46.6217	NA	NA	NA	NA	2.7314	16.7313	8.25318	3.01634	2.7314	16.7313	8.25318	1.42296	3.01634	3.701	162.264	85.588	37.722	-42.308	72.264	-0.647	22.133	1.25225	25.0002
16h_2pst	16h_2	16h_pst	16h	2	pst	17	31	19	290.27	398.912	327.495	32.2269	0	165.528	106.953	54.576	18	90	90	90	NA	241.218	0	190.499	93.2585	55.4628	NA	NA	NA	NA	3.94113	24.8025	13.4011	5.50279	3.94113	24.8025	13.4011	2.31053	5.50279	-178.511	174.304	-67.194	112.236	-37.273	30.315	5.227	18.977	1.26624	17.9999
16h_2pst	16h_2	16h_pst	16h	2	pst	18	32	13	0	34.8143	23.5618	10.4207	11.6884	104.724	62.1573	32.5538	12	77	85	81.667	2.739	109.901	0	99.3361	49.879	32.2099	NA	NA	NA	NA	7.11543	11.4855	9.15798	1.47568	7.11543	11.4855	9.15798	1.57896	1.47568	-110.136	-18.435	-68.353	27.75	-26.321	28.563	-3.772	16.72	1.10635	12.0005
16h_2pst	16h_2	16h_pst	16h	2	pst	20	34	152	0	373.015	235.204	88.4375	0	287.612	167.527	75.0055	154	67	83	72.235	4.657	1224.7	0	332.375	212.95	72.621	NA	NA	NA	NA	1.38669	20.3715	8.11022	2.36548	1.38669	15.3346	7.94325	1.36953	1.98056	-179.785	179.737	-2.113	118.915	-51.098	47.636	2.995	16.72	3.68468	151.007
16h_2pst	16h_2	16h_pst	16h	2	pst	21	35	9	0	55.2438	32.4948	19.1458	220.951	297.634	257.748	24.6186	8	46	54	50	5.657	98.0644	0	94.5092	49.2162	30.9642	NA	NA	NA	NA	9.95281	17.6811	12.2583	2.50945	9.95281	17.6811	12.2583	2.1135	2.50945	33.168	81.007	53.995	16.498	-16.613	21.57	3.389	14.948	1.03762	7.99984
16h_2pst	16h_2	16h_pst	16h	2	pst	22	36	4	0	31.1301	18.5689	14.1799	0.125972	32.9927	17.1902	15.4096	3	87	89	88	1.414	47.7915	0	45.269	21.4013	20.6515	NA	NA	NA	NA	9.01702	22.507	15.9305	6.75151	9.01702	22.507	15.9305	2.74664	6.75151	110.323	158.61	131.25	24.778	14.494	33.792	24.143	13.646	1.05572	3
16h_2pst	16h_2	16h_pst	16h	2	pst	23	37	38	34.2615	334.016	195.315	93.6724	5.13687	278.108	124.778	81.4471	37	88	97	92	4.243	426.028	0	405.42	201.079	123.38	NA	NA	NA	NA	8.95903	13.452	11.5145	0.876807	8.95903	13.452	11.5145	1.98525	0.876807	4.623	73.443	42.339	18.062	-21.855	27.908	0.779	10.549	1.05083	36.9994
16h_3pre	16h_3	16h_pre	16h	3	pre	1	5	25	343.924	358.923	350.881	5.04689	0	298.934	142.649	90.1592	24	NA	NA	NA	NA	300.128	0	299.136	142.825	90.2891	NA	NA	NA	NA	10.6816	20.7434	12.5052	1.88658	10.6816	20.7434	12.5052	2.15608	1.88658	80.662	103.661	87.812	4.758	-10.357	13.498	0.16	4.956	1.00332	24.0002
16h_3pre	16h_3	16h_pre	16h	3	pre	2	8	44	6.8315	398.912	183.161	125.71	0	296.768	115.006	95.7449	43	53	70	61.125	5.303	574.342	0	465.421	235.233	144.408	NA	NA	NA	NA	7.99824	24.7506	13.3571	4.26606	7.99824	24.7506	13.3571	2.30294	4.26606	-179.944	180	90.761	109.339	-56.524	28.242	-2.144	19.572	1.23403	42.9991
16h_3pre	16h_3	16h_pre	16h	3	pre	3	9	23	230.782	398.912	299.658	48.0644	66.9853	290.436	153.779	68.33	22	68	87	78.333	9.609	305.497	0	279.638	133.953	79.9694	NA	NA	NA	NA	5.76073	27.6409	13.8859	6.11965	5.76073	27.6409	13.8859	2.39413	6.11965	79.388	175.056	125.511	24.098	-24.355	34.253	-3.425	16.86	1.09247	22.0004
16h_3pre	16h_3	16h_pre	16h	3	pre	4	10	23	0	163.964	93.5364	51.3027	26.9941	298.934	156.572	82.2989	22	56	81	69	9.011	328.232	0	317.546	160.196	96.3128	NA	NA	NA	NA	9.5489	19.0118	14.9197	2.12653	9.5489	19.0118	14.9197	2.57236	2.12653	34.489	80.676	58.742	14.91	-19.462	14.71	1.785	8.664	1.03365	21.9999
16h_3pre	16h_3	16h_pre	16h	3	pre	5	14	11	360.421	398.912	381.031	10.2957	180.96	294.768	236.747	39.1194	10	62	69	65.5	4.95	130.079	0	120.142	59.218	39.4203	NA	NA	NA	NA	10.6926	15.3586	13.0081	1.27272	10.6926	15.3586	13.0081	2.24278	1.27272	75.574	135.88	108.178	23.971	-26.808	27.562	-1.061	17.312	1.08272	9.99985
16h_3pre	16h_3	16h_pre	16h	3	pre	6	15	30	14.6028	145.885	69.4097	46.4258	217.471	296.435	245.909	25.2504	29	31	75	54.385	14.414	284.136	0	112.961	75.6154	28.9836	NA	NA	NA	NA	1.60265	16.5564	9.79784	3.54122	1.60265	16.5564	9.79784	1.68928	3.54122	-178.648	176.186	-29.147	126.137	-118.651	62.737	-10.264	31.712	2.51535	28.9999
16h_3pre	16h_3	16h_pre	16h	3	pre	7	17	38	0.49989	275.338	170.766	86.8849	101.811	298.934	167.322	52.5214	37	76	76	76	NA	445.095	0	287.626	155.979	68.4679	NA	NA	NA	NA	1.09176	18.5339	12.0294	3.32527	1.09176	18.5339	12.0294	2.07403	3.32527	-178.732	178.875	-66.918	124.818	-138.346	108.285	-3.067	31.632	1.54748	37.0007
16h_3pre	16h_3	16h_pre	16h	3	pre	8	18	75	0	354.922	223.335	112.535	19.9756	298.934	105.036	84.6904	74	NA	NA	NA	NA	560.884	0	435.833	237.961	128.579	NA	NA	NA	NA	1.99956	15.8315	7.57933	1.99856	1.99956	15.8315	7.57933	1.30678	1.99856	-38.882	108.08	33.381	40.199	-80.612	37.735	0.278	15.629	1.28692	74.0017
16h_3pre	16h_3	16h_pre	16h	3	pre	9	23	47	269.941	357.921	312.79	23.1589	0	298.934	145.746	93.2805	46	NA	NA	NA	NA	343.119	0	311.612	152.559	95.0631	NA	NA	NA	NA	0.655856	15.4326	7.45936	2.87537	0.655856	15.4326	7.45936	1.2861	2.87537	0	146.128	71.564	29.126	-95.623	58.233	1.384	24.5	1.10111	45.9985
16h_3pre	16h_3	16h_pre	16h	3	pre	10	24	25	0	81.1491	40.0872	27.205	6.99846	296.102	147.112	87.9966	24	57	81	70.615	7.932	322.315	0	299.049	153.811	91.3369	NA	NA	NA	NA	8.35316	18.5419	13.43	1.87759	8.35316	18.5419	13.43	2.31552	1.87759	-143.511	-76.608	-104.748	21.987	-35.989	25.49	-2.765	15.306	1.0778	23.9996
16h_3pre	16h_3	16h_pre	16h	3	pre	11	25	13	347.141	398.912	370.244	15.8005	173.962	291.425	232.205	41.6178	12	NA	NA	NA	NA	158.956	0	118.003	65.6236	37.9936	NA	NA	NA	NA	8.05123	19.4027	13.2461	3.81516	8.05123	19.4027	13.2461	2.28381	3.81516	-156.659	-26.071	-87.112	45.166	-13.589	40.857	10.258	19.572	1.34705	12.0002
16h_3pre	16h_3	16h_pre	16h	3	pre	12	28	37	13.497	398.912	183.373	117.644	94.8491	295.435	161.803	61.2385	36	52	88	64.75	8.843	463.594	0	433.968	218.626	128.366	NA	NA	NA	NA	8.06223	20.6894	12.8772	2.47546	8.06223	20.6894	12.8772	2.2202	2.47546	-67.085	8.179	-27.811	20.854	-13.463	14.309	1.339	6.734	1.06827	36.0012
16h_3pre	16h_3	16h_pre	16h	3	pre	13	35	9	0.832817	14.8867	9.44492	5.08788	151.941	220.119	186.181	23.3699	8	61	63	62	1	70.9064	0	69.3257	35.0533	23.8508	NA	NA	NA	NA	8.1972	9.38493	8.86305	0.441903	8.1972	9.38493	8.86305	1.52811	0.441903	-100.357	-63.435	-79.645	13.176	-28.672	28.459	-3.837	18.331	1.0228	8.00023
16h_3pre	16h_3	16h_pre	16h	3	pre	14	36	768	218.952	299.817	242.122	20.0976	70.2835	281.558	180.447	63.0011	789	67	86	72.625	2.85	332.42	0	220.655	118.592	62.0573	NA	NA	NA	NA	0	2.7084	0.432905	0.293935	0	2.2555	0.418908	0.0722255	0.258943	-178.189	180	-67.346	84.904	-179.471	174.25	-1.187	71.053	1.50651	767.882
16h_3pre	16h_3	16h_pre	16h	3	pre	15	37	41	48.9892	398.912	218.25	106.439	0	247.778	134.072	72.2581	40	75	91	82.6	5.621	445.877	0	428.767	213.731	128.197	NA	NA	NA	NA	8.83806	14.1449	11.1465	1.11176	8.83806	14.1449	11.1465	1.92182	1.11176	-175.416	-120.839	-144.75	16.334	-16.529	19.729	0.167	7.929	1.03991	40.0013
16h_3pre	16h_3	16h_pre	16h	3	pre	16	38	33	69.1518	398.912	225.431	104.291	116.974	298.767	206.026	53.8082	33	60	71	66.25	4.432	385.264	0	376.551	182.055	116.826	NA	NA	NA	NA	7.80128	25.0615	12.0394	2.78939	7.80128	15.8745	11.6474	2.00818	1.46968	-70.017	-1.873	-29.947	13.37	-28.292	29.008	0.202	10.919	1.02314	32.0004
16h_3pre	16h_3	16h_pre	16h	3	pre	17	39	19	0	136.47	77.277	38.2716	134.831	298.934	203.832	58.1862	18	46	82	58.167	14.02	242.371	0	207.995	112.812	68.28	NA	NA	NA	NA	9.92981	17.0193	13.465	1.8126	9.92981	17.0193	13.465	2.32156	1.8126	-171.035	164.458	-92.596	96.213	-26.015	25.972	-2.798	15.165	1.16527	18
16h_3pre	16h_3	16h_pre	16h	3	pre	18	40	11	0.49989	43.9903	23.3879	15.5266	0	104.477	55.0219	32.8728	10	76	79	77.333	1.528	114.878	0	113.167	58.906	36.0821	NA	NA	NA	NA	8.21319	16.4614	11.4875	2.08654	8.21319	16.4614	11.4875	1.9806	2.08654	97.514	126.419	113.614	9.912	-16.913	14.365	2.117	9.953	1.01512	10.0003
16h_3pre	16h_3	16h_pre	16h	3	pre	19	41	7	0	77.478	36.57	28.3058	283.855	297.946	291.683	5.51679	6	47	60	53.429	4.826	78.9736	0	78.7497	41.4119	28.7937	NA	NA	NA	NA	8.25218	16.2964	13.1621	2.97535	8.25218	16.2964	13.1621	2.26933	2.97535	-177.797	-164.594	-169.102	4.544	-1.624	9.107	2.641	4.132	1.00284	6.00008
16h_3pre	16h_3	16h_pre	16h	3	pre	1	1	11	0	61.6514	31.4581	22.3871	211.049	243.523	221.571	10.7746	10	NA	NA	NA	NA	76.4332	0	67.5351	38.0176	23.6708	NA	NA	NA	NA	0.99978	12.1263	7.64332	2.82938	0.99978	12.1263	7.64332	1.31781	2.82938	-167.909	168.504	-58.585	139.68	-72.74	0.508	-17.013	21.955	1.13175	10
16h_3pst	16h_3	16h_pst	16h	3	pst	2	2	23	15.0447	166.895	91.9438	47.1616	75.8313	209.81	139.738	47.8045	22	NA	NA	NA	NA	215.86	0	201.506	98.4473	65.7245	NA	NA	NA	NA	5.39881	13.8769	9.81184	1.7966	5.39881	13.8769	9.81184	1.6917	1.7966	-175.315	178.204	108.704	93.311	-43.69	25.524	-0.44	14.637	1.07123	21.9999
16h_3pst	16h_3	16h_pst	16h	3	pst	3	4	18	0	105.977	51.8656	32.9368	0	78.9826	40.5781	27.275	17	NA	NA	NA	NA	137.379	0	132.172	67.7981	42.4907	NA	NA	NA	NA	0	16.2794	8.08122	3.42525	0	16.2794	8.08122	1.39331	3.42525	0	180	135.583	38.564	-162.948	21.809	-11.25	43.818	1.03939	16.9998
16h_3pst	16h_3	16h_pst	16h	3	pst	4	8	13	0	128.972	70.5725	42.5866	0	34.6584	24.1627	9.84983	12	NA	NA	NA	NA	145.608	0	130.363	71.3243	42.7076	NA	NA	NA	NA	10.1668	15.9155	12.1343	1.64964	10.1668	15.9155	12.1343	2.09213	1.64964	-62.901	16.116	-9.202	27.47	-22.61	9.451	-6.324	9.005	1.11694	11.9997
16h_3pst	16h_3	16h_pst	16h	3	pst	5	10	28	0	132.909	78.1908	36.377	32.9927	295.128	152.728	85.8321	27	41	87	66.75	14.572	326.011	0	293.904	152.846	92.7176	NA	NA	NA	NA	6.62354	16.6023	12.0743	2.09054	6.62354	16.6023	12.0743	2.08178	2.09054	-177.189	178.65	-104.772	61.883	-37.194	31.675	-3.008	15.99	1.10924	27.0003
16h_3pst	16h_3	16h_pst	16h	3	pst	6	12	5	372.918	398.912	384.198	10.7086	0	29.9934	19.1398	12.4063	4	NA	NA	NA	NA	43.7704	0	39.6903	22.538	15.8295	NA	NA	NA	NA	7.92526	14.6748	10.9426	2.85137	7.92526	14.6748	10.9426	1.88665	2.85137	7.292	76.654	43.819	29.629	-28.017	-20.632	-23.121	4.241	1.1028	4
16h_3pst	16h_3	16h_pst	16h	3	pst	7	15	27	302.823	373.918	325.481	17.4362	0	298.934	160.149	87.1808	26	68	86	77	12.728	332.04	0	303.085	150.136	83.2797	NA	NA	NA	NA	2.43446	21.7412	12.7712	3.6342	2.43446	21.7412	12.7712	2.20193	3.6342	-165.016	-64.152	-101.126	26.91	-31.5	55.89	1.345	16.532	1.09553	25.9991
16h_3pst	16h_3	16h_pst	16h	3	pst	8	21	26	271.12	398.912	314.855	41.9808	0	99.777	67.3842	32.5588	25	NA	NA	NA	NA	207.381	0	143.206	91.7818	48.8203	NA	NA	NA	NA	4.86093	13.588	8.29517	2.04655	4.86093	13.588	8.29517	1.4302	2.04655	-174.267	178.946	-57.923	126.2	-29.289	32.361	5.044	15.465	1.44813	25.0002
16h_3pst	16h_3	16h_pst	16h	3	pst	9	22	13	318.474	398.912	342.28	26.3752	0	126.972	72.1811	41.6878	12	NA	NA	NA	NA	165.542	0	149.533	80.2333	46.7587	NA	NA	NA	NA	12.5242	20.4705	13.795	2.30249	12.5242	20.4705	13.795	2.37844	2.30249	-162.043	-84.4	-120.487	25.499	-4.844	16.122	6.618	6.434	1.10706	12.0001
16h_3pst	16h_3	16h_pst	16h	3	pst	10	23	4	0	12.9971	5.78073	6.77751	0	29.9934	15.3996	13.2561	3	NA	NA	NA	NA	34.0255	0	32.6888	15.8615	14.6538	NA	NA	NA	NA	7.99824	15.9985	11.3415	4.15809	7.99824	15.9985	11.3415	1.95543	4.15809	-90	-50.731	-71.366	19.711	-22.635	39.269	8.317	43.773	1.04089	3.00009
16h_3pst	16h_3	16h_pst	16h	3	pst	12	25	4	398.912	398.912	398.912	0	71.9842	90.98	81.732	8.41915	3	NA	NA	NA	NA	18.9958	0	18.9958	9.74786	8.41915	NA	NA	NA	NA	4.9989	7.99824	6.33161	1.52766	4.9989	7.99824	6.33161	1.09166	1.52766	90	90	90	0	0	0	0	0	1	3.00016
16h_3pst	16h_3	16h_pst	16h	3	pst	14	29	13	291.769	395.746	346.54	32.9068	266.108	298.767	280.857	9.80484	12	66	88	75.286	8.321	112.88	0	108.986	57.7143	34.1725	NA	NA	NA	NA	7.22741	13.9209	9.40693	1.75761	7.22741	13.9209	9.40693	1.62188	1.75761	-40.365	12.633	-17.209	16.227	-29.324	28.109	-0.514	16.317	1.03573	11.9997
16h_3pst	16h_3	16h_pst	16h	3	pst	15	31	44	157.965	310.747	238.96	49.0032	0	295.435	110.996	97.4196	43	71	73	72	0.816	367.907	0	325.292	140.268	105.255	NA	NA	NA	NA	0	13.697	8.55612	3.36026	0	13.697	8.55612	1.47519	3.36026	0	180	60.746	38.75	-180	180	2.753	41.47	1.131	42.9993
16h_3pst	16h_3	16h_pst	16h	3	pst	16	32	14	97.2076	153.577	124.856	23.6338	261.307	298.573	278.889	13.2601	13	62	81	69.643	5.271	112.203	0	62.4713	37.8207	20.8444	NA	NA	NA	NA	4.25906	12.9012	8.6311	2.7214	4.25906	12.9012	8.6311	1.48812	2.7214	-93.814	126.027	5.853	78.151	-7.9	51.769	17.662	15.95	1.79608	12.9999
16h_3pst	16h_3	16h_pst	16h	3	pst	17	33	128	136.153	398.912	298.425	59.146	22.4481	298.934	124.358	73.1119	130	74	102	87.875	8.115	1072	0	352.354	240.585	80.8052	NA	NA	NA	NA	1.64464	27.421	8.44114	3.22529	1.64464	19.1738	8.1952	1.41296	2.52844	-171.481	180	-13.6	85.044	-51.444	70.965	6.813	19.28	3.04239	126.997
16h_3pst	16h_3	16h_pst	16h	3	pst	18	34	41	0.125972	398.912	206.615	127.635	7.95525	131.656	84.1585	36.0471	40	70	86	79.286	6.047	478.215	0	401.434	223.088	127.41	NA	NA	NA	NA	3.99912	16.0485	11.9554	1.88359	3.99912	16.0485	11.9554	2.06127	1.88359	-90	62.501	2.683	36.363	-72.49	27.716	-3.147	16.022	1.19127	40
16h_3pst	16h_3	16h_pst	16h	3	pst	19	35	33	0.125972	154.517	90.0102	46.9447	0.752834	295.441	158.104	96.5038	32	61	92	74.696	8.657	367.351	0	332.683	181.84	106.22	NA	NA	NA	NA	6.02367	15.9995	11.4795	2.59243	6.02367	15.9995	11.4795	1.97922	2.59243	24.775	143.988	63.276	27.184	-47.667	35.791	-0.831	19.57	1.10421	32.0007
16h_3pst	16h_3	16h_pst	16h	3	pst	20	36	34	289.681	398.912	319.176	29.6635	118.864	292.686	180.146	55.2668	33	68	92	79.111	7.474	270.964	0	178.129	102.818	46.7637	NA	NA	NA	NA	3.02833	13.478	8.21119	2.63042	3.02833	13.478	8.21119	1.41572	2.63042	-172.866	176.086	60.616	101.555	-38.076	21.992	-2.957	15.277	1.52117	32.9994
16h_3pst	16h_3	16h_pst	16h	3	pst	21	37	8	369.086	394.746	380.874	7.67031	270.773	298.767	284.52	8.92804	7	64	75	69.375	3.662	39.8132	0	37.9756	18.5289	11.7034	NA	NA	NA	NA	1.69963	9.47292	5.68775	3.06733	1.69963	9.47292	5.68775	0.980646	3.06733	-82.405	-32.276	-54.096	21.096	-26.565	50.13	2.737	26.892	1.04839	6.99982
16h_3pst	16h_3	16h_pst	16h	3	pst	22	38	535	109.351	228.946	167.841	39.6383	90.881	297.591	196.825	61.9324	539	59	80	68.938	5.228	264.236	0	237.89	121.799	72.843	NA	NA	NA	NA	0.00799824	2.69741	0.494891	0.306932	0.00799824	2.69741	0.490892	0.0846365	0.298934	-172.967	180	111.039	47.364	-179.729	174.237	0.219	48.809	1.11075	533.927
16h_3pst	16h_3	16h_pst	16h	3	pst	23	39	10	239.071	307.654	276.056	23.7628	289.491	297.321	292.467	2.92336	9	70	89	76.1	5.626	72.0132	0	68.5859	37.4048	23.6298	NA	NA	NA	NA	4.0831	9.46792	8.00124	1.67763	4.0831	9.46792	8.00124	1.37952	1.67763	-23.962	34.216	2.526	19.383	-12.782	31.83	7.054	12.883	1.04997	9.00025
16h_4pre	16h_4	16h_pre	16h	4	pre	1	1	17	2.00556	244.663	115.925	76.5572	257.235	273.644	266.666	4.45702	16	60	62	61	1.414	245.943	0	242.855	128.899	76.4002	NA	NA	NA	NA	11.2375	25.7923	15.3716	4.11809	11.2375	25.7923	15.3716	2.65028	4.11809	-179.597	177.9	-88.401	154.269	-12.418	28.339	2.132	9.627	1.01272	15.9998
16h_4pre	16h_4	16h_pre	16h	4	pre	2	2	20	0	145.968	78.5267	46.1908	97.9784	298.934	186.826	61.8804	19	NA	NA	NA	NA	258.003	0	248.374	119.004	76.5242	NA	NA	NA	NA	5.99868	19.2068	13.579	3.01334	5.99868	19.2068	13.579	2.34121	3.01334	25.77	90	54.904	17.053	-57.426	17.69	-1.251	17.64	1.03877	19.0001
16h_4pre	16h_4	16h_pre	16h	4	pre	3	3	9	0.752834	59.3149	30.7422	19.3567	253.164	298.259	276.591	18.6479	8	39	69	54.143	8.989	80.3513	0	73.9127	38.4575	26.2262	NA	NA	NA	NA	6.15265	12.2653	10.0438	2.13853	6.15265	12.2653	10.0438	1.73169	2.13853	10.62	73.443	34.883	24.248	-42.479	22.393	0.589	23.166	1.08711	8.0001
16h_4pre	16h_4	16h_pre	16h	4	pre	4	4	22	0	106.976	41.3929	36.259	0	254.944	126.918	80.5183	21	NA	NA	NA	NA	286.154	0	276.478	135.145	87.3508	NA	NA	NA	NA	8.76307	19.8706	13.626	2.60943	8.76307	19.8706	13.626	2.34931	2.60943	-90	-45.531	-68.605	15.431	-14.594	44.469	1.667	12.897	1.035	21.0006
16h_4pre	16h_4	16h_pre	16h	4	pre	5	5	33	0	398.912	197.137	123.214	93.2025	191.958	132.975	33.5626	32	NA	NA	NA	NA	419.036	0	409.156	210.356	127.472	NA	NA	NA	NA	3.60521	21.2863	13.0951	2.60843	3.60521	21.2863	13.0951	2.25778	2.60843	-179.989	177.433	-110.434	124.204	-42.984	10.187	-2.115	10.092	1.02415	31.9994
16h_4pre	16h_4	16h_pre	16h	4	pre	6	6	24	224.951	341.925	284.012	36.328	0	298.934	150.059	88.5795	23	NA	NA	NA	NA	321.626	0	321.005	160.874	95.6919	NA	NA	NA	NA	12.7442	20.0536	13.9839	1.91158	12.7442	20.0536	13.9839	2.41102	1.91158	103.544	117.081	111.693	3.344	-10.301	7.017	-0.023	3.368	1.00193	22.9997
16h_4pre	16h_4	16h_pre	16h	4	pre	7	7	20	293.935	398.912	349.701	34.7693	54.9879	298.934	172.272	73.4568	19	NA	NA	NA	NA	272.106	0	265.575	127.345	81.0152	NA	NA	NA	NA	8.99802	22.832	14.3218	2.63042	8.99802	22.832	14.3218	2.46928	2.63042	90	131.883	113.037	13.112	-34.982	41.883	0.638	15.341	1.02459	18.9994
16h_4pst	16h_4	16h_pst	16h	4	pst	1	1	36	74.9795	185.959	123.974	31.2181	209.086	298.934	253.364	27.9888	35	NA	NA	NA	NA	258.288	0	76.9111	39.8982	23.5478	NA	NA	NA	NA	3.1763	13.2531	7.37938	1.85259	3.1763	13.2531	7.37938	1.27231	1.85259	-179.826	159.925	-3.091	90.46	-43.313	38.27	-8.326	18.961	3.35827	35.0014
16h_4pst	16h_4	16h_pst	16h	4	pst	2	2	49	15.6875	398.912	197.454	116.485	0	298.934	108.856	80.9562	48	NA	NA	NA	NA	661.873	0	411.236	223.221	111.044	NA	NA	NA	NA	1.05277	33.7626	13.789	6.43158	1.05277	33.7626	13.789	2.37741	6.43158	-170.688	180	34.678	126.791	-112.175	33.697	-11.075	30.404	1.60948	48.0002
16h_4pst	16h_4	16h_pst	16h	4	pst	3	4	48	231.047	398.912	307.819	45.44	0	187.355	105.071	52.7614	47	NA	NA	NA	NA	508.984	0	216.751	121.459	61.8824	NA	NA	NA	NA	4.57399	19.5937	10.8296	2.79139	4.57399	19.5937	10.8296	1.86718	2.79139	-167.502	165.502	25.736	93.406	-40.835	44.737	4.802	15.758	2.34824	46.9993
16h_5pre	16h_5	16h_pre	16h	5	pre	1	1	27	0	386.568	194.053	118.948	17.972	63.3781	36.442	14.1439	26	NA	NA	NA	NA	390.945	0	389.192	194.967	119.72	NA	NA	NA	NA	13.705	15.8705	15.0367	0.54488	13.705	15.8705	15.0367	2.59253	0.54488	-1.054	21.366	6.624	5.554	-22.42	9.566	-0.038	5.643	1.0045	25.9994
16h_5pre	16h_5	16h_pre	16h	5	pre	2	2	21	222.951	398.912	302.483	49.0072	159.965	298.934	228.481	42.3087	21	NA	NA	NA	NA	228.016	0	224.221	106.309	64.6428	NA	NA	NA	NA	9.69587	28.3228	11.4005	4.14309	9.69587	14.9577	10.6926	1.84356	1.40169	-53.048	-18.384	-39.747	9.272	-11.955	20.753	1.703	7.855	1.01693	20.0005
16h_5pre	16h_5	16h_pre	16h	5	pre	4	4	26	3.25828	204.623	129.001	61.9034	61.8204	296.694	160.03	71.2523	25	76	95	88.125	6.792	334.781	0	309.376	161.196	91.4339	NA	NA	NA	NA	9.85283	16.9513	13.3911	1.71162	9.85283	16.9513	13.3911	2.3088	1.71162	18.435	83.753	49.507	22.645	-9.984	20.749	1.742	7.745	1.08212	25.0004
16h_5pre	16h_5	16h_pre	16h	5	pre	5	7	14	0	53.9881	28.7727	17.4842	127.972	298.934	211.572	54.9029	13	NA	NA	NA	NA	182.917	0	179.285	90.991	57.5113	NA	NA	NA	NA	11.9974	16.5604	14.0709	1.19074	11.9974	16.5604	14.0709	2.42602	1.19074	-124.646	-90	-107.179	11.935	-15.381	32.847	0.568	12.964	1.02026	12.9996
16h_5pre	16h_5	16h_pre	16h	5	pre	6	8	32	0	102.219	59.8148	30.4583	246.927	287.612	265.556	14.9597	31	55	80	71.875	8.425	238.382	0	107.937	62.3193	31.621	NA	NA	NA	NA	0.156965	20.3655	7.68931	5.20885	0.156965	20.3655	7.68931	1.32574	5.20885	-175.892	174.024	-13.946	101.672	-159.464	118.909	-19.008	57.402	2.20852	31.0017
16h_5pre	16h_5	16h_pre	16h	5	pre	7	10	31	32.8338	98.1754	69.0508	20.6515	12.5102	298.886	162.128	86.35	30	66	88	77.188	6.705	346.587	0	289.259	140.996	82.4968	NA	NA	NA	NA	5.65076	16.5744	11.5525	2.32749	5.65076	16.5744	11.5525	1.9918	2.32749	-136.081	-9.273	-81.197	33.939	-36.462	27.905	-2.142	15.202	1.19819	30.0011
16h_5pre	16h_5	16h_pre	16h	5	pre	8	11	31	0	73.3919	42.3617	23.3699	0	298.934	145.704	87.2208	30	74	84	80.2	3.768	343.407	0	299.136	156.072	82.3109	NA	NA	NA	NA	7.08744	19.3807	11.4465	2.59643	7.08744	19.3807	11.4465	1.97353	2.59643	32.344	150.258	90.006	30.899	-24.222	19.203	1.519	11.352	1.148	30.0011
16h_5pre	16h_5	16h_pre	16h	5	pre	9	13	13	327.697	398.912	362.277	23.3049	143.968	295.754	217.768	48.8862	12	80	87	83.8	3.114	171.322	0	167.662	85.3612	54.0681	NA	NA	NA	NA	12.6242	17.4232	14.2769	1.42869	12.6242	17.4232	14.2769	2.46153	1.42869	-90	-39.851	-65.483	12.134	-50.149	17.646	-2.641	17.907	1.02183	12
16h_5pre	16h_5	16h_pre	16h	5	pre	10	14	31	0	398.912	196.403	118.295	264.012	288.936	273.889	7.76029	30	74	74	74	NA	402.448	0	399.318	197.023	118.473	NA	NA	NA	NA	10.9346	20.7704	13.415	1.77661	10.9346	20.7704	13.415	2.31294	1.77661	-18.856	9.398	-2.758	7.234	-16.327	15.399	0.313	7.556	1.00784	29.9998
16h_5pst	16h_5	16h_pst	16h	5	pst	1	1	6	6.38959	81.982	52.1815	27.7119	240.951	298.934	275.539	23.8737	5	57	57	57	NA	98.5383	0	95.27	38.2636	36.1031	NA	NA	NA	NA	7.99824	36.149	19.7077	11.8014	7.99824	36.149	19.7077	3.39787	11.8014	-151.992	180	-73.441	141.959	-18.174	47.7	7.002	28.531	1.03431	5
16h_5pst	16h_5	16h_pst	16h	5	pst	2	6	79	0	398.912	185.627	99.7151	84.3674	255.643	161.452	53.5812	78	64	107	86.667	10.956	711.185	0	399.518	227.123	90.2281	NA	NA	NA	NA	0.312931	17.3842	9.11799	3.87315	0.312931	17.3842	9.11799	1.57207	3.87315	-179.653	180	-5.187	134.595	-131.488	116.565	-0.741	30.76	1.78011	77.9979
16h_5pst	16h_5	16h_pst	16h	5	pst	3	7	24	0	168.008	100.32	55.6308	0	90.4931	42.6216	28.8127	23	NA	NA	NA	NA	269.852	0	159.727	65.6935	48.6063	NA	NA	NA	NA	5.27884	15.3796	11.7324	2.88936	5.27884	15.3796	11.7324	2.02283	2.88936	-175.96	174.184	54.51	123.187	-61.49	47.094	-11.625	23.692	1.68946	23.0005
16h_5pst	16h_5	16h_pst	16h	5	pst	4	11	11	331.142	398.912	361.435	23.3809	181.96	298.886	238.866	37.8677	10	69	86	79.6	6.348	136.6	0	135.146	67.4012	44.2203	NA	NA	NA	NA	11.6754	15.8155	13.66	1.18474	11.6754	15.8155	13.66	2.35517	1.18474	-78.93	-51.59	-59.736	8.635	-7.64	16.754	2.189	7.685	1.01076	10
16h_5pst	16h_5	16h_pst	16h	5	pst	5	12	44	3.88415	212.452	134.864	61.0846	0	250.972	142.961	85.5252	43	73	119	90.618	11.193	491.496	0	236.689	160.676	72.2371	NA	NA	NA	NA	7.84827	15.5856	11.4305	1.84259	7.84827	15.5856	11.4305	1.97077	1.84259	-168.989	180	-58.08	77.599	-39.811	17.389	-3.362	11.992	2.07655	42.9987
16h_5pst	16h_5	16h_pst	16h	5	pst	6	14	42	2.94535	232.129	139.175	74.6196	0	200.239	120.713	57.4644	41	70	103	90	9.189	468.78	0	238.027	160.25	72.936	NA	NA	NA	NA	6.60655	16.5744	11.4335	2.11054	6.60655	16.5744	11.4335	1.97129	2.11054	-138.133	73.301	-20.72	69.332	-30.908	25.385	-3.577	13.492	1.96944	41.0006
16h_5pst	16h_5	16h_pst	16h	5	pst	7	15	31	1.69263	67.8331	46.8277	19.8796	66.5564	266.003	157.87	61.8074	30	67	77	72.909	3.36	251.881	0	199.625	103.862	55.4608	NA	NA	NA	NA	3.11132	11.3995	8.39615	2.38348	3.11132	11.3995	8.39615	1.44761	2.38348	21.519	149.349	91.549	36.506	-10.718	24.068	4.231	10.073	1.26177	29.9995
16h_5pst	16h_5	16h_pst	16h	5	pst	8	18	15	215.786	388.614	300.076	55.4728	2.49945	70.2915	40.5481	21.1184	14	117	119	118.333	1.155	187.907	0	185.648	92.6386	59.09	NA	NA	NA	NA	11.3875	15.2896	13.422	0.973786	11.3875	15.2896	13.422	2.31415	0.973786	13.383	46.561	21.309	9.082	-25.348	9.46	-2.422	9.18	1.01217	13.9999
16h_5pst	16h_5	16h_pst	16h	5	pst	9	19	17	230.116	398.912	313.347	52.6324	179.96	298.767	241.407	38.8325	16	79	91	83.25	4.713	207.771	0	206.416	105.371	65.3576	NA	NA	NA	NA	10.7316	15.9755	12.9861	1.27572	10.7316	15.9755	12.9861	2.23899	1.27572	136.217	159.444	145.059	6.854	-9.244	14.218	0.463	6.238	1.00657	15.9995
16h_5pst	16h_5	16h_pst	16h	5	pst	10	20	12	314.916	398.912	342.604	28.9696	0	103.658	67.1062	34.7693	11	NA	NA	NA	NA	158.212	0	126.479	73.2799	41.4019	NA	NA	NA	NA	12.5802	21.1204	14.3828	2.50145	12.5802	21.1204	14.3828	2.4798	2.50145	-16.81	101.045	48.708	38.171	-26.166	7.353	-11.05	11.62	1.2509	11.0001
16h_5pst	16h_5	16h_pst	16h	5	pst	11	21	33	0	398.912	192.982	117.666	95.596	231.949	141.842	44.5342	34	NA	NA	NA	NA	452.133	0	418.03	210.581	122.82	NA	NA	NA	NA	8.10622	28.1438	14.1289	3.84615	8.10622	17.6601	13.2871	2.29088	1.84759	-179.989	179.025	72.561	144.244	-40.565	33.272	-0.808	16.755	1.08158	32.0006
16h_5pst	16h_5	16h_pst	16h	5	pst	12	24	41	0	389.076	182.701	112.202	91.9798	147.135	120.408	15.5956	40	60	118	94	14.499	411.636	0	389.209	185.773	111.806	NA	NA	NA	NA	3.34026	19.5857	10.2907	3.41225	3.34026	19.5857	10.2907	1.77426	3.41225	-29.296	35.203	1.902	18.613	-22.498	24.141	-0.037	11.584	1.05762	40.0007
16h_5pst	16h_5	16h_pst	16h	5	pst	14	27	68	45.8219	398.912	164.886	118.979	45.0491	287.108	145.024	54.654	67	58	103	92.3	9.466	762.055	0	414.059	197.031	95.9729	NA	NA	NA	NA	0.876807	24.9955	11.3735	5.23885	0.876807	24.9955	11.3735	1.96095	5.23885	-164.745	162.897	-27.753	68.161	-107.109	62.568	-4.583	30.485	1.84045	67.0027
16h_5pst	16h_5	16h_pst	16h	5	pst	15	28	14	0	54.9879	29.2146	20.9214	46.4898	65.3606	57.9323	5.61276	13	93	104	97.125	3.227	117.913	0	55.2498	30.8632	19.1598	NA	NA	NA	NA	1.99956	21.5493	9.07	5.36482	1.99956	21.5493	9.07	1.56379	5.36482	-171.085	33.69	-73.093	86.491	-157.85	86.775	-5.765	56.425	2.13418	13.0003
16h_6pre	16h_6	16h_pre	16h	6	pre	1	1	33	0	333.961	182.698	97.4616	19.2908	295.441	121.1	95.471	32	67	102	88.583	10.766	467.021	0	431.628	212.623	128.618	NA	NA	NA	NA	11.6504	18.069	14.5948	1.44068	11.6504	18.069	14.5948	2.51634	1.44068	-3.974	64.323	37.709	23.345	-20.287	14.32	1.044	6.657	1.082	31.9992
16h_6pre	16h_6	16h_pre	16h	6	pre	2	3	7	368.641	398.912	376.589	10.9896	165.791	298.934	239.082	45.351	6	86	86	86	NA	138.362	0	136.48	60.5237	46.3868	NA	NA	NA	NA	14.0859	43.7654	23.0599	11.5964	14.0859	43.7654	23.0599	3.97585	11.5964	-92.529	-65.965	-80.133	9.581	-3.462	12.711	4.62	7.379	1.01379	6.00009
16h_6pst	16h_6	16h_pst	16h	6	pst	1	1	7	136.97	182.336	155.968	17.8221	0	29.4275	14.9147	13.0071	6	NA	NA	NA	NA	76.7621	0	45.627	26.2592	19.0498	NA	NA	NA	NA	0.99978	22.3331	12.7932	7.14543	0.99978	22.3331	12.7932	2.20572	7.14543	-59.439	74.658	1.484	50.185	-44.167	74.658	-11.888	49.503	1.68238	6.00023
16h_6pst	16h_6	16h_pst	16h	6	pst	2	5	33	195.489	398.912	275.88	61.6194	0	85.7991	47.7025	28.2748	33	NA	NA	NA	NA	400.837	0	211.202	136.019	58.939	NA	NA	NA	NA	6.99446	24.3886	12.5262	4.553	6.99446	23.5368	12.1453	2.09402	4.00512	-171.352	178.886	2.888	122.921	-33.694	91.363	7.551	27.241	1.89789	31.9998
16h_6pst	16h_6	16h_pst	16h	6	pst	3	6	12	279.405	398.472	339.44	39.0954	9.90582	123.827	72.67	38.8075	12	104	106	105	1.414	167.94	0	164.789	78.3348	54.742	NA	NA	NA	NA	11.9214	28.4307	15.2676	4.526	11.9214	15.8475	13.9749	2.40947	1.19574	-157.38	-120.206	-135.63	12.081	-11.481	16.542	3.717	9.462	1.01912	10.9997
16h_6pst	16h_6	16h_pst	16h	6	pst	4	7	21	227.484	398.912	317.542	53.3793	7.01646	99.4001	72.881	30.4973	20	107	125	117.5	7.688	215.376	0	191.774	85.7441	58.6181	NA	NA	NA	NA	2.99934	16.0695	10.7686	3.76517	2.99934	16.0695	10.7686	1.85666	3.76517	-178.969	176.424	-64.777	137.26	-94.554	34.451	-2.452	25.396	1.12307	20.0003
16h_7pre	16h_7	16h_pre	16h	7	pre	2	2	103	0	155.738	72.573	28.2798	38.0776	249.072	157.545	53.3033	102	NA	NA	NA	NA	762.655	0	232.111	148.958	51.2987	NA	NA	NA	NA	1.32271	11.4005	7.47735	2.12953	1.32271	11.4005	7.47735	1.2892	2.12953	-179.776	177.652	21.319	114.264	-56.235	46.94	-6.4	19.15	3.28574	101.995
16h_7pre	16h_7	16h_pre	16h	7	pre	3	4	20	167.963	210.87	191.609	13.0621	0	282.59	138.917	88.0536	19	NA	NA	NA	NA	286.514	0	285.828	140.946	88.9664	NA	NA	NA	NA	13.0321	16.5394	15.0797	0.854812	13.0321	16.5394	15.0797	2.59995	0.854812	73.723	87.656	81.25	4.114	-7.395	5.891	0.29	3.545	1.0024	19
16h_7pre	16h_7	16h_pre	16h	7	pre	4	5	23	152.966	398.912	281.585	74.0367	143.968	298.934	229.863	46.6917	22	71	86	80.75	6.85	296.457	0	290.695	145.721	86.9849	NA	NA	NA	NA	10.1958	17.1442	13.475	1.8266	10.1958	17.1442	13.475	2.32328	1.8266	130.467	169.38	148.119	11.53	-18.763	14.869	-0.606	8.148	1.01982	22.0004
16h_7pre	16h_7	16h_pre	16h	7	pre	5	7	4	0	0	0	0	144.968	169.963	157.715	10.9936	3	NA	NA	NA	NA	24.9945	0	24.9945	12.2473	10.9936	NA	NA	NA	NA	6.99846	9.9978	8.33117	1.52766	6.99846	9.9978	8.33117	1.43641	1.52766	-90	-90	-90	0	0	0	0	0	1	3.00012
16h_7pre	16h_7	16h_pre	16h	7	pre	6	8	26	99.978	149.963	128.854	16.0065	0	298.934	136.274	92.9056	25	NA	NA	NA	NA	322.51	0	302.154	139.555	93.8813	NA	NA	NA	NA	6.25462	16.6123	12.9002	2.2505	6.25462	16.6123	12.9002	2.22417	2.2505	25.355	119.427	81.132	21.629	-57.364	54.479	2.138	24.636	1.06737	25.0005
16h_7pre	16h_7	16h_pre	16h	7	pre	7	9	59	5.66575	243.946	166.06	56.2686	0	190.321	97.2356	53.1843	59	79	93	83.75	6.292	538.628	0	302.461	126.07	74.9365	NA	NA	NA	NA	3.50723	26.3542	9.28696	3.87215	3.50723	18.4899	9.05901	1.5619	3.1773	-179.595	179.89	40.372	120.855	-92.602	47.008	-17.385	32.67	1.78082	57.9984
16h_7pre	16h_7	16h_pre	16h	7	pre	8	11	15	0	181.96	91.1909	58.7181	0	39.9912	14.5688	15.6955	14	NA	NA	NA	NA	190.817	0	186.303	94.7601	60.6257	NA	NA	NA	NA	9.9978	18.295	13.63	1.8146	9.9978	18.295	13.63	2.35	1.8146	-39.47	0	-11.573	12.347	-13.431	39.47	0.904	12.616	1.02423	13.9998
16h_7pre	16h_7	16h_pre	16h	7	pre	9	12	8	0	19.9956	7.61332	8.6381	256.943	298.934	272.162	13.648	7	NA	NA	NA	NA	51.9026	0	46.5088	17.4172	15.6576	NA	NA	NA	NA	1.99956	15.5546	7.41437	4.64398	1.99956	15.5546	7.41437	1.27834	4.64398	13.677	90	69.784	27.738	-76.323	47.491	-1.54	40.96	1.11597	7.00027
16h_7pre	16h_7	16h_pre	16h	7	pre	10	13	27	190.958	278.939	230.201	26.6181	0	298.934	146.437	88.5165	26	NA	NA	NA	NA	315.668	0	311.612	157.595	92.2037	NA	NA	NA	NA	10.2827	17.4522	12.1413	1.47867	10.2827	17.4522	12.1413	2.09333	1.47867	-90.03	-58.578	-73.527	9.458	-8.237	19.304	0.15	6.626	1.01301	25.9994
16h_7pre	16h_7	16h_pre	16h	7	pre	11	14	4	367.919	398.912	381.964	13.556	0	19.9956	9.01802	10.5357	3	NA	NA	NA	NA	39.9772	0	36.8839	17.0393	16.7063	NA	NA	NA	NA	6.99846	19.5877	13.3261	6.29461	6.99846	19.5877	13.3261	2.2976	6.29461	0	55.161	24.059	28.247	-38.145	55.161	8.508	65.977	1.08387	2.99992
16h_7pre	16h_7	16h_pre	16h	7	pre	12	15	21	105.977	398.912	249.107	89.9132	264.577	298.934	274.092	10.8876	20	NA	NA	NA	NA	299.799	0	294.901	145.498	90.1862	NA	NA	NA	NA	12.9971	19.5167	14.9897	1.57765	12.9971	19.5167	14.9897	2.58443	1.57765	-38.235	4.541	-6.332	10.083	-38.235	29.544	-0.079	12.495	1.01661	20.0003
16h_7pre	16h_7	16h_pre	16h	7	pre	13	17	20	0	197.956	104.983	58.0192	0	109.976	43.4334	38.6405	19	NA	NA	NA	NA	234.19	0	226.454	124.402	69.5077	NA	NA	NA	NA	3.99912	20.6245	12.3263	3.10432	3.99912	20.6245	12.3263	2.12522	3.10432	-52.578	0	-27.983	16.163	-16.772	29.832	1.328	10.796	1.03416	18.9993
16h_7pre	16h_7	16h_pre	16h	7	pre	14	19	26	238.947	398.912	314.407	41.6808	69.9846	298.934	176.881	66.3474	25	NA	NA	NA	NA	303.783	0	279.297	143.61	78.1348	NA	NA	NA	NA	1.8226	20.4015	12.1513	3.68719	1.8226	20.4015	12.1513	2.09506	3.68719	-122.827	-9.022	-55.155	26.295	-66.304	56.045	1.014	27.875	1.08767	25
16h_7pre	16h_7	16h_pre	16h	7	pre	15	20	26	180.96	398.912	301.597	70.1456	156.965	298.934	229.391	40.2881	25	61	89	78.5	12.793	288.185	0	260.112	122.212	79.4665	NA	NA	NA	NA	0.99978	19.8286	11.5275	3.35626	0.99978	19.8286	11.5275	1.98749	3.35626	-179.193	177.84	116.478	92.328	-44.855	71.988	1.064	26.134	1.10793	24.9998
16h_7pre	16h_7	16h_pre	16h	7	pre	16	23	28	327.877	398.912	361.856	23.5788	159.965	297.102	226.638	41.6188	27	2	88	75.667	23.492	213.582	0	137.166	82.2039	40.5441	NA	NA	NA	NA	4.58599	11.6264	7.91026	1.8326	4.58599	11.6264	7.91026	1.36384	1.8326	-176.987	-12.97	-88.663	52.37	-32.525	36.87	4.136	17.734	1.55711	27.0006
16h_7pre	16h_7	16h_pre	16h	7	pre	17	24	6	0	64.9857	35.1393	23.9707	0	52.9883	27.41	18.8509	5	NA	NA	NA	NA	84.8653	0	83.8505	43.4954	30.4393	NA	NA	NA	NA	14.5968	21.6982	16.9733	3.05133	14.5968	21.6982	16.9733	2.92643	3.05133	-55.792	-33.02	-39.01	9.598	-21.118	4.762	-5.693	11.062	1.0121	4.99994
16h_7pre	16h_7	16h_pre	16h	7	pre	18	25	20	0	201.892	107.346	63.3281	156.965	284.464	214.45	38.3686	19	NA	NA	NA	NA	244.239	0	238.78	118.019	73.4188	NA	NA	NA	NA	11.9404	17.1352	12.8552	1.14075	11.9404	17.1352	12.8552	2.21641	1.14075	-162.334	-124.876	-147.574	12.685	-14.647	12.309	-1.427	7.975	1.02286	18.9993
16h_7pre	16h_7	16h_pre	16h	7	pre	19	26	9	315.93	398.912	350.343	29.8224	0	77.9828	44.0773	25.4044	8	NA	NA	NA	NA	120.965	0	113.874	56.8215	37.6877	NA	NA	NA	NA	12.3993	19.1158	15.1207	2.2525	12.3993	19.1158	15.1207	2.60701	2.2525	23.268	86.832	42.743	19.449	-36.072	3.755	-9.081	14.149	1.06227	8
16h_7pre	16h_7	16h_pre	16h	7	pre	20	27	40	101.978	398.912	218.624	92.3097	0	264.676	170.697	75.1655	39	NA	NA	NA	NA	562.234	0	314.284	207.293	90.2181	NA	NA	NA	NA	5.34182	21.8312	14.4158	2.7204	5.34182	21.8312	14.4158	2.48549	2.7204	-113.554	178.561	23.867	127.314	-14.919	96.258	3.073	16.861	1.78894	39.0012
16h_7pre	16h_7	16h_pre	16h	7	pre	21	28	5	371.918	398.912	390.333	12.3853	0	36.9919	19.8876	13.9939	4	NA	NA	NA	NA	52.0565	0	45.7939	27.299	18.328	NA	NA	NA	NA	7.99824	18.22	13.0141	5.26084	7.99824	18.22	13.0141	2.24382	5.26084	19.206	90	62.927	34.089	-33.297	70.794	12.499	53.159	1.13676	4
16h_7pre	16h_7	16h_pre	16h	7	pre	22	29	35	0	307.932	163.042	90.3281	0	251.945	137.652	78.0198	34	NA	NA	NA	NA	406.9	0	397.867	200.073	118.979	NA	NA	NA	NA	9.87383	14.5958	11.9674	0.748835	9.87383	14.5958	11.9674	2.06334	0.748835	114.313	165.285	140.737	12.284	-15.408	24.351	1.075	7.544	1.0227	34.0008
16h_7pre	16h_7	16h_pre	16h	7	pre	23	32	20	197.956	259.943	226.843	19.5207	0	298.934	149.888	90.86	19	NA	NA	NA	NA	305.84	0	305.293	153.511	92.9126	NA	NA	NA	NA	12.9402	20.9184	16.0965	2.00056	12.9402	20.9184	16.0965	2.77525	2.00056	96.762	108.675	101.813	3.453	-5.821	7.394	-0.026	3.419	1.00179	19.0004
16h_7pre	16h_7	16h_pre	16h	7	pre	24	33	35	0	75.5944	46.7797	19.4117	17.996	298.934	156.914	92.8386	36	60	100	79.286	17.173	335.824	0	287.482	143.337	93.8953	NA	NA	NA	NA	3.99812	25.7093	9.87683	4.12109	3.99812	16.0965	9.37294	1.61602	3.02933	-176.381	0	-101.136	35.512	-150.359	82.065	-2.152	37.116	1.16816	34.0012
16h_7pre	16h_7	16h_pre	16h	7	pre	25	34	47	197.956	398.912	274.278	52.8584	95.577	298.934	176.138	67.2252	46	72	83	76	6.083	398.735	0	268.427	146.462	82.1819	NA	NA	NA	NA	0.668853	18.9928	8.66809	3.77617	0.668853	18.9928	8.66809	1.4945	3.77617	-170.244	62.056	-45.187	56.892	-125.547	105.909	0.362	39.251	1.48545	46.0003
16h_7pst	16h_7	16h_pst	16h	7	pst	1	2	17	241.947	398.912	307.76	50.3749	182.96	298.934	237.857	35.1613	16	NA	NA	NA	NA	206.203	0	195.162	90.763	59.8888	NA	NA	NA	NA	9.74586	20.7674	12.8882	2.31649	9.74586	20.7674	12.8882	2.2221	2.31649	-82.906	-10.736	-37.485	19.688	-9.061	36.863	4.118	13.248	1.05657	15.9994
16h_7pst	16h_7	16h_pst	16h	7	pst	2	3	10	297.934	398.912	346.478	33.5556	0	49.989	26.9591	15.8815	9	NA	NA	NA	NA	117.943	0	112.674	57.3714	36.9489	NA	NA	NA	NA	11.3475	16.5474	13.1051	1.92958	11.3475	16.5474	13.1051	2.2595	1.92958	-176.071	-121.068	-154.376	17.4	-19.415	41.132	5.916	18.698	1.04676	8.99977
16h_7pst	16h_7	16h_pst	16h	7	pst	4	5	27	223.951	264.942	246.706	10.7736	0	298.934	149.99	90.0642	26	NA	NA	NA	NA	302.635	0	301.732	150.075	90.675	NA	NA	NA	NA	9.79484	15.8455	11.6394	1.28372	9.79484	15.8455	11.6394	2.0068	1.28372	-108.017	-88.958	-97.795	4.607	-7.253	5.402	-0.196	3.864	1.003	26.0009
16h_7pst	16h_7	16h_pst	16h	7	pst	5	6	5	0	41.5469	21.1174	16.4064	258.943	285.38	273.458	10.6796	4	NA	NA	NA	NA	49.5161	0	49.2452	23.6848	19.5307	NA	NA	NA	NA	10.5667	13.786	12.3793	1.33471	10.5667	13.786	12.3793	2.13436	1.33471	-155.86	-139.716	-147.93	7.107	-5.106	11.604	3.679	8.389	1.0055	3.99992
16h_7pst	16h_7	16h_pst	16h	7	pst	6	7	37	0	398.912	216.97	117.254	48.9892	196.061	148.509	51.2757	36	NA	NA	NA	NA	459.216	0	425.124	223.835	124.827	NA	NA	NA	NA	5.99868	21.5853	12.7562	2.44946	5.99868	21.5853	12.7562	2.19934	2.44946	-90	11.512	-22.589	24.378	-70.602	15.161	-2.393	14.818	1.08019	35.9995
16h_7pst	16h_7	16h_pst	16h	7	pst	7	10	23	44.9901	125.972	82.9757	27.4979	0	298.934	156.757	90.721	22	NA	NA	NA	NA	311.606	0	309.709	162.588	94.7212	NA	NA	NA	NA	10.2987	22.0921	14.1639	2.03155	10.2987	22.0921	14.1639	2.44205	2.03155	89.178	113.578	105.097	6.774	-15.556	6.22	-0.379	4.697	1.00613	22.0001
16h_7pst	16h_7	16h_pst	16h	7	pst	8	11	27	0	241.947	119.48	72.796	201.956	298.934	251.229	27.0191	26	NA	NA	NA	NA	276.098	0	260.659	131.646	77.268	NA	NA	NA	NA	7.99024	16.5634	10.6197	1.88758	7.99024	16.5634	10.6197	1.83098	1.88758	-175.134	180	-62.317	147.837	-22.42	49.21	0.99	16.144	1.05923	25.9988
16h_7pst	16h_7	16h_pst	16h	7	pst	9	13	44	66.7873	196.957	124.792	34.4724	141.603	298.934	228.927	42.7826	43	73	83	79.571	4.237	454.28	0	173.59	106.575	41.7178	NA	NA	NA	NA	4.0921	14.2469	10.5647	2.66041	4.0921	14.2469	10.5647	1.8215	2.66041	-161.183	167.392	2.249	107.183	-131.416	67.028	3.347	32.159	2.61697	42.9999
16h_7pst	16h_7	16h_pst	16h	7	pst	10	15	31	0	120.686	85.4552	34.9473	72.2991	298.934	164.2	75.2654	30	NA	NA	NA	NA	299.93	0	252.199	139.519	80.5773	NA	NA	NA	NA	7.99924	12.3933	9.9978	1.22673	7.99924	12.3933	9.9978	1.72376	1.22673	-178.853	173.303	-94.808	77.859	-34.569	22.964	-3.92	11.896	1.18926	29.9996
16h_7pst	16h_7	16h_pst	16h	7	pst	11	16	28	0	183.96	95.441	54.662	109.976	298.934	192.61	58.994	27	69	88	79.143	6.89	274.011	0	263.717	126.788	79.5315	NA	NA	NA	NA	6.07766	14.3308	10.1488	1.77061	6.07766	14.3308	10.1488	1.74979	1.77061	1.605	62.793	44.924	16.172	-26.626	36.347	2.353	13.334	1.03903	26.9994
16h_7pst	16h_7	16h_pst	16h	7	pst	12	19	28	133.971	398.912	264.025	80.7802	176.961	298.934	233.62	37.5407	27	72	76	74	2	295.002	0	291.67	145.628	88.9184	NA	NA	NA	NA	7.99824	13.9629	10.9256	1.21573	7.99824	13.9629	10.9256	1.88372	1.21573	-42.893	0	-24.307	8.876	-42.893	7.028	-0.539	9.665	1.01142	27.001
16h_7pst	16h_7	16h_pst	16h	7	pst	13	21	11	8.44114	118.974	86.502	37.5947	0	60.2447	45.1471	20.2066	10	NA	NA	NA	NA	156.896	0	124.582	59.5119	36.439	NA	NA	NA	NA	9.5369	25.6664	15.6895	6.49757	9.5369	25.6664	15.6895	2.70509	6.49757	-178.985	176.406	35.599	150.016	-2.115	37.187	9.78	14.073	1.25939	10.0001
16h_7pst	16h_7	16h_pst	16h	7	pst	14	22	10	0	23.0239	9.42693	9.96581	207.236	236.083	219.425	10.5587	10	68	68	68	NA	99.0512	0	29.1446	15.9135	10.0208	NA	NA	NA	NA	3.96013	17.4352	11.0056	4.67097	3.96013	17.4352	10.2707	1.77082	4.79594	-170.713	155.559	-27.803	112.327	0	157.978	64.774	46.44	3.39861	9.00009
16h_7pst	16h_7	16h_pst	16h	7	pst	15	23	36	99.2852	124.14	113.288	7.62032	2.00556	298.934	153.59	88.9624	35	80	111	93.333	12.034	322.943	0	296.931	152.027	89.0454	NA	NA	NA	NA	4.1031	15.1737	9.22697	2.62642	4.1031	15.1737	9.22697	1.59086	2.62642	36.138	136.387	90.428	24.212	-48.74	26.585	-0.843	17.486	1.0876	34.9999
16h_8pre	16h_8	16h_pre	16h	8	pre	2	3	27	0	164.225	109.503	51.5846	154.966	293.875	221.66	42.5836	26	75	90	82.273	4.315	267.473	0	212.95	129.387	64.5048	NA	NA	NA	NA	1.68663	21.3663	10.2877	4.41903	1.68663	21.3663	10.2877	1.77375	4.41903	-126.027	112.109	29.667	52.123	-159.228	51.993	-12.119	49.189	1.25604	25.9992
16h_8pre	16h_8	16h_pre	16h	8	pre	3	5	19	0	81.982	44.1183	20.2915	137.97	298.934	211.116	48.6943	18	69	81	74.333	4.367	215.423	0	180.639	96.2508	51.5527	NA	NA	NA	NA	4.51801	22.544	11.9684	4.05811	4.51801	22.544	11.9684	2.06351	4.05811	-170.255	-50.08	-112.676	37.333	-40.314	35.311	-3.813	21.467	1.19256	17.9993
16h_8pre	16h_8	16h_pre	16h	8	pre	4	9	34	3.88415	398.912	188.223	113.257	59.9868	197.708	147.366	44.2553	33	73	74	73.667	0.577	431.532	0	413.557	228.272	121.245	NA	NA	NA	NA	4.69397	23.5098	13.0771	3.41025	4.69397	23.5098	13.0771	2.25468	3.41025	-170.961	179.509	108.132	117.108	-36.183	69.295	1.141	15.482	1.04346	32.999
16h_8pre	16h_8	16h_pre	16h	8	pre	5	11	72	201.272	355.436	278.615	48.0984	0	74.2457	34.2285	22.2361	75	NA	NA	NA	NA	620.05	0	140.674	67.1592	40.3791	NA	NA	NA	NA	0.99978	37.9916	8.73308	5.12687	0.99978	18.016	8.30517	1.43193	3.72618	-178.167	180	4.846	100.756	-146.475	59.353	-5.143	31.747	4.4077	71.0001
16h_8pre	16h_8	16h_pre	16h	8	pre	6	13	36	5.4498	398.912	201.401	117.698	41.1509	176.961	114.113	36.8319	35	91	104	97.75	4.334	422.565	0	416.241	209.369	122.845	NA	NA	NA	NA	9.90482	19.4587	12.0733	1.62764	9.90482	19.4587	12.0733	2.08161	1.62764	2.346	38.852	19.152	10.096	-19.606	18.517	-0.344	6.579	1.01519	34.9998
16h_8pre	16h_8	16h_pre	16h	8	pre	7	14	25	24.9945	72.9839	52.8334	12.6512	0	18.25	6.70952	7.56933	41	NA	NA	NA	NA	241.381	0	35.9921	19.4817	11.4155	NA	NA	NA	NA	0.99978	32.9927	10.0578	8.49513	0.99978	25.6714	7.36438	1.26972	5.61776	-87.447	180	15.556	75.273	-180	180	-3.802	98.624	6.7065	23.9994
16h_8pre	16h_8	16h_pre	16h	8	pre	8	17	9	18.9168	179.341	84.5164	60.8916	258.801	298.259	278.949	15.9375	8	61	83	68.75	8.615	166.854	0	164.983	96.9307	62.6282	NA	NA	NA	NA	9.50891	64.3118	20.8564	18.385	9.50891	64.3118	20.8564	3.59593	18.385	-176.196	178.652	120.698	120.198	-15.057	9.324	-3.006	9.433	1.01134	8.00014
16h_8pre	16h_8	16h_pre	16h	8	pre	9	18	26	0	115.974	81.581	32.9657	0	243.946	140.388	78.1918	25	84	99	91.571	5.224	313.749	0	270.111	135.403	78.7927	NA	NA	NA	NA	7.16742	15.4056	12.5502	1.75661	7.16742	15.4056	12.5502	2.16383	1.75661	-116.565	-11.023	-63.281	31.516	-51.413	27.962	-3.038	18.634	1.16156	24.9994
16h_8pre	16h_8	16h_pre	16h	8	pre	10	19	14	0	38.6455	24.0937	10.6826	0	148.967	74.9505	47.6165	13	97	102	98.667	1.751	159.923	0	153.898	76.4222	48.6793	NA	NA	NA	NA	8.45614	17.3032	12.3013	2.67941	8.45614	17.3032	12.3013	2.12091	2.67941	89.151	141.217	103.793	15.358	-21.362	31.955	2.28	14.906	1.03915	13.0005
16h_8pre	16h_8	16h_pre	16h	8	pre	11	20	8	0.125972	71.5283	33.6356	24.2777	242.83	298.573	271.053	19.2838	7	55	76	64.125	7.586	90.935	0	90.5841	43.8284	30.9772	NA	NA	NA	NA	10.9066	17.7261	12.9911	2.38747	10.9066	17.7261	12.9911	2.23985	2.38747	32.005	46.909	38.184	5.277	-10.302	7.735	-1.681	6.226	1.00387	6.99977
16h_8pst	16h_8	16h_pst	16h	8	pst	1	2	42	244.946	398.912	316.759	46.5448	139.778	298.934	210.73	47.0566	41	NA	NA	NA	NA	263.406	0	221.304	114.173	65.4236	NA	NA	NA	NA	0.140969	16.2304	6.42459	2.81938	0.140969	16.2304	6.42459	1.10769	2.81938	-146.846	91.937	-38.255	46.779	-121.216	88.646	-6.75	36.479	1.19024	40.9997
16h_8pst	16h_8	16h_pst	16h	8	pst	2	4	12	0	117.563	60.5727	37.5947	219.952	298.573	257.848	24.8405	11	67	76	71.1	2.998	142.014	0	141.43	70.0836	44.9951	NA	NA	NA	NA	9.82884	17.0323	12.9102	2.06355	9.82884	17.0323	12.9102	2.22589	2.06355	-154.27	-137.121	-146.106	5.351	-8.972	7.62	-1.558	5.76	1.00413	11.0002
16h_8pst	16h_8	16h_pst	16h	8	pst	3	5	30	14.1869	388.453	206.372	110.579	38.4955	79.2636	57.3984	14.0449	30	NA	NA	NA	NA	378.218	0	376.02	182.827	111.168	NA	NA	NA	NA	11.2485	26.7361	13.0421	2.7144	11.2485	13.561	12.5812	2.16918	0.674852	-179.67	179.283	112.282	133.954	-6.339	7.395	-0.628	3.849	1.00584	28.9997
16h_8pst	16h_8	16h_pst	16h	8	pst	4	6	23	0	237.948	121.442	70.7304	123.973	298.934	214.607	53.1823	22	NA	NA	NA	NA	306.307	0	295.348	144.02	88.1546	NA	NA	NA	NA	10.1098	22.1151	13.9229	2.63842	10.1098	22.1151	13.9229	2.40051	2.63842	-177.638	180	-112.394	94.742	-23.475	51.71	1.143	16.118	1.0371	22.0001
16h_8pst	16h_8	16h_pst	16h	8	pst	5	8	12	0	26.6531	15.1787	11.6834	203.955	253.944	232.094	16.1894	11	NA	NA	NA	NA	78.6187	0	49.989	29.0846	15.7465	NA	NA	NA	NA	0.99978	18.5789	7.14743	6.26662	0.99978	18.5789	7.14743	1.23232	6.26662	-148.04	-17.75	-83.921	40.27	-37.104	72.25	0	38.078	1.57272	10.9996
16h_8pst	16h_8	16h_pst	16h	8	pst	7	11	18	1.06577	35.2792	24.6106	9.14199	140.738	287.122	200.945	48.2044	17	77	90	82.75	5.439	177.506	0	147.471	68.3959	42.8866	NA	NA	NA	NA	4.26506	14.0959	10.4417	2.56644	4.26506	14.0959	10.4417	1.80029	2.56644	-1.273	124.578	81.448	34.548	-21.388	38.536	4.732	18.361	1.20367	16.9997
16h_8pst	16h_8	16h_pst	16h	8	pst	8	12	20	344.87	398.912	373.118	20.7744	205.876	298.934	239.027	27.121	19	53	83	70.667	12.469	157.878	0	92.0777	34.9503	30.0124	NA	NA	NA	NA	1.99956	13.665	8.30917	2.96135	1.99956	13.665	8.30917	1.43262	2.96135	-176.82	164.033	77.224	92.393	-39.193	76.329	14.52	36.5	1.71462	19.0005
16h_9pre	16h_9	16h_pre	16h	9	pre	2	3	83	114.975	398.912	234.757	80.7752	0	245.946	131.638	74.7346	82	NA	NA	NA	NA	448.25	0	375.646	201.288	107.704	NA	NA	NA	NA	0	12.8992	5.4668	1.77161	0	12.8992	5.4668	0.942551	1.77161	-177.3	179.582	-92.259	104.557	-81.007	92.089	1.111	20.977	1.19328	81.9951
16h_9pre	16h_9	16h_pre	16h	9	pre	3	5	23	17.4542	67.985	40.5321	15.5956	0	298.934	147.654	88.7525	22	NA	NA	NA	NA	314.468	0	299.041	150.233	87.8227	NA	NA	NA	NA	12.6282	22.3181	14.2939	2.16052	12.6282	22.3181	14.2939	2.46446	2.16052	66.143	115.286	88.469	18.696	-17.219	5.944	-1.102	5.78	1.05159	22.0002
16h_9pre	16h_9	16h_pre	16h	9	pre	4	6	15	369.161	398.912	382.621	9.01702	0	109.976	63.2331	34.5894	14	NA	NA	NA	NA	127.36	0	111.282	50.8258	33.6946	NA	NA	NA	NA	5.99868	14.7278	9.097	2.20451	5.99868	14.7278	9.097	1.56845	2.20451	-147.714	-61.271	-100.264	30.99	-55.581	34.174	-0.524	22.637	1.14448	14.0002
16h_9pst	16h_9	16h_pst	16h	9	pst	1	1	39	251.735	290.936	263.006	10.8536	0	237.371	118.693	70.4485	38	NA	NA	NA	NA	248.916	0	240.163	122.36	70.5275	NA	NA	NA	NA	2.99934	14.5478	6.55056	1.58465	2.99934	14.5478	6.55056	1.12941	1.58465	75.818	180	99.598	18.682	-77.995	13.433	-1.893	14.094	1.03645	37.9992
16h_9pst	16h_9	16h_pst	16h	9	pst	2	3	49	0	359.465	190.811	111.507	32.9517	292.448	146.865	74.6966	48	NA	NA	NA	NA	478.065	0	439.644	222.647	131.424	NA	NA	NA	NA	6.02267	18.272	9.95981	2.35848	6.02267	18.272	9.95981	1.71721	2.35848	-176.546	173.998	-128.547	67.021	-43.886	27.664	-2.382	16.384	1.08739	47.9994
16h_9pst	16h_9	16h_pst	16h	9	pst	3	4	29	243.946	398.912	305.075	45.273	0	220.951	125.24	73.8687	28	NA	NA	NA	NA	289.036	0	269.878	136.392	82.7458	NA	NA	NA	NA	0.99978	20.9884	10.3227	3.48823	0.99978	20.9884	10.3227	1.77978	3.48823	-173.642	180	-116.036	61.357	-84.342	21.134	-0.235	18.684	1.07099	28
16h_9pst	16h_9	16h_pst	16h	9	pst	4	5	25	83.9815	269.941	179.838	61.7584	0	298.934	149.053	88.7265	24	NA	NA	NA	NA	356.488	0	352.055	174.591	107.394	NA	NA	NA	NA	12.2663	27.5609	14.8537	2.85037	12.2663	27.5609	14.8537	2.56099	2.85037	99.393	133.759	121.885	9.149	-4.857	11.442	0.463	4.458	1.01259	23.9999
16h_9pst	16h_9	16h_pst	16h	9	pst	5	6	37	156.965	398.912	286.108	72.744	0	88.5135	42.5476	28.5807	36	NA	NA	NA	NA	306.161	0	242.945	138.42	73.6078	NA	NA	NA	NA	0.0609866	18.9958	8.50413	3.49523	0.0609866	18.9958	8.50413	1.46623	3.49523	-73.95	121.552	5.349	45.693	-164.498	177.084	-0.117	44.068	1.26021	36.0014
16h_9pst	16h_9	16h_pst	16h	9	pst	6	7	20	266.63	398.912	314.442	45.7039	0	99.4481	68.041	31.816	19	NA	NA	NA	NA	194.68	0	161.782	84.7294	49.0862	NA	NA	NA	NA	4.60299	18.183	10.2467	2.66441	4.60299	18.183	10.2467	1.76668	2.66441	-5.862	102.225	39.653	35.293	-28.774	10.782	-6.005	8.917	1.20335	18.9992
16h_9pst	16h_9	16h_pst	16h	9	pst	7	8	11	303.933	398.912	348.355	31.595	279.536	298.934	284.311	5.8857	10	NA	NA	NA	NA	102.345	0	95.8639	50.8488	31.674	NA	NA	NA	NA	8.02623	14.4878	10.2347	1.8236	8.02623	14.4878	10.2347	1.76461	1.8236	-177.648	179.287	-7.962	173.907	-19.752	10.579	-6.703	8.629	1.06761	9.9998
16h_9pst	16h_9	16h_pst	16h	9	pst	9	10	25	79.9824	169.163	141.114	28.6227	0	286.746	145.991	86.9249	24	NA	NA	NA	NA	309.151	0	298.141	158.673	90.792	NA	NA	NA	NA	7.2604	17.3122	12.8812	2.12953	7.2604	17.3122	12.8812	2.22089	2.12953	56.694	106.171	75.011	15.731	-17.157	17.143	1.923	8.186	1.03693	24.0002
16h_9pst	16h_9	16h_pst	16h	9	pst	10	11	52	0	100.978	50.9378	30.7822	76.9831	298.934	184.539	65.8285	51	NA	NA	NA	NA	257.987	0	243.841	119.151	72.4311	NA	NA	NA	NA	1.99956	9.93681	5.05889	1.15275	1.99956	9.93681	5.05889	0.872222	1.15275	0	95.533	65.435	20.211	-61.853	16.185	-1.8	14.518	1.05801	50.9968
16h_9pst	16h_9	16h_pst	16h	9	pst	11	13	33	168.963	338.551	248.545	60.2008	0	298.934	144.329	88.8764	32	NA	NA	NA	NA	367.821	0	342.401	169.819	105.544	NA	NA	NA	NA	5.40381	18.9548	11.4945	2.02355	5.40381	18.9548	11.4945	1.98181	2.02355	76.089	162.652	118.651	22.376	-26.869	32.565	0.418	13.847	1.07424	31.9998
16h_9pst	16h_9	16h_pst	16h	9	pst	12	15	19	16.0725	85.9811	51.8556	26.1253	206.987	298.934	249.143	29.8384	20	NA	NA	NA	NA	206.72	0	98.8193	65.7815	29.1776	NA	NA	NA	NA	3.09532	27.5609	11.4845	5.36382	3.09532	19.0518	10.4637	1.80409	3.57421	-135.869	144.1	14.723	115.576	-80.03	11.528	-10.855	20.671	2.0919	17.9999
16h_9pst	16h_9	16h_pst	16h	9	pst	13	16	19	25.5994	304.933	187.09	91.7658	0	90.5051	63.755	24.2977	18	NA	NA	NA	NA	316.876	0	293.629	137.387	89.6473	NA	NA	NA	NA	11.3555	29.8364	17.6041	5.99068	11.3555	29.8364	17.6041	3.03519	5.99068	-174.631	175.153	120.1	108.601	-19.682	23.947	3.887	10.342	1.07917	18.0001
1W_1pre	1W_1	1W_pre	1W	1	pre	1	1	28	0.439903	294.935	151.199	91.4389	0	76.2252	44.1823	22.502	27	79	105	90.125	11.753	314.133	0	304.2	150.774	93.5004	NA	NA	NA	NA	4.9989	16.2744	11.6344	1.99056	4.9989	16.2744	11.6344	2.00594	1.99056	-177.09	180	126.631	109.492	-45.555	27.282	-1.216	12.794	1.03265	27.0003
1W_1pre	1W_1	1W_pre	1W	1	pre	2	3	18	0	66.9853	32.008	17.8591	209.954	298.934	254.071	27.463	17	60	65	62.667	2.517	141.384	0	111.375	57.3904	31.817	NA	NA	NA	NA	3.71318	17.0253	8.31717	3.11931	3.71318	17.0253	8.31717	1.43399	3.11931	-174.793	-67.062	-123.113	37.46	-51.012	41.552	-2.411	32.272	1.26943	16.999
1W_1pre	1W_1	1W_pre	1W	1	pre	3	4	29	126.958	398.912	262.354	79.5665	226.121	298.259	254.474	22.1291	28	64	90	73.5	7.367	299.587	0	273.751	139.643	78.0958	NA	NA	NA	NA	7.45936	13.568	10.6996	1.8276	7.45936	13.568	10.6996	1.84477	1.8276	-169.217	178.424	56.131	149.741	-29.366	18.762	-1.478	12.689	1.09438	27.9997
1W_1pre	1W_1	1W_pre	1W	1	pre	4	11	30	171.871	290.936	222.253	46.5318	180.623	298.934	230.761	35.4942	29	NA	NA	NA	NA	297.741	0	124.33	91.104	37.1778	NA	NA	NA	NA	1.93357	18.8359	10.2667	2.76239	1.93357	18.8359	10.2667	1.77013	2.76239	-117.678	88.31	-11.711	71.73	-18.321	37.858	5.691	15.713	2.39477	29.0006
1W_1pre	1W_1	1W_pre	1W	1	pre	5	12	19	2.63142	229.949	117.321	72.2961	0	106.915	55.7067	30.6323	18	70	81	75	5.148	254.856	0	251.206	125.65	78.4377	NA	NA	NA	NA	11.1326	18.288	14.1589	1.90658	11.1326	18.288	14.1589	2.44119	1.90658	-55.414	-14.625	-24.767	9.258	-27.907	15.274	-1.664	8.678	1.01453	17.9997
1W_1pre	1W_1	1W_pre	1W	1	pre	6	14	20	0.439903	289.936	152.127	88.0876	0	65.2646	31.731	22.3311	20	73	73	73	NA	300.312	0	296.762	141.555	90.6471	NA	NA	NA	NA	10.9976	25.3844	15.8055	2.80538	10.9976	17.996	15.1377	2.60994	1.68463	150.485	180	167.264	9.122	-27.883	7.839	-0.508	8.055	1.01196	19.0004
1W_1pre	1W_1	1W_pre	1W	1	pre	7	18	30	322.369	387.73	348.256	22.615	0	293.562	155.945	88.4895	29	55	55	55	NA	313.82	0	297.216	142.935	90.2711	NA	NA	NA	NA	7.61332	16.2994	10.8216	1.66763	7.61332	16.2994	10.8216	1.8658	1.66763	-128.976	-70.313	-99.225	19.311	-32.347	16.838	-0.245	11.411	1.05587	28.9994
1W_1pre	1W_1	1W_pre	1W	1	pre	8	21	21	237.948	398.472	301.453	51.2177	0	166.104	98.5543	53.6522	20	91	95	93.5	1.732	257.623	0	230.995	118.583	71.9042	NA	NA	NA	NA	10.1988	15.0737	12.8812	1.17374	10.1988	15.0737	12.8812	2.22089	1.17374	3.991	104.282	46.175	27.357	-41.735	23.923	-1.814	16.173	1.11528	20
1W_1pre	1W_1	1W_pre	1W	1	pre	9	22	26	341.596	398.912	365.785	16.5744	76.9831	221.945	161.815	49.2662	25	NA	NA	NA	NA	228.694	0	143.968	75.7603	38.8704	NA	NA	NA	NA	2.2765	18.113	9.14799	3.80916	2.2765	18.113	9.14799	1.57724	3.80916	-170.75	178.728	-48.816	91.466	-65.039	45.892	6.778	27.176	1.5885	24.9993
1W_1pre	1W_1	1W_pre	1W	1	pre	10	26	19	0.125972	68.217	30.9182	20.9134	1.86259	212.452	112.211	64.6188	18	67	81	75.692	4.662	225.504	0	221.324	116.53	67.8321	NA	NA	NA	NA	8.43214	19.5277	12.5282	2.24551	8.43214	19.5277	12.5282	2.16004	2.24551	79.38	126.87	106.932	11.703	-17.139	27.842	-0.508	12.502	1.01889	17.9997
1W_1pre	1W_1	1W_pre	1W	1	pre	11	27	32	0	69.9846	37.8537	22.851	0	52.9883	19.8276	18.6769	31	NA	NA	NA	NA	94.2593	0	87.7817	50.4419	29.3046	NA	NA	NA	NA	0	7.01146	3.04033	1.47967	0	7.01146	3.04033	0.524195	1.47967	-90	0	-33.724	26.873	-23.691	73.224	3	18.115	1.07379	31.003
1W_1pre	1W_1	1W_pre	1W	1	pre	12	29	21	319.849	398.912	362.586	24.5426	0	73.5968	49.3631	21.0074	20	NA	NA	NA	NA	154.265	0	89.1654	42.1117	24.2337	NA	NA	NA	NA	0.424907	17.6121	7.7133	4.47002	0.424907	17.6121	7.7133	1.32988	4.47002	-171.915	158.742	-24.159	115.436	-85.94	65.199	6.364	39.794	1.7301	19.9999
1W_1pre	1W_1	1W_pre	1W	1	pre	13	30	25	310.594	398.912	352.997	27.263	0	74.4536	36.375	25.2264	24	NA	NA	NA	NA	260.996	0	96.0279	52.0395	29.4845	NA	NA	NA	NA	8.56711	17.0962	10.8746	2.03755	8.56711	17.0962	10.8746	1.87493	2.03755	-172.963	161.564	25.517	101.664	-12.794	62.401	12.703	17.64	2.71791	24.0005
1W_1pre	1W_1	1W_pre	1W	1	pre	14	31	9	370.088	398.912	383.29	11.0096	45.9899	105.977	76.9041	22.3131	8	NA	NA	NA	NA	88.0026	0	59.9868	35.4542	20.7464	NA	NA	NA	NA	10.4897	11.5695	11.0006	0.417908	10.4897	11.5695	11.0006	1.89665	0.417908	-157.281	-27.316	-91.49	50.537	8.334	29.259	18.566	7.666	1.46703	7.99982
1W_1pre	1W_1	1W_pre	1W	1	pre	15	34	16	0	73.5108	46.7807	23.7808	0	186.959	98.5713	59.5689	15	NA	NA	NA	NA	208.132	0	200.338	102.255	63.2631	NA	NA	NA	NA	12.1473	17.6561	13.8759	1.32571	12.1473	17.6561	13.8759	2.3924	1.32571	86.749	141.885	111.206	16.132	-10.994	18.074	3.9	7.748	1.03891	14.9995
1W_1pre	1W_1	1W_pre	1W	1	pre	16	37	23	182.223	231.555	203.911	13.661	0	297.634	150.057	91.6408	22	66	76	71	7.071	316.623	0	298.042	151.657	90.729	NA	NA	NA	NA	10.8376	17.1442	14.3918	1.73362	10.8376	17.1442	14.3918	2.48135	1.73362	53.702	126.054	86.228	20.582	-23.582	26.602	-0.619	13.309	1.06234	22.0002
1W_1pre	1W_1	1W_pre	1W	1	pre	17	38	15	3.88415	118.974	64.7478	37.2288	229.989	298.934	255.847	22.9659	14	59	71	63.4	4.033	149.314	0	127.763	69.9876	42.4847	NA	NA	NA	NA	7.44336	15.9575	10.6657	2.39347	7.44336	15.9575	10.6657	1.83891	2.39347	-176.532	172.694	-54.777	142.044	-41.013	25.514	-5.866	18.193	1.16868	13.9995
1W_1pre	1W_1	1W_pre	1W	1	pre	18	40	10	374.985	398.912	390.857	9.45092	0.752834	116.974	62.2613	40.1492	9	103	103	103	NA	120.471	0	118.659	55.4538	41.02	NA	NA	NA	NA	8.99802	16.4554	13.3861	2.40247	8.99802	16.4554	13.3861	2.30794	2.40247	-118.28	-90	-100.157	10.512	-28.28	9.756	-2.01	11.36	1.01528	8.99978
1W_1pre	1W_1	1W_pre	1W	1	pre	20	42	21	102.844	180.702	156.27	24.3926	1.69263	296.068	143.565	91.9208	20	54	94	77.1	13.345	312.018	0	303.587	152.263	93.9823	NA	NA	NA	NA	13.8839	17.3372	15.6006	0.970786	13.8839	17.3372	15.6006	2.68975	0.970786	54.465	104.797	75.747	13.71	-13.628	16.717	1.308	7.406	1.02777	20.0004
1W_1pre	1W_1	1W_pre	1W	1	pre	21	44	21	100.339	248.945	178.078	46.1558	254.703	298.934	269.905	13.2451	20	64	74	68.571	3.457	194.563	0	148.647	83.2637	45.348	NA	NA	NA	NA	3.77117	17.6821	9.72786	3.29128	3.77117	17.6821	9.72786	1.67722	3.29128	-54.514	68.755	-1.973	39.95	-23.672	47.967	5.374	20.009	1.30889	20.0006
1W_1pre	1W_1	1W_pre	1W	1	pre	22	45	11	264.942	392.523	323.966	43.0695	239.698	298.934	262.3	20.1776	10	75	82	77.571	2.225	145.036	0	140.662	69.8766	46.8997	NA	NA	NA	NA	13.1621	16.7033	14.5038	1.02277	13.1621	16.7033	14.5038	2.50066	1.02277	-45.561	-2.545	-25.435	14.987	-9.134	18.151	3.33	8.824	1.0311	9.99986
1W_1pre	1W_1	1W_pre	1W	1	pre	24	47	8	0	23.6138	13.0681	9.26996	115.997	143.869	128.015	11.9684	7	57	82	74.875	8.391	63.403	0	32.4239	19.1408	11.4235	NA	NA	NA	NA	5.97269	11.5914	9.05801	1.99756	5.97269	11.5914	9.05801	1.56173	1.99756	-160.974	160.56	26.497	101.702	15.199	69.012	35.704	19.161	1.95544	6.99967
1W_1pre	1W_1	1W_pre	1W	1	pre	25	48	30	94.1433	214.953	137.664	36.19	0	84.3674	51.0458	25.9773	30	31	100	70.9	24.592	246.052	0	102.087	66.5414	26.8801	NA	NA	NA	NA	1.55866	17.7711	8.48413	4.64798	1.55866	17.6451	8.1782	1.41003	4.29306	-104.036	135	19.898	73.319	-132.129	120.964	5.59	44.616	2.41023	29.0014
1W_1pre	1W_1	1W_pre	1W	1	pre	26	49	9	367.782	398.912	381.841	11.5115	241.947	291.37	271.742	19.2718	8	1	68	51.2	28.323	87.6217	0	47.8595	28.8247	15.7285	NA	NA	NA	NA	8.46114	14.9237	10.9526	2.20451	8.46114	14.9237	10.9526	1.88838	2.20451	-141.009	177.955	-11.693	121.281	4.295	41.036	22.767	14.652	1.83081	8.00009
1W_1pre	1W_1	1W_pre	1W	1	pre	27	50	22	144.28	156.965	149.479	3.24129	0	295.021	143.325	90.0672	21	54	54	54	NA	296.765	0	295.071	151.745	90.0642	NA	NA	NA	NA	9.46992	21.9542	14.1319	2.43246	9.46992	21.9542	14.1319	2.43653	2.43246	-101.577	-76.355	-88.729	6.429	-8.521	7.217	0.285	4.629	1.00574	20.9996
1W_1pre	1W_1	1W_pre	1W	1	pre	28	52	28	0.439903	185.959	93.3315	57.1964	277.379	298.934	287.438	6.27462	28	50	71	59.765	7.014	202.73	0	186.106	93.1305	57.2364	NA	NA	NA	NA	3.57021	14.5558	7.50835	2.75639	3.57021	14.5558	7.2594	1.25162	2.48945	-28.963	63.422	2	22.124	-63.422	36.015	1.118	18.449	1.08933	27.0007
1W_1pre	1W_1	1W_pre	1W	1	pre	29	53	42	107.976	398.912	227.888	87.4238	0	166.736	102.747	47.3556	41	55	98	76.2	16.529	457.883	0	303.093	177.59	88.6805	NA	NA	NA	NA	6.99846	16.8353	11.1675	1.97557	6.99846	16.8353	11.1675	1.92544	1.97557	-165.288	180	11.2	141.787	-29.287	40.248	0.098	17.323	1.5107	41.0013
1W_1pre	1W_1	1W_pre	1W	1	pre	30	54	27	7.32939	272.94	143.462	77.385	0	221.221	119.315	69.1038	26	63	92	78.857	10.915	356.608	0	345.67	176.222	103.479	NA	NA	NA	NA	8.82806	18.6369	13.716	2.08754	8.82806	18.6369	13.716	2.36482	2.08754	121.479	175.168	140.76	14.852	-13.813	33.666	1.115	10.377	1.03164	25.9994
1W_1pre	1W_1	1W_pre	1W	1	pre	31	55	21	271.954	398.912	335.391	40.1942	82.9817	293.875	188.867	64.7987	20	67	74	72.2	3.033	249.113	0	246.16	123.553	76.1242	NA	NA	NA	NA	9.9978	18.4699	12.4553	1.66263	9.9978	18.4699	12.4553	2.14746	1.66263	90	139.559	120.292	9.175	-24.581	49.559	1.677	13.607	1.012	20.0006
1W_1pre	1W_1	1W_pre	1W	1	pre	32	56	8	316.11	395.028	356.157	27.7639	266.943	298.259	285.224	10.7926	7	61	80	72.375	5.999	85.8841	0	84.9043	43.0495	29.6335	NA	NA	NA	NA	11.3995	13.2121	12.2693	0.694847	11.3995	13.2121	12.2693	2.1154	0.694847	143.427	168.69	158.361	9.286	-6.34	14.772	2.581	9.043	1.01154	6.99992
1W_1pre	1W_1	1W_pre	1W	1	pre	33	57	9	4.82394	19.5707	15.5706	4.81194	240.951	298.934	265.641	18.6889	8	59	59	59	NA	63.402	0	58.869	33.5556	18.7909	NA	NA	NA	NA	5.81572	15.8775	7.92526	3.33327	5.81572	15.8775	7.92526	1.36642	3.33327	-138.821	-76.441	-102.378	22.552	-17.453	3.703	-8.382	6.709	1.077	8
1W_1pst	1W_1	1W_pst	1W	1	pst	1	1	33	0	177.583	98.2204	57.8573	148.261	291.005	202.56	44.4392	33	NA	NA	NA	NA	357.743	0	201.893	108.594	56.2966	NA	NA	NA	NA	2.08954	21.8682	11.1795	3.59921	2.08954	16.9343	10.8376	1.86855	3.02433	-95.994	139.129	26.646	63.191	-55.48	54.137	2.746	27.852	1.77195	31.9998
1W_1pst	1W_1	1W_pst	1W	1	pst	2	3	16	261.942	398.912	330.204	43.8903	0	36.9919	14.5298	11.8364	15	NA	NA	NA	NA	148.491	0	141.877	72.4801	45.1281	NA	NA	NA	NA	7.99824	15.1407	9.89982	1.89958	7.99824	15.1407	9.89982	1.70687	1.89958	-177.356	180	-22.969	170.951	-48.942	31.815	-1.765	18.659	1.04662	14.9994
1W_1pst	1W_1	1W_pst	1W	1	pst	3	9	4	392.553	398.912	397.323	3.1793	74.9835	90.98	83.8725	7.11343	3	NA	NA	NA	NA	21.1843	0	15.9965	7.59333	7.38637	NA	NA	NA	NA	2.99934	9.13899	7.06145	3.51823	2.99934	9.13899	7.06145	1.21749	3.51823	-134.666	-45.905	-90.19	44.381	-44.666	88.761	22.048	94.347	1.32431	3
1W_1pst	1W_1	1W_pst	1W	1	pst	4	10	4	347.923	398.912	374.643	21.2513	0	15.9965	6.03467	7.67031	3	NA	NA	NA	NA	55.5388	0	53.4392	26.3522	22.4111	NA	NA	NA	NA	12.8172	22.9949	18.5129	5.19586	12.8172	22.9949	18.5129	3.19188	5.19586	-156.54	180	-39.032	189.856	-39.445	15.985	-11.73	39.195	1.03929	3
1W_1pst	1W_1	1W_pst	1W	1	pst	5	11	30	1.69263	95.0151	54.0081	30.6862	3.88415	258.174	146.861	84.3474	29	61	103	83.118	13.865	302.544	0	270.874	123.83	88.5595	NA	NA	NA	NA	3.13231	24.8665	10.4327	4.02611	3.13231	24.8665	10.4327	1.79874	4.02611	-115.873	48.707	-66.369	34.005	-134.066	68.938	0.112	36.711	1.11692	28.9996
1W_1pst	1W_1	1W_pst	1W	1	pst	6	12	9	2.31849	71.5283	38.4625	25.9543	0	38.9594	23.2279	12.6182	8	85	96	91.571	3.867	85.4232	0	79.4215	40.989	27.9239	NA	NA	NA	NA	6.8185	12.4203	10.6777	1.95757	6.8185	12.4203	10.6777	1.84097	1.95757	-176.273	175.626	103.823	114.795	-29.599	21.718	1.337	20.801	1.07557	8.00019
1W_1pst	1W_1	1W_pst	1W	1	pst	7	17	50	2.00556	398.912	247.009	125.4	0	229.364	157.88	65.5816	49	58	93	78.556	11.237	598.245	0	399.356	201.449	104.4	NA	NA	NA	NA	6.99846	20.3945	12.2093	2.31349	6.99846	20.3945	12.2093	2.10505	2.31349	-179.011	178.939	57.871	132.221	-23.935	69.62	2.179	18.404	1.49802	48.9991
1W_1pst	1W_1	1W_pst	1W	1	pst	8	18	4	396.594	397.846	397.377	0.542881	203.684	224.666	214.253	9.18898	3	74	84	79	4.082	21.1104	0	20.9844	10.4287	9.19598	NA	NA	NA	NA	6.27162	8.1962	7.03645	1.02078	6.27162	8.1962	7.03645	1.21318	1.02078	-96.582	-81.87	-90.438	7.65	-3.72	14.712	5.496	13.033	1.006	3.00014
1W_1pst	1W_1	1W_pst	1W	1	pst	9	19	23	6.38959	171.317	97.1026	53.7022	159.841	298.934	225.491	38.5275	23	65	67	66	1.414	232.435	0	215.479	112.121	65.8365	NA	NA	NA	NA	6.65853	16.1504	10.5657	2.09654	6.65853	16.1504	10.2008	1.75875	1.77661	5.903	91.261	38.739	21.369	-14.64	26.095	2.859	10.014	1.07869	21.9991
1W_1pst	1W_1	1W_pst	1W	1	pst	10	20	52	246.946	398.912	306.214	40.6601	0	298.934	190.022	77.3	53	78	97	88	7.318	636.909	0	266.433	135.428	55.7807	NA	NA	NA	NA	1.19674	18.6739	12.4883	3.84015	1.19674	18.6739	12.2793	2.11712	3.93413	-172.301	180	-24.755	101.89	-97.574	103.433	0.393	29.065	2.3905	51.0006
1W_1pst	1W_1	1W_pst	1W	1	pst	11	21	7	0	23.6138	15.0957	9.20997	1.3787	39.8982	23.3009	14.1919	6	86	95	90.857	3.338	49.942	0	44.0753	23.4438	15.8855	NA	NA	NA	NA	7.43536	10.3537	8.32317	1.03877	7.43536	10.3537	8.32317	1.43503	1.03877	73.74	156.501	120.092	31.253	-15.683	26.008	13.416	16.593	1.13311	6.00036
1W_1pst	1W_1	1W_pst	1W	1	pst	12	23	37	0	286.839	164.49	93.3605	79.0436	297.007	160.986	75.8123	37	72	94	84.312	6.945	403.856	0	346.16	183.328	113.411	NA	NA	NA	NA	6.3726	23.9927	11.2185	3.13631	6.3726	14.0229	10.8846	1.87666	2.2535	-15.992	146.976	40.149	38.825	-23.285	43.613	4.656	14.511	1.16668	35.999
1W_1pst	1W_1	1W_pst	1W	1	pst	13	24	43	274.773	389.391	313.509	34.2325	0	297.321	161.671	84.1495	42	1	115	85.5	24.386	347.917	0	317.523	166.467	89.0904	NA	NA	NA	NA	4.48401	15.7995	8.28418	1.98956	4.48401	15.7995	8.28418	1.42831	1.98956	18.435	111.61	70.116	24.53	-29.518	37.484	-1.752	15.3	1.09572	41.9978
1W_1pst	1W_1	1W_pst	1W	1	pst	14	25	26	243.769	398.912	313.781	49.4621	196.957	298.259	243.566	28.2608	25	70	96	81.636	6.02	202.68	0	185.288	97.2416	56.6345	NA	NA	NA	NA	4.00612	15.6006	8.10722	2.55444	4.00612	15.6006	8.10722	1.3978	2.55444	-172.875	180	130.128	67.361	-36.779	36.041	-1.634	17.507	1.09387	25
1W_2pre	1W_2	1W_pre	1W	2	pre	1	2	12	282.122	398.912	354.634	37.1518	170.962	206.346	182.694	11.4575	11	NA	NA	NA	NA	124.313	0	122.033	76.3292	38.7575	NA	NA	NA	NA	0.99978	43.7224	11.3015	11.2365	0.99978	43.7224	11.3015	1.94854	11.2365	-90	1.086	-20.784	25.192	-72.075	10.636	-8.105	24.248	1.01868	10.9996
1W_2pre	1W_2	1W_pre	1W	2	pre	2	4	27	0	398.912	196.506	117.969	54.9879	104.977	68.4119	15.3776	26	NA	NA	NA	NA	405.176	0	402.033	202.997	118.708	NA	NA	NA	NA	14.1719	23.1279	15.5836	2.14853	14.1719	23.1279	15.5836	2.68682	2.14853	-179.979	179.345	103.523	140.693	-5.006	4.978	-0.347	2.97	1.00782	26.0002
1W_2pre	1W_2	1W_pre	1W	2	pre	3	7	30	101.526	398.912	194.331	90.978	171.585	298.934	209.325	37.8767	29	NA	NA	NA	NA	379.815	0	315.8	133.785	87.0528	NA	NA	NA	NA	5.24385	74.2977	13.0971	12.2143	5.24385	74.2977	13.0971	2.25812	12.2143	-97.947	6.39	-32.427	35.992	-48.212	49.787	3.556	17.768	1.20271	28.9999
1W_2pre	1W_2	1W_pre	1W	2	pre	4	8	34	173.962	328.165	268.568	45.9429	170.78	298.934	233.558	37.6117	35	NA	NA	NA	NA	364.999	0	133.759	81.1851	35.9971	NA	NA	NA	NA	1.47268	25.0205	11.0606	4.91192	1.47268	16.8093	10.3997	1.79305	3.99512	-154.44	165.404	26.098	112.098	-128.402	162.058	-5.697	45.481	2.72879	33
1W_2pre	1W_2	1W_pre	1W	2	pre	5	11	39	0.49989	254.944	163.354	82.3509	10.9976	298.434	123.069	87.7437	39	58	90	77.857	9.631	439.574	0	383.878	201.61	113.738	NA	NA	NA	NA	8.06023	25.3454	11.5675	2.76139	8.06023	16.0645	11.2345	1.93699	1.55266	-172.875	-89.499	-131.053	29.69	-24.539	15.709	-0.819	8.964	1.14509	38.001
1W_2pre	1W_2	1W_pre	1W	2	pre	6	12	26	0	92.8746	54.0791	30.0004	0	266.941	119.324	89.7223	27	52	64	58.333	6.028	294.469	0	278.955	123.541	92.9385	NA	NA	NA	NA	0.610866	28.0668	11.7784	5.17086	0.610866	14.5998	10.7986	1.86183	3.38526	-90.26	128.157	93.184	45.654	-125.359	166.212	2.233	45.469	1.05562	25.0008
1W_2pre	1W_2	1W_pre	1W	2	pre	7	13	29	174.962	277.939	233.033	31.0072	0	298.934	145.823	91.071	29	NA	NA	NA	NA	320.005	0	316.174	159.661	96.0319	NA	NA	NA	NA	9.77285	23.1749	11.4285	2.62342	9.77285	16.7163	11.0146	1.89906	1.26372	-127.678	-95.402	-109.22	9.2	-7.785	14.189	-0.071	5.362	1.01211	28.0006
1W_2pre	1W_2	1W_pre	1W	2	pre	8	14	22	103.948	202.013	144.827	31.5201	0	294.164	145.798	87.5557	21	NA	NA	NA	NA	317.335	0	308.829	150.869	92.2287	NA	NA	NA	NA	8.84205	27.203	15.1117	5.74374	8.84205	27.203	15.1117	2.60546	5.74374	50.715	98.177	72.275	12.119	-20.574	22.883	-1.622	11.141	1.02754	20.9993
1W_2pre	1W_2	1W_pre	1W	2	pre	9	15	25	0	212.453	109.816	62.3393	39.9912	295.935	163.976	81.1471	24	73	82	77.667	3.082	337.591	0	332.631	166.053	101.602	NA	NA	NA	NA	10.9746	18.378	14.0659	1.57165	10.9746	18.378	14.0659	2.42516	1.57165	18.036	60.255	50.625	9.521	-15.255	19.44	1.172	8.489	1.01491	24.0006
1W_2pst	1W_2	1W_pst	1W	2	pst	1	1	47	0	253.944	122.749	78.3738	0	135.97	71.6062	45.1741	46	NA	NA	NA	NA	318.372	0	288.055	149.874	89.7652	NA	NA	NA	NA	0.99978	24.7596	6.92148	3.70718	0.99978	24.7596	6.92148	1.19336	3.70718	-179.243	180	104.955	111.037	-77.629	31.379	-2	20.264	1.10525	45.9977
1W_2pst	1W_2	1W_pst	1W	2	pst	2	2	28	99.978	347.923	242.406	74.3346	0	113.335	54.1731	37.5997	27	NA	NA	NA	NA	359.444	0	247.945	127.285	68.7579	NA	NA	NA	NA	8.72708	19.9056	13.3131	2.38148	8.72708	19.9056	13.3131	2.29536	2.38148	-152.659	180	12.46	141.055	-44.329	49.848	0.773	19.322	1.44969	26.9993
1W_2pst	1W_2	1W_pst	1W	2	pst	3	3	5	343.924	398.912	369.332	21.6432	0	18.9958	12.7772	8.14321	4	NA	NA	NA	NA	60.5287	0	58.1762	28.6877	22.737	NA	NA	NA	NA	12.7582	17.998	15.1317	2.23151	12.7582	17.998	15.1317	2.60891	2.23151	0.512	41.413	19.891	18.3	-18.09	-9.262	-13.633	4.415	1.04044	4.00013
1W_2pst	1W_2	1W_pst	1W	2	pst	4	4	74	0	365.919	194.797	104.809	29.6025	298.934	153.259	85.3222	73	NA	NA	NA	NA	569.748	0	447.121	226.741	131.015	NA	NA	NA	NA	1.99956	17.3892	7.80428	2.31049	1.99956	17.3892	7.80428	1.34557	2.31049	-90	109.365	35.163	40.275	-96.607	72.238	1.25	32.522	1.27426	73.0045
1W_2pst	1W_2	1W_pst	1W	2	pst	5	5	4	0	43.9903	24.2277	18.8728	0	16.2294	10.4257	7.16842	3	NA	NA	NA	NA	51.0608	0	45.597	24.7486	19.4137	NA	NA	NA	NA	13.0251	20.5355	17.0203	3.77817	13.0251	20.5355	17.0203	2.93453	3.77817	-50.36	11.892	-16.89	31.39	-38.158	-24.093	-31.126	9.945	1.11983	3
1W_2pst	1W_2	1W_pst	1W	2	pst	6	6	5	0	20.3665	8.78507	8.71008	251.445	292.659	272.225	16.2044	4	57	62	60.333	2.887	47.0107	0	45.9709	22.664	18.238	NA	NA	NA	NA	10.8816	13.0331	11.7524	0.918798	10.8816	13.0331	11.7524	2.02628	0.918798	45.949	78.518	64.467	13.728	-23.495	18.009	-4.853	21.071	1.02262	4.00009
1W_2pst	1W_2	1W_pst	1W	2	pst	7	7	19	334.705	398.912	371.581	22.2461	46.9897	97.6335	75.2374	18.4399	18	NA	NA	NA	NA	191.996	0	71.2663	44.8511	18.5009	NA	NA	NA	NA	3.89114	18.5249	10.6667	3.36826	3.89114	18.5249	10.6667	1.83908	3.36826	-174.702	176.236	19.188	111.712	-93.764	32.999	-29.171	36.275	2.69406	17.9996
1W_2pst	1W_2	1W_pst	1W	2	pst	8	8	25	274.22	398.912	328.226	39.0654	178.666	278.063	238.93	38.6155	26	68	75	71.667	3.512	300.454	0	146.93	98.9912	40.4581	NA	NA	NA	NA	0.100978	23.6658	12.5192	4.67197	0.100978	17.6351	11.8614	2.04507	4.1111	-175.791	175.31	49.854	94.317	-60.295	90.706	-8.771	29.486	2.04488	23.9994
1W_2pst	1W_2	1W_pst	1W	2	pst	9	9	26	269.307	398.912	306.711	34.2855	123.973	287.11	192.445	52.5504	25	NA	NA	NA	NA	275.808	0	187.297	120.168	51.3437	NA	NA	NA	NA	0.899802	29.2606	11.0326	6.41459	0.899802	29.2606	11.0326	1.90217	6.41459	-156.931	168.309	84.112	74.636	-43.207	121	11.26	35.346	1.47257	24.9995
1W_2pst	1W_2	1W_pst	1W	2	pst	10	10	39	219.952	313.598	280.505	28.6187	0	39.1524	20.5575	17.0852	38	NA	NA	NA	NA	168.2	0	79.9824	40.744	15.1097	NA	NA	NA	NA	0.0489892	14.7198	4.42603	3.11032	0.0489892	14.7198	4.42603	0.763108	3.11032	-171.572	180	56.294	136.891	-139.94	115.238	-7.671	45.09	2.10296	38.0025
1W_3pre	1W_3	1W_pre	1W	3	pre	1	1	14	0	52.1605	27.5569	19.0788	219.769	298.934	254.277	32.8528	13	NA	NA	NA	NA	143.061	0	79.4085	53.7522	26.6031	NA	NA	NA	NA	0.99978	19.3267	11.0046	5.30283	0.99978	19.3267	11.0046	1.89734	5.30283	-151.016	173.517	-52.68	96.022	-180	1.789	-37.5	50.514	1.80158	13.0001
1W_3pre	1W_3	1W_pre	1W	3	pre	2	2	24	243.946	372.918	303.545	39.2234	0	298.934	148.972	93.1815	23	NA	NA	NA	NA	326.811	0	325.569	160.476	101.061	NA	NA	NA	NA	7.89626	17.3632	14.2089	1.63664	7.89626	17.3632	14.2089	2.44981	1.63664	56.26	74.008	66.705	5.063	-7.51	7.77	-0.087	3.323	1.00381	23.0005
1W_3pre	1W_3	1W_pre	1W	3	pre	3	4	86	174.935	310.932	216.365	38.4075	0	298.934	141.284	86.48	85	NA	NA	NA	NA	428.448	0	324.783	162.5	91.8988	NA	NA	NA	NA	0.542881	10.0018	5.04089	1.89158	0.542881	10.0018	5.04089	0.869119	1.89158	-175.592	176.851	-57.581	62.149	-169.345	101.803	-3.604	32.534	1.31918	84.9944
1W_3pre	1W_3	1W_pre	1W	3	pre	4	6	21	43.5854	111.975	67.4642	21.2103	0	295.337	138.104	88.9444	21	NA	NA	NA	NA	317.996	0	299.59	145.714	90.4071	NA	NA	NA	NA	11.9024	28.4067	15.8995	3.98212	11.9024	23.6598	15.1897	2.61891	2.69241	62.732	132.024	100.073	20.715	-30.048	26.231	-1.839	15.275	1.06144	20.0004
1W_3pre	1W_3	1W_pre	1W	3	pre	5	7	24	214.343	271.94	239.278	22.2081	0	297.934	155.844	91.5289	23	49	69	58.2	7.396	310.747	0	303.149	157.949	93.5364	NA	NA	NA	NA	6.73452	15.6246	13.511	2.15153	6.73452	15.6246	13.511	2.32949	2.15153	53.962	98.808	79.317	13.226	-33.42	31.074	-0.296	14.12	1.02506	22.9995
1W_3pre	1W_3	1W_pre	1W	3	pre	6	9	24	92.9795	398.912	242.584	92.2727	248.702	298.934	274.851	16.4824	23	48	54	51	4.243	316.938	0	309.83	158.37	93.6104	NA	NA	NA	NA	11.9974	21.0804	13.78	1.95157	11.9974	21.0804	13.78	2.37586	1.95157	-179.832	180	108.383	134.208	-25.213	43.004	-0.154	13.226	1.02294	22.9999
1W_3pre	1W_3	1W_pre	1W	3	pre	7	12	18	288.936	398.912	340.511	31.645	0	113.775	73.6638	34.2005	17	NA	NA	NA	NA	191.134	0	142.096	90.863	44.6222	NA	NA	NA	NA	7.60033	20.4295	11.2435	2.87537	7.60033	20.4295	11.2435	1.93854	2.87537	-43.842	94.545	31.275	45.644	-51.83	35.116	-4.96	21.328	1.34511	16.9995
1W_3pre	1W_3	1W_pre	1W	3	pre	8	13	27	67.7161	272.94	162.817	62.7542	0	287.416	136.236	89.5193	26	NA	NA	NA	NA	359.381	0	353.163	178.759	109.061	NA	NA	NA	NA	7.99824	21.6882	13.822	2.10054	7.99824	21.6882	13.822	2.3831	2.10054	-73.614	0	-53.371	13.149	-13.92	55.214	2.192	12.436	1.01761	26.0007
1W_3pre	1W_3	1W_pre	1W	3	pre	10	17	33	18.8529	275.79	182.777	89.4853	89.6363	297.934	145.367	68.8469	33	50	60	55	7.071	438.05	0	295.648	177.462	91.2429	NA	NA	NA	NA	7.2804	23.7198	13.689	2.94435	7.2804	15.9015	13.3181	2.29622	2.32149	-179.143	179.125	-51.017	131.157	-31.046	12.228	-4.714	9.348	1.48166	32.0001
1W_3pre	1W_3	1W_pre	1W	3	pre	11	18	32	2.99934	387.452	197.5	115.048	177.461	230.913	194.395	13.8629	31	72	77	74.5	3.536	396.138	0	388.151	195.341	115.699	NA	NA	NA	NA	10.3427	13.809	12.7782	0.810822	10.3427	13.809	12.7782	2.20314	0.810822	-9.912	31.24	7.729	11.737	-13.204	16.383	0.433	7.697	1.02058	31.0011
1W_3pre	1W_3	1W_pre	1W	3	pre	12	19	4	21.9952	42.9905	31.4931	9.108	298.934	298.934	298.934	0	3	NA	NA	NA	NA	20.9954	0	20.9954	11.4975	9.108	NA	NA	NA	NA	4.9989	8.99802	6.99846	1.99956	4.9989	8.99802	6.99846	1.20663	1.99956	180	180	180	0	0	0	0	0	1	3
1W_3pre	1W_3	1W_pre	1W	3	pre	13	20	20	0	141.969	70.3295	41.6188	0	156.965	76.6711	49.3931	19	NA	NA	NA	NA	216.826	0	211.644	106.874	64.3548	NA	NA	NA	NA	8.04023	15.6766	11.4115	1.89558	8.04023	15.6766	11.4115	1.9675	1.89558	-68.965	-25.454	-48.655	12.719	-23.002	10.898	-1.455	11.042	1.02448	19.0007
1W_3pre	1W_3	1W_pre	1W	3	pre	14	21	24	253.444	336.926	305.564	25.8623	0	295.935	152.343	90.2621	23	48	64	54.2	6.87	312.169	0	307.484	155.75	93.5284	NA	NA	NA	NA	12.0453	17.6401	13.573	1.19574	12.0453	17.6401	13.573	2.34017	1.19574	94.363	133.452	105.872	10.117	-19.008	18.051	0.599	8.17	1.01524	22.9993
1W_3pre	1W_3	1W_pre	1W	3	pre	15	22	32	108.514	184.959	157.077	22.719	0	298.934	129.688	90.1702	32	70	77	73.5	4.95	344.443	0	308.195	133.794	91.2829	NA	NA	NA	NA	2.35648	24.2447	11.1116	3.99012	2.35648	19.6357	10.7196	1.84821	3.1693	39.514	170.077	104.179	30.659	-54.793	27.778	-0.642	19.979	1.11761	30.9987
1W_3pre	1W_3	1W_pre	1W	3	pre	16	25	14	181.554	299.426	243.113	37.6597	241.268	291.502	263.916	18.4789	13	57	61	59	2.828	141.312	0	128.13	67.7611	41.4169	NA	NA	NA	NA	4.96691	13.598	10.8706	2.2745	4.96691	13.598	10.8706	1.87424	2.2745	-69.038	17.103	-25.001	25.18	-31.254	33.506	-0.698	23.848	1.10288	12.9994
1W_3pre	1W_3	1W_pre	1W	3	pre	17	26	39	0.99978	398.912	230.299	130.466	78.9826	256.419	184.391	49.4201	39	68	85	75	8.446	545.83	0	400.619	242.307	129.349	NA	NA	NA	NA	9.70586	29.4995	14.3638	3.15531	9.70586	19.2168	13.9759	2.40964	1.90158	-97.607	50.08	-11.31	45.415	-36.935	31.679	-3.236	13.943	1.36247	38.0003
1W_3pre	1W_3	1W_pre	1W	3	pre	18	27	34	0.780828	389.914	199.049	113.677	154.993	221.451	182.92	20.9804	33	77	77	77	NA	397.277	0	394.767	200.309	115.448	NA	NA	NA	NA	10.5147	20.0886	12.0384	1.61165	10.5147	20.0886	12.0384	2.07558	1.61165	-1.514	21.654	9.832	6.636	-7.183	7.011	-0.07	3.981	1.00636	33.0009
1W_3pre	1W_3	1W_pre	1W	3	pre	19	28	26	0	142.023	78.3668	50.061	178.314	293.935	224.833	35.0913	25	56	73	66	5.416	280.642	0	145.385	102.508	44.9431	NA	NA	NA	NA	4.47302	15.0057	11.2255	2.91836	4.47302	15.0057	11.2255	1.93544	2.91836	-90	104.17	3.861	62.586	-26.565	41.967	6.558	18.142	1.93034	25.0004
1W_3pst	1W_3	1W_pst	1W	3	pst	1	1	8	0	70.9844	37.1448	25.5064	0	26.9941	19.5187	8.44514	7	NA	NA	NA	NA	83.9155	0	75.9443	38.0706	26.5732	NA	NA	NA	NA	10.0718	17.98	11.9884	2.7214	10.0718	17.98	11.9884	2.06696	2.7214	-69.09	3.847	-17.457	23.992	-47.418	13.402	-9.851	20.976	1.10496	6.99975
1W_3pst	1W_3	1W_pst	1W	3	pst	2	3	19	264.942	398.912	326.501	41.6608	0	139.969	77.4919	39.9012	18	NA	NA	NA	NA	201.359	0	193.751	99.5171	56.6805	NA	NA	NA	NA	6.40759	18.331	11.1865	2.53744	6.40759	18.331	11.1865	1.92871	2.53744	19.763	80.277	44.395	15.495	-19.342	15.429	-2.346	10.836	1.03926	18.0001
1W_3pst	1W_3	1W_pst	1W	3	pst	3	9	4	360.921	398.912	377.83	16.4004	275.939	298.934	289.384	11.4765	3	NA	NA	NA	NA	47.1656	0	44.4082	25.1065	19.8466	NA	NA	NA	NA	8.99802	19.1548	15.7215	5.82372	8.99802	19.1548	15.7215	2.71061	5.82372	127.458	180	154.424	26.298	-28.355	52.542	12.093	57.202	1.06209	3.00006
1W_3pst	1W_3	1W_pst	1W	3	pst	4	12	32	0	398.912	209.662	121.893	174.962	286.142	236.225	39.5323	31	52	82	70.667	12.061	438.261	0	406.085	192.944	123.237	NA	NA	NA	NA	10.4407	32.5168	14.1379	4.532	10.4407	32.5168	14.1379	2.43757	4.532	-175.679	178.915	-44.316	157.859	-23.729	16.569	0.751	9.052	1.07923	30.999
1W_3pst	1W_3	1W_pst	1W	3	pst	5	13	17	227.95	398.912	311.599	54.8769	0	45.362	33.7146	13.0191	16	NA	NA	NA	NA	188.52	0	175.808	91.3059	54.455	NA	NA	NA	NA	5.80472	14.1169	11.7824	2.68141	5.80472	14.1169	11.7824	2.03145	2.68141	-28.757	48.387	12.62	22.791	-26.771	39.424	-4.61	15.269	1.0723	16.0001
1W_3pst	1W_3	1W_pst	1W	3	pst	6	14	35	91.9798	398.912	215.444	92.1097	0	170.575	123.067	44.9451	34	NA	NA	NA	NA	472.796	0	344.286	188.75	97.9524	NA	NA	NA	NA	2.49345	29.7894	13.9059	4.64298	2.49345	29.7894	13.9059	2.39758	4.64298	-179.654	179.327	-44.841	136.643	-38.804	102.369	2.096	29.261	1.37326	33.9996
1W_3pst	1W_3	1W_pst	1W	3	pst	7	15	38	24.9945	398.912	181.507	110.867	140.852	297.435	189.977	48.8702	37	62	75	68.667	6.506	439.371	0	400.856	192.274	117.17	NA	NA	NA	NA	8.43714	23.0329	11.8754	2.69841	8.43714	23.0329	11.8754	2.04748	2.69841	-66.746	14.342	-24.017	24.432	-17.55	50.632	1.836	11.105	1.09608	36.9985
1W_3pst	1W_3	1W_pst	1W	3	pst	8	17	36	16.9963	235.48	128.431	71.9072	0	298.934	143.584	89.8172	35	53	70	61.5	12.021	394.292	0	356.889	191.48	114.548	NA	NA	NA	NA	7.38038	14.5978	11.2655	1.42069	7.38038	14.5978	11.2655	1.94233	1.42069	-139.241	-29.889	-58.451	26.342	-34.616	11.961	-2.281	10.368	1.1048	34.9999
1W_3pst	1W_3	1W_pst	1W	3	pst	9	18	9	322.929	398.912	371.158	21.8432	14.3228	101.978	51.8776	31.2461	8	66	66	66	NA	137.912	0	106.752	58.0952	36.7009	NA	NA	NA	NA	13.579	34.0335	17.2392	7.03645	13.579	34.0335	17.2392	2.97228	7.03645	-152.552	158.141	-82.13	98.983	-49.307	24.904	-9.806	25.555	1.29189	7.99988
1W_3pst	1W_3	1W_pst	1W	3	pst	10	19	18	265.946	398.912	316.111	44.4582	124.527	231.332	188.231	35.6612	18	NA	NA	NA	NA	205.235	0	163.775	80.6682	52.1765	NA	NA	NA	NA	1.19174	23.3219	12.0723	4.75795	1.19174	15.7535	11.3865	1.96319	3.77317	-10.446	130.587	44.976	39.702	-49.411	43.351	-8.614	23.041	1.25315	17.0004
1W_3pst	1W_3	1W_pst	1W	3	pst	11	20	6	0	28.4937	13.83	10.4937	260.443	297.934	281.605	14.0459	5	51	65	58	5.215	47.3996	0	47.0906	25.7613	17.5051	NA	NA	NA	NA	7.43136	12.3463	9.47991	2.2885	7.43136	12.3463	9.47991	1.63447	2.2885	121.608	137.726	128.095	7.689	-2.773	13.392	3.992	6.773	1.00656	5
1W_3pst	1W_3	1W_pst	1W	3	pst	12	21	68	297.934	398.912	343.846	31.0692	0	268.941	130.563	78.2378	67	65	88	72.833	7.234	291.991	0	287.273	138.494	84.0245	NA	NA	NA	NA	0	9.5409	4.35804	1.21273	0	9.5409	4.35804	0.751386	1.21273	0	90.743	67.172	15.548	-15.461	84.612	1.111	13.136	1.01642	67.0005
1W_3pst	1W_3	1W_pst	1W	3	pst	13	23	30	0	248.445	140.498	74.8515	156.965	298.934	221.55	43.2395	30	60	85	76.667	8.231	301.608	0	286.147	155.021	85.7171	NA	NA	NA	NA	7.51735	19.4997	10.4007	3.05733	7.51735	19.0438	10.0638	1.73514	2.50745	-2.036	82.875	30.379	18.643	-26.634	24.053	2.801	11.12	1.05403	28.9988
1W_3pst	1W_3	1W_pst	1W	3	pst	14	24	34	116.974	392.414	245.142	75.1285	0	266.441	133.202	89.1144	33	68	79	74	4.561	420.931	0	383.221	185.84	114.924	NA	NA	NA	NA	7.57033	19.8586	12.7552	2.38847	7.57033	19.8586	12.7552	2.19917	2.38847	-2.241	95.634	45.096	24.909	-66.365	26.406	-2.339	17.663	1.0984	33.0008
1W_4pre	1W_4	1W_pre	1W	4	pre	1	2	39	23.9947	398.912	200.104	112.801	150.967	298.934	231.638	46.5698	38	NA	NA	NA	NA	433.834	0	403.06	188.743	121.696	NA	NA	NA	NA	3.99912	14.2199	11.4165	1.77661	3.99912	14.2199	11.4165	1.96836	1.77661	-59.531	16.363	-20.909	21.829	-46.09	41.705	-0.513	21.413	1.07635	38.0006
1W_4pre	1W_4	1W_pre	1W	4	pre	2	5	19	282.938	364.92	323.807	28.4267	0	36.531	17.0013	10.6357	18	NA	NA	NA	NA	128.674	0	81.982	47.9584	23.6988	NA	NA	NA	NA	1.99456	15.0067	7.14843	3.70119	1.99456	15.0067	7.14843	1.23249	3.70119	-70.023	76.68	-4.58	47.168	-96.974	70.023	-4.171	34.907	1.56954	18.0003
1W_4pre	1W_4	1W_pre	1W	4	pre	3	6	35	12.9651	386.842	197.03	112.941	241.92	268.218	251.343	6.14965	34	84	89	87.667	1.966	389.441	0	374.446	189.929	112.971	NA	NA	NA	NA	9.15699	13.461	11.4545	1.07676	9.15699	13.461	11.4545	1.97491	1.07676	-178.194	178.439	17.795	167.286	-22.828	28.53	-0.667	14.105	1.04005	33.999
1W_4pre	1W_4	1W_pre	1W	4	pre	5	9	24	258.943	384.067	319.744	40.706	0	297.634	154.807	90.0032	23	69	95	80.444	8.862	324.439	0	322.865	156.662	98.7493	NA	NA	NA	NA	7.33139	22.9909	14.1059	2.70241	7.33139	22.9909	14.1059	2.43205	2.70241	-119.427	-100.168	-112.88	5.722	-16.954	12.975	0.261	5.716	1.00487	23.0002
1W_4pre	1W_4	1W_pre	1W	4	pre	6	11	37	89.9802	345.873	235.372	85.6462	0	298.934	128.056	79.9214	36	50	103	76.5	37.477	444.361	0	390.301	195.179	114.672	NA	NA	NA	NA	6.18364	18.7259	12.3433	2.34648	6.18364	18.7259	12.3433	2.12815	2.34648	-30.436	99.384	46.135	30.186	-30.981	27.584	0.831	12.839	1.13851	36.0002
1W_4pre	1W_4	1W_pre	1W	4	pre	7	12	13	35.9921	179.96	108.85	48.3624	263.509	298.934	277.332	11.9354	12	NA	NA	NA	NA	168.917	0	143.968	76.9571	45.266	NA	NA	NA	NA	11.4435	19.5097	14.0769	2.22551	11.4435	19.5097	14.0769	2.42705	2.22551	-164.32	179.427	59.627	151.04	-30.433	11.617	-10.205	10.732	1.17329	11.9996
1W_4pre	1W_4	1W_pre	1W	4	pre	8	13	17	0	174.962	91.3099	56.0467	0	138.969	78.1838	41.1509	16	NA	NA	NA	NA	228.636	0	223.437	115.063	68.5369	NA	NA	NA	NA	12.8852	21.7042	14.2899	2.05255	12.8852	21.7042	14.2899	2.46377	2.05255	115.054	159.192	142.324	11.711	-8.399	11.404	2.943	5.639	1.02327	15.9999
1W_4pre	1W_4	1W_pre	1W	4	pre	9	14	27	0	294.935	151.041	89.6483	262.245	298.934	278.088	10.0688	26	67	83	75.5	6.608	305.943	0	295.221	145.936	89.3013	NA	NA	NA	NA	9.24797	15.7145	11.7674	1.45168	9.24797	15.7145	11.7674	2.02886	1.45168	-178.714	180	16.12	171.069	-21.83	44.184	-0.208	12.442	1.03632	25.9992
1W_4pre	1W_4	1W_pre	1W	4	pre	10	18	31	9.05301	398.912	195.846	116.257	91.7448	197.393	125.669	33.8266	30	NA	NA	NA	NA	411.546	0	403.087	200.619	120.172	NA	NA	NA	NA	11.9964	21.2113	13.718	1.60465	11.9964	21.2113	13.718	2.36517	1.60465	-32.692	6.589	-14.877	11.716	-8.318	13.803	0.852	4.757	1.02099	30.0005
1W_4pre	1W_4	1W_pre	1W	4	pre	11	19	37	168.082	245.064	215.162	22.3641	0	287.194	143.557	88.9174	36	NA	NA	NA	NA	328.949	0	288.185	148.894	85.7651	NA	NA	NA	NA	5.31283	13.9629	9.13699	1.41269	5.31283	13.9629	9.13699	1.57534	1.41269	31.45	147.793	94.777	29.848	-25.423	22.965	1.972	11.699	1.14145	36.0019
1W_4pre	1W_4	1W_pre	1W	4	pre	12	21	26	135.941	186.249	161.737	16.5394	0	294.781	153.327	86.6099	25	92	106	100.429	4.928	320.575	0	294.966	154.412	86.202	NA	NA	NA	NA	7.50335	19.2928	12.8232	2.69041	7.50335	19.2928	12.8232	2.21089	2.69041	32.059	121.445	85.639	24.634	-40.887	25.787	0.422	15.259	1.08682	24.9997
1W_4pre	1W_4	1W_pre	1W	4	pre	13	23	6	378.652	398.912	388.393	7.47935	0	12.5842	4.42303	5.27284	5	123	124	123.5	0.707	46.3518	0	18.323	8.06323	6.63254	NA	NA	NA	NA	7.99824	10.0258	9.26996	0.824819	7.99824	10.0258	9.26996	1.59827	0.824819	-70.893	157.705	39.019	99.062	20.378	131.402	57.835	50.654	2.52971	5.00022
1W_4pre	1W_4	1W_pre	1W	4	pre	14	24	29	34.9923	387.857	213.911	108.321	0	148.86	73.1729	43.8723	28	92	112	104.5	8.699	386.826	0	382.979	193.373	116.747	NA	NA	NA	NA	11.4505	17.7371	13.815	1.26072	11.4505	17.7371	13.815	2.38189	1.26072	12.288	42.138	22.592	7.897	-20.82	22.128	-0.618	8.744	1.01005	28.0005
1W_4pst	1W_4	1W_pst	1W	4	pst	1	1	42	306.069	398.912	344.009	32.2529	15.1657	164.964	76.8581	51.8986	41	NA	NA	NA	NA	265.269	0	152.57	107.958	53.2353	NA	NA	NA	NA	0.712843	16.0295	6.46958	3.34626	0.712843	16.0295	6.46958	1.11544	3.34626	-162.6	90	-76.327	60.334	-66.681	82.156	4.5	21.518	1.73866	41.0025
1W_4pst	1W_4	1W_pst	1W	4	pst	2	4	29	99.0232	398.912	215.064	108.996	134.952	293.233	173.601	48.5163	28	89	95	91.333	3.215	421.578	0	335.878	189.312	114.712	NA	NA	NA	NA	6.19864	65.0727	15.0567	11.3685	6.19864	65.0727	15.0567	2.59598	11.3685	-175.912	179.159	57.617	135.518	-46.688	19.284	-2.974	14.465	1.25515	27.9994
1W_4pst	1W_4	1W_pst	1W	4	pst	3	9	23	97.3816	167.357	144.159	19.9186	185.085	296.694	231.006	35.9801	22	81	90	85.429	3.309	149.681	0	131.731	67.3192	38.0216	NA	NA	NA	NA	2.86837	10.5327	6.8035	2.04655	2.86837	10.5327	6.8035	1.17302	2.04655	14.055	100.172	57.227	28.014	-30.67	19.405	1.012	13.394	1.13626	22.0006
1W_4pst	1W_4	1W_pst	1W	4	pst	4	10	26	173.973	305.933	246.856	38.6665	0	298.934	153.56	90.5291	25	NA	NA	NA	NA	346.516	0	319.57	157.058	98.2094	NA	NA	NA	NA	4.68097	37.3948	13.8609	6.78551	4.68097	37.3948	13.8609	2.38982	6.78551	-141.519	-39.29	-106.15	21.552	-19.065	51.88	2.842	15.502	1.08432	24.9994
1W_4pst	1W_4	1W_pst	1W	4	pst	5	14	38	57.9872	398.912	265.529	86.6089	93.9793	298.934	212.065	64.6318	39	57	96	78.429	15.608	443.696	0	397.789	227.057	103.528	NA	NA	NA	NA	5.20385	52.9883	11.9914	8.1982	5.20385	24.9565	11.0366	1.90286	4.525	-92.011	20.043	-35.426	26.261	-61.5	75.254	-0.777	26.367	1.11541	37.0013
1W_4pst	1W_4	1W_pst	1W	4	pst	6	15	20	0	222.362	110.327	61.4095	84.2005	103.623	93.4444	6.04467	19	74	104	90.667	12.323	232.765	0	222.738	112.578	61.4855	NA	NA	NA	NA	7.7033	26.3992	12.2503	5.08188	7.7033	26.3992	12.2503	2.11212	5.08188	-178.559	179.799	-41.955	163.62	-33.942	30.102	0.61	17.615	1.04502	19.0007
1W_4pst	1W_4	1W_pst	1W	4	pst	7	18	9	299.934	398.912	349.769	34.4004	252.944	298.934	274.596	14.4438	9	NA	NA	NA	NA	111.062	0	109.141	53.7512	37.2288	NA	NA	NA	NA	7.11044	22.858	13.8829	5.06888	7.11044	19.5457	12.4543	2.14729	3.56622	137.699	168.662	155.12	10.378	-20.69	10.998	-2.901	11.432	1.0176	7.99986
1W_4pst	1W_4	1W_pst	1W	4	pst	8	19	22	219.952	398.912	323.671	58.6551	0	118.974	63.0181	43.9583	21	103	126	118.833	8.085	250.643	0	204.508	88.8405	66.2564	NA	NA	NA	NA	2.15653	21.7342	11.9354	5.4488	2.15653	21.7342	11.9354	2.05782	5.4488	-176	180	-91.849	113.773	-49.859	105.497	4.413	32.134	1.22559	21
1W_4pst	1W_4	1W_pst	1W	4	pst	9	23	28	15.5696	392.836	205.753	104.324	68.083	123.552	99.902	15.5976	28	75	92	83.5	12.021	397.859	0	378.02	191.053	104.155	NA	NA	NA	NA	6.42059	28.0828	14.7358	6.3516	6.42059	28.0828	14.3888	2.48083	6.3816	-47.527	33.171	-4.008	19.103	-29.777	19.83	-0.633	12.007	1.05248	26.9996
1W_5pre	1W_5	1W_pre	1W	5	pre	1	1	27	200.956	294.959	263.907	26.9661	0	298.934	153.243	91.1479	26	70	105	87.909	10.784	354.758	0	312.765	156.812	93.6004	NA	NA	NA	NA	6.97746	17.5271	13.645	2.22951	6.97746	17.5271	13.645	2.35259	2.22951	42.767	150.323	105.422	29.592	-37.86	42.455	2.732	19.084	1.13426	25.9991
1W_5pre	1W_5	1W_pre	1W	5	pre	2	2	32	0	363.92	193.885	106.067	0	244.946	147.057	78.7457	32	NA	NA	NA	NA	465.682	0	438.675	225.28	131.263	NA	NA	NA	NA	11.0866	27.379	15.0217	2.98234	11.0866	21.8752	14.5808	2.51393	1.91358	-171.076	178.63	123.994	79.858	-21.431	36.33	1.454	12.214	1.06156	31.0006
1W_5pre	1W_5	1W_pre	1W	5	pre	3	4	33	36.9919	388.524	204.414	104.166	0	212.297	126.957	68.5399	32	NA	NA	NA	NA	427.761	0	410.664	204.266	122.416	NA	NA	NA	NA	11.0786	17.2832	13.3671	1.04477	11.0786	17.2832	13.3671	2.30467	1.04477	-178.07	-118.075	-149.041	16.331	-11.074	22.429	1.829	8.456	1.04163	32.0011
1W_5pre	1W_5	1W_pre	1W	5	pre	4	5	31	0	398.912	191.937	119.092	104.977	182.789	148.92	23.7728	30	NA	NA	NA	NA	412.019	0	406.273	209.69	121.273	NA	NA	NA	NA	11.7074	22.3841	13.734	1.75961	11.7074	22.3841	13.734	2.36793	1.75961	-179.409	177.965	-120.741	118.716	-11.421	13.63	0.337	7.583	1.01415	30
1W_5pre	1W_5	1W_pre	1W	5	pre	5	6	48	0	348.923	192.071	103.552	92.9795	298.934	157.514	64.7228	47	78	85	81	2.309	437.914	0	405.173	204.979	118.03	NA	NA	NA	NA	6.04967	13.2181	9.31695	1.3477	6.04967	13.2181	9.31695	1.60637	1.3477	-5.304	65.351	29.39	22.674	-22.661	19.305	1.068	7.953	1.08081	47.0018
1W_5pre	1W_5	1W_pre	1W	5	pre	6	7	23	175.961	377.595	280.304	61.2805	0	253.959	128.535	76.9411	22	NA	NA	NA	NA	324.974	0	324.271	165.568	98.3424	NA	NA	NA	NA	13.1031	20.5755	14.7717	1.44068	13.1031	20.5755	14.7717	2.54685	1.44068	43.291	58.933	51.529	3.871	-10.362	5.621	-0.123	4.009	1.00217	21.9997
1W_5pre	1W_5	1W_pre	1W	5	pre	7	10	24	43.4534	124.973	74.2147	25.7533	12.8212	298.934	160.405	88.8914	23	86	86	86	0	303.265	0	296.651	147.836	92.0447	NA	NA	NA	NA	10.6597	14.9937	13.1851	1.33271	10.6597	14.9937	13.1851	2.27329	1.33271	-126.175	-82.311	-105.148	12.26	-10.651	9.898	1.791	6.946	1.0223	23.0006
1W_5pre	1W_5	1W_pre	1W	5	pre	8	11	29	0	266.347	153.518	78.7637	14.6488	233.949	129.806	64.6348	28	NA	NA	NA	NA	370.694	0	345.012	186.109	100.75	NA	NA	NA	NA	8.67809	20.0236	13.2391	2.51045	8.67809	20.0236	13.2391	2.2826	2.51045	-83.737	3.119	-40.116	22.085	-64.775	33.203	-1.212	20.039	1.07444	28
1W_5pre	1W_5	1W_pre	1W	5	pre	9	12	18	263.942	398.912	330.736	44.8391	0	173.962	86.0931	55.9317	17	NA	NA	NA	NA	224.08	0	220.181	109.054	71.5453	NA	NA	NA	NA	2.92236	21.9862	13.1811	4.20807	2.92236	21.9862	13.1811	2.2726	4.20807	18.563	90	51.702	14.666	-12.002	47.592	4.465	17.933	1.01771	17.0001
1W_5pre	1W_5	1W_pre	1W	5	pre	10	13	19	109.872	236.189	175.654	37.7557	4.30005	284.917	130.982	82.2179	18	NA	NA	NA	NA	309.311	0	307.737	167.459	90.3601	NA	NA	NA	NA	14.1969	29.0426	17.1842	5.38681	14.1969	29.0426	17.1842	2.9628	5.38681	-79.751	-58.488	-65.218	5.448	-7.376	18.127	0.777	5.829	1.00511	17.9997
1W_5pre	1W_5	1W_pre	1W	5	pre	12	15	32	129.866	243.946	170.278	31.2831	10.7326	298.934	187.539	93.4124	32	NA	NA	NA	NA	367.391	0	301.914	138.332	91.4499	NA	NA	NA	NA	2.31749	23.9947	11.8514	3.81316	2.31749	14.7268	11.4645	1.97663	3.07732	-143.451	180	-75.465	79.687	-94.473	51.9	1.605	25.811	1.21688	30.9998
1W_5pre	1W_5	1W_pre	1W	5	pre	13	17	24	27.9938	149.295	80.1944	36.7809	6.61155	298.934	150.635	88.2906	23	NA	NA	NA	NA	319.374	0	316.491	157.372	95.381	NA	NA	NA	NA	12.5412	17.5881	13.8859	1.28672	12.5412	17.5881	13.8859	2.39413	1.28672	-82.319	-52.983	-67.453	7.725	-9.051	7.217	1.057	4.543	1.00911	22.9998
1W_5pre	1W_5	1W_pre	1W	5	pre	14	18	11	373.334	398.912	389.985	11.0406	197.956	298.934	243.679	32.5558	10	NA	NA	NA	NA	110.015	0	104.025	57.7693	33.9585	NA	NA	NA	NA	4.9989	19.8506	11.0016	3.91914	4.9989	19.8506	11.0016	1.89682	3.91914	-91.686	-41.674	-75.76	19.554	-48.326	26.844	0.187	20.21	1.05758	9.99991
1W_5pre	1W_5	1W_pre	1W	5	pre	15	19	20	182.96	398.912	281.623	64.2719	0	178.961	98.8153	54.57	20	NA	NA	NA	NA	285.713	0	280.468	139.948	83.7706	NA	NA	NA	NA	11.6054	27.6229	15.0377	4.48201	11.6054	26.3922	14.3109	2.46739	3.28928	19.288	66.107	40.268	10.811	-13.594	6.119	-2.601	5.277	1.0187	18.9998
1W_5pre	1W_5	1W_pre	1W	5	pre	16	20	30	92.9795	398.912	252.841	96.1178	0	73.9837	26.9681	22.2881	29	NA	NA	NA	NA	327.171	0	314.752	153.98	97.8115	NA	NA	NA	NA	4.0821	20.9124	11.2815	2.84137	4.0821	20.9124	11.2815	1.94509	2.84137	-179.966	180	-54.596	159.82	-46.105	27.221	-1.414	15.354	1.03946	29.0006
1W_5pre	1W_5	1W_pre	1W	5	pre	17	21	4	354.922	398.912	374.666	18.9048	282.938	298.934	292.102	8.11621	3	NA	NA	NA	NA	48.7763	0	46.8087	26.0043	20.4335	NA	NA	NA	NA	10.9976	20.5405	16.2584	4.84593	10.9976	20.5405	16.2584	2.80318	4.84593	138.893	180	161.924	20.996	-27.985	41.107	6.561	48.855	1.04203	3.00006
1W_5pre	1W_5	1W_pre	1W	5	pre	18	22	26	279.585	398.912	343.395	42.2847	0	153.966	85.9501	39.3533	25	NA	NA	NA	NA	314.938	0	155.673	107.158	47.7775	NA	NA	NA	NA	4.86493	18.9958	12.5972	3.57821	4.86493	18.9958	12.5972	2.17194	3.57821	-15.938	175.921	86.562	64.171	-64.53	46.415	-2.939	23.572	2.02308	25.0006
1W_5pre	1W_5	1W_pre	1W	5	pre	19	23	48	0	398.912	186.785	120.929	108.976	231.949	175.528	37.1758	47	NA	NA	NA	NA	423.068	0	417.436	219.596	126.349	NA	NA	NA	NA	4.39703	16.2744	9.00102	1.71962	4.39703	16.2744	9.00102	1.5519	1.71962	-177.401	-135.87	-162.142	9.863	-21.129	15.332	0.356	7.832	1.01349	47.0022
1W_5pre	1W_5	1W_pre	1W	5	pre	20	24	31	12.3923	398.912	208.351	117.361	159.965	267.057	218.546	33.2257	30	NA	NA	NA	NA	403.986	0	400.967	199.415	121.884	NA	NA	NA	NA	10.4037	15.6176	13.466	0.929795	10.4037	15.6176	13.466	2.32173	0.929795	-178.238	177.11	152.542	62.796	-9.532	15.496	0.55	5.818	1.00753	30.0004
1W_5pre	1W_5	1W_pre	1W	5	pre	21	25	23	220.697	343.924	275.558	38.4995	11.6514	298.934	156.085	88.2976	22	NA	NA	NA	NA	319.269	0	312.595	158.611	95.9049	NA	NA	NA	NA	12.9262	16.6753	14.5118	0.962788	12.9262	16.6753	14.5118	2.50204	0.962788	-139.324	-96.359	-113.407	11.912	-13.486	14.099	0.1	8.497	1.02135	22.0006
1W_5pre	1W_5	1W_pre	1W	5	pre	22	26	32	67.985	297.021	182.831	64.8767	0	263.942	112.789	84.0395	31	NA	NA	NA	NA	377.026	0	349.461	162.242	104.148	NA	NA	NA	NA	7.2774	15.0777	12.1623	1.94057	7.2774	15.0777	12.1623	2.09695	1.94057	0	115.32	48.629	24.837	-49.363	98.78	1.925	24.561	1.07888	30.9995
1W_5pre	1W_5	1W_pre	1W	5	pre	23	27	10	0	103.204	51.7716	33.4736	178.961	238.584	211.421	21.6782	9	NA	NA	NA	NA	121.893	0	119.189	61.2465	39.6403	NA	NA	NA	NA	11.8634	16.6853	13.544	1.3687	11.8634	16.6853	13.544	2.33518	1.3687	15.706	47.078	30.337	12.672	-11.225	22.288	0.698	11.058	1.02269	8.99978
1W_5pre	1W_5	1W_pre	1W	5	pre	24	28	19	6.38959	207.954	113.434	64.4788	233.435	298.934	263.093	17.9061	18	67	87	76	8.602	219.146	0	211.939	111.196	66.7113	NA	NA	NA	NA	6.70153	16.0945	12.1743	2.37548	6.70153	16.0945	12.1743	2.09902	2.37548	-7.063	55.182	17.789	14.176	-27.332	28.741	0.813	13.455	1.034	18.0007
1W_5pst	1W_5	1W_pst	1W	5	pst	1	1	21	286.937	398.912	342.882	34.2875	0	215.952	111.663	65.1627	20	NA	NA	NA	NA	245.368	0	243.257	124.94	73.5518	NA	NA	NA	NA	10.4427	19.4917	12.2683	1.92558	10.4427	19.4917	12.2683	2.11522	1.92558	52.212	73.905	62.284	7.531	-18.128	7.409	-1.071	6.523	1.00868	20.0002
1W_5pst	1W_5	1W_pst	1W	5	pst	2	2	25	0	187.334	118.888	60.3037	6.04667	183.96	105.243	54.1901	24	NA	NA	NA	NA	289.707	0	252.529	143.502	79.3715	NA	NA	NA	NA	6.94647	15.8385	12.0713	1.8346	6.94647	15.8385	12.0713	2.08127	1.8346	-110.217	-15.443	-47.599	30.823	-55.719	57.103	-3.105	22.491	1.14722	23.9996
1W_5pst	1W_5	1W_pst	1W	5	pst	3	4	34	29.9934	148.967	86.9769	31.595	0	298.934	158.127	88.5445	33	68	89	78	8	333.181	0	321.74	168.17	93.8483	NA	NA	NA	NA	4.9989	18.332	10.0968	2.43846	4.9989	18.332	10.0968	1.74082	2.43846	0	92.799	67.008	18.004	-69.502	20.49	-2.354	15.869	1.03556	32.9987
1W_5pst	1W_5	1W_pst	1W	5	pst	4	5	18	70.9844	272.94	174.613	63.815	0	42.8986	24.6466	12.6502	17	NA	NA	NA	NA	225.901	0	201.956	107.836	62.7162	NA	NA	NA	NA	8.49813	18.6969	13.2881	2.29649	8.49813	18.6969	13.2881	2.29105	2.29649	-50.06	38.056	-0.902	26.756	-35.063	18.655	-5.492	13.731	1.11857	17.0003
1W_5pst	1W_5	1W_pst	1W	5	pst	5	6	46	0	272.893	177.969	73.0849	0	298.934	196.05	97.3236	46	65	78	73	6.083	593.959	0	316.008	217.91	89.7113	NA	NA	NA	NA	9.33795	28.5917	13.1991	3.37426	9.33795	22.4391	12.8812	2.22089	2.43346	-145.373	22.565	-70.834	57.667	-43.851	23.257	-2.841	15.837	1.87957	45
1W_5pst	1W_5	1W_pst	1W	5	pst	6	7	7	371.379	398.912	383.551	9.65188	157.965	215.553	191.655	22.3561	6	NA	NA	NA	NA	79.4235	0	57.8663	28.4057	20.6695	NA	NA	NA	NA	6.48157	19.2058	13.2371	4.32505	6.48157	19.2058	13.2371	2.28226	4.32505	-160.796	-36.578	-98.421	49.575	9.509	49.182	24.844	14.773	1.37254	6.00008
1W_5pst	1W_5	1W_pst	1W	5	pst	7	9	34	4.88992	398.912	198.591	123.335	56.9805	151.797	112.425	32.8418	33	NA	NA	NA	NA	415.154	0	399.805	207.201	126.993	NA	NA	NA	NA	7.64432	14.9617	12.5802	1.8236	7.64432	14.9617	12.5802	2.16901	1.8236	-179.984	171.603	74.055	147.16	-15.833	18.39	0.088	6.622	1.03839	33.0005
1W_5pst	1W_5	1W_pst	1W	5	pst	8	10	15	0	101.612	58.933	31.968	7.34738	155.966	86.9329	47.1126	14	NA	NA	NA	NA	184.206	0	180.034	90.5961	56.4396	NA	NA	NA	NA	11.9844	17.0432	13.1581	1.3787	11.9844	17.0432	13.1581	2.26864	1.3787	101.63	149.599	124.166	11.951	-4.503	12.627	3.69	4.744	1.02317	13.9995
1W_5pst	1W_5	1W_pst	1W	5	pst	9	11	31	32.0689	305.463	162.756	80.7952	0.752834	298.259	151.78	91.6758	30	70	100	86.333	8.261	409.207	0	404.047	199.785	122.088	NA	NA	NA	NA	11.7384	15.9995	13.64	0.981784	11.7384	15.9995	13.64	2.35172	0.981784	28.217	64.408	47.549	9.154	-24.449	14.296	-0.291	8.315	1.01277	30.0005
1W_5pst	1W_5	1W_pst	1W	5	pst	10	12	5	0	12.1263	8.03223	5.09788	248.248	268.941	259.135	8.26018	4	NA	NA	NA	NA	30.4303	0	21.5553	13.3591	8.48413	NA	NA	NA	NA	5.19686	11.0866	7.60733	2.69841	5.19686	11.0866	7.60733	1.31161	2.69841	-136.673	-22.281	-79.639	46.989	-51.158	-12.723	-38.131	22.006	1.41173	4.00013
1W_5pst	1W_5	1W_pst	1W	5	pst	11	13	9	346.924	398.912	376.235	20.1736	0	32.2439	22.2941	10.1708	8	NA	NA	NA	NA	70.9674	0	57.2584	24.3386	20.6345	NA	NA	NA	NA	0.99978	14.9507	8.87105	5.12287	0.99978	14.9507	8.87105	1.52949	5.12287	-147.823	171.893	-1.786	143.326	-2.741	74.865	21.401	27.544	1.23942	7.99989
1W_5pst	1W_5	1W_pst	1W	5	pst	12	14	14	4.33205	78.7307	41.7718	26.0003	209.126	298.259	252.456	25.7803	13	59	74	68	4.372	154.267	0	112.003	57.1834	32.7518	NA	NA	NA	NA	7.43736	17.4282	11.8664	3.39225	7.43736	17.4282	11.8664	2.04593	3.39225	-166.608	180	-42.832	126.881	-58.173	60.433	-6.982	34.497	1.37734	13.0003
1W_5pst	1W_5	1W_pst	1W	5	pst	13	15	6	325.928	398.912	358.485	28.6267	257.943	298.934	273.579	14.4958	6	NA	NA	NA	NA	89.8132	0	83.7076	43.5654	31.729	NA	NA	NA	NA	10.9526	25.5704	17.963	5.96469	10.9526	20.9394	15.4056	2.65614	4.43202	113.55	167.356	150.32	22.618	-30.236	6.76	-11.762	17.465	1.07294	4.99989
1W_5pst	1W_5	1W_pst	1W	5	pst	14	16	5	77.095	125.972	100.861	19.4467	0	37.0948	20.2765	13.9859	4	NA	NA	NA	NA	62.3013	0	61.3595	32.3599	23.8118	NA	NA	NA	NA	14.0769	19.8746	15.5756	2.86737	14.0769	19.8746	15.5756	2.68544	2.86737	130.323	155.646	144.049	11.089	-9.354	25.324	3.371	19.092	1.01535	3.99994
1W_6pre	1W_6	1W_pre	1W	6	pre	1	5	25	0	250.945	137.332	78.2498	222.951	298.934	260.466	23.0879	24	78.1	79.3	78.7	0.849	275.179	0	262.196	120.473	80.7762	NA	NA	NA	NA	0.99978	16.8993	11.4655	3.14931	0.99978	16.8993	11.4655	1.97681	3.14931	-179.388	180	-89.786	140.423	-32.068	62.253	0.551	19.048	1.04952	24.0007
1W_6pre	1W_6	1W_pre	1W	6	pre	4	11	42	34.5744	398.912	208.518	110.436	28.9936	296.694	148.302	76.9041	41	64.3	67.7	66	2.404	468.119	0	452.113	224.905	134.203	NA	NA	NA	NA	9.18698	20.1526	11.4175	1.60165	9.18698	20.1526	11.4175	1.96853	1.60165	102.381	170.766	143.631	15.508	-30.624	20.661	-0.878	10.479	1.0354	41.0002
1W_6pst	1W_6	1W_pst	1W	6	pst	1	1	11	371.081	398.912	383.117	9.71186	42.9905	125.972	80.9602	29.6885	10	NA	NA	NA	NA	110.608	0	82.9817	48.7453	29.4135	NA	NA	NA	NA	8.93403	15.0407	11.0606	1.98756	8.93403	15.0407	11.0606	1.90699	1.98756	-149.077	-9.945	-88.807	41.529	-20.564	49.473	15.459	20.844	1.33292	10.0002
1W_6pst	1W_6	1W_pst	1W	6	pst	2	2	20	334.482	398.912	362.069	20.8384	11.9974	101.347	62.5502	35.1363	19	NA	NA	NA	NA	177.005	0	82.9817	57.9892	25.7873	NA	NA	NA	NA	3.91814	12.8802	9.31595	2.30449	3.91814	12.8802	9.31595	1.6062	2.30449	-178.089	177.269	-42.178	107.719	-7.454	31.616	10.253	9.752	2.13306	19.0002
1W_6pst	1W_6	1W_pst	1W	6	pst	3	3	7	3.15831	32.9927	25.4004	10.9836	237.337	298.934	266.588	23.4238	6	NA	NA	NA	NA	76.1143	0	68.4419	33.6426	25.2334	NA	NA	NA	NA	8.99002	17.0003	12.6862	2.56843	8.99002	17.0003	12.6862	2.18728	2.56843	-159.391	-90.608	-112.803	26.712	-32.741	3.703	-13.016	14.185	1.1121	5.99976
1W_6pst	1W_6	1W_pst	1W	6	pst	4	4	32	180.96	398.912	265.024	66.5154	0	162.166	108.502	50.6728	31	NA	NA	NA	NA	327.541	0	249.761	141.839	70.1176	NA	NA	NA	NA	3.6472	16.5604	10.5657	2.2525	3.6472	16.5604	10.5657	1.82167	2.2525	-166.984	179.255	-33.319	137.509	-20.594	30.049	3.963	11.88	1.31142	31.0005
1W_6pst	1W_6	1W_pst	1W	6	pst	5	5	33	0	258.943	148.417	85.5132	0	186.959	89.3203	60.5217	32	NA	NA	NA	NA	329.002	0	319.383	142.642	104.01	NA	NA	NA	NA	0.68385	12.7882	10.2817	3.50723	0.68385	12.7882	10.2817	1.77271	3.50723	-118.985	180	136.761	49.242	-84.912	79.901	-0.617	28.044	1.03012	31.9986
1W_6pst	1W_6	1W_pst	1W	6	pst	6	6	28	0	111.616	59.7099	34.3524	84.9813	203.807	132.317	43.2975	27	NA	NA	NA	NA	287.204	0	138.406	94.3362	38.2536	NA	NA	NA	NA	4.75795	16.0545	10.6377	2.67841	4.75795	16.0545	10.6377	1.83408	2.67841	-178.199	173.494	-60.078	104.173	-42.716	22.006	-7.3	18.707	2.07509	26.9988
1W_6pst	1W_6	1W_pst	1W	6	pst	7	7	24	0	199.956	107.517	60.5027	0	173.962	91.8408	57.0574	23	NA	NA	NA	NA	270.025	0	265.038	135.717	82.4359	NA	NA	NA	NA	4.9989	14.1189	11.7404	1.65564	4.9989	14.1189	11.7404	2.02421	1.65564	-55.086	0	-39.879	12.943	-10.677	50.729	1.045	11.88	1.01882	22.9996
1W_6pst	1W_6	1W_pst	1W	6	pst	8	8	38	185.959	340.925	249.711	43.0865	0	292.014	149.802	87.2218	37	NA	NA	NA	NA	351.809	0	330.585	163.043	96.8707	NA	NA	NA	NA	3.94713	11.7914	9.50791	1.93857	3.94713	11.7914	9.50791	1.63929	1.93857	31.073	97.29	62.223	20.649	-41.516	21.384	-0.91	13.401	1.0642	37.0017
1W_6pst	1W_6	1W_pst	1W	6	pst	9	9	59	115.974	390.799	245.402	61.4055	0	298.934	155.907	94.8371	58	81.1	88.5	85.15	3.91	557.866	0	387.05	205.208	108.143	NA	NA	NA	NA	2.2535	19.3827	9.61788	3.49923	2.2535	19.3827	9.61788	1.65826	3.49923	-58.752	144.806	47.449	51.755	-64.458	49.943	-1.203	22.404	1.44133	58.003
1W_6pst	1W_6	1W_pst	1W	6	pst	10	12	57	0	398.912	195.731	113.832	80.4063	196.317	149.018	33.0027	56	NA	NA	NA	NA	519.931	0	399.274	208.024	109.64	NA	NA	NA	NA	0.99978	22.0471	9.28496	3.96413	0.99978	22.0471	9.28496	1.60085	3.96413	-178.448	177.751	-22.884	151.362	-42.243	62.729	0.823	18.903	1.30219	55.9971
1W_6pst	1W_6	1W_pst	1W	6	pst	11	13	15	0	119.974	54.7679	37.3058	0	153.966	83.6356	46.1708	14	NA	NA	NA	NA	196.563	0	195.19	106.089	59.286	NA	NA	NA	NA	10.5637	24.9675	14.0399	4.59399	10.5637	24.9675	14.0399	2.42067	4.59399	119.785	139.818	128.298	7.264	-8.127	9.939	0.29	5.616	1.00703	14.0003
1W_6pst	1W_6	1W_pst	1W	6	pst	12	14	25	334.157	398.912	362.457	17.0442	0	163.964	93.8424	42.4807	24	NA	NA	NA	NA	233.614	0	164.949	96.9977	42.6936	NA	NA	NA	NA	3.29328	18.5709	9.73386	3.67119	3.29328	18.5709	9.73386	1.67825	3.67119	-177.637	158.482	52.199	80.806	-32.841	59.522	-3.788	27.575	1.41628	24.0001
1W_6pst	1W_6	1W_pst	1W	6	pst	13	16	38	0	151.093	82.5178	47.1906	89.9802	298.934	198.259	63.494	37	82.2	90.5	87.9	3.052	290.466	0	257.784	122.107	78.5277	NA	NA	NA	NA	0	13.0021	7.85027	3.07332	0	13.0021	7.85027	1.3535	3.07332	-178.158	0	-121.519	35.294	-88.374	60.087	-4.167	24.409	1.12678	37.0008
1W_6pst	1W_6	1W_pst	1W	6	pst	14	17	25	160.154	333.927	255.466	53.3493	243.048	298.934	262.725	14.7488	25	82.5	82.5	82.5	0	198.034	0	177.668	88.3066	52.1445	NA	NA	NA	NA	5.40981	16.4034	8.25118	2.2505	5.40981	10.6557	7.90926	1.36367	1.43268	-179.029	178.749	-17.23	159.236	-36.593	11.829	-2.413	9.753	1.11463	24.0007
1W_6pst	1W_6	1W_pst	1W	6	pst	15	18	8	115.747	128.492	122.182	4.66497	215.729	298.934	256.426	29.1506	7	NA	NA	NA	NA	88.0996	0	83.2437	42.8336	29.2616	NA	NA	NA	NA	11.0726	13.3131	12.5852	0.764832	11.0726	13.3131	12.5852	2.16987	0.764832	-109.823	-54.518	-88.452	20.85	-11.127	21.763	6.073	14.322	1.05833	7.00024
1W_7pre	1W_7	1W_pre	1W	7	pre	1	1	111	137.01	264.596	213.125	28.1748	0	257.294	177.551	56.3376	110	NA	NA	NA	NA	741.058	0	246.259	82.3639	55.1539	NA	NA	NA	NA	0.153966	18.6519	6.73652	3.86215	0.153966	18.6519	6.73652	1.16147	3.86215	-157.151	178.33	-23.835	88.594	-151.765	139.028	1.296	37.516	3.00926	110.006
1W_7pre	1W_7	1W_pre	1W	7	pre	2	2	14	362.242	398.912	383.849	13.0691	256.943	298.934	276.3	10.9406	13	NA	NA	NA	NA	86.538	0	55.3048	25.3674	15.6646	NA	NA	NA	NA	1.99956	13.791	6.65654	3.37926	1.99956	13.791	6.65654	1.14768	3.37926	-178.335	174.729	48.368	124.075	-155.024	70.76	-0.235	62.603	1.56475	13.0005
1W_7pre	1W_7	1W_pre	1W	7	pre	3	3	17	0	135.97	66.1864	42.2527	0	124.973	64.9667	40.2291	16	NA	NA	NA	NA	192.041	0	184.678	95.553	57.9762	NA	NA	NA	NA	4.59199	18.7969	12.0024	3.55222	4.59199	18.7969	12.0024	2.06937	3.55222	116.111	180	139.025	17.913	-50.056	25.667	-2.066	18.596	1.03987	16.0002
1W_7pre	1W_7	1W_pre	1W	7	pre	4	4	13	0	95.9789	48.7103	29.7964	0	151.967	78.3078	48.8513	12	NA	NA	NA	NA	180.656	0	179.738	88.3716	57.1144	NA	NA	NA	NA	12.9172	18.9698	15.0547	1.65564	12.9172	18.9698	15.0547	2.59564	1.65564	-62.511	-42.928	-57.911	5.776	-19.584	9.752	-1.664	7.691	1.00511	12
1W_7pre	1W_7	1W_pre	1W	7	pre	5	5	8	118.974	151.967	131.898	11.9164	0	10.6567	3.00234	4.42903	7	NA	NA	NA	NA	42.5146	0	32.9927	13.587	12.3223	NA	NA	NA	NA	0	10.9776	6.07366	3.69819	0	10.9776	6.07366	1.04718	3.69819	-50.701	59.303	5.777	36.905	-60.184	59.303	-8.45	40.55	1.28861	6.99984
1W_7pre	1W_7	1W_pre	1W	7	pre	6	6	16	55.9877	122.973	83.5536	25.9693	0	7.34238	0.734838	2.07754	15	NA	NA	NA	NA	78.7857	0	63.9859	25.6344	24.9425	NA	NA	NA	NA	0.99978	9.9978	5.25284	3.12931	0.99978	9.9978	5.25284	0.905663	3.12931	-53.948	180	26.19	66.185	-180	180	-12.857	91.43	1.2313	14.9987
1W_7pre	1W_7	1W_pre	1W	7	pre	7	7	58	79.9824	175.799	145.255	27.8549	0	77.292	45.329	21.1214	57	NA	NA	NA	NA	265.532	0	108.934	81.613	29.5015	NA	NA	NA	NA	0	13.642	4.65798	3.85615	0	13.642	4.65798	0.803099	3.85615	-170.597	180	-8.63	93.584	-153.98	180	-9.643	60.566	2.43754	57.0058
1W_7pre	1W_7	1W_pre	1W	7	pre	8	8	11	174.962	207.954	191.503	12.7432	0	0	0	0	10	NA	NA	NA	NA	34.9923	0	32.9927	16.4514	12.7432	NA	NA	NA	NA	0.99978	5.99868	3.49923	1.95757	0.99978	5.99868	3.49923	0.603316	1.95757	0	180	162	56.921	-180	180	0	90	1.06061	10
1W_7pre	1W_7	1W_pre	1W	7	pre	9	9	22	0	116.974	68.5659	37.7637	0	46.1009	27.146	16.2274	21	NA	NA	NA	NA	135.495	0	122.684	56.0847	40.2631	NA	NA	NA	NA	0	14.1369	6.45258	3.31627	0	14.1369	6.45258	1.11251	3.31627	-171.27	180	88.309	129.2	-69.323	180	9.436	44.745	1.10442	20.9986
1W_7pre	1W_7	1W_pre	1W	7	pre	10	10	29	226.72	311.995	278.929	28.8906	0	298.934	146.323	88.9894	28	NA	NA	NA	NA	327.464	0	309.192	155.777	92.1857	NA	NA	NA	NA	9.65887	16.8493	11.6954	1.24073	9.65887	16.8493	11.6954	2.01645	1.24073	-139.169	-71.779	-105.157	19.312	-20.204	31.176	-0.573	13.86	1.0591	27.9993
1W_7pst	1W_7	1W_pst	1W	7	pst	1	1	17	0	180.96	94.7502	56.9205	236.948	298.934	258.566	19.0928	16	NA	NA	NA	NA	197.415	0	191.282	95.6709	59.224	NA	NA	NA	NA	10.5107	15.9295	12.3383	1.39669	10.5107	15.9295	12.3383	2.12729	1.39669	-176.096	176.334	-116.213	113.709	-12.688	23.612	-1.38	9.959	1.03206	16.0002
1W_7pst	1W_7	1W_pst	1W	7	pst	2	2	42	136.157	376.917	233.074	68.084	220.543	298.934	259.906	20.5855	41	NA	NA	NA	NA	434.169	0	143.968	74.7895	29.8284	NA	NA	NA	NA	5.32883	18.236	10.5897	2.66341	5.32883	18.236	10.5897	1.82581	2.66341	-172.661	178.056	2.99	88.454	-78.608	45.603	-5.055	24.14	3.01573	40.9993
1W_7pst	1W_7	1W_pst	1W	7	pst	3	3	39	0	35.9921	14.9407	13.2931	0	298.934	148.938	87.2508	38	NA	NA	NA	NA	308.571	0	300.242	149.624	87.3418	NA	NA	NA	NA	5.99868	14.4188	8.12021	1.66463	5.99868	14.4188	8.12021	1.40004	1.66463	41.574	123.69	84.226	11.588	-48.426	28.031	-0.933	11.688	1.02774	38.0004
1W_7pst	1W_7	1W_pst	1W	7	pst	4	4	83	0	398.912	165.108	102.158	46.9897	298.934	170.195	90.3191	82	61	92	83.625	10.849	617.431	0	466.032	268.062	128.67	NA	NA	NA	NA	1.48667	14.8737	7.52934	2.15353	1.48667	14.8737	7.52934	1.29816	2.15353	-179.47	180	102.076	104.705	-23.705	81.181	0.067	14.266	1.32487	82.0033
1W_7pst	1W_7	1W_pst	1W	7	pst	5	6	5	120.973	159.965	139.969	15.5046	0	0	0	0	4	NA	NA	NA	NA	38.9914	0	38.9914	19.9956	15.5046	NA	NA	NA	NA	8.99802	10.9976	9.74786	0.956789	8.99802	10.9976	9.74786	1.68066	0.956789	180	180	180	0	0	0	0	0	1	4
1W_7pst	1W_7	1W_pst	1W	7	pst	6	7	53	68.7879	168.181	115.625	28.8786	0	200.183	107.007	61.0596	52	NA	NA	NA	NA	503.772	0	208.749	119.63	61.9304	NA	NA	NA	NA	1.39269	15.2786	9.68787	2.78039	1.39269	15.2786	9.68787	1.67032	2.78039	-171.044	174.516	3.289	104.48	-29.632	172.858	10.458	31.428	2.41329	52.0003
1W_7pst	1W_7	1W_pst	1W	7	pst	7	8	15	307.205	320.929	312.732	4.529	188.296	298.934	246.842	36.7119	14	NA	NA	NA	NA	113.231	0	110.92	52.9274	36.6919	NA	NA	NA	NA	0	12.2113	8.08822	2.63342	0	12.2113	8.08822	1.39452	2.63342	-115.885	0	-87.325	27.798	-101.437	9.169	-7.106	29.086	1.02084	13.9995
1W_8pre	1W_8	1W_pre	1W	8	pre	1	1	49	154.884	303.933	213.736	44.4432	0	219.732	95.271	62.3663	48	NA	NA	NA	NA	348.738	0	232.968	132.47	62.6972	NA	NA	NA	NA	5.19686	13.422	7.2654	1.13175	5.19686	13.422	7.2654	1.25266	1.13175	-143.71	20.934	-67.681	50.619	-19.838	29.722	0.826	10.667	1.49694	47.9999
1W_8pre	1W_8	1W_pre	1W	8	pre	2	2	33	0	398.912	193.469	116.037	25.9943	191.958	99.0082	51.4587	32	NA	NA	NA	NA	438.558	0	432.059	214.819	126.623	NA	NA	NA	NA	12.3033	21.4413	13.705	1.92358	12.3033	21.4413	13.705	2.36293	1.92358	-35.833	-2.221	-23.005	10.023	-9.319	12.927	0.191	5.973	1.01504	31.9999
1W_8pre	1W_8	1W_pre	1W	8	pre	3	3	40	0	398.912	194.667	114.954	170.962	286.937	237.862	36.9659	39	NA	NA	NA	NA	419.229	0	415.429	200.992	120.352	NA	NA	NA	NA	7.43536	18.7889	10.7496	1.8086	7.43536	18.7889	10.7496	1.85339	1.8086	-37.66	-4.235	-16.629	8.24	-23.271	7.164	-0.005	5.15	1.00915	38.9993
1W_8pre	1W_8	1W_pre	1W	8	pre	4	4	13	17.8681	34.9923	26.3012	5.4648	0	166.07	83.0987	53.5992	12	NA	NA	NA	NA	167.231	0	166.951	83.5586	53.8671	NA	NA	NA	NA	12.7952	15.0897	13.9359	0.651857	12.7952	15.0897	13.9359	2.40275	0.651857	91.184	100.917	95.925	3.466	-5.683	4.708	-0.264	3.535	1.00168	12
1W_8pre	1W_8	1W_pre	1W	8	pre	6	6	9	0	53.9881	34.7644	17.6041	242.947	298.934	260.843	16.8993	8	NA	NA	NA	NA	94.1133	0	77.7779	43.7384	22.1661	NA	NA	NA	NA	4.552	25.0595	11.7644	6.61055	4.552	25.0595	11.7644	2.02835	6.61055	-163.109	176.144	-48.278	140.989	-51.403	21.354	-6.36	28.755	1.21003	7.99983
1W_8pre	1W_8	1W_pre	1W	8	pre	7	7	24	216.597	236.402	228.056	7.11144	0	291.328	144.196	88.9484	23	NA	NA	NA	NA	296.234	0	291.337	147.642	88.8065	NA	NA	NA	NA	10.6407	15.3556	12.8802	0.949791	10.6407	15.3556	12.8802	2.22072	0.949791	-109.497	-70.372	-90.439	10.68	-7.925	14.588	0.015	5.772	1.01681	22.9992
1W_8pst	1W_8	1W_pst	1W	8	pst	1	1	26	0	212.953	105.311	63.696	0	171.314	85.9781	53.0953	25	NA	NA	NA	NA	280.482	0	273.088	135.668	82.3379	NA	NA	NA	NA	7.55434	14.0259	11.2195	1.8346	7.55434	14.0259	11.2195	1.9344	1.8346	-58.501	1.575	-37.964	13.297	-26.274	16.747	-1.59	11.582	1.02708	24.9995
1W_8pst	1W_8	1W_pst	1W	8	pst	2	2	9	244.946	322.929	287.327	28.4387	0	27.231	15.7645	10.5887	8	NA	NA	NA	NA	101.692	0	77.9828	46.6917	27.7199	NA	NA	NA	NA	11.3805	14.6878	12.7112	1.20773	11.3805	14.6878	12.7112	2.19159	1.20773	-75.27	45.185	-3.615	42.851	-29.952	-3.875	-17.208	8.613	1.30403	8.00016
1W_8pst	1W_8	1W_pst	1W	8	pst	3	3	31	0	244.619	141.703	77.7369	7.53334	151.739	107.309	42.3867	30	NA	NA	NA	NA	347.882	0	258.062	147.216	77.367	NA	NA	NA	NA	7.7273	15.9865	11.5964	1.84359	7.7273	15.9865	11.5964	1.99939	1.84359	-172.95	179.315	39.217	140.224	-14.636	33.502	3.617	12.078	1.34806	29.9991
1W_8pst	1W_8	1W_pst	1W	8	pst	4	4	43	0	161.122	95.605	47.6055	73.3839	298.934	160.932	72.4671	42	NA	NA	NA	NA	438.853	0	168.231	123.01	46.1328	NA	NA	NA	NA	4.75395	19.0698	10.4487	2.49845	4.75395	19.0698	10.4487	1.8015	2.49845	-80.425	167.903	61.377	74.101	-36.958	28.806	2.706	14.085	2.60864	42.0008
1W_8pst	1W_8	1W_pst	1W	8	pst	5	5	12	0	84.4894	51.1797	28.0108	199.077	288.328	235.338	30.9942	11	NA	NA	NA	NA	132.924	0	122.262	63.2091	40.745	NA	NA	NA	NA	9.72686	13.531	12.0843	1.07676	9.72686	13.531	12.0843	2.08351	1.07676	-162.748	176.222	-100.785	93.501	-21.03	10.382	-8.547	8.628	1.0872	10.9997
1W_9pre	1W_9	1W_pre	1W	9	pre	1	1	42	21.9952	378.917	192.836	110.172	0	298.934	140.489	91.2289	41	NA	NA	NA	NA	481.403	0	465.57	233.331	142.496	NA	NA	NA	NA	6.99846	16.3824	11.7414	1.50167	6.99846	16.3824	11.7414	2.02438	1.50167	-68.08	0	-39.412	15.368	-13.725	45.162	1.702	11.45	1.03401	41.0004
1W_9pre	1W_9	1W_pre	1W	9	pre	2	2	32	157.965	352.922	248.888	58.4391	0	298.934	149.804	89.8762	31	NA	NA	NA	NA	362.842	0	356.889	182.463	107.068	NA	NA	NA	NA	6.88748	16.6623	11.7044	1.44568	6.88748	16.6623	11.7044	2.018	1.44568	104.658	141.785	122.983	10.635	-13.424	22.044	-0.343	8.6	1.01668	31.0004
1W_9pre	1W_9	1W_pre	1W	9	pre	3	3	6	355.922	398.912	379.577	17.3542	0	61.9864	33.5346	23.5218	5	NA	NA	NA	NA	77.426	0	75.4354	41.061	29.1916	NA	NA	NA	NA	6.99846	22.2601	15.4856	5.88171	6.99846	22.2601	15.4856	2.66993	5.88171	41.404	90	60.307	18.118	-19.17	48.596	8.171	29.196	1.02639	4.99987
1W_9pre	1W_9	1W_pre	1W	9	pre	4	4	31	191.929	273.94	225.129	23.6498	0	298.934	137.386	91.4679	30	NA	NA	NA	NA	339.914	0	308.938	164.469	93.9213	NA	NA	NA	NA	5.4598	19.0708	11.3305	2.62742	5.4598	19.0708	11.3305	1.95354	2.62742	-119.192	-22.735	-74.619	25.841	-54.355	40.9	0.601	21.62	1.10027	29.9999
1W_9pre	1W_9	1W_pre	1W	9	pre	5	5	49	0	398.912	193.765	119.741	120.217	169.963	133.782	14.5998	48	NA	NA	NA	NA	410.654	0	401.789	194.297	120.345	NA	NA	NA	NA	2.17852	13.3001	8.55512	1.71362	2.17852	13.3001	8.55512	1.47502	1.71362	-11.441	35.7	7.217	11.828	-18.565	13.666	0.504	6.331	1.02206	48.0009
1W_9pre	1W_9	1W_pre	1W	9	pre	6	6	34	0	233.949	123.715	68.7269	0	47.4756	27.7089	16.4874	33	NA	NA	NA	NA	283.642	0	238.427	125.324	70.1906	NA	NA	NA	NA	2.99934	17.987	8.59511	2.89936	2.99934	17.987	8.59511	1.48192	2.89936	-67.22	48.121	-11.012	30.563	-55.812	67.22	0.164	34.736	1.18964	33.0003
1W_9pre	1W_9	1W_pre	1W	9	pre	7	7	55	87.4348	398.912	215.282	101.302	52.9883	298.934	151.81	67.6501	54	81	89	85	5.657	476.669	0	387.879	209.734	119.696	NA	NA	NA	NA	2.99934	18.8409	8.82706	2.31249	2.99934	18.8409	8.82706	1.52191	2.31249	-177.191	179.872	91.661	107.184	-65.765	73.721	-1.698	21.298	1.22891	54.0009
1W_9pre	1W_9	1W_pre	1W	9	pre	8	9	22	0	271.94	141.586	81.5041	144.235	298.934	205.536	51.1118	21	NA	NA	NA	NA	321.601	0	311.035	154.25	93.8204	NA	NA	NA	NA	12.8022	20.8684	15.3146	1.69963	12.8022	20.8684	15.3146	2.64045	1.69963	-7.528	44.539	28.967	14.649	-10.756	16.996	2.464	5.879	1.03397	20.9996
1W_9pst	1W_9	1W_pst	1W	9	pst	1	1	29	13.8949	78.9826	41.1799	21.0434	0	298.934	148.212	89.6973	28	NA	NA	NA	NA	309.39	0	304.506	149.996	91.4309	NA	NA	NA	NA	8.48613	14.6508	11.0496	1.18074	8.48613	14.6508	11.0496	1.9051	1.18074	65.839	102.137	79.186	10.601	-16.441	14.693	-0.219	5.9	1.01604	28.0002
1W_9pst	1W_9	1W_pst	1W	9	pst	2	2	16	16.0195	173.962	95.565	52.7854	227.053	298.934	261.608	20.4015	15	NA	NA	NA	NA	179.187	0	173.53	86.8419	56.4026	NA	NA	NA	NA	9.35794	13.426	11.9454	1.07576	9.35794	13.426	11.9454	2.05955	1.07576	10.051	65.829	24.451	14.627	-7.751	27.82	2.993	10.532	1.0326	15.0005
1W_9pst	1W_9	1W_pst	1W	9	pst	3	3	36	12.5002	388.316	200.391	110.18	149.837	288.46	221.788	39.1734	36	NA	NA	NA	NA	414.035	0	400.566	201.435	116.569	NA	NA	NA	NA	6.77051	23.9677	11.8294	2.68341	6.77051	13.1261	11.4875	1.9806	1.65764	-174.998	179.735	118.377	106.713	-17.923	24.931	-0.166	8.549	1.03363	35.0005
1W_9pst	1W_9	1W_pst	1W	9	pst	4	5	14	0	33.9925	18.5369	9.30595	0	74.9835	36.253	26.0643	13	NA	NA	NA	NA	91.8768	0	82.3289	43.4324	26.8331	NA	NA	NA	NA	1.99956	14.9807	7.06744	3.59121	1.99956	14.9807	7.06744	1.21852	3.59121	-91.893	0	-67.014	28.233	-31.934	71.227	7.5	32.693	1.11597	13
1W_9pst	1W_9	1W_pst	1W	9	pst	5	6	422	142.969	356.921	239.593	63.6	0	298.934	149.729	86.49	421	NA	NA	NA	NA	388.638	0	367.61	189.927	107.149	NA	NA	NA	NA	0	6.23863	0.922797	0.476895	0	6.23863	0.922797	0.159103	0.476895	-173.534	180	-114.242	52.093	-180	180	-0.857	38.795	1.0572	421.153
1W_9pst	1W_9	1W_pst	1W	9	pst	6	7	41	72.1531	398.912	199.718	104.274	0	218.952	142.006	56.4056	40	NA	NA	NA	NA	462.042	0	391.814	196.614	106.327	NA	NA	NA	NA	4.92692	17.2862	11.5515	2.95835	4.92692	17.2862	11.5515	1.99163	2.95835	-18.317	94.496	32.484	32.116	-59.052	21.145	-1.589	15.26	1.17924	39.9986
1W_9pst	1W_9	1W_pst	1W	9	pst	7	8	35	0	398.912	201.996	118.648	110.976	225.95	170.098	32.7558	34	NA	NA	NA	NA	419.586	0	415.151	205.667	122.973	NA	NA	NA	NA	10.6157	17.4812	12.3403	1.13475	10.6157	17.4812	12.3403	2.12764	1.13475	-179.39	178.468	153.398	59.328	-10.42	9.249	0.335	5.849	1.01068	34.0013
1W_9pst	1W_9	1W_pst	1W	9	pst	8	9	35	0	398.912	205.591	121.611	73.9837	151.967	122.187	25.4174	34	NA	NA	NA	NA	409.978	0	406.464	207.953	123.865	NA	NA	NA	NA	5.50479	15.4496	12.0583	1.52466	5.50479	15.4496	12.0583	2.07903	1.52466	-31.82	6.993	-11.418	8.004	-13.93	12.881	-0.737	4.292	1.00865	33.9995
1W_9pst	1W_9	1W_pst	1W	9	pst	9	10	29	160.965	398.912	263.372	72.0901	0	128.67	88.4125	40.0052	28	NA	NA	NA	NA	306.678	0	258.098	139.829	75.5824	NA	NA	NA	NA	9.94481	17.6081	10.9526	1.38769	9.94481	17.6081	10.9526	1.88838	1.38769	-177.227	173.489	-2.874	150.731	-7.06	31.492	3.187	7.62	1.18822	28.0005
1W_9pst	1W_9	1W_pst	1W	9	pst	10	11	20	349.923	398.912	381.333	16.4634	0	219.952	112.558	67.1162	19	NA	NA	NA	NA	231.034	0	225.341	109.055	68.7189	NA	NA	NA	NA	9.9978	20.8504	12.1593	2.45946	9.9978	20.8504	12.1593	2.09644	2.45946	-131.627	-90	-102.143	12.78	-20.853	20.488	-0.661	10.527	1.02526	19.0006
1W_9pst	1W_9	1W_pst	1W	9	pst	12	13	29	216.588	261.942	232.894	11.3495	0	298.934	148.952	89.6273	28	NA	NA	NA	NA	312.271	0	300.641	152.125	89.7033	NA	NA	NA	NA	9.91682	15.1457	11.1525	1.00678	9.91682	15.1457	11.1525	1.92285	1.00678	72.836	122.952	96.116	16.023	-24.111	14.724	-0.987	10.07	1.03869	28
1W_9pst	1W_9	1W_pst	1W	9	pst	13	14	45	0	258.943	155.876	79.7425	0	108.976	66.4984	33.2517	44	NA	NA	NA	NA	331.575	0	280.94	124.659	83.4186	NA	NA	NA	NA	1.42769	14.9257	7.53534	2.67041	1.42769	14.9257	7.53534	1.2992	2.67041	-179.855	180	63.559	139.099	-135.523	24.07	-8.488	28.504	1.18023	44.0027
1W_9pst	1W_9	1W_pst	1W	9	pst	14	15	23	214.953	288.23	257.729	22.3731	0	298.934	157.652	93.2375	22	NA	NA	NA	NA	327.898	0	302.921	163.66	95.335	NA	NA	NA	NA	11.9974	21.3933	14.9047	2.14753	11.9974	21.3933	14.9047	2.56978	2.14753	68.53	180	84.927	26.466	-5.018	57.138	5.168	13.099	1.08245	21.9996
1W_9pst	1W_9	1W_pst	1W	9	pst	15	16	48	10.0418	398.912	213.52	120.454	71.9342	162.806	109.101	25.6933	47	NA	NA	NA	NA	427.625	0	395.631	210.715	122.696	NA	NA	NA	NA	2.57143	12.1483	9.098	1.66363	2.57143	12.1483	9.098	1.56862	1.66363	-156.128	86.896	-12.417	31.493	-116.976	11.16	-7.698	23.686	1.08087	47.0021
1W_9pst	1W_9	1W_pst	1W	9	pst	16	17	24	173.962	246.946	209.282	20.8094	0	298.934	150.008	91.05	23	NA	NA	NA	NA	308.757	0	307.714	153.071	93.3745	NA	NA	NA	NA	12.1793	17.4342	13.424	0.987783	12.1793	17.4342	13.424	2.31449	0.987783	-85.956	-65.801	-76.291	4.892	-8.797	7.107	0.019	4.402	1.00339	23.0003
2W_1pre	2W_1	2W_pre	2W	1	pre	1	1	5	294.935	352.922	323.656	25.4934	255.944	298.934	276.998	18.5479	5	70	81	76.667	5.859	72.2771	0	72.1851	35.6162	31.5201	NA	NA	NA	NA	9.25096	31.0822	18.069	10.0858	5.50479	31.0822	16.6933	2.87816	11.6274	33.311	42.101	37.734	3.851	-6.162	6.048	0.876	6.315	1.00127	4.00006
2W_1pre	2W_1	2W_pre	2W	1	pre	2	2	9	329.927	393.913	350.053	23.6848	0	69.9846	45.7409	26.1352	8	98	109	103	5.568	115.487	0	94.8261	51.9396	32.1629	NA	NA	NA	NA	9.05301	19.9146	14.4358	4.04111	9.05301	19.9146	14.4358	2.48894	4.04111	-178.363	-87.332	-132.152	37.112	-6.357	34.977	12.096	13.914	1.21788	8
2W_1pre	2W_1	2W_pre	2W	1	pre	3	4	18	1.99956	287.437	155.379	89.2854	0.99978	98.4783	39.5323	31.5331	17	63	96	77.714	10.404	303.071	0	301.623	164.365	94.6022	NA	NA	NA	NA	11.2785	31.1421	17.8281	5.26084	11.2785	31.1421	17.8281	3.07381	5.26084	-28.669	-5.711	-18.32	5.87	-9.943	8.77	0.763	5.273	1.0048	16.9997
2W_1pre	2W_1	2W_pre	2W	1	pre	4	6	33	11.9694	398.912	204.371	115.499	76.2222	109.641	95.8229	11.0706	32	NA	NA	NA	NA	392.428	0	387.153	193.54	115.781	NA	NA	NA	NA	10.1998	15.4506	12.2633	1.08776	10.1998	15.4506	12.2633	2.11436	1.08776	-18.841	17.207	2.058	9.587	-11.371	10.272	-0.348	4.483	1.01362	32.0002
2W_1pre	2W_1	2W_pre	2W	1	pre	5	11	24	191.007	309.932	225.087	37.0109	10.3657	295.435	161.683	89.4253	23	70	109	86.062	9.889	328.14	0	307.825	160.09	93.8214	NA	NA	NA	NA	11.8394	19.8446	14.2669	2.30849	11.8394	19.8446	14.2669	2.4598	2.30849	-162.255	-79.21	-111.772	21.199	-16.363	31.341	2.103	10.979	1.06599	23.0001
2W_1pre	2W_1	2W_pre	2W	1	pre	8	14	15	12.8722	52.4885	32.3019	14.7967	105.81	246.102	184.421	47.7015	14	68	89	75.75	10.012	194.957	0	143.461	83.0697	46.1149	NA	NA	NA	NA	8.56811	25.1375	13.9259	3.83816	8.56811	25.1375	13.9259	2.40102	3.83816	1.006	149.52	83.422	42.379	-63.182	34.569	-4.148	27.12	1.35895	13.9996
2W_1pre	2W_1	2W_pre	2W	1	pre	10	19	24	140.969	328.84	254.393	61.7514	0	288.936	137.483	84.0645	23	73	82	77.75	4.031	383.208	0	330.991	163.485	96.6157	NA	NA	NA	NA	10.3237	33.9545	16.6613	5.72274	10.3237	33.9545	16.6613	2.87264	5.72274	-179.454	-59.899	-120.363	31.625	-60.775	15.753	-2.073	17.188	1.15776	22.9998
2W_1pre	2W_1	2W_pre	2W	1	pre	11	20	8	13.498	88.9804	51.2587	26.2822	233.923	298.434	265.232	22.4941	7	59	77	65.5	8.266	99.4521	0	99.2942	49.0612	34.5794	NA	NA	NA	NA	12.3763	15.9415	14.2079	1.19474	12.3763	15.9415	14.2079	2.44963	1.19474	33.396	43.668	40.462	3.555	-7.966	5.05	-0.029	4.659	1.00159	6.99979
2W_1pre	2W_1	2W_pre	2W	1	pre	12	21	17	306.77	398.912	349.007	27.363	111.975	278.044	183.072	54.711	18	NA	NA	NA	NA	206.295	0	189.918	104.515	60.1248	NA	NA	NA	NA	5.99868	25.5434	12.8932	5.32683	5.99868	15.5546	11.3115	1.95026	2.2675	-90	-26.716	-61.089	24.668	-57.123	19.115	-3.471	18.532	1.08623	16.0003
2W_1pre	2W_1	2W_pre	2W	1	pre	13	22	22	305.933	398.412	351.603	30.2463	0	275.439	140.711	83.3717	21	64	72	68	5.657	298.409	0	290.55	142.822	88.3636	NA	NA	NA	NA	12.5372	17.0133	14.2099	0.99878	12.5372	17.0133	14.2099	2.44998	0.99878	-132.493	-83.007	-108.767	13.571	-17.022	27.291	1.242	10.346	1.02705	21.0001
2W_1pre	2W_1	2W_pre	2W	1	pre	14	23	34	198.956	365.919	303.968	52.8524	0	298.934	140.652	77.374	33	NA	NA	NA	NA	385.662	0	337.175	168.95	88.6475	NA	NA	NA	NA	1.92658	24.2357	11.6864	3.95413	1.92658	24.2357	11.6864	2.0149	3.95413	-179.424	54.762	-112.77	42.701	-25.955	151.586	10.689	34.42	1.1438	33.0009
2W_1pre	2W_1	2W_pre	2W	1	pre	15	24	21	78.5087	127.472	94.8541	15.7365	0	297.934	149.576	91.9788	20	66	99	81.182	11.729	305.043	0	301.092	152.069	93.0295	NA	NA	NA	NA	13.632	17.9191	15.2526	1.03477	13.632	17.9191	15.2526	2.62977	1.03477	-112.989	-80.57	-98.143	9.391	-10.264	23.136	1.05	7.671	1.01312	19.9993
2W_1pre	2W_1	2W_pre	2W	1	pre	16	25	83	109.423	160.965	126.847	14.5328	0	297.435	156.124	85.7141	86	65	109	83	11.551	345.242	0	300.023	156.694	86.171	NA	NA	NA	NA	0	12.0044	4.21007	1.63364	0	12.0044	4.14009	0.713808	1.64664	-51.852	149.669	77.956	37.182	-77.41	178.414	5.77	36.181	1.15072	82.0038
2W_1pre	2W_1	2W_pre	2W	1	pre	17	30	10	320.929	398.912	360.735	26.6061	0	81.982	38.5665	29.2386	9	NA	NA	NA	NA	116.325	0	113.147	55.6628	39.1574	NA	NA	NA	NA	6.99846	20.1986	12.9252	3.69819	6.99846	20.1986	12.9252	2.22848	3.69819	0	57.937	43.485	17.867	-19.135	54.517	6.882	22.856	1.02809	8.99992
2W_1pre	2W_1	2W_pre	2W	1	pre	18	31	16	214.953	398.912	302.925	57.7773	173.962	298.934	235.363	38.7095	15	NA	NA	NA	NA	223.973	0	222.394	108.617	69.4127	NA	NA	NA	NA	13.1401	21.1403	14.9317	1.8126	13.1401	21.1403	14.9317	2.57443	1.8126	-53.213	-26.614	-34.46	7.073	-7.975	19.946	1.844	7.308	1.0071	14.9998
2W_1pre	2W_1	2W_pre	2W	1	pre	19	32	34	182.46	374.072	297.157	60.1378	0	297.435	155.622	84.4604	33	62	105	86.444	11.015	375.755	0	348.939	171.774	100.163	NA	NA	NA	NA	6.07966	17.8711	11.3865	2.44046	6.07966	17.8711	11.3865	1.96319	2.44046	69.271	164.055	121.115	21.047	-28.61	33.954	2.962	13.826	1.07685	33.0001
2W_1pre	2W_1	2W_pre	2W	1	pre	20	34	22	267.941	363.92	315.611	31.1371	0.49989	297.934	148.954	92.4107	21	65	90	77.667	8.784	315.308	0	312.537	156.657	97.4506	NA	NA	NA	NA	11.2785	19.1868	15.0147	2.57543	11.2785	19.1868	15.0147	2.58874	2.57543	-124.992	-97.765	-108.081	7.923	-12.937	22.815	0.282	8.385	1.00886	20.9999
2W_1pre	2W_1	2W_pre	2W	1	pre	21	35	34	3.67119	114.058	79.2816	28.8626	17.7651	297.934	131.544	91.022	35	63	102	86.417	12.817	353.413	0	289.691	168.548	91.5069	NA	NA	NA	NA	5.0189	24.2527	10.7096	4.13909	5.0189	14.9357	9.9758	1.71997	2.29949	-172.119	177.795	-100.483	60.492	-37.659	46.054	-3.429	19.766	1.21997	32.9995
2W_1pre	2W_1	2W_pre	2W	1	pre	22	36	31	114.975	309.432	200.762	56.9235	0	293.435	162.237	89.2114	30	70	107	88.19	10.083	371.379	0	352.02	171.299	104.245	NA	NA	NA	NA	7.61432	19.9046	12.3793	2.2895	7.61432	19.9046	12.3793	2.13436	2.2895	-168.111	-91.516	-124.68	19.683	-30.81	36.222	0.216	15.948	1.055	30.0001
2W_1pre	2W_1	2W_pre	2W	1	pre	23	37	23	27.5319	96.4788	61.1755	24.9345	3.49923	294.935	159.656	90.0652	24	66	104	78.294	9.452	326.751	0	294.663	158.587	89.4633	NA	NA	NA	NA	9.12199	38.5725	14.8527	7.16142	9.12199	26.0493	13.683	2.35914	4.82294	34.992	137.825	81.292	26.016	-39.204	22.872	-2.946	17.368	1.1089	21.9994
2W_1pst	2W_1	2W_pst	2W	1	pst	1	1	44	0	92.4177	42.0717	22.2581	77.6849	267.941	153.459	55.6018	43	61	100	77.304	10.155	481.743	0	190.873	85.3622	51.5637	NA	NA	NA	NA	2.51845	19.0788	11.2035	3.73318	2.51845	19.0788	11.2035	1.93164	3.73318	-179.194	179.776	51.406	93.014	-52.765	92.322	0.734	33.531	2.52389	42.9992
2W_1pst	2W_1	2W_pst	2W	1	pst	2	4	4	362.92	389.803	376.235	11.3805	264.104	298.934	281.134	14.8937	3	NA	NA	NA	NA	44.0603	0	43.9983	21.7812	18.7329	NA	NA	NA	NA	13.0731	15.9305	14.6868	1.46368	13.0731	15.9305	14.6868	2.5322	1.46368	124.308	131.676	127.536	3.767	-7.367	2.315	-2.526	6.846	1.00141	3
2W_1pst	2W_1	2W_pst	2W	1	pst	3	5	24	0	33.4926	12.5202	9.11	174.883	293.935	222.91	38.2536	23	61	79	70.588	5.885	157.381	0	116.877	46.9147	34.1025	NA	NA	NA	NA	1.68063	10.1658	6.84249	2.44146	1.68063	10.1658	6.84249	1.17974	2.44146	-42.879	171.237	75.919	46.137	-27.622	73.091	4.364	25.741	1.34655	23.0006
2W_1pst	2W_1	2W_pst	2W	1	pst	4	10	5	362.92	398.912	379.41	14.0749	0	22.9949	11.3275	10.7586	4	NA	NA	NA	NA	45.9939	0	42.7106	20.3175	17.2672	NA	NA	NA	NA	6.99846	17.1062	11.4985	4.51901	6.99846	17.1062	11.4985	1.98249	4.51901	0	58.585	26.605	24.661	-28.362	58.585	5.871	46.326	1.07687	4
2W_1pst	2W_1	2W_pst	2W	1	pst	5	11	25	256.943	346.924	309.389	33.3137	183.401	298.934	232.692	38.2466	24	69	98	85.81	7.271	267.724	0	133.916	89.5483	40.689	NA	NA	NA	NA	6.18364	16.6173	11.1555	2.83938	6.18364	16.6173	11.1555	1.92337	2.83938	-82.235	113.199	8.996	74.948	-22.368	36.547	7.493	15.543	1.9992	23.9992
2W_1pst	2W_1	2W_pst	2W	1	pst	6	17	20	82.9817	289.936	196.105	64.5608	0	42.9266	19.9206	16.7683	19	NA	NA	NA	NA	237.262	0	206.954	115.473	65.5866	NA	NA	NA	NA	6.52057	20.2945	12.4873	3.28228	6.52057	20.2945	12.4873	2.15297	3.28228	-62.092	48.589	-1.82	27.697	-25.2	48.589	-3.45	16.046	1.14644	19.0003
2W_1pst	2W_1	2W_pst	2W	1	pst	7	18	6	366.919	398.912	382.047	14.2059	0	38.9914	24.4966	15.2576	5	NA	NA	NA	NA	55.0669	0	50.4369	29.2526	20.0626	NA	NA	NA	NA	0.99978	16.7673	11.0136	6.01768	0.99978	16.7673	11.0136	1.89889	6.01768	19.549	90	59.252	27.826	-28.316	70.451	2.412	45.944	1.0918	4.99991
2W_1pst	2W_1	2W_pst	2W	1	pst	8	20	29	58.987	119.511	105.024	13.551	0	297.435	126.578	91.5599	28	63	96	80.333	13.837	333.93	0	300.969	171.244	91.8108	NA	NA	NA	NA	1.15875	19.1168	11.9264	3.44624	1.15875	19.1168	11.9264	2.05627	3.44624	-156.417	-50.711	-102.147	27.378	-46.11	46.316	-2.21	17.593	1.10952	27.9992
2W_1pst	2W_1	2W_pst	2W	1	pst	9	21	34	124.723	218.702	170.844	35.4542	198.206	298.684	244.005	33.6756	33	65	100	81.794	8.772	251.882	0	103.719	70.9044	29.5175	NA	NA	NA	NA	1.8196	11.0686	7.63232	2.2535	1.8196	11.0686	7.63232	1.31592	2.2535	-143.13	115.278	-5.899	80.662	-18.735	39.289	7.111	15.975	2.4285	33.002
2W_1pst	2W_1	2W_pst	2W	1	pst	10	22	6	2.99934	34.9923	21.0784	12.5922	266.941	298.434	282.021	11.8524	5	60	68	65.667	3.011	45.9879	0	44.8931	21.6522	17.0892	NA	NA	NA	NA	7.61432	11.4105	9.19798	1.42169	7.61432	11.4105	9.19798	1.58586	1.42169	-151.189	-113.199	-133.869	14.186	-18.31	9.346	-7.161	13.099	1.02439	4.99978
2W_1pst	2W_1	2W_pst	2W	1	pst	11	23	35	307.432	396.913	355.093	26.1682	265.941	298.434	279.082	9.58989	66	51	97	76.457	10.534	439.455	0	77.113	42.4197	21.8302	NA	NA	NA	NA	4.74196	90.684	12.9252	16.6403	3.28928	12.7742	8.69409	1.49898	2.23351	-178.625	168.876	-5.883	56.62	-18.9	138.41	24.361	39.287	5.69885	34
2W_1pst	2W_1	2W_pst	2W	1	pst	12	24	53	53.4882	126.613	99.7161	24.1337	150.467	295.935	195.527	43.5914	52	64	103	80.697	9.806	371.624	0	147.6	106.438	41.9698	NA	NA	NA	NA	0.123973	26.0713	7.14643	5.21385	0.123973	26.0713	7.14643	1.23214	5.21385	-162.438	165.045	11.741	95.027	-137.537	125.827	-10.121	39.655	2.51779	52.0014
2W_1pst	2W_1	2W_pst	2W	1	pst	13	27	43	0.832817	352.922	173.824	109.809	233.949	298.934	270.865	21.3823	42	54	80	70.083	6.813	370.837	0	357.19	181.387	111.7	NA	NA	NA	NA	4.79794	11.7404	8.82906	1.70163	4.79794	11.7404	8.82906	1.52225	1.70163	-177.357	180	-16.53	168.325	-31.52	46.748	-0.204	14.865	1.03821	42.0019
2W_1pst	2W_1	2W_pst	2W	1	pst	14	28	48	0	200.956	101.293	60.4427	57.4874	257.459	118.409	63.836	47	69	104	85.481	10.789	516.328	0	202.156	124.806	49.973	NA	NA	NA	NA	0.291936	21.9272	10.9856	4.60799	0.291936	21.9272	10.9856	1.89407	4.60799	-135.008	173.734	57.432	81.129	-124.258	136.869	12.004	40.683	2.55411	47.0005
2W_1pst	2W_1	2W_pst	2W	1	pst	15	29	34	120.973	300.708	212.499	60.5967	0	71.4763	31.2661	19.1018	33	73	82	76.25	4.031	372.482	0	109.462	64.5838	26.2652	NA	NA	NA	NA	0.611865	28.8946	11.2875	6.8225	0.611865	28.8946	11.2875	1.94612	6.8225	-178.087	176.047	-33.475	123.946	-170.772	37.476	-18.137	46.401	3.40285	32.9995
2W_2pre	2W_2	2W_pre	2W	2	pre	1	1	18	4.19808	118.816	73.2359	40.6501	247.527	298.259	266.654	16.4174	17	48	71	60	6.515	137.045	0	125.344	57.1384	41.5029	NA	NA	NA	NA	3.70918	14.4548	8.06123	2.82038	3.70918	14.4548	8.06123	1.38987	2.82038	-178.756	-85.086	-149.488	28.364	-52.264	29.01	-3.087	16.457	1.09335	17.0005
2W_2pre	2W_2	2W_pre	2W	2	pre	2	4	29	0	258.943	133.105	77.9888	84.0585	298.934	161.621	71.0374	28	72	95	87.273	7.734	356.19	0	335.262	155.542	101.719	NA	NA	NA	NA	5.81872	38.2996	12.7212	7.56534	5.81872	38.2996	12.7212	2.19331	7.56534	-8.055	72.584	36.307	19.687	-23.035	28.578	2.742	11.483	1.06242	27.9997
2W_2pre	2W_2	2W_pre	2W	2	pre	3	6	23	12.9661	48.9892	25.8803	11.2275	0	298.573	151.846	91.4309	22	52	87	64.667	9.912	305.999	0	300.738	147.375	91.9848	NA	NA	NA	NA	9.21597	17.3432	13.9089	2.23151	9.21597	17.3432	13.9089	2.39809	2.23151	-115.855	-62.85	-83.498	11.497	-25.855	27.15	0.028	12.612	1.01749	22.0001
2W_2pre	2W_2	2W_pre	2W	2	pre	4	7	42	2.00556	398.912	191.507	121.21	269.136	298.259	284.249	7.83028	41	40	91	64.85	11.07	413.446	0	397.146	207.747	121.242	NA	NA	NA	NA	5.0209	14.5678	10.0838	2.34348	5.0209	14.5678	10.0838	1.73858	2.34348	-177.849	180	10.578	169.276	-27.928	34.765	-0.178	14.329	1.04104	41.0011
2W_2pre	2W_2	2W_pre	2W	2	pre	5	9	26	168.912	188.405	176.054	5.83872	0	298.934	143.89	88.3326	25	NA	NA	NA	NA	305.461	0	299.362	155.227	88.4115	NA	NA	NA	NA	9.01702	20.8444	12.2183	2.09254	9.01702	20.8444	12.2183	2.10661	2.09254	-103.945	-61.57	-87.156	11.76	-14.991	13.049	-0.656	8.716	1.02037	25.0002
2W_2pre	2W_2	2W_pre	2W	2	pre	6	10	19	3.88415	128.972	64.2419	37.4678	149.193	298.934	221.469	46.7567	18	65	76	71	4.743	219.886	0	195.113	101.325	59.244	NA	NA	NA	NA	9.41893	16.3284	12.2163	1.72762	9.41893	16.3284	12.2163	2.10626	1.72762	-174.723	-83.011	-130.715	28.254	-43.438	37.009	-3.411	22.242	1.12697	17.9993
2W_2pre	2W_2	2W_pre	2W	2	pre	7	14	35	0.752834	237.948	155.466	74.0567	0	146.688	103.23	40.699	34	65	73	69	5.657	355.422	0	277.905	162.18	80.5273	NA	NA	NA	NA	0.752834	13.484	10.4537	3.39025	0.752834	13.484	10.4537	1.80236	3.39025	-160.064	116.883	-35.873	53.137	-143.613	38.139	-13.482	38.861	1.27893	33.9996
2W_2pre	2W_2	2W_pre	2W	2	pre	8	15	13	0	102.977	40.3141	30.7162	0	86.9809	47.6735	31.2321	12	83	84	83.5	0.707	146.903	0	134.796	57.0245	42.7866	NA	NA	NA	NA	4.20308	24.3117	12.2423	5.4638	4.20308	24.3117	12.2423	2.11074	5.4638	-83.089	-5.72	-43.352	23.646	-30.604	27.744	-2.893	20.326	1.08981	11.9996
2W_2pst	2W_2	2W_pst	2W	2	pst	1	1	14	0	39.5853	22.2781	12.5892	123.973	298.886	210.749	57.4194	13	59	65	61	2.345	182.007	0	179.337	89.8552	58.7261	NA	NA	NA	NA	10.1588	19.8006	14.0009	2.58043	10.1588	19.8006	14.0009	2.41395	2.58043	-130.046	-92.936	-102.684	9.746	-33.419	26.006	-0.925	13.864	1.01489	12.9996
2W_2pst	2W_2	2W_pst	2W	2	pst	2	2	75	4.51101	398.912	264.364	121.18	0	298.934	161.139	91.9368	74	48	92	69.471	13.182	769.987	0	402.7	172.051	108.06	NA	NA	NA	NA	0	19.1038	10.4057	2.84937	0	19.1038	10.4057	1.79409	2.84937	-166.456	180	22.429	125.803	-71.41	87.745	4.203	25.245	1.91206	73.9965
2W_2pst	2W_2	2W_pst	2W	2	pst	3	7	29	346.801	385.468	369.871	11.6124	0	293.249	141.631	88.1136	29	56	87	76.333	11.535	302.914	0	293.871	142.457	87.5897	NA	NA	NA	NA	3.07332	22.897	10.8186	3.79317	3.07332	18.4349	10.4097	1.79478	2.97035	58.526	115.56	93.59	15.141	-17.585	19.05	1.26	9.871	1.03077	27.9994
2W_2pst	2W_2	2W_pst	2W	2	pst	4	8	55	0	387.705	189.218	112.442	22.0741	281.938	173.761	74.3986	54	48	64	56.4	7.127	517.241	0	466.737	218.743	133.526	NA	NA	NA	NA	4.32905	15.0937	9.57889	2.20751	4.32905	15.0937	9.57889	1.65153	2.20751	-85.243	38.852	-31.662	26.84	-45.897	85.043	-0.719	19.081	1.10821	53.998
2W_2pst	2W_2	2W_pst	2W	2	pst	6	12	35	134.499	398.912	253.658	88.0256	6.8285	224.951	131.975	58.945	34	96	107	102.25	3.732	365.055	0	342.77	172.758	105.442	NA	NA	NA	NA	3.99912	28.6037	10.7366	4.1021	3.99912	28.6037	10.7366	1.85114	4.1021	-170.352	-90	-141.219	19.624	-54.751	26.258	-0.147	16.05	1.06501	34.0008
2W_3pre	2W_3	2W_pre	2W	3	pre	1	1	30	124.41	215.918	171.561	29.7944	0	281.391	138.734	84.9353	29	NA	NA	NA	NA	346.384	0	281.407	154.2	81.1931	NA	NA	NA	NA	0.99978	21.5593	11.9444	3.43224	0.99978	21.5593	11.9444	2.05937	3.43224	-153.916	0	-84.921	40.134	-24.874	83.517	4.769	19.983	1.2309	28.9997
2W_3pre	2W_3	2W_pre	2W	3	pre	2	2	22	141.969	260.943	208.983	39.3573	0	298.934	149.23	89.4943	21	NA	NA	NA	NA	325.878	0	321.74	158.787	97.2166	NA	NA	NA	NA	14.1809	21.8702	15.5176	1.64764	14.1809	21.8702	15.5176	2.67545	1.64764	-127.599	-93.525	-111.782	9.451	-13.569	9.661	-0.456	6.256	1.01286	21.0006
2W_3pre	2W_3	2W_pre	2W	3	pre	3	3	20	160.965	398.912	278.808	73.3968	0	131.971	59.5049	42.1967	19	NA	NA	NA	NA	276.362	0	272.094	132.182	84.3874	NA	NA	NA	NA	8.99802	20.3635	14.5458	2.02255	8.99802	20.3635	14.5458	2.5079	2.02255	0	43.658	28.556	11.121	-18.885	37.569	1.182	12.037	1.01569	18.9995
2W_3pre	2W_3	2W_pre	2W	3	pre	4	4	7	0	44.9901	20.5055	17.1992	0	69.9846	35.4092	24.3906	6	NA	NA	NA	NA	85.7061	0	83.1987	43.0835	29.7884	NA	NA	NA	NA	10.9976	20.1366	14.2849	4.1121	10.9976	20.1366	14.2849	2.46291	4.1121	90	134.166	121.308	16.679	-44.166	14.592	-5.817	23.989	1.03014	5.99979
2W_3pre	2W_3	2W_pre	2W	3	pre	5	5	41	36.138	382.453	181.683	109.042	104.649	284.114	183.812	50.9738	40	66	81	73.5	10.607	521.781	0	347.109	221.264	108.05	NA	NA	NA	NA	3.20929	15.3386	13.0441	2.11154	3.20929	15.3386	13.0441	2.24899	2.11154	-178.708	175.542	-15.746	138.573	-30.265	17.68	-3.266	12.59	1.50322	40.0012
2W_3pre	2W_3	2W_pre	2W	3	pre	6	10	18	14.3398	188.958	103.315	54.521	0	119.421	66.4024	41.3769	17	NA	NA	NA	NA	220.249	0	208.654	108.511	68.206	NA	NA	NA	NA	5.99868	20.7954	12.9561	3.55222	5.99868	20.7954	12.9561	2.23382	3.55222	-168.351	180	106.141	103.989	-52.206	37.051	0.728	19.844	1.05557	16.9995
2W_3pre	2W_3	2W_pre	2W	3	pre	7	13	60	3.25828	218.408	138.877	61.7954	24.5606	204.877	91.065	56.1776	59	77	97	86.9	6.806	546.469	0	176.374	97.3286	46.8817	NA	NA	NA	NA	0.867809	21.3613	9.26196	4.47402	0.867809	21.3613	9.26196	1.59689	4.47402	-178.542	179.588	-27.211	119.026	-169.995	83.336	-2.779	36.675	3.09835	59.0014
2W_3pre	2W_3	2W_pre	2W	3	pre	8	14	10	0.752834	66.2044	35.0063	22.681	257.548	296.381	272.903	11.8484	9	59	65	61.167	2.137	80.1304	0	76.1043	37.6897	25.3384	NA	NA	NA	NA	8.05923	10.3727	8.90304	0.959789	8.05923	10.3727	8.90304	1.53501	0.959789	8.416	61.113	29.589	19.048	-25.433	21.242	2.594	14.859	1.0529	9.00034
2W_3pre	2W_3	2W_pre	2W	3	pre	9	15	28	82.9817	323.929	212.791	76.4582	0	298.934	148.796	90.0932	27	NA	NA	NA	NA	388.218	0	383.95	187.16	117.566	NA	NA	NA	NA	11.7104	16.7113	14.3788	0.95379	11.7104	16.7113	14.3788	2.47911	0.95379	-144.183	-102.79	-128.599	8.856	-14.835	9.972	-0.53	5.779	1.01112	26.9992
2W_3pre	2W_3	2W_pre	2W	3	pre	10	16	32	116.974	387.179	283.711	92.6756	0	298.934	179.395	88.5525	31	NA	NA	NA	NA	450.467	0	402.108	211.17	120.012	NA	NA	NA	NA	5.99868	27.365	14.5308	4.41603	5.99868	27.365	14.5308	2.50531	4.41603	84.029	180	132.387	28.45	-23.127	40.896	3.151	12.219	1.12026	31.0008
2W_3pre	2W_3	2W_pre	2W	3	pre	11	17	9	309.932	398.912	350.821	29.5915	0	91.9798	40.1172	29.8104	8	NA	NA	NA	NA	129.326	0	127.976	57.3554	41.8928	NA	NA	NA	NA	12.0274	26.5552	16.1654	5.53178	12.0274	26.5552	16.1654	2.78715	5.53178	34.124	56.185	44.671	8.823	-22.061	6.95	-1.581	10.824	1.01055	8.00012
2W_3pre	2W_3	2W_pre	2W	3	pre	12	20	4	383.916	398.912	391.664	8.38016	0	17.996	8.74808	10.1098	3	NA	NA	NA	NA	24.0177	0	23.4258	11.7734	13.0271	NA	NA	NA	NA	0.99978	22.0182	8.00624	12.1343	0.99978	22.0182	8.00624	1.38039	12.1343	0	90	46.843	45.113	39.472	50.528	45	7.817	1.02527	2.99988
2W_3pre	2W_3	2W_pre	2W	3	pre	13	21	13	4.82394	136.97	69.9246	44.0263	0	105.037	56.0777	34.2245	13	74	87	80.5	4.889	169.922	0	168.806	87.4768	55.6438	NA	NA	NA	NA	11.5145	26.2152	14.1599	4.01712	11.5145	16.5834	13.0681	2.25312	1.31271	127.389	149.744	141.312	6.559	-6.64	14.036	1.431	7.533	1.00661	12.0002
2W_3pre	2W_3	2W_pre	2W	3	pre	14	25	18	0	38.1826	16.7343	14.1259	3.25828	163.964	103.984	50.016	17	69	96	80.333	7.81	192.785	0	161.088	101.755	50.144	NA	NA	NA	NA	0	28.9906	11.3405	6.18664	0	28.9906	11.3405	1.95526	6.18664	0	160.438	81.493	45.58	-160.438	37.408	-6.286	45.085	1.19677	16.9996
2W_3pre	2W_3	2W_pre	2W	3	pre	15	26	30	40.2112	90.6311	50.3099	13.8919	3.88415	298.573	158.837	90.978	29	62	92	72.647	9.467	314.129	0	296.843	155.581	91.051	NA	NA	NA	NA	7.47036	15.2396	10.8316	1.54266	7.47036	15.2396	10.8316	1.86752	1.54266	30.964	108.435	82.583	19.656	-22.166	11.462	-1.517	8.104	1.05823	29.0011
2W_3pre	2W_3	2W_pre	2W	3	pre	16	29	34	51.9886	250.972	147.709	55.5878	0	297.946	146.187	96.4708	33	70	79	74.4	3.286	376.72	0	358.283	175.127	110.706	NA	NA	NA	NA	7.23841	15.3006	11.4155	1.65864	7.23841	15.3006	11.4155	1.96819	1.65864	15.775	82.651	54.98	19.105	-25.389	34.658	-0.512	12.744	1.05146	33.0008
2W_3pre	2W_3	2W_pre	2W	3	pre	17	30	31	103.977	398.912	251.993	82.1929	0	120.048	74.7835	32.3519	30	NA	NA	NA	NA	373.866	0	312.726	167.894	84.2155	NA	NA	NA	NA	4.20407	20.3185	12.4623	3.42825	4.20407	20.3185	12.4623	2.14867	3.42825	-45.059	76.48	17.923	33.865	-37.046	29.597	-0.663	15.986	1.19551	29.9998
2W_3pre	2W_3	2W_pre	2W	3	pre	18	34	36	66.9853	142.969	120.544	22.4691	0	298.934	152.772	89.4243	35	73	90	81	7.211	316.649	0	308.44	156.367	90.976	NA	NA	NA	NA	3.21829	15.8425	9.04701	1.94757	3.21829	15.8425	9.04701	1.55983	1.94757	-91.342	-51.224	-76.2	13.223	-12.587	11.123	-0.384	4.928	1.02662	35.0004
2W_3pre	2W_3	2W_pre	2W	3	pre	19	35	12	0	31.894	13.492	14.2009	0	147.967	77.8709	47.5445	11	72	82	75.2	4.324	157.415	0	150.977	79.9444	49.0112	NA	NA	NA	NA	9.9978	19.9956	14.3109	2.59843	9.9978	19.9956	14.3109	2.46739	2.59843	85.784	130.857	101.948	17.095	-20.335	21.908	0.422	13.059	1.04265	10.9997
2W_3pre	2W_3	2W_pre	2W	3	pre	20	36	23	6.70253	112.239	71.3583	30.8612	7.32939	257.548	143.691	74.0227	22	60	96	77.8	12.531	287.341	0	271.565	131.698	78.8796	NA	NA	NA	NA	9.50491	23.3709	13.0611	3.88714	9.50491	23.3709	13.0611	2.25192	3.88714	-107.969	-36.607	-68.055	19.726	-24.048	31.271	-1.31	15.53	1.05809	21.9997
2W_3pre	2W_3	2W_pre	2W	3	pre	21	37	27	201.956	395.654	300.92	58.4471	0	279.47	143.251	81.679	27	63	94	77	11.303	342.355	0	340.033	174.14	100.386	NA	NA	NA	NA	10.1788	25.2434	13.1671	3.02533	10.1788	17.5451	12.6822	2.18659	1.75661	40.338	65	54.784	6.927	-15.544	10.989	-0.063	7.35	1.00683	26.0008
2W_3pst	2W_3	2W_pst	2W	3	pst	1	1	113	0	398.912	201.67	112.882	84.9813	125.972	103.376	9.90682	112	NA	NA	NA	NA	410.628	0	401.013	198.178	113.174	NA	NA	NA	NA	0.99978	14.9997	3.66619	1.70762	0.99978	14.9997	3.66619	0.632102	1.70762	-179.654	179.935	45.519	163.721	-86.648	79.006	0	12.578	1.02398	112.004
2W_3pst	2W_3	2W_pst	2W	3	pst	2	3	30	87.8127	224.951	133.984	41.7078	0	298.886	135.19	92.0208	29	60	89	71.375	8.879	351.505	0	322.512	168.7	97.1076	NA	NA	NA	NA	9.62188	18.7729	12.1213	1.74362	9.62188	18.7729	12.1213	2.08988	1.74362	-115.346	0	-66.901	24.384	-14.601	51.504	3.985	12.74	1.0899	28.9988
2W_3pst	2W_3	2W_pst	2W	3	pst	3	4	31	3.25828	175.812	98.9312	52.7664	128.838	296.068	214.642	46.0629	31	69	81	75.077	3.427	263.539	0	240.293	112.397	69.3587	NA	NA	NA	NA	2.09254	14.3099	8.78507	2.61942	2.09254	14.3099	8.58611	1.48036	2.59843	-165.096	130.132	-124.565	51.337	-114.61	137.879	-0.752	35.292	1.09674	29.9985
2W_3pst	2W_3	2W_pst	2W	3	pst	4	5	6	398.912	398.912	398.912	0	57.9872	88.9804	72.3171	12.9072	5	NA	NA	NA	NA	30.9932	0	30.9932	16.6633	12.9072	NA	NA	NA	NA	1.99956	10.9976	6.19864	3.27028	1.99956	10.9976	6.19864	1.06873	3.27028	-90	-90	-90	0	0	0	0	0	1	5
2W_3pst	2W_3	2W_pst	2W	3	pst	5	6	6	0	18.8179	11.4695	7.32839	36.238	84.9813	62.1643	18.8469	5	NA	NA	NA	NA	58.4401	0	49.6551	26.2032	19.1718	NA	NA	NA	NA	8.99602	14.5478	11.6884	2.16752	8.99602	14.5478	11.6884	2.01525	2.16752	-126.961	-40.138	-78.12	35.437	-29.387	-9.462	-21.706	8.837	1.17692	4.99983
2W_3pst	2W_3	2W_pst	2W	3	pst	6	7	33	12.6392	216.199	113.457	55.3998	26.5162	75.1465	52.3965	14.7068	32	NA	NA	NA	NA	250.717	0	206.582	102.421	56.7375	NA	NA	NA	NA	3.1923	10.1838	7.83528	1.69163	3.1923	10.1838	7.83528	1.35091	1.69163	-89.553	33.327	-12.923	36.248	-67.239	97.103	-0.465	36.896	1.21365	31.9985
2W_3pst	2W_3	2W_pst	2W	3	pst	7	8	12	271.416	398.912	334.053	41.6908	16.5374	55.9877	40.968	13.1391	11	NA	NA	NA	NA	145.465	0	133.46	67.8511	42.6576	NA	NA	NA	NA	9.92682	21.8832	13.2241	4.57499	9.92682	21.8832	13.2241	2.28002	4.57499	-11.7	79.089	18.612	23.79	-90.788	19.756	-7.266	31.004	1.08995	11
2W_3pst	2W_3	2W_pst	2W	3	pst	8	9	32	50.2329	250.582	130.782	65.7675	28.8616	297.946	169.639	72.691	31	59	70	64	5.568	364.703	0	329.456	184.61	96.2228	NA	NA	NA	NA	3.33627	24.7046	11.7644	4.01312	3.33627	24.7046	11.7644	2.02835	4.01312	61.557	170.228	123.853	27.197	-30.675	35.573	-0.484	15.101	1.10699	31.0005
2W_3pst	2W_3	2W_pst	2W	3	pst	9	10	51	6.18064	398.912	221.686	101.252	9.9978	83.3847	61.5715	20.8094	50	96	96	96	NA	517.125	0	398.714	185.446	101.771	NA	NA	NA	NA	6.16764	16.2014	10.3427	2.38148	6.16764	16.2014	10.3427	1.78323	2.38148	-179.611	176.303	16.706	152.184	-23.252	49.896	8.261	16.846	1.29698	49.9989
2W_3pst	2W_3	2W_pst	2W	3	pst	10	13	25	187.088	250.945	214.734	18.9878	0	298.934	154.307	89.3753	24	NA	NA	NA	NA	331.72	0	303.949	147.088	89.2624	NA	NA	NA	NA	10.9866	18.7499	13.822	1.8316	10.9866	18.7499	13.822	2.3831	1.8316	-124.769	-51.642	-81.369	24.66	-25.632	21.11	-0.487	11.117	1.09137	23.9995
2W_3pst	2W_3	2W_pst	2W	3	pst	11	14	7	376.159	398.912	385.186	8.93203	205.955	229.502	220.049	8.72408	6	NA	NA	NA	NA	52.7344	0	30.5343	20.5895	10.6217	NA	NA	NA	NA	5.75573	14.7148	8.78907	4.541	5.75573	14.7148	8.78907	1.51536	4.541	-4.421	150.481	93.472	64.879	-64.887	-5.883	-30.98	25.01	1.72706	6
2W_3pst	2W_3	2W_pst	2W	3	pst	13	16	22	139.855	308.932	206.759	55.8577	0	298.934	150.75	99.861	21	81	81	81	NA	360.208	0	341.43	164.368	112.814	NA	NA	NA	NA	8.93103	52.0575	17.1532	10.2108	8.93103	52.0575	17.1532	2.95745	10.2108	25.448	103.155	60.999	20.3	-25.77	21.803	-1.099	13.499	1.055	20.9994
2W_3pst	2W_3	2W_pst	2W	3	pst	14	17	10	232.259	309.932	277.219	24.2287	0	29.6095	19.0738	11.2345	9	NA	NA	NA	NA	94.5532	0	79.3685	46.3088	24.1857	NA	NA	NA	NA	6.77051	21.2493	10.5057	5.17986	6.77051	21.2493	10.5057	1.81133	5.17986	-65.135	26.853	-14.398	29.659	-22.826	65.135	-3.357	28.271	1.19132	9.00019
2W_3pst	2W_3	2W_pst	2W	3	pst	15	19	25	0	56.7695	35.1623	13.2771	0	240.947	150.341	80.6353	24	NA	NA	NA	NA	293.147	0	242.455	104.871	71.1453	NA	NA	NA	NA	1.31371	27.437	12.2143	5.49479	1.31371	27.437	12.2143	2.10592	5.49479	-118.22	138.604	-59.621	61.95	-103.226	128.365	-2.831	43.255	1.20908	24.0003
2W_3pst	2W_3	2W_pst	2W	3	pst	16	20	8	372.868	398.912	380.365	8.1822	0	89.9802	49.1942	32.2539	7	NA	NA	NA	NA	105.52	0	91.9638	46.6817	30.1844	NA	NA	NA	NA	13.0161	19.5907	15.0747	2.19952	13.0161	19.5907	15.0747	2.59908	2.19952	-156.814	-74.251	-100.962	30.208	-7.273	38.377	10.621	19.907	1.14741	6.9998
2W_3pst	2W_3	2W_pst	2W	3	pst	17	21	10	365.919	398.912	378.45	9.46792	0	104.977	54.698	34.9343	9	NA	NA	NA	NA	114.044	0	110.04	54.752	35.4012	NA	NA	NA	NA	9.81284	18.396	12.6712	2.58143	9.81284	18.396	12.6712	2.18469	2.58143	-138.541	-86.312	-106.821	16.394	-12.479	17.569	4.06	11.626	1.03639	9.00024
2W_3pst	2W_3	2W_pst	2W	3	pst	18	22	39	148.967	398.912	251.285	71.4503	70.6724	298.934	155.641	65.1867	38	NA	NA	NA	NA	436.693	0	281.258	180.752	87.4118	NA	NA	NA	NA	7.95625	18.7929	11.4915	2.13453	7.95625	18.7929	11.4915	1.98129	2.13453	-88.729	48.47	-24.675	50.718	-18.867	27.781	2.649	10.597	1.55264	38.0015
2W_3pst	2W_3	2W_pst	2W	3	pst	19	23	23	102.977	269.941	166.321	49.7461	0	298.934	127.625	95.0331	22	77	78	77.5	0.707	350.512	0	342.401	142.589	107.115	NA	NA	NA	NA	6.57255	49.7591	15.9325	10.7806	6.57255	49.7591	15.9325	2.74698	10.7806	31.573	76.322	63.747	9.672	-22.308	25.702	-0.207	10.6	1.02369	21.9998
2W_3pst	2W_3	2W_pst	2W	3	pst	20	25	20	0	172.962	95.63	61.4015	220.117	298.934	240.796	24.2877	19	NA	NA	NA	NA	243.108	0	180.041	101.853	57.3854	NA	NA	NA	NA	11.2225	18.8838	12.7952	1.59765	11.2225	18.8838	12.7952	2.20607	1.59765	-177.326	179.011	-15.952	150.39	-47.969	6.839	-9.495	13.098	1.35029	18.9999
2W_3pst	2W_3	2W_pst	2W	3	pst	21	26	10	335.626	398.912	359.313	22.535	205.525	284.937	247.552	26.3792	9	NA	NA	NA	NA	109.536	0	97.6975	54.8009	34.0925	NA	NA	NA	NA	9.50291	14.7847	12.1703	1.61464	9.50291	14.7847	12.1703	2.09833	1.61464	-147.974	-65.241	-123.038	29.213	-7.224	41.049	10.342	15.212	1.12117	9.00025
2W_3pst	2W_3	2W_pst	2W	3	pst	22	28	77	24.2997	351.636	197.695	93.8034	0	284.017	116.063	67.8141	76	70	72	71.333	1.155	756.915	0	384.59	245.953	105.592	NA	NA	NA	NA	0.99978	14.2159	9.95981	2.24051	0.99978	14.2159	9.95981	1.71721	2.24051	-179.906	177.721	-17.719	95.935	-31.937	77.592	5.155	15.092	1.96811	75.997
2W_3pst	2W_3	2W_pst	2W	3	pst	23	29	20	55.0709	190.958	123.829	51.5427	0	100.585	60.6437	32.7418	19	NA	NA	NA	NA	265.75	0	136.081	96.2918	44.1163	NA	NA	NA	NA	11.4085	17.4272	13.9869	1.51267	11.4085	17.4272	13.9869	2.41154	1.51267	-83.573	88.36	-2.536	61.565	-43.997	12.911	-8.835	14.038	1.95288	18.9999
2W_4pre	2W_4	2W_pre	2W	4	pre	1	1	76	0	349.619	185.379	97.7825	72.4681	293.562	168.02	52.7664	75	73	102	87.068	6.12	731.53	0	412.994	211.701	103.755	NA	NA	NA	NA	0.890804	16.9713	9.75385	3.83916	0.890804	16.9713	9.75385	1.6817	3.83916	-139.421	164.248	31.993	69.825	-156.208	88.727	1.135	30.279	1.77128	74.9991
2W_4pre	2W_4	2W_pre	2W	4	pre	2	4	22	180.823	211.953	193.558	10.0258	0	295.441	146.138	88.8624	21	71	81	76.2	3.701	297.914	0	297.077	149.879	89.3663	NA	NA	NA	NA	12.1963	19.1058	14.1869	1.91258	12.1963	19.1058	14.1869	2.44601	1.91258	-94.086	-76.569	-83.871	4.467	-8.171	7.993	-0.171	4.237	1.00282	20.9993
2W_4pre	2W_4	2W_pre	2W	4	pre	3	5	14	0	124.767	57.4014	39.8552	231.949	296.068	268.757	21.7252	13	55	71	64.833	4.629	156.59	0	140.277	73.3679	44.2033	NA	NA	NA	NA	7.98424	17.8941	12.0453	3.44524	7.98424	17.8941	12.0453	2.07678	3.44524	-167.8	178.939	-69.946	134.62	-37.842	40.759	-1.021	27.171	1.11629	13
2W_4pre	2W_4	2W_pre	2W	4	pre	4	6	353	258.072	398.912	320.279	41.7468	196.826	298.934	239.83	29.9584	352	NA	NA	NA	NA	256.471	0	156.005	84.1895	45.7229	NA	NA	NA	NA	0	7.61932	0.72884	0.621863	0	7.61932	0.72884	0.125662	0.621863	-179.45	179.485	24.679	125.773	-178.479	180	-2.308	47.704	1.64399	351.889
2W_4pre	2W_4	2W_pre	2W	4	pre	5	7	28	40.6161	236.948	123.545	63.3721	0	282.42	132.435	85.5982	27	88	98	93.25	4.113	381.614	0	324.518	175.571	104.409	NA	NA	NA	NA	8.70508	24.9815	14.1339	4.39403	8.70508	24.9815	14.1339	2.43688	4.39403	38.717	151.05	119.136	31.347	-41.778	19.167	-1.181	13.437	1.17594	26.9999
2W_4pre	2W_4	2W_pre	2W	4	pre	6	10	20	4.38404	112.866	77.9848	34.5494	5.76373	131.656	90.94	41.8828	19	80	93	86.167	5.492	236.999	0	152.854	87.8047	46.8517	NA	NA	NA	NA	7.50635	16.9803	12.4733	2.03155	7.50635	16.9803	12.4733	2.15056	2.03155	-129.826	65.225	-48.627	53.519	-38.009	54.971	-4.989	24.974	1.55049	19.0006
2W_4pre	2W_4	2W_pre	2W	4	pre	7	11	22	173.962	398.912	277.532	67.8211	105.977	298.934	195.166	59.4189	22	95	96	95.667	0.577	301.286	0	296.37	150.934	89.6253	NA	NA	NA	NA	10.3857	27.471	14.3468	3.28528	10.3857	16.6093	13.693	2.36086	1.32171	120.511	158.661	139.317	10.658	-18.817	12.303	-1.908	7.817	1.01659	21.0001
2W_4pre	2W_4	2W_pre	2W	4	pre	8	14	23	54.9879	110.361	87.2428	15.8175	0	292.31	147.084	89.0694	22	70	86	77.75	5.225	307.254	0	297.509	150.811	90.0592	NA	NA	NA	NA	10.8706	18.6339	13.9659	1.98356	10.8706	18.6339	13.9659	2.40792	1.98356	48.684	103.761	79.471	14.717	-28.869	23.194	0.641	12.894	1.03276	22.0003
2W_4pre	2W_4	2W_pre	2W	4	pre	9	16	49	0.125972	66.1794	40.3781	21.1623	39.2724	186.773	115.595	41.7708	48	47	92	77.913	9.844	459.563	0	149.533	85.5912	39.2454	NA	NA	NA	NA	1.8336	20.6075	9.57389	3.48823	1.8336	20.6075	9.57389	1.65067	3.48823	-155.225	172.534	-21.826	99.004	-50.951	47.571	5.938	24.335	3.07332	48.0017
2W_4pre	2W_4	2W_pre	2W	4	pre	10	20	26	1.69263	235.948	106.915	74.0547	0	231.869	104.387	70.1346	25	63	88	77.167	8.055	342.691	0	329.604	166.104	100.623	NA	NA	NA	NA	6.99846	19.3597	13.708	2.59143	6.99846	19.3597	13.708	2.36345	2.59143	-80.074	0	-43.896	17.635	-17.223	43.502	1.91	14.39	1.0397	24.9993
2W_4pre	2W_4	2W_pre	2W	4	pre	11	21	9	0.439903	13.2791	8.72108	4.84193	83.4286	171.741	127.376	31.798	8	71	81	76.778	3.346	95.7679	0	88.3176	45.8469	31.0052	NA	NA	NA	NA	10.1088	16.6003	11.9714	2.18652	10.1088	16.6003	11.9714	2.06403	2.18652	-129.174	-42.614	-89.693	25.71	-27.864	17.697	-12.366	16.057	1.08436	7.99975
2W_4pst	2W_4	2W_pst	2W	4	pst	1	1	18	2.63142	45.8659	22.801	13.57	0	178.004	100.288	59.202	17	65	73	68.333	4.163	193.878	0	181.103	101.726	59.7139	NA	NA	NA	NA	1.48167	17.2062	11.4045	4.72996	1.48167	17.2062	11.4045	1.96629	4.72996	55.546	151.852	99.221	27.242	-32.049	95.812	4.288	28.446	1.07054	17.0002
2W_4pst	2W_4	2W_pst	2W	4	pst	2	2	34	3.25828	378.917	178.709	115.445	0	147.94	75.4434	39.7143	33	58	69	64	5.568	409.655	0	403.739	190.253	121.418	NA	NA	NA	NA	9.31095	15.5246	12.4143	1.3707	9.31095	15.5246	12.4143	2.14039	1.3707	-46.169	-0.43	-21.543	10.398	-14.086	14.065	0.424	6.306	1.01465	32.9987
2W_4pst	2W_4	2W_pst	2W	4	pst	3	3	4	0.99978	35.9921	21.9952	15.2936	0	0	0	0	3	NA	NA	NA	NA	34.9923	0	34.9923	20.9954	15.2936	NA	NA	NA	NA	5.99868	19.9956	11.6644	7.36938	5.99868	19.9956	11.6644	2.01111	7.36938	0	0	0	0	0	0	0	0	1	2.99991
2W_4pst	2W_4	2W_pst	2W	4	pst	4	4	26	125.972	398.912	277.244	87.7937	0	165.963	64.9347	50.3899	25	NA	NA	NA	NA	339.54	0	319.437	165.334	100.009	NA	NA	NA	NA	7.99824	19.6627	13.582	2.32949	7.99824	19.6627	13.582	2.34173	2.32949	0	90	31.815	22.01	-29.466	45.835	3.75	15.955	1.06293	24.9993
2W_4pst	2W_4	2W_pst	2W	4	pst	5	5	29	335.213	380.916	359.217	14.5398	0	296.381	152.294	88.8644	28	63	101	84.211	12.586	307.712	0	298.751	153.887	89.9472	NA	NA	NA	NA	8.29118	18.053	10.9896	2.08054	8.29118	18.053	10.9896	1.89476	2.08054	66.038	118.443	96.962	14.444	-39.144	25.356	-1.286	13.703	1.02999	28.0004
2W_4pst	2W_4	2W_pst	2W	4	pst	6	7	32	0	305.933	165.508	96.1129	177.54	298.934	205.728	32.1469	31	70	87	78.333	8.505	382.812	0	324.429	174.19	90.958	NA	NA	NA	NA	7.2514	21.6152	12.3483	2.98934	7.2514	21.6152	12.3483	2.12901	2.98934	-179.832	179.985	-21.5	157.185	-27.64	17.324	-2.304	10.086	1.17996	31.0012
2W_4pst	2W_4	2W_pst	2W	4	pst	7	8	38	204.31	347.971	314.188	41.1509	0	298.259	181.107	93.7474	38	64	87	76.312	5.134	406.541	0	325.606	184.681	97.8825	NA	NA	NA	NA	6.3466	28.5367	10.9876	3.59321	6.3466	14.5078	10.6017	1.82787	2.12253	62.635	174.806	115.172	37.171	-32.328	38.02	2.379	13.017	1.24856	37
2W_4pst	2W_4	2W_pst	2W	4	pst	8	9	27	242.195	397.534	290.002	49.1332	10.6227	243.142	125.062	77.166	26	69	90	79.286	8.616	298.943	0	279.521	161.18	88.7555	NA	NA	NA	NA	0.760833	15.8265	11.4975	3.98612	0.760833	15.8265	11.4975	1.98232	3.98612	-162.3	-73.167	-121.098	21.556	-23.4	57.976	2.859	16.275	1.06948	26.0008
2W_4pst	2W_4	2W_pst	2W	4	pst	9	11	15	0	45.8489	28.3058	14.8957	168.963	298.886	241.182	42.7796	14	60	65	61.2	2.168	144.984	0	137.776	60.4757	45.0651	NA	NA	NA	NA	6.68753	23.5598	10.3557	4.40203	6.68753	23.5598	10.3557	1.78547	4.40203	-136.962	-79.175	-106.681	19.951	-42.879	46.962	0	23.223	1.05232	14.0004
2W_4pst	2W_4	2W_pst	2W	4	pst	10	12	12	10.4607	55.9877	33.5866	13.709	0	100.653	52.5634	34.9573	11	78	94	83.167	5.879	114.113	0	110.47	53.6632	37.0748	NA	NA	NA	NA	6.72652	14.6238	10.3737	2.18452	6.72652	14.6238	10.3737	1.78857	2.18452	-96.17	-42.397	-64.181	15.489	-25.783	26.066	-1.628	13.997	1.03298	11.0002
2W_4pst	2W_4	2W_pst	2W	4	pst	11	14	114	169.862	391.896	295.185	66.4794	83.9615	297.634	180.848	61.5375	114	64	116	89.273	11.971	740.003	0	249.031	159.079	59.15	NA	NA	NA	NA	0.929795	17.0902	6.54856	2.42347	0.929795	17.0902	6.53956	1.12751	2.44146	-175.426	176.634	4.012	90.093	-105.467	85.098	-1.795	31.748	2.97153	113.002
2W_4pst	2W_4	2W_pst	2W	4	pst	12	15	11	0	98.9782	50.8808	31.926	0	49.989	29.9274	16.5774	10	NA	NA	NA	NA	113.908	0	110.886	54.9069	35.6132	NA	NA	NA	NA	8.6141	15.5096	11.3905	2.16852	8.6141	15.5096	11.3905	1.96388	2.16852	-51.034	-2.598	-26.447	12.575	-27.124	9.872	-5.382	11.215	1.02726	10.0003
2W_4pst	2W_4	2W_pst	2W	4	pst	13	16	4	364.92	398.912	380.138	14.7368	0	19.9956	10.1498	9.02901	3	NA	NA	NA	NA	40.0462	0	39.4373	18.33	17.2312	NA	NA	NA	NA	9.68387	15.8235	13.3491	3.23829	9.68387	15.8235	13.3491	2.30156	3.23829	18.322	40.481	31.336	11.575	-22.159	5.277	-8.441	19.4	1.01544	2.99993
2W_4pst	2W_4	2W_pst	2W	4	pst	14	17	53	143.869	398.912	237.816	79.0416	0	298.259	120.363	84.4844	53	64	91	78.667	8.095	479.509	0	342.323	186.642	102.915	NA	NA	NA	NA	0.99978	20.6595	9.22097	3.57321	0.99978	19.6977	9.02301	1.55569	3.1923	-163.835	178.744	76.099	101.961	-96.12	95.843	-4.478	25.303	1.40075	52.0021
2W_4pst	2W_4	2W_pst	2W	4	pst	15	19	15	227.95	394.867	311.431	53.1713	0	73.3109	29.0206	24.0397	14	NA	NA	NA	NA	185.881	0	182.307	88.6445	57.9243	NA	NA	NA	NA	9.9978	17.7331	13.2771	1.68863	9.9978	17.7331	13.2771	2.28915	1.68863	0	38.801	23.132	12.22	-9.951	25.153	2.166	9.248	1.01961	14.0002
2W_4pst	2W_4	2W_pst	2W	4	pst	16	21	4	379.916	398.912	390.946	9.5329	0	40.991	23.5048	17.8911	3	NA	NA	NA	NA	47.2116	0	45.1781	26.0503	20.1246	NA	NA	NA	NA	7.99824	20.9504	15.7375	6.8355	7.99824	20.9504	15.7375	2.71337	6.8355	45.196	90	69.398	22.618	-27.802	44.804	8.501	51.34	1.04501	2.99994
2W_4pst	2W_4	2W_pst	2W	4	pst	17	22	5	338.925	398.912	366.076	23.8867	0	19.9956	9.74786	9.28996	4	NA	NA	NA	NA	65.1917	0	63.2321	34.4874	25.4794	NA	NA	NA	NA	9.9978	20.1316	16.2974	4.79594	9.9978	20.1316	16.2974	2.8099	4.79594	-169.405	180	-74.01	169.79	-38.64	23.913	-3.532	31.973	1.03099	4.00012
2W_4pst	2W_4	2W_pst	2W	4	pst	18	25	12	0	86.9809	48.8073	27.175	249.945	298.934	277.914	18.014	11	NA	NA	NA	NA	104.461	0	99.828	56.4446	32.2399	NA	NA	NA	NA	3.99912	16.7423	9.49691	3.66419	3.99912	16.7423	9.49691	1.6374	3.66419	0	46.941	26.985	18.292	-45.236	30.42	-0.637	20.487	1.04641	10.9995
2W_4pst	2W_4	2W_pst	2W	4	pst	19	27	25	213.705	398.912	292.677	55.5848	230.949	298.573	255.587	18.4699	24	71	83	76.941	3.191	216.879	0	197.167	91.2089	56.4466	NA	NA	NA	NA	5.32383	14.4958	9.03701	2.03555	5.32383	14.4958	9.03701	1.55811	2.03555	-68.199	31.759	-19.117	26.031	-31.759	45.723	0.425	17.842	1.09998	23.999
2W_4pst	2W_4	2W_pst	2W	4	pst	20	28	28	133.553	298.934	210.921	55.6468	0	285.152	141.13	83.3447	27	90	91	90.5	0.707	337.547	0	329.64	166.632	99.6831	NA	NA	NA	NA	7.84127	17.0982	12.5012	1.54966	7.84127	17.0982	12.5012	2.15539	1.54966	102.912	147.006	120.478	12.593	-17.13	12.283	0.129	5.993	1.02398	27.001
2W_5pre	2W_5	2W_pre	2W	5	pre	1	1	13	2.63142	77.9828	39.5833	24.3037	0	135.1	66.3644	43.8733	12	86	91	88.8	2.168	155.676	0	154.693	76.7151	50.084	NA	NA	NA	NA	11.9924	14.6448	12.9731	0.974786	11.9924	14.6448	12.9731	2.23675	0.974786	110.529	130.016	119.446	6.715	-5.27	15.315	1.302	6.997	1.00635	11.9998
2W_5pre	2W_5	2W_pre	2W	5	pre	2	2	23	230.096	253.308	244.785	6.67753	14.3109	298.934	155.772	87.3918	22	NA	NA	NA	NA	286.709	0	285.246	142.272	87.5607	NA	NA	NA	NA	11.8034	15.5206	13.0321	0.698846	11.8034	15.5206	13.0321	2.24692	0.698846	76.466	97.798	86.2	5.899	-7.572	8.416	0.574	4.104	1.00513	22.0002
2W_5pre	2W_5	2W_pre	2W	5	pre	3	4	25	8.1982	287.937	153.622	87.3968	0	228.873	129.739	71.9322	24	88	100	94.667	4.803	375.344	0	357.059	187.343	112.154	NA	NA	NA	NA	13.2941	21.9052	15.6396	1.75261	13.2941	21.9052	15.6396	2.69648	1.75261	-153.575	160.746	127.819	61.064	-4.136	45.839	4.947	13.516	1.05121	23.9997
2W_5pre	2W_5	2W_pre	2W	5	pre	4	7	44	40.5251	143.988	94.7761	31.1901	0	123.529	62.3013	35.1973	43	96	104	100.7	2.359	625.027	0	129.108	71.4103	31.619	NA	NA	NA	NA	5.30183	61.5595	14.5358	10.0558	5.30183	61.5595	14.5358	2.50617	10.0558	-175.732	174.595	18.356	103.66	-86.473	53.634	-11.278	29.274	4.84114	42.9992
2W_5pre	2W_5	2W_pre	2W	5	pre	5	8	9	36.9919	121.943	75.3204	31.1252	0	30.7502	22.716	9.89882	8	NA	NA	NA	NA	105.366	0	87.1428	46.7167	29.0646	NA	NA	NA	NA	9.13599	16.1145	13.1711	2.24851	9.13599	16.1145	13.1711	2.27088	2.24851	-29.268	82.337	12.747	35.601	-40.298	-1.91	-15.944	13.07	1.20912	7.99977
2W_5pre	2W_5	2W_pre	2W	5	pre	7	11	23	80.2963	187.959	135.314	37.8807	0	290.744	150.829	85.6002	22	69	112	90.889	16.058	317.286	0	310.037	150.65	93.0895	NA	NA	NA	NA	11.1465	21.4563	14.4218	2.38348	11.1465	21.4563	14.4218	2.48652	2.38348	-92.386	-43.054	-68.638	12.521	-15.048	26.192	0.188	9.23	1.02338	22.0004
2W_5pre	2W_5	2W_pre	2W	5	pre	8	13	10	0	84.3654	56.5736	30.2953	0	77.5809	52.4495	25.9943	9	NA	NA	NA	NA	141.392	0	105.736	61.4815	34.8973	NA	NA	NA	NA	11.0506	21.6722	15.7105	3.39625	11.0506	21.6722	15.7105	2.70871	3.39625	-95.978	22.53	-40.959	42.433	-23.457	-1.663	-14.814	7.752	1.33722	8.99981
2W_5pre	2W_5	2W_pre	2W	5	pre	9	14	21	21.9952	112.29	68.18	30.9232	0	86.467	39.2764	30.0224	20	96	108	102	8.485	266.174	0	104.548	57.2744	34.7104	NA	NA	NA	NA	8.89404	17.8351	13.3091	2.82438	8.89404	17.8351	13.3091	2.29467	2.82438	-171.453	180	-28.274	112.771	-37.667	20.559	-13.309	15.513	2.54595	19.9995
2W_5pre	2W_5	2W_pre	2W	5	pre	10	15	19	178.757	257.288	230.672	20.8794	0	136.576	84.0695	45.508	20	NA	NA	NA	NA	200.682	0	141.55	87.7147	45.548	NA	NA	NA	NA	6.30861	28.1168	11.1485	4.88692	6.30861	18.055	10.1078	1.74272	2.44646	55.097	171.068	105.802	47.326	-23.49	32.619	6.785	13.569	1.41775	18.0007
2W_5pre	2W_5	2W_pre	2W	5	pre	11	19	18	171.962	394.463	285.059	75.3224	0	242.255	120.314	80.5003	18	NA	NA	NA	NA	331.119	0	328.93	163.895	110.136	NA	NA	NA	NA	12.8382	28.6127	19.4777	6.78451	12.8382	28.4827	18.6359	3.21309	6.45958	-141.395	-119.118	-132.318	6.862	-15.138	16.73	1.01	7.626	1.00666	16.9999
2W_5pre	2W_5	2W_pre	2W	5	pre	12	20	28	9.60589	380.821	215.248	108.522	105.6	275.213	190.319	50.7118	27	68	70	69	1.414	410.933	0	408.129	222.527	119.56	NA	NA	NA	NA	9.5509	26.4372	15.2197	4.78795	9.5509	26.4372	15.2197	2.62408	4.78795	13.469	39.585	25.171	6.784	-6.697	12.21	0.473	4.562	1.00687	27.0001
2W_5pre	2W_5	2W_pre	2W	5	pre	13	25	27	0	184.582	101.957	56.0637	7.19142	197.956	124.683	60.4327	26	73	90	84.5	7.232	280.241	0	265.447	144.324	81.1761	NA	NA	NA	NA	6.20363	14.6268	10.7786	1.68163	6.20363	14.6268	10.7786	1.85838	1.68163	111.571	172.093	135.645	19.277	-11.118	33.357	2.185	8.179	1.05574	25.9997
2W_5pre	2W_5	2W_pre	2W	5	pre	14	31	23	358.234	398.912	373.545	12.5852	0	281.938	143.997	86.6369	22	NA	NA	NA	NA	288.227	0	284.76	140.366	87.3568	NA	NA	NA	NA	10.9976	16.4404	13.1011	1.06976	10.9976	16.4404	13.1011	2.25881	1.06976	-126.819	-87.606	-98.053	8.8	-36.819	19.963	0.114	10.37	1.01217	22.0002
2W_5pre	2W_5	2W_pre	2W	5	pre	15	32	13	0	115.853	53.8462	38.3686	12.4943	38.9914	26.2982	8.48613	12	NA	NA	NA	NA	119.238	0	118.844	55.3388	39.2694	NA	NA	NA	NA	3.65919	14.3268	9.93681	3.48923	3.65919	14.3268	9.93681	1.71324	3.48923	-27.233	-5.505	-13.616	6.104	-7.662	20.294	0.642	7.339	1.00331	11.9996
2W_5pre	2W_5	2W_pre	2W	5	pre	16	34	6	3.88415	37.0798	22.674	12.3613	5.13687	57.7493	33.0087	19.7617	5	92	99	96.667	2.658	63.3371	0	62.2093	31.1921	23.1069	NA	NA	NA	NA	10.0068	14.1899	12.6672	1.62164	10.0068	14.1899	12.6672	2.184	1.62164	-69.864	-40.914	-57.932	12.328	-11.23	1.9	-6.762	5.882	1.01813	5.00008
2W_5pre	2W_5	2W_pre	2W	5	pre	17	35	13	3.57121	115.685	59.7878	38.2426	2.94535	58.3022	42.4637	17.2982	12	91	116	103.5	17.678	135.765	0	124.112	58.4131	41.1449	NA	NA	NA	NA	2.2865	14.3808	11.3135	4.06311	2.2865	14.3808	11.3135	1.95061	4.06311	-72.322	9.072	-24.996	23.307	-35.679	11.144	-7.399	14.536	1.09389	12.0003
2W_5pre	2W_5	2W_pre	2W	5	pre	18	36	18	2.00556	389.391	191.147	117.063	116.937	272.58	197.236	45.9189	17	72	109	89	19.27	418.674	0	417.483	213.941	125.652	NA	NA	NA	NA	13.753	45.0581	24.6276	9.11199	13.753	45.0581	24.6276	4.24613	9.11199	146.592	164.582	157.741	4.716	-6.33	10.279	0.873	4.362	1.00285	17.0002
2W_5pre	2W_5	2W_pre	2W	5	pre	19	37	27	30.8162	173.62	99.796	47.2906	1.3787	298.886	149.93	91.8778	26	74	98	87.6	8.025	338.53	0	330.004	166.432	103.021	NA	NA	NA	NA	1.88858	26.6031	13.0201	4.45902	1.88858	26.6031	13.0201	2.24485	4.45902	-141.072	-93.652	-115.787	12.877	-32.908	14.203	-0.375	12.144	1.02583	26.0005
2W_5pre	2W_5	2W_pre	2W	5	pre	20	38	33	0	251.285	146.557	86.0301	152.951	298.934	200.929	40.5941	32	48	93	80.25	14.149	351.19	0	262.951	136.546	77.8739	NA	NA	NA	NA	0.99978	15.7265	10.9746	3.6552	0.99978	15.7265	10.9746	1.89217	3.6552	-179.437	179.399	-72.522	125.514	-47.048	24.906	-7.199	17.777	1.33557	32.0003
2W_5pre	2W_5	2W_pre	2W	5	pre	21	39	17	3.57121	160.778	82.8008	47.4676	122.261	229.749	179.871	34.2985	16	86	94	90.222	2.949	192.874	0	190.441	98.0134	58.4681	NA	NA	NA	NA	9.20697	15.3736	12.0543	1.41869	9.20697	15.3736	12.0543	2.07834	1.41869	21.479	55.327	34.71	9.83	-17.944	15.875	-0.1	7.96	1.01277	16.0003
2W_5pst	2W_5	2W_pst	2W	5	pst	1	1	9	305.242	341.925	321.158	13.536	234.953	298.934	264.46	19.5917	8	NA	NA	NA	NA	79.5105	0	72.2441	32.8488	22.727	NA	NA	NA	NA	5.12887	15.8205	9.93881	3.38026	5.12887	15.8205	9.93881	1.71359	3.38026	17.741	104.122	57.612	27.318	-41.536	24.487	-5.475	25.485	1.10058	8
2W_5pst	2W_5	2W_pst	2W	5	pst	2	2	33	46.9897	337.406	190.769	86.6009	0	298.934	127.803	92.0098	32	73	119	97.467	12.311	431.42	0	416.777	195.305	125.089	NA	NA	NA	NA	7.49735	20.4985	13.482	3.09432	7.49735	20.4985	13.482	2.32449	3.09432	106.928	165.391	135.096	15.915	-25.687	32.458	0.252	14.562	1.03513	31.9996
2W_5pst	2W_5	2W_pst	2W	5	pst	4	12	55	3.97113	156.628	76.9411	52.3705	143.204	290.129	201.375	44.3752	54	NA	NA	NA	NA	491.807	0	170.869	104.353	48.7393	NA	NA	NA	NA	4.85093	15.2057	9.108	2.04255	4.85093	15.2057	9.108	1.57034	2.04255	-136.985	177.676	35.222	105.492	-14.169	28.22	5.279	11.133	2.87826	53.9973
2W_5pst	2W_5	2W_pst	2W	5	pst	5	14	17	0	144.182	74.4736	42.5646	221.951	297.321	267.822	22.3551	16	64	79	73	5.657	170.073	0	162.693	75.9553	47.6365	NA	NA	NA	NA	4.539	16.4844	10.6297	3.42925	4.539	16.4844	10.6297	1.8327	3.42925	-175.272	169.396	-110.223	107.808	-21.096	32.074	0.144	17.247	1.04536	15.9998
2W_5pst	2W_5	2W_pst	2W	5	pst	7	17	9	380.916	398.912	385.324	5.42981	0	95.9789	48.7103	32.9847	8	NA	NA	NA	NA	101.858	0	97.6515	48.9942	33.2877	NA	NA	NA	NA	11.8514	15.7685	12.7322	1.27272	11.8514	15.7685	12.7322	2.19521	1.27272	44.057	96.566	80.349	16.67	-28.238	7.074	-5.542	12.845	1.04307	8
2W_5pst	2W_5	2W_pst	2W	5	pst	8	18	8	0	80.9822	46.7037	27.7509	0	47.9894	30.7872	16.2964	7	NA	NA	NA	NA	100.352	0	94.1333	50.161	31.4811	NA	NA	NA	NA	11.4125	21.3903	14.3358	3.83316	11.4125	21.3903	14.3358	2.4717	3.83316	-66.794	-8.419	-30.949	20.192	-21.516	-4.671	-9.729	6.234	1.06606	7.00007
2W_5pst	2W_5	2W_pst	2W	5	pst	9	19	5	369.577	398.912	379.319	11.8244	0	35.9921	22.2591	14.5068	4	NA	NA	NA	NA	55.0439	0	44.9901	24.8345	17.1742	NA	NA	NA	NA	9.47891	17.6541	13.761	4.24907	9.47891	17.6541	13.761	2.37258	4.24907	-171.355	-82.159	-126.303	36.497	5.888	42.562	29.732	20.669	1.22347	4
2W_5pst	2W_5	2W_pst	2W	5	pst	10	20	32	112.793	270.831	182.168	52.8474	0	104.421	47.0077	30.6832	31	NA	NA	NA	NA	349.334	0	143.602	84.5754	36.568	NA	NA	NA	NA	4.77095	15.8245	11.2685	2.63642	4.77095	15.8245	11.2685	1.94285	2.63642	-126.12	130.142	-12.882	74.452	-70.642	56.224	-7.596	27.293	2.43265	31.0009
2W_5pst	2W_5	2W_pst	2W	5	pst	11	21	18	51.8556	165.071	112.932	43.4784	0	29.2506	19.6007	7.45936	17	103	115	108	6.245	135.1	0	114.165	66.7923	39.5193	NA	NA	NA	NA	0.357921	12.6612	7.94725	3.78017	0.357921	12.6612	7.94725	1.37022	3.78017	-24.7	126.696	15.909	44.654	-150.183	120.9	-7.154	51.736	1.18338	16.9996
2W_5pst	2W_5	2W_pst	2W	5	pst	12	23	25	94.9791	390.957	247.445	90.967	241.652	298.934	274.856	20.4695	24	80	93	87	5.715	320.124	0	299.4	145.518	92.4797	NA	NA	NA	NA	7.53334	19.0118	13.3381	2.55544	7.53334	19.0118	13.3381	2.29967	2.55544	-173.801	180	96.985	135.31	-79.628	43.615	-0.347	24.176	1.06922	24.0007
2W_5pst	2W_5	2W_pst	2W	5	pst	13	24	19	217.952	334.915	299.399	45.262	193.329	298.934	239.65	35.5412	18	101	103	102	1.414	277.376	0	106.849	78.2368	34.5794	NA	NA	NA	NA	3.6582	49.0722	15.4096	10.8436	3.6582	49.0722	15.4096	2.65683	10.8436	-178.412	159.804	-26.062	113.069	-55.876	16.801	-10.337	15.766	2.59595	18.0002
2W_5pst	2W_5	2W_pst	2W	5	pst	14	26	20	45.535	147.783	93.0415	35.5942	216.608	298.259	248.516	25.9583	19	63	94	80.125	11.777	205.338	0	85.5202	62.7232	27.056	NA	NA	NA	NA	2.58643	18.352	10.8076	4.33805	2.58643	18.352	10.8076	1.86338	4.33805	-168.93	153.047	6.333	125.709	-52.265	25.651	-11.521	19.677	2.40105	18.9994
2W_5pst	2W_5	2W_pst	2W	5	pst	15	28	37	0.439903	393.148	186.984	121.567	61.8204	188.026	95.8919	32.5218	36	79	125	115.08	13.79	443.283	0	406.08	207.976	123.266	NA	NA	NA	NA	7.52934	16.3604	12.3133	1.88059	7.52934	16.3604	12.3133	2.12298	1.88059	-178.568	180	76.105	142.984	-28.904	29.197	-2.385	11.247	1.09162	36.0004
2W_6pre	2W_6	2W_pre	2W	6	pre	1	1	8	217.764	269.941	244.114	19.3048	0	100.675	46.6727	37.8367	8	111	115	113	2.828	115.032	0	113.392	60.1398	42.3937	NA	NA	NA	NA	10.7956	23.7118	16.4334	5.80272	10.7956	23.7118	14.8447	2.55944	5.4608	-76.433	-46.986	-62.785	11.099	-18.066	23.727	3.44	15.645	1.01446	6.99988
2W_6pre	2W_6	2W_pre	2W	6	pre	2	9	80	27.8299	337.882	177.258	109.314	0	259.165	141.436	77.15	80	82	116	92.111	9.055	788.945	0	321.046	222.805	93.1315	NA	NA	NA	NA	0.597868	17.4832	9.9868	3.14731	0.298934	17.4832	9.9828	1.72117	3.1593	-177.174	159.587	-4.323	81.507	-93.61	72.256	-1.31	29.401	2.45742	78.9988
2W_6pre	2W_6	2W_pre	2W	6	pre	4	12	20	0	98.9782	55.5938	30.2913	0	192.958	102.007	58.0952	19	66	87	76.75	9.5	221.058	0	216.862	111.036	65.1857	NA	NA	NA	NA	10.0538	17.5881	11.6344	1.98556	10.0538	17.5881	11.6344	2.00594	1.98556	100.327	140.77	117.329	10.92	-11.252	13.683	2.247	8.103	1.01935	19.0003
2W_6pre	2W_6	2W_pre	2W	6	pre	5	13	11	0	75.9833	42.7356	25.1385	191.958	298.934	242.949	34.3005	10	NA	NA	NA	NA	133.451	0	131.215	66.6393	42.3397	NA	NA	NA	NA	10.9636	17.1162	13.3451	2.05455	10.9636	17.1162	13.3451	2.30087	2.05455	36.34	75.406	54.691	10.094	-3.477	19.36	4.341	7.428	1.01704	10
2W_6pre	2W_6	2W_pre	2W	6	pre	6	14	8	11.4205	73.3889	42.7056	21.1833	7.60433	107.916	59.255	34.8213	7	NA	NA	NA	NA	118.071	0	117.909	60.0818	40.75	NA	NA	NA	NA	15.9655	19.6017	16.8673	1.22573	15.9655	19.6017	16.8673	2.90815	1.22573	116.676	126.248	121.741	3.27	-2.883	6.754	1.043	3.463	1.00137	7
2W_6pre	2W_6	2W_pre	2W	6	pre	7	15	18	0.752834	77.9828	35.1283	24.2097	0	258.174	128.988	78.3588	17	71	79	74.286	2.563	270.62	0	269.479	133.75	81.899	NA	NA	NA	NA	12.2293	22.4401	15.9185	2.18252	12.2293	22.4401	15.9185	2.74457	2.18252	-86.698	-66.678	-73.348	5.454	-15.133	7.616	-0.177	5.718	1.00424	17.0004
2W_6pre	2W_6	2W_pre	2W	6	pre	8	16	26	269.941	376.917	337.067	33.3357	0	298.934	156.005	87.1838	25	NA	NA	NA	NA	326.97	0	317.499	158.32	92.6096	NA	NA	NA	NA	10.2377	21.4453	13.0791	2.40847	10.2377	21.4453	13.0791	2.25502	2.40847	-93.475	-42.153	-69.687	14.505	-22.638	17.122	-0.64	8.527	1.02983	24.9994
2W_6pre	2W_6	2W_pre	2W	6	pre	9	17	38	123.001	308.167	197.733	53.8821	6.19864	291.968	167.173	76.0203	37	84	87	86	1.732	411.494	0	340.515	167.519	91.5469	NA	NA	NA	NA	3.54522	15.1877	11.1216	2.35448	3.54522	15.1877	11.1216	1.91751	2.35448	-168.987	179.073	-91.039	86.074	-20.925	90.669	10.556	26.535	1.20845	36.9997
2W_6pre	2W_6	2W_pre	2W	6	pre	10	18	12	287.937	398.786	339.369	37.6647	222.474	298.934	264.308	25.6724	11	80	90	86.6	4.45	139.769	0	134.661	62.1893	45.302	NA	NA	NA	NA	3.99912	17.8641	12.7062	3.83616	3.99912	17.8641	12.7062	2.19072	3.83616	-60.954	0	-31.396	18.088	-60.954	42.269	-2.943	26.231	1.03793	11.0001
2W_6pre	2W_6	2W_pre	2W	6	pre	11	22	31	161.055	340.925	229.003	55.5248	0	275.521	120.359	88.6745	31	NA	NA	NA	NA	372.7	0	321.04	166.645	100.078	NA	NA	NA	NA	5.22385	26.8821	12.4233	3.98912	5.22385	23.2189	11.9754	2.06472	2.92036	-136.881	-5.181	-61.316	33.481	-36.234	35.689	1.887	17.307	1.16091	30.0002
2W_6pre	2W_6	2W_pre	2W	6	pre	12	24	21	53.9881	187.399	114.303	43.4234	0	295.441	129.43	95.1991	20	58	102	83.643	12.774	329.884	0	324.167	181.458	104.514	NA	NA	NA	NA	9.35294	34.1695	16.4944	7.92426	9.35294	34.1695	16.4944	2.84386	7.92426	-128.558	-92.355	-113.08	11.424	-17.871	25.477	-1.129	12.147	1.01764	19.9998
2W_6pre	2W_6	2W_pre	2W	6	pre	13	25	8	372.918	398.912	385.816	9.5209	213.953	298.934	253.645	29.9904	7	NA	NA	NA	NA	90.2611	0	88.8684	47.1166	31.4191	NA	NA	NA	NA	7.99824	16.0805	12.8942	2.63542	7.99824	16.0805	12.8942	2.22313	2.63542	-90	-53.945	-74.374	11.091	-36.055	14.98	-2.684	17.878	1.01567	7.00016
2W_6pre	2W_6	2W_pre	2W	6	pre	14	26	5	381.916	398.912	390.495	8.05723	0	43.9903	21.9132	17.8131	4	NA	NA	NA	NA	48.8612	0	47.1596	23.7788	19.3197	NA	NA	NA	NA	9.68787	15.6875	12.2153	2.88537	9.68787	15.6875	12.2153	2.10609	2.88537	-130.937	-90	-108.401	17.097	-40.937	21.295	-4.342	32.531	1.03608	4
2W_6pre	2W_6	2W_pre	2W	6	pre	15	27	10	0	66.9853	33.8845	21.5463	0	131.971	70.0676	43.1205	9	NA	NA	NA	NA	149.027	0	147.997	70.6445	48.0824	NA	NA	NA	NA	14.9087	24.5816	16.5584	3.06633	14.9087	24.5816	16.5584	2.85489	3.06633	-71.079	-47.922	-62.731	6.888	-15.619	3.358	-2.895	7.069	1.00696	9.00012
2W_6pre	2W_6	2W_pre	2W	6	pre	16	28	22	149.967	200.956	178.281	15.1657	0	298.934	150.846	89.5693	21	NA	NA	NA	NA	304.166	0	303.251	152.561	90.808	NA	NA	NA	NA	12.8132	21.7232	14.4838	2.13353	12.8132	21.7232	14.4838	2.49721	2.13353	92.463	108.965	99.762	4.641	-7.419	5.131	0.389	3.432	1.00302	21.0004
2W_6pre	2W_6	2W_pre	2W	6	pre	17	29	6	0	53.9881	30.2363	20.6475	0	25.9943	13.522	11.2705	5	NA	NA	NA	NA	62.3693	0	59.9198	27.5299	23.2439	NA	NA	NA	NA	4.9989	17.8981	12.4743	4.81394	4.9989	17.8981	12.4743	2.15073	4.81394	131.196	180	158.761	18.258	-48.804	21.659	-3.146	31.236	1.04088	4.99984
2W_6pre	2W_6	2W_pre	2W	6	pre	18	30	24	40.5251	387.915	217.409	106.855	288.618	298.934	294.094	3.23429	23	56	82	74.471	6.404	349.528	0	347.391	176.96	106.858	NA	NA	NA	NA	10.7206	19.4187	15.1967	1.74462	10.7206	19.4187	15.1967	2.62011	1.74462	-9.462	19.59	0.12	6.616	-19.59	11.431	0.042	6.893	1.00615	23.0003
2W_6pre	2W_6	2W_pre	2W	6	pre	19	31	14	230.51	389.286	309.013	50.8438	15.2946	63.2021	37.5977	16.0955	13	NA	NA	NA	NA	167.761	0	165.847	84.3064	53.2483	NA	NA	NA	NA	11.9654	14.3618	12.9052	0.702845	11.9654	14.3618	12.9052	2.22503	0.702845	-176.222	-149.532	-163.344	8.964	-9.443	13.584	-1.136	7.654	1.01154	12.9995
2W_6pre	2W_6	2W_pre	2W	6	pre	20	33	22	231.555	398.912	303.209	49.827	175.961	297.634	218.447	41.2119	21	81	92	86.286	4.608	227.213	0	206.911	107.634	63.1841	NA	NA	NA	NA	9.103	14.7538	10.8196	1.21973	9.103	14.7538	10.8196	1.86545	1.21973	-65.262	-2.433	-36.109	24.887	-24.058	19.022	2.428	10.927	1.09812	21.0001
2W_6pre	2W_6	2W_pre	2W	6	pre	21	34	13	321.929	398.912	347.44	24.2617	214.953	298.934	242.151	27.301	14	NA	NA	NA	NA	150.194	0	113.927	60.2297	32.7968	NA	NA	NA	NA	3.22829	26.8321	12.5162	6.22163	3.22829	18.9518	11.0256	1.90096	4.33705	57.439	176.906	126.04	41.318	-64.879	25.359	-6.552	29.584	1.31834	11.9999
2W_6pre	2W_6	2W_pre	2W	6	pre	22	37	34	0	398.912	200.733	119.816	196.957	240.947	219.462	13.2231	33	90	105	99.25	4.372	408.293	0	401.331	201.905	120.499	NA	NA	NA	NA	6.52256	20.9264	12.3723	2.2635	6.52256	20.9264	12.3723	2.13315	2.2635	-23.962	20.41	-6.342	10.725	-16.965	20.41	-0.164	9.219	1.01735	33.0006
2W_6pre	2W_6	2W_pre	2W	6	pre	23	38	20	70.4995	130.397	90.685	18.6019	7.7283	283.961	145.822	85.0983	19	NA	NA	NA	NA	292.372	0	278.452	139.433	85.0403	NA	NA	NA	NA	12.8692	18.222	15.3876	1.00378	12.8692	18.222	15.3876	2.65304	1.00378	-108.171	-60.835	-83.22	18.231	-5.264	19.764	1.95	5.725	1.04999	19.0005
2W_6pre	2W_6	2W_pre	2W	6	pre	24	43	40	0.125972	395.967	173.106	114.072	211.847	288.565	244.213	26.6341	39	60	88	73.857	7.97	450.823	0	396.756	175.849	116.186	NA	NA	NA	NA	1.76661	28.5477	11.5595	5.85071	1.76661	28.5477	11.5595	1.99301	5.85071	-174.289	53.576	1.134	42.466	-54.164	133.336	8.73	33.041	1.13627	39.0003
2W_6pre	2W_6	2W_pre	2W	6	pre	25	44	43	9.9978	101.354	63.84	22.593	0	263.361	129.373	76.1532	42	71	84	79	7	328.776	0	265.471	143.479	73.0539	NA	NA	NA	NA	3.28728	11.4155	7.82828	1.89658	3.28728	11.4155	7.82828	1.3497	1.89658	15.932	148.57	83.405	37.352	-32.174	52.74	1.635	19.194	1.23846	41.9985
2W_6pre	2W_6	2W_pre	2W	6	pre	26	45	28	156.965	287.299	217.002	40.2062	0	298.259	148.948	91.1719	27	77	89	84.167	4.446	327.109	0	325.493	165.065	99.5871	NA	NA	NA	NA	0.99978	21.2173	12.1153	3.02833	0.99978	21.2173	12.1153	2.08885	3.02833	-120.451	180	-102.766	56.681	-73.955	6.498	-2.339	14.815	1.00496	26.9996
2W_6pre	2W_6	2W_pre	2W	6	pre	27	46	20	307.743	375.917	332.518	19.5347	0	289.698	141.827	91.3689	19	NA	NA	NA	NA	304.786	0	297.612	150.216	92.9545	NA	NA	NA	NA	14.2649	17.5111	16.0415	0.718842	14.2649	17.5111	16.0415	2.76577	0.718842	-94.694	-57.791	-76.77	12.707	-9.537	9.71	-0.073	5.212	1.02411	18.9999
2W_6pre	2W_6	2W_pre	2W	6	pre	28	49	20	184.959	237.506	209.35	18.346	0	289.491	142.115	91.071	19	76	80	78	2.828	295.491	0	294.221	150.068	92.8556	NA	NA	NA	NA	12.8722	16.4644	15.5526	0.956789	12.8722	16.4644	15.5526	2.68148	0.956789	-107.267	-90	-100.13	5.503	-13.71	7.359	-0.105	4.712	1.00432	18.9995
2W_6pre	2W_6	2W_pre	2W	6	pre	29	51	33	106.609	239.947	157.16	36.8089	0	298.934	133.492	91.7568	32	91	92	91.5	0.707	398.547	0	300.976	177.092	89.5263	NA	NA	NA	NA	9.20597	19.7157	12.4543	1.94957	9.20597	19.7157	12.4543	2.14729	1.94957	-141.339	-8.896	-81.65	41.804	-21.167	30.627	3.049	12.428	1.32418	32.0009
2W_6pre	2W_6	2W_pre	2W	6	pre	30	52	16	260.402	398.472	319.576	50.6449	162.659	298.934	225.07	37.3448	16	85	91	88.667	3.215	280.815	0	168.078	100.51	51.6766	NA	NA	NA	NA	10.2747	44.2793	18.7209	9.65987	10.2747	44.2793	17.8361	3.07519	9.49791	-91.312	76.402	-19.655	60.071	-21.607	82.6	8.42	26.748	1.67074	15.0001
2W_6pre	2W_6	2W_pre	2W	6	pre	31	53	23	26.1193	129.971	74.0237	38.8515	226.858	298.934	258.967	23.1969	22	63	87	74.667	6.807	198.746	0	102.556	67.3832	32.7038	NA	NA	NA	NA	4.41603	13.2041	9.03401	2.20851	4.41603	13.2041	9.03401	1.55759	2.20851	-98.531	95.444	-4.609	62.633	-15.275	54.569	7.954	19.164	1.93792	21.9998
2W_6pre	2W_6	2W_pre	2W	6	pre	32	54	25	0	279.157	119.131	77.035	137.97	294.502	205.712	43.1645	24	74	96	88.2	7.269	327.622	0	320.048	183.068	88.1756	NA	NA	NA	NA	5.99668	36.361	13.651	6.66853	5.99668	36.361	13.651	2.35362	6.66853	-173.262	-128.802	-150.875	13.633	-25.016	24.775	0.399	13.348	1.02367	23.9999
2W_6pre	2W_6	2W_pre	2W	6	pre	33	55	22	59.3149	151.386	107.577	29.9604	5.13687	297.634	170.288	91.1169	21	69	112	80.182	12.632	309.054	0	306.645	134.707	95.8619	NA	NA	NA	NA	8.35616	29.3665	14.7168	6.15665	8.35616	29.3665	14.7168	2.53737	6.15665	-122.196	-95.013	-107.262	7.203	-17.725	19.201	0.473	9.541	1.00786	21.0001
2W_6pre	2W_6	2W_pre	2W	6	pre	34	56	14	184.959	397.22	291.679	72.1241	0	74.0337	46.4488	24.4086	13	112	114	113	1	228.747	0	224.802	109.256	75.8793	NA	NA	NA	NA	11.5875	42.2577	17.5961	8.28918	11.5875	42.2577	17.5961	3.03382	8.28918	-177.138	-133.958	-159.894	12.094	-9.544	16.062	3.598	6.694	1.01755	12.9998
2W_6pre	2W_6	2W_pre	2W	6	pre	35	57	4	96.8947	140.424	120.382	19.3098	4.19808	60.2537	35.3572	24.6146	3	109	111	110.25	0.957	71.0884	0	70.9734	39.0324	31.2641	NA	NA	NA	NA	14.9177	29.0976	23.6958	7.66931	14.9177	29.0976	23.6958	4.08548	7.66931	48.752	55.968	51.895	3.697	-7.216	2.213	-2.502	6.667	1.00162	3.00004
2W_6pst	2W_6	2W_pst	2W	6	pst	1	1	13	172.367	222.099	195.185	16.7503	174.174	293.562	231.078	38.8944	12	76	97	86.333	6.964	135.439	0	129.333	63.1671	41.9938	NA	NA	NA	NA	8.47813	14.7817	11.2865	1.78161	8.47813	14.7817	11.2865	1.94595	1.78161	90	143.493	112.49	18.036	-32.148	25.533	1.779	16.285	1.04722	12.0001
2W_6pst	2W_6	2W_pst	2W	6	pst	2	5	60	137.97	398.912	263.621	74.7855	0	144.764	82.3749	49.905	59	108	122	114.28	4.108	336.107	0	297.063	149.316	87.3818	NA	NA	NA	NA	0	15.1707	5.69675	2.33449	0	15.1707	5.69675	0.982198	2.33449	-177.635	180	-87.761	119.975	-57.672	178.472	3.103	31.551	1.13143	58.9998
2W_6pst	2W_6	2W_pst	2W	6	pst	3	7	33	217.648	398.912	271.831	54.9789	0	258.877	156.44	80.6203	32	97	109	103.8	4.55	368.678	0	309.735	166.38	89.6983	NA	NA	NA	NA	7.57233	20.1306	11.5215	2.39447	7.57233	20.1306	11.5215	1.98646	2.39447	-172.714	176.499	-100.199	78.081	-21.194	39.272	2.943	13.094	1.1903	31.9992
2W_6pst	2W_6	2W_pst	2W	6	pst	4	10	39	11.1785	298.819	164.344	92.8586	156.555	283.3	191.301	36.468	38	91	104	96.857	4.018	360.293	0	301.864	165.304	91.3269	NA	NA	NA	NA	3.08432	13.3341	9.48091	2.40347	3.08432	13.3341	9.48091	1.63464	2.40347	-177.222	180	-49.024	145.608	-28.679	17.78	-2.417	12.796	1.19356	38.0019
2W_6pst	2W_6	2W_pst	2W	6	pst	5	12	7	0	55.9877	24.7875	21.2813	0	44.9901	24.1997	15.6246	6	NA	NA	NA	NA	74.5226	0	71.8242	32.6358	25.9913	NA	NA	NA	NA	4.9989	19.3088	12.4203	5.25484	4.9989	19.3088	12.4203	2.14143	5.25484	-90	-25.19	-44.242	23.812	-22.423	58.451	8.477	30.746	1.03757	6.00008
2W_6pst	2W_6	2W_pst	2W	6	pst	6	13	9	277.939	385.358	331.921	37.0538	0	55.3968	30.4463	17.997	8	NA	NA	NA	NA	121.692	0	120.862	62.0843	41.01	NA	NA	NA	NA	13.623	18.5639	15.2117	1.46568	13.623	18.5639	15.2117	2.6227	1.46568	22.798	42.842	26.828	6.617	-15.881	1.665	-2.424	6.1	1.00687	7.99993
2W_6pst	2W_6	2W_pst	2W	6	pst	7	14	15	195.957	290.936	228.026	29.0236	0	17.4742	3.51623	6.28462	15	NA	NA	NA	NA	143.935	0	94.9791	33.2637	28.4857	NA	NA	NA	NA	5.99468	25.9943	10.2807	5.27984	5.99468	13.9969	9.35294	1.61258	2.91936	-162.318	122.734	-12.033	68.545	0	75.185	27.692	32.567	1.51544	14.0005
2W_6pst	2W_6	2W_pst	2W	6	pst	8	15	7	0	58.987	29.7075	21.6182	0	0	0	0	6	NA	NA	NA	NA	58.987	0	58.987	29.7075	21.6182	NA	NA	NA	NA	7.99824	12.9971	9.83084	1.72162	7.99824	12.9971	9.83084	1.69497	1.72162	0	0	0	0	0	0	0	0	1	6.0002
2W_6pst	2W_6	2W_pst	2W	6	pst	9	16	33	0.125972	283.938	157.851	93.3825	0	154.83	83.6476	36.369	32	81	89	84.667	3.724	416.526	0	323.297	157.426	89.9762	NA	NA	NA	NA	9.59989	17.1562	13.0161	1.71662	9.59989	17.1562	13.0161	2.24416	1.71662	-168.848	178.773	77.885	117.727	-29.745	29.374	1.706	15.701	1.28837	32.0008
2W_6pst	2W_6	2W_pst	2W	6	pst	10	17	56	74.9835	380.916	169.081	95.557	0	60.0818	30.4263	16.1474	56	NA	NA	NA	NA	439.527	0	305.933	102.832	92.6436	NA	NA	NA	NA	0.869809	21.1673	7.99124	4.43302	0.869809	19.8816	7.79928	1.3447	4.06411	-173.384	173.349	-10.486	67.894	-57.039	143.502	5.62	31.419	1.43668	55.0011
2W_6pst	2W_6	2W_pst	2W	6	pst	11	18	31	262.942	374.799	319.698	32.6138	0	224.453	113.043	55.4628	30	NA	NA	NA	NA	282.37	0	250.781	126.848	63.609	NA	NA	NA	NA	1.8316	16.7443	9.41193	3.71218	1.8316	16.7443	9.41193	1.62275	3.71218	-55.106	91.564	54.888	36.089	-146.67	45.175	-0.402	33.882	1.12596	30.0013
2W_6pst	2W_6	2W_pst	2W	6	pst	12	20	46	34.6794	398.912	218.734	101.334	22.9939	181.265	90.848	60.6587	46	NA	NA	NA	NA	473.539	0	374.204	197.094	108.825	NA	NA	NA	NA	0.367919	25.7213	10.5227	4.22007	0.367919	14.9977	10.2377	1.76513	3.54922	-92.189	131.231	-11.646	41.584	-136.821	140.17	-0.158	32.861	1.26546	45.0017
2W_6pst	2W_6	2W_pst	2W	6	pst	13	22	54	0	398.912	184.518	123.559	0	178.961	95.1001	43.4704	60	63	113	94.818	19.405	511.535	0	423.578	198.425	124.641	NA	NA	NA	NA	4.49401	21.9542	9.65188	2.99334	2.30149	15.5166	9.04201	1.55897	2.62742	-36.582	120.946	23.77	33.312	-117.142	79.601	-1.671	35.707	1.20765	52.9985
2W_6pst	2W_6	2W_pst	2W	6	pst	14	24	30	0	398.912	197.878	119.118	22.9949	121.973	67.1832	31.841	29	81	92	86	5.568	414.466	0	411.009	208.392	123.255	NA	NA	NA	NA	11.8674	18.9958	14.2919	1.60665	11.8674	18.9958	14.2919	2.46411	1.60665	-178.321	179.642	-141.21	88.804	-17.403	14.43	-0.291	6.314	1.00841	29.0001
2W_6pst	2W_6	2W_pst	2W	6	pst	15	27	46	77.478	217.802	155.407	39.4243	0	298.573	144.928	83.7936	45	69	103	88.15	10.584	383.477	0	304.839	173.732	89.7852	NA	NA	NA	NA	5.0119	12.3613	8.52212	1.3787	5.0119	12.3613	8.52212	1.46933	1.3787	-164.674	-28.424	-79.708	39.227	-43.009	23.633	-1.422	14.162	1.25796	44.9978
2W_6pst	2W_6	2W_pst	2W	6	pst	16	28	21	285.937	398.912	345.25	38.5935	0	228.95	110.346	65.7615	21	NA	NA	NA	NA	262.007	0	255.306	125.454	75.9423	NA	NA	NA	NA	11.1555	21.9952	13.1001	2.75839	10.9976	18.4699	12.5502	2.16383	1.8326	40.63	90	62.79	12.461	-23.787	19.081	0.826	10.224	1.02625	20.0004
2W_6pst	2W_6	2W_pst	2W	6	pst	17	29	33	196.481	370.918	293.117	53.3543	179.747	298.934	238.618	33.4996	32	77	87	82.4	4.45	326.767	0	174.511	108.082	43.7734	NA	NA	NA	NA	4.14809	17.2462	10.2118	2.43146	4.14809	17.2462	10.2118	1.76065	2.43146	-178.855	166.649	18.278	130.239	-70.207	49.517	-4.365	22.943	1.87248	31.9991
2W_6pst	2W_6	2W_pst	2W	6	pst	19	32	45	5.76373	387.915	173.153	122.023	0	177.691	113.284	43.7334	44	81	101	91.727	7.708	512.863	0	400.664	171.708	123.92	NA	NA	NA	NA	3.1593	19.0648	11.6564	3.95513	3.1593	19.0648	11.6564	2.00973	3.95513	-123.852	166.373	-12.665	47.414	-50.933	98.034	8.239	28.123	1.28003	43.9983
2W_6pst	2W_6	2W_pst	2W	6	pst	20	33	4	0	23.9947	10.1358	12.0923	0	15.1937	9.29695	6.95147	3	NA	NA	NA	NA	39.5113	0	25.2924	12.3343	11.4425	NA	NA	NA	NA	5.99868	16.9203	13.1701	6.21263	5.99868	16.9203	13.1701	2.27071	6.21263	-63.893	90	10.081	77.119	-85.864	-68.029	-76.947	12.611	1.56218	3.00008
2W_6pst	2W_6	2W_pst	2W	6	pst	21	34	28	60.9866	398.912	203.032	110.455	0	142.543	109.551	43.3285	27	NA	NA	NA	NA	414.686	0	364.255	185.478	108.497	NA	NA	NA	NA	13.8	17.2802	15.3586	0.686849	13.8	17.2802	15.3586	2.64804	0.686849	-5.307	87.928	23.128	29.595	-25.636	6.349	-3.545	7.24	1.13845	27.0002
2W_6pst	2W_6	2W_pst	2W	6	pst	22	35	6	0	39.9912	22.6	14.4758	0	15.6236	7.06145	7.87527	5	NA	NA	NA	NA	57.2884	0	39.9912	24.3136	15.3286	NA	NA	NA	NA	6.14865	16.9163	11.4575	4.75195	6.14865	16.9163	11.4575	1.97543	4.75195	-67.454	52.57	4.531	45.888	-70.296	52.57	-16.864	51.322	1.43253	5.00009
2W_6pst	2W_6	2W_pst	2W	6	pst	24	38	10	287.937	397.22	346.001	37.5307	235.313	298.934	270.753	19.7377	9	72	90	79.5	6.535	133.288	0	126.453	62.7172	41.6898	NA	NA	NA	NA	12.3133	19.1438	14.8097	2.2935	12.3133	19.1438	14.8097	2.5534	2.2935	131.82	177.91	150.549	19.483	-46.067	22.352	-0.054	21.708	1.05405	9
2W_6pst	2W_6	2W_pst	2W	6	pst	26	41	9	168.963	253.625	207.38	29.7714	0	60.7146	35.4482	20.4825	8	NA	NA	NA	NA	107.708	0	104.182	52.6894	35.4512	NA	NA	NA	NA	13.1181	13.9449	13.463	0.297934	13.1181	13.9449	13.463	2.32121	0.297934	20.566	59.745	35.652	15.679	-14.191	1.634	-5.597	5.723	1.03385	8.0003
2W_6pst	2W_6	2W_pst	2W	6	pst	27	43	49	0	276.939	173.009	71.8952	0	216.924	147.029	68.7599	49	91	98	95.375	3.021	473.831	0	343.937	182.458	94.9041	NA	NA	NA	NA	3.76617	17.7851	9.87183	2.64442	3.76617	15.9795	9.68587	1.66998	2.37648	-178.482	179.43	40.95	133.941	-108.629	35.838	-6.218	31.302	1.37767	47.9983
2W_6pst	2W_6	2W_pst	2W	6	pst	28	44	53	0	96.8497	58.5171	33.1277	82.9817	298.934	171.91	69.3767	52	79	109	93.778	7	324.147	0	205.52	96.5678	63.735	NA	NA	NA	NA	0.616864	15.1447	6.23363	2.76039	0.616864	15.1447	6.23363	1.07476	2.76039	-171.08	179.197	42.716	79.751	-162.624	84.401	-4.822	36.995	1.5772	51.9997
2W_6pst	2W_6	2W_pst	2W	6	pst	29	45	14	0.752834	98.7733	52.9174	32.5848	177.691	297.634	237.551	38.3976	13	73	84	78.857	3.439	158.19	0	154.901	75.7773	50.045	NA	NA	NA	NA	8.13021	13.9669	12.1683	1.54066	8.13021	13.9669	12.1683	2.09799	1.54066	-151.699	-105.642	-128.379	12.488	-16.947	14.026	-2.674	10.356	1.02123	13.0002
2W_6pst	2W_6	2W_pst	2W	6	pst	30	46	35	2.94535	140.969	52.4735	40.5551	61.1935	298.934	163.784	78.3977	34	70	92	87	7.136	347.524	0	252.235	98.8093	78.7847	NA	NA	NA	NA	3.98612	17.7101	10.2218	2.7334	3.98612	17.7101	10.2218	1.76237	2.7334	-152.103	135	42.848	59.741	-72.897	40.117	-8.595	26.528	1.37777	33.9984
2W_6pst	2W_6	2W_pst	2W	6	pst	31	47	18	1.06577	64.3248	36.5929	21.7722	194.289	297.634	244.256	33.9285	18	66	89	77.5	6.176	171.717	0	103.361	65.7605	35.5232	NA	NA	NA	NA	6.89648	20.0446	10.1008	3.11831	6.89648	12.7742	9.51191	1.63998	1.78061	-168.69	-33.179	-88.165	53.284	-31.888	14.433	-6.525	13.098	1.66133	17.0004
2W_7pre	2W_7	2W_pre	2W	7	pre	1	1	11	0	52.9883	26.1233	17.3692	184.959	298.934	239.57	37.5927	10	NA	NA	NA	NA	129.493	0	125.69	60.6906	41.1639	NA	NA	NA	NA	9.9978	16.3414	12.9492	1.94157	9.9978	16.3414	12.9492	2.23261	1.94157	39.86	90	66.191	14.743	-50.14	17.227	-2.36	21.071	1.03025	10.0001
2W_7pre	2W_7	2W_pre	2W	7	pre	2	2	19	0	57.4054	28.4167	18.5629	11.3485	287.937	149.772	86.289	18	NA	NA	NA	NA	285.049	0	282.483	141.447	88.2276	NA	NA	NA	NA	14.6538	18.261	15.8365	0.882806	14.6538	18.261	15.8365	2.73043	0.882806	90	122.276	101.51	7.702	-16.984	15.07	-0.969	7.724	1.00909	17.9995
2W_7pre	2W_7	2W_pre	2W	7	pre	3	3	30	41.9908	131.971	96.4518	25.9893	0	298.934	155.934	88.2846	29	NA	NA	NA	NA	319.025	0	312.183	153.424	91.3319	NA	NA	NA	NA	8.71708	17.1862	11.0006	1.72562	8.71708	17.1862	11.0006	1.89665	1.72562	-89.661	-44.913	-72.731	12.218	-16.132	35.535	0.078	8.902	1.02191	29.0007
2W_7pre	2W_7	2W_pre	2W	7	pre	4	4	11	10.0258	85.9811	52.2725	25.1895	230.197	298.934	262.719	19.4077	10	NA	NA	NA	NA	106.438	0	102.44	53.4092	31.626	NA	NA	NA	NA	2.54244	16.5224	10.6437	3.95613	2.54244	16.5224	10.6437	1.83511	3.95613	21.049	73.838	39.111	15.433	-10.486	24.938	3.141	12.235	1.03902	10.0001
2W_7pre	2W_7	2W_pre	2W	7	pre	5	6	29	64.9857	288.513	167.527	79.9614	0	295.014	140.778	80.0754	28	NA	NA	NA	NA	406.039	0	370.132	197.221	110.992	NA	NA	NA	NA	10.1718	22.2081	14.5018	2.2665	10.1718	22.2081	14.5018	2.50031	2.2665	-169.108	-72.081	-126.64	25.552	-28.817	26.892	0.13	14.594	1.09701	27.9992
2W_7pre	2W_7	2W_pre	2W	7	pre	6	7	37	28.9936	398.912	206.194	111.277	100.978	298.934	192.635	53.7782	36	NA	NA	NA	NA	443.717	0	419.555	213.565	123.304	NA	NA	NA	NA	10.0788	19.0818	12.3253	1.59165	10.0788	19.0818	12.3253	2.12505	1.59165	-179.074	177.962	121.855	92.059	-37.61	26.318	-1.032	16.534	1.05759	36.0006
2W_7pre	2W_7	2W_pre	2W	7	pre	7	8	26	64.9857	160.45	122.399	33.3727	0	297.321	142.463	93.1125	25	78	82	80.5	1.915	321.497	0	312.18	153.823	98.5463	NA	NA	NA	NA	1.99956	20.4895	12.8602	2.89336	1.99956	20.4895	12.8602	2.21727	2.89336	0	103.762	69.751	19.495	-14.456	74.953	3.001	17.284	1.02984	24.9995
2W_7pre	2W_7	2W_pre	2W	7	pre	8	9	4	354.922	398.912	373.536	18.9538	273.94	298.934	284.408	10.8396	3	NA	NA	NA	NA	53.1173	0	50.5949	27.6599	21.4803	NA	NA	NA	NA	13.2711	23.6188	17.7061	5.32983	13.2711	23.6188	17.7061	3.05278	5.32983	126.082	167.773	147.547	20.873	-22.704	-18.987	-20.846	2.628	1.04986	2.99994
2W_7pre	2W_7	2W_pre	2W	7	pre	9	11	44	0	389.397	200.276	117.234	211.86	260.5	238.668	14.3119	45	62	64	63	1.414	420.821	0	389.407	202.037	117.47	NA	NA	NA	NA	5.58677	23.7168	9.78685	2.83538	5.58677	17.1882	9.41893	1.62395	1.8336	-48.225	43.024	-0.677	23.098	-22.311	21.75	-1.192	12.233	1.08067	42.9987
2W_7pre	2W_7	2W_pre	2W	7	pre	10	13	15	218.952	368.828	288.981	50.9478	254.208	298.934	270.666	13.817	14	66	68	67	1.414	174.891	0	150.349	77.9388	48.8752	NA	NA	NA	NA	9.93081	14.8847	12.4923	1.3607	9.93081	14.8847	12.4923	2.15384	1.3607	-57.37	45.446	-6.525	32.843	0.163	15.501	7.909	4.8	1.16323	13.9999
2W_7pre	2W_7	2W_pre	2W	7	pre	11	14	13	0	14.2189	7.29539	4.77695	200.866	279.47	241.529	27.0291	12	58	74	65.769	4.885	85.0873	0	78.6077	39.3653	26.3002	NA	NA	NA	NA	4.65598	10.4527	7.09044	1.88858	4.65598	10.4527	7.09044	1.22249	1.88858	-126.87	-51.746	-88.065	25.208	-21.448	16.645	-5.264	12.893	1.08243	12.0003
2W_7pst	2W_7	2W_pst	2W	7	pst	1	1	11	131.652	245.946	194.776	40.855	166.902	298.934	221.283	44.8311	10	NA	NA	NA	NA	189.046	0	174.63	84.0505	59.5339	NA	NA	NA	NA	10.7466	27.6379	18.9048	6.10166	10.7466	27.6379	18.9048	3.25946	6.10166	5.514	76.451	43.643	25.403	-42.011	25.522	7.715	21.119	1.08256	9.99989
2W_7pst	2W_7	2W_pst	2W	7	pst	2	2	24	0	318.046	157.041	93.4644	39.9912	136.957	89.1204	28.3168	23	NA	NA	NA	NA	338.13	0	332.5	168.01	97.5725	NA	NA	NA	NA	10.0398	26.0283	14.7018	3.6522	10.0398	26.0283	14.7018	2.53479	3.6522	-176.975	178.782	-146.797	71.669	-31.774	24.773	-0.528	11.5	1.01693	22.9993
2W_7pst	2W_7	2W_pst	2W	7	pst	3	3	29	249.945	398.912	354.566	46.6667	66.9853	298.934	195.902	82.3699	28	NA	NA	NA	NA	327.722	0	275.126	150.876	86.6139	NA	NA	NA	NA	0.99978	25.1395	11.7044	5.62476	0.99978	25.1395	11.7044	2.018	5.62476	-90	180	-52.436	54.878	-40.384	111.143	3.333	27.674	1.19117	27.9998
2W_7pst	2W_7	2W_pst	2W	7	pst	4	4	13	17.996	81.863	59.137	22.676	271.64	298.934	284.112	9.49791	12	49	66	57.667	6.218	96.2728	0	58.2292	28.1438	17.2942	NA	NA	NA	NA	4.65598	11.0746	8.02223	1.99656	4.65598	11.0746	8.02223	1.38314	1.99656	-147.529	172.511	53.217	128.338	-53.13	0.991	-14.394	17.862	1.65334	12.0007
2W_7pst	2W_7	2W_pst	2W	7	pst	5	5	11	0	102.977	53.2833	34.1205	200.956	298.934	253.517	33.3647	10	NA	NA	NA	NA	146.089	0	142.141	67.5801	47.3186	NA	NA	NA	NA	9.9978	18.199	14.6088	2.44246	9.9978	18.199	14.6088	2.51876	2.44246	-145.248	180	-102.384	99.46	-9.163	57.59	5.185	20.842	1.02778	10.0001
2W_7pst	2W_7	2W_pst	2W	7	pst	6	6	10	0	80.3063	35.3472	26.6691	10.7726	99.978	50.3379	30.1404	9	NA	NA	NA	NA	130.012	0	120.029	61.4365	39.3953	NA	NA	NA	NA	12.3293	18.164	14.4458	1.60065	12.3293	18.164	14.4458	2.49066	1.60065	-81.555	-19.928	-48.934	24.57	-41.493	23.976	-1.025	22.942	1.08318	9
2W_7pst	2W_7	2W_pst	2W	7	pst	7	7	27	0	94.6012	49.0872	33.0547	31.993	291.871	142.891	81.803	26	NA	NA	NA	NA	308.19	0	271.459	121.857	87.3928	NA	NA	NA	NA	0.99978	18.17	11.8534	3.13231	0.99978	18.17	11.8534	2.04369	3.13231	-90	110.831	67.61	41.621	-180	85.865	0.559	44.807	1.13531	26.0002
2W_8pre	2W_8	2W_pre	2W	8	pre	1	1	10	35.9921	94.3112	76.7051	22.2171	201.587	296.254	244.345	30.7162	9	NA	NA	NA	NA	122.505	0	110.985	59.6749	36.7889	NA	NA	NA	NA	9.11699	21.5882	13.612	4.50901	9.11699	21.5882	13.612	2.3469	4.50901	26.425	93.859	62.217	24.751	-18.652	34.272	5.298	15.601	1.1038	8.99978
2W_8pre	2W_8	2W_pre	2W	8	pre	2	2	52	62.1663	371.918	187.493	112.303	0	298.934	159.244	72.0851	51	NA	NA	NA	NA	576.42	0	398.12	195.71	104.387	NA	NA	NA	NA	3.99912	16.9543	11.3025	1.92958	3.99912	16.9543	11.3025	1.94871	1.92958	-18.447	180	51.936	50.551	-74.542	22.709	-1.999	16.558	1.44785	50.9993
2W_8pre	2W_8	2W_pre	2W	8	pre	3	3	19	306.932	366.977	343.685	21.0514	0	242.731	119.572	75.4464	18	NA	NA	NA	NA	252.344	0	250.047	125.155	78.2228	NA	NA	NA	NA	13.1541	14.6658	14.0189	0.448901	13.1541	14.6658	14.0189	2.41705	0.448901	66.699	92.058	76.079	7.909	-5.948	11.749	0.655	4.274	1.00919	18.0003
2W_8pre	2W_8	2W_pre	2W	8	pre	4	4	18	224.951	398.912	292.608	59.6109	0	89.9802	55.2109	25.8493	17	NA	NA	NA	NA	215.558	0	195.855	89.9702	61.0346	NA	NA	NA	NA	1.91358	28.5467	12.6802	7.2534	1.91358	28.5467	12.6802	2.18624	7.2534	0.035	90	36.492	27.05	-27.972	81.892	0.447	24.196	1.1006	16.9995
2W_8pre	2W_8	2W_pre	2W	8	pre	5	5	27	118.974	398.912	255.166	90.6231	0	132.659	81.0332	41.7258	26	NA	NA	NA	NA	329.425	0	306.162	151.138	98.0044	NA	NA	NA	NA	7.40237	32.1809	12.6702	4.67797	7.40237	32.1809	12.6702	2.18452	4.67797	-179.773	163.336	-116.002	102.555	-30.837	36.351	2.27	16.593	1.07598	25.9999
2W_8pre	2W_8	2W_pre	2W	8	pre	6	7	30	301.15	398.912	340.339	26.7671	125.972	298.934	216.302	55.7947	29	NA	NA	NA	NA	273.831	0	194.508	88.8524	60.6856	NA	NA	NA	NA	1.99956	17.8561	9.44292	4.37904	1.99956	17.8561	9.44292	1.62809	4.37904	-125.261	180	-51.973	61.149	-99.001	180	12.472	66.013	1.40781	28.9985
2W_8pst	2W_8	2W_pst	2W	8	pst	1	1	8	332.165	398.912	359.293	23.1439	222.951	251.672	233.587	10.2807	7	NA	NA	NA	NA	76.5831	0	72.665	33.0787	24.6106	NA	NA	NA	NA	7.92326	18.372	10.9406	3.41325	7.92326	18.372	10.9406	1.88631	3.41325	-56.848	-4.981	-26.684	20.261	1.849	22.664	8.645	7.222	1.05392	6.99991
2W_8pst	2W_8	2W_pst	2W	8	pst	2	2	44	233.114	396.913	276.196	44.3172	0	298.934	135.509	90.3421	43	NA	NA	NA	NA	448.326	0	326.769	167.84	93.5884	NA	NA	NA	NA	5.54078	20.1856	10.4257	2.76739	5.54078	20.1856	10.4257	1.79754	2.76739	-156.617	8.4	-67.868	45.521	-50.294	101.456	2.231	31.872	1.372	43.002
2W_8pst	2W_8	2W_pst	2W	8	pst	3	3	53	0	395.729	212.236	104.051	180.656	274.951	220.256	31.62	52	NA	NA	NA	NA	479.189	0	398.135	192.084	105.003	NA	NA	NA	NA	1.04677	16.5883	9.21497	2.64542	1.04677	16.5883	9.21497	1.58879	2.64542	-179.59	179.488	33.492	154.139	-135.49	135.979	-0.117	31.068	1.20358	52.0011
2W_8pst	2W_8	2W_pst	2W	8	pst	4	4	68	238.259	398.912	320.527	47.9385	0	285.937	142.303	84.5204	67	NA	NA	NA	NA	407.333	0	326.187	163.043	96.3398	NA	NA	NA	NA	0.99978	13.591	6.07966	1.69763	0.99978	13.591	6.07966	1.04822	1.69763	13.212	180	63.406	37.566	-80.37	74.844	-1.364	21.111	1.24877	66.9993
2W_8pst	2W_8	2W_pst	2W	8	pst	5	5	29	35.2322	385.869	208.275	107.708	168.855	207.769	191.529	11.5575	28	NA	NA	NA	NA	358.546	0	351.491	173.493	107.594	NA	NA	NA	NA	11.9824	13.81	12.8052	0.548879	11.9824	13.81	12.8052	2.20779	0.548879	-20.118	23.771	-3.789	11.727	-16.385	12.8	-1.59	8.998	1.02007	28.0001
2W_8pst	2W_8	2W_pst	2W	8	pst	6	6	35	0	109.986	65.9655	33.0887	57.0874	178.753	110.39	44.1123	34	NA	NA	NA	NA	302.874	0	147.592	101.75	39.5323	NA	NA	NA	NA	3.97013	17.7261	8.90804	2.76139	3.97013	17.7261	8.90804	1.53587	2.76139	-165.984	167.467	-29.941	104.729	-62.3	58.783	-6.12	21.5	2.05211	34.0001
2W_9pre	2W_9	2W_pre	2W	9	pre	1	1	26	256.943	363.92	314.304	32.4119	0	298.934	148.61	89.4193	25	NA	NA	NA	NA	318.851	0	317.499	160.933	95.0481	NA	NA	NA	NA	11.0436	18.5939	12.7542	1.49967	11.0436	18.5939	12.7542	2.199	1.49967	-77.991	-59.353	-70.106	5.342	-5.95	12.431	0.151	4.617	1.00426	24.9997
2W_9pre	2W_9	2W_pre	2W	9	pre	2	2	10	278.939	398.912	334.812	39.2054	0	47.9894	24.4096	16.5684	9	NA	NA	NA	NA	132.373	0	129.216	68.354	42.4647	NA	NA	NA	NA	10.9976	22.1561	14.7078	3.43724	10.9976	22.1561	14.7078	2.53582	3.43724	-166.903	180	-119.055	112.612	-47.875	25.812	-1.637	22.212	1.02443	9.0002
2W_9pre	2W_9	2W_pre	2W	9	pre	3	3	34	103.151	199.702	159.082	28.5007	11.3515	286.498	151.091	86.9719	33	NA	NA	NA	NA	362.656	0	284.88	138.574	89.1064	NA	NA	NA	NA	3.1943	15.0367	10.9896	2.91836	3.1943	15.0367	10.9896	1.89476	2.91836	-168.099	-15.168	-106.794	39.209	-72.548	82.407	1.34	43.04	1.27301	33
2W_9pre	2W_9	2W_pre	2W	9	pre	4	4	20	22.9949	96.9787	57.8343	22.71	0	298.934	151.119	92.8166	19	65	65	65	NA	308.344	0	307.953	155.093	95.538	NA	NA	NA	NA	14.3478	18.6879	16.2284	1.09976	14.3478	18.6879	16.2284	2.798	1.09976	71.05	81.771	76.03	2.988	-4.872	4.272	-0.529	2.655	1.00127	19.0002
2W_9pre	2W_9	2W_pre	2W	9	pre	5	6	13	149.967	173.745	162.018	7.15942	0	181.024	99.1252	55.8497	12	NA	NA	NA	NA	182.904	0	182.579	82.7488	56.2836	NA	NA	NA	NA	12.6012	26.8051	15.2416	4.534	12.6012	26.8051	15.2416	2.62787	4.534	-103.651	-92.68	-97.62	3.742	-5.356	5.431	0.524	3.646	1.00178	12.0003
2W_9pre	2W_9	2W_pre	2W	9	pre	6	7	7	0	40.991	18.9638	15.4866	0	76.9831	43.5694	28.6467	6	NA	NA	NA	NA	89.8722	0	87.2158	48.8662	32.4849	NA	NA	NA	NA	5.99868	22.3931	14.9787	6.50857	5.99868	22.3931	14.9787	2.58254	6.50857	90	143.061	114.76	17.04	-53.061	27.82	-5.589	29.563	1.03046	6
2W_9pre	2W_9	2W_pre	2W	9	pre	8	9	8	323.929	398.912	358.443	24.8195	248.945	298.934	274.163	19.0328	7	NA	NA	NA	NA	94.0563	0	90.1192	42.7496	30.8602	NA	NA	NA	NA	9.9978	18.7639	13.437	3.75617	9.9978	18.7639	13.437	2.31673	3.75617	-54.299	0	-32.49	18.174	-54.299	17.208	-2.856	26.605	1.04369	6.99978
2W_9pre	2W_9	2W_pre	2W	9	pre	9	10	45	0	398.912	202.128	117.349	69.4837	153.966	107.327	25.2664	44	NA	NA	NA	NA	444.425	0	407.049	207.564	119.817	NA	NA	NA	NA	4.72196	17.964	10.1008	2.54644	4.72196	17.964	10.1008	1.74151	2.54644	-49.62	38.66	-11.668	24.617	-60.249	56.604	-0.1	24.744	1.09182	43.9991
2W_9pre	2W_9	2W_pre	2W	9	pre	10	11	24	62.9861	161.964	108.33	30.8042	0	298.934	152.36	90.2781	23	NA	NA	NA	NA	316.549	0	314.894	156.127	95.307	NA	NA	NA	NA	12.5672	19.4587	13.763	1.33571	12.5672	19.4587	13.763	2.37293	1.33571	-116.293	-94.271	-108.324	6.095	-9.918	16.127	-0.002	5.108	1.00526	23.0001
2W_9pre	2W_9	2W_pre	2W	9	pre	11	12	39	119.974	398.912	257.318	84.7873	199.793	298.934	234.305	30.8222	38	NA	NA	NA	NA	318.304	0	289.102	144.895	85.4422	NA	NA	NA	NA	2.99934	16.6593	8.37616	2.35448	2.99934	16.6593	8.37616	1.44416	2.35448	-176.911	180	110.655	112.687	-62.119	62.558	-2.432	17.561	1.10101	38.0012
2W_9pre	2W_9	2W_pre	2W	9	pre	12	13	22	55.4488	117.469	93.0945	19.5717	0	290.872	137.743	92.4087	21	NA	NA	NA	NA	318.043	0	291.101	158.785	92.5166	NA	NA	NA	NA	12.2043	19.0248	15.1447	1.25472	12.2043	19.0248	15.1447	2.61115	1.25472	-139.646	-65.517	-89.589	25.199	-14.158	3.888	-3.557	4.778	1.09255	21.0003
2W_9pre	2W_9	2W_pre	2W	9	pre	13	14	27	281.938	332.927	305.039	15.2806	0	298.934	147.447	88.5445	26	NA	NA	NA	NA	310.59	0	303.251	150.137	89.7203	NA	NA	NA	NA	7.91526	17.2442	11.9454	1.92258	7.91526	17.2442	11.9454	2.05955	1.92258	79.107	125.817	99.589	13.035	-21.094	16.626	-0.004	12.051	1.0242	26.0008
2W_9pst	2W_9	2W_pst	2W	9	pst	1	1	10	263.942	398.912	328.831	45.7429	252.944	298.934	276.453	16.3454	9	NA	NA	NA	NA	144.315	0	142.591	73.9447	48.5333	NA	NA	NA	NA	9.9978	19.6957	16.0355	2.75139	9.9978	19.6957	16.0355	2.76474	2.75139	145.273	180	162.274	9.817	-19.746	34.727	1.677	15.954	1.01209	8.99975
2W_9pst	2W_9	2W_pst	2W	9	pst	2	2	4	366.919	398.912	380.772	13.757	259.943	298.934	279.67	16.6403	3	NA	NA	NA	NA	50.9668	0	50.4369	23.7858	21.5043	NA	NA	NA	NA	14.6948	21.2393	16.9893	3.68519	14.6948	21.2393	16.9893	2.92918	3.68519	-60.626	-41.339	-51.932	9.783	6.794	12.493	9.644	4.03	1.01051	2.99994
2W_9pst	2W_9	2W_pst	2W	9	pst	3	3	22	121.973	245.305	188.49	39.5023	0	292.643	142.417	88.0066	21	NA	NA	NA	NA	319.475	0	317.57	157.218	96.4068	NA	NA	NA	NA	13.759	19.1458	15.2127	1.19674	13.759	19.1458	15.2127	2.62287	1.19674	57.735	79.15	66.871	6.315	-10.401	8.584	0.346	4.539	1.006	21.0006
2W_9pst	2W_9	2W_pst	2W	9	pst	4	4	60	10.7926	398.912	189.675	118.481	14.1569	66.4404	45.7909	14.3778	59	NA	NA	NA	NA	425.199	0	388.124	180.519	118.07	NA	NA	NA	NA	0.669853	13.9609	7.20641	2.03155	0.669853	13.9609	7.20641	1.24249	2.03155	-90	101.821	2.368	29.832	-103.993	66.111	-0.983	21.032	1.09553	59.0029
2W_9pst	2W_9	2W_pst	2W	9	pst	5	7	26	217.952	331.927	270.817	34.4904	0	298.934	155.238	89.1434	25	NA	NA	NA	NA	321.644	0	319.925	156.234	95.443	NA	NA	NA	NA	11.8734	21.0054	12.8662	1.75161	11.8734	21.0054	12.8662	2.2183	1.75161	-126.105	-101.964	-111.162	5.992	-4.925	6.663	0.271	3.328	1.00538	24.9992
2W_9pst	2W_9	2W_pst	2W	9	pst	6	8	38	14.1339	398.912	186.525	123.097	0	82.1939	53.8581	21.3253	37	NA	NA	NA	NA	469.527	0	390.989	214.044	124.037	NA	NA	NA	NA	6.64754	15.6216	12.6902	1.84159	6.64754	15.6216	12.6902	2.18797	1.84159	-178.891	177.029	-23.063	151.419	-143.289	40.279	-7.459	38.397	1.20087	36.9991
2W_9pst	2W_9	2W_pst	2W	9	pst	7	9	95	0	398.912	250.285	84.3834	62.9202	175.032	119.367	28.0208	94	NA	NA	NA	NA	947.102	0	401.555	251.605	85.0673	NA	NA	NA	NA	1.96057	19.1708	10.0758	2.7494	1.96057	19.1708	10.0758	1.7372	2.7494	-170.401	175.379	-9.752	78.763	-74.183	105.135	-7.574	27.581	2.35859	93.9978
2W_9pst	2W_9	2W_pst	2W	9	pst	8	11	11	350.309	398.912	370.763	15.9335	0	65.6276	35.1463	23.1669	10	NA	NA	NA	NA	139.011	0	68.8618	42.8876	20.7694	NA	NA	NA	NA	9.96081	18.12	13.9009	3.29927	9.96081	18.12	13.9009	2.39671	3.29927	-169.519	168.01	-48.32	102.458	-59.726	125.359	21.75	52.008	2.0187	10.0001
2W_9pst	2W_9	2W_pst	2W	9	pst	9	12	6	378.059	398.912	383.033	7.90926	0	54.9879	29.8404	21.7312	5	NA	NA	NA	NA	68.045	0	58.5101	30.9892	21.0674	NA	NA	NA	NA	11.1595	17.4882	13.609	2.44146	11.1595	17.4882	13.609	2.34638	2.44146	-162.016	-82.766	-108.054	31.968	-9.123	51.386	16.256	28.688	1.16296	5
2W_9pst	2W_9	2W_pst	2W	9	pst	10	13	7	355.922	398.912	377.575	17.1472	0	57.9872	28.6617	21.9192	6	NA	NA	NA	NA	75.0275	0	72.1851	36.5	27.47	NA	NA	NA	NA	7.11643	19.2888	12.5042	4.71496	7.11643	19.2888	12.5042	2.1559	4.71496	-145.873	-90	-123.219	18.682	-55.873	23.768	-8.596	29.888	1.03938	6.00016
2W_9pst	2W_9	2W_pst	2W	9	pst	11	14	44	0	398.912	200.74	122.232	209.634	282.743	239.82	22.2931	43	67	80	72.167	5.115	413.313	0	404.435	202.558	123.904	NA	NA	NA	NA	3.21629	13.3341	9.61188	1.95957	3.21629	13.3341	9.61188	1.65722	1.95957	-16.005	41.266	10.19	13.391	-20.906	16.172	0.229	7.933	1.02195	43.0002
2W_9pst	2W_9	2W_pst	2W	9	pst	12	15	34	45.9899	371.54	204.435	102.748	3.25828	298.934	147.472	82.5448	33	86	112	99.25	13.647	446.05	0	439.781	219.822	130.716	NA	NA	NA	NA	12.3273	19.5217	13.517	1.25572	12.3273	19.5217	13.517	2.33052	1.25572	-63.053	-25.891	-42.034	9.543	-13.765	6.448	0.006	4.497	1.01425	32.9991
Naïve_1_pre	Naïve_1	Naïve_pre	Naïve	1	pre	1	1	11	204.96	226.8	212.976	7.823	2.736	74.323	39.062	24.018	10	33	59	44.364	8.914	77.545	0	73.766	38.045	24.976	NA	NA	NA	NA	6.08	8.75	7.755	0.981	6.08	8.75	7.755	1.33707	0.981	-123.69	-69.775	-103.861	18.813	-16.411	25.171	2.785	12.812	1.05123	9.99936
Naïve_1_pre	Naïve_1	Naïve_pre	Naïve	1	pre	2	2	6	0	53.292	23.918	19.664	266.841	297.174	282.21	11.94	5	28	44	32.833	5.636	62.126	0	61.32	28.455	22.969	NA	NA	NA	NA	9.311	15.401	12.425	2.539	9.311	15.401	12.425	2.14224	2.539	13.671	37.235	30.526	9.558	-20.921	2.854	-4.77	11.022	1.01314	5.00008
Naïve_1_pre	Naïve_1	Naïve_pre	Naïve	1	pre	3	3	18	285.445	395.456	337.822	34.118	4.353	231.654	121.284	71.219	17	28	48	37.722	5.809	253.805	0	252.523	128.161	78.908	NA	NA	NA	NA	9.989	18.45	14.93	2.066	9.989	18.45	14.93	2.57414	2.066	54.638	77.32	64.166	5.924	-9.42	8.69	-0.397	5.543	1.00508	16.9997
Naïve_1_pre	Naïve_1	Naïve_pre	Naïve	1	pre	4	4	26	6.376	395.456	198.458	120.248	120.43	257.134	196.264	38.277	25	11	47	34.731	8.379	419.231	0	412.397	206.404	125.825	NA	NA	NA	NA	11.039	20.643	16.769	2.382	11.039	20.643	16.769	2.89121	2.382	-177.614	-145.305	-160.793	10.509	-17.488	11.76	-0.039	8.557	1.01657	25.0004
Naïve_1_pre	Naïve_1	Naïve_pre	Naïve	1	pre	5	5	115	114.75	318.75	192.887	60.777	0	296.25	120.898	95.692	114	21	66	37.487	6.794	565.148	0	351.539	189.166	108.741	NA	NA	NA	NA	0.354	9.155	4.957	2.021	0.354	9.155	4.957	0.854655	2.021	-162.646	180	-47.843	63.08	-158.199	179.31	-4.276	43.33	1.60764	114.01
Naïve_1_pre	Naïve_1	Naïve_pre	Naïve	1	pre	6	6	16	1.522	202.533	100.233	64.38	245.001	292.725	266.588	14.709	15	26	43	33.562	4.098	207.951	0	206.599	105.628	65.969	NA	NA	NA	NA	10.89	16.676	13.863	1.713	10.89	16.676	13.863	2.39017	1.713	-175.914	-152.65	-166.643	6.976	-13.314	14.676	-0.022	7.991	1.00654	15.0004
Naïve_1_pre	Naïve_1	Naïve_pre	Naïve	1	pre	7	7	6	0	34.283	17.649	13.634	0.713	79.176	39.473	29.797	5	25	44	33.167	6.113	85.929	0	85.626	42.2	32.735	NA	NA	NA	NA	15.203	20.82	17.186	2.402	15.203	20.82	17.186	2.9631	2.402	106.557	118.811	113.417	5.54	-9.778	12.053	0.619	9.701	1.00354	4.99994
Naïve_1_pre	Naïve_1	Naïve_pre	Naïve	1	pre	8	8	23	237.72	274.121	260.229	11.08	4.758	297.174	144.855	89.874	22	29	73	40.609	9.543	309.755	0	293.669	152.606	90.17	NA	NA	NA	NA	9.381	20.239	14.08	2.89	9.381	20.239	14.08	2.42759	2.89	-145.305	-64.026	-96.269	18.787	-36.211	27.659	-0.333	16.286	1.05478	21.9996
Naïve_1_pre	Naïve_1	Naïve_pre	Naïve	1	pre	9	9	29	5.567	393.838	199.577	119.358	228.418	250.258	237.693	5.992	28	0	255	48.034	57.755	394.165	0	388.642	194.456	119.437	NA	NA	NA	NA	9.715	21.405	14.077	2.77	9.715	21.405	14.077	2.42707	2.77	-177.614	180	-23.796	174.355	-19.818	28.434	0.12	11.304	1.01421	28.0006
Naïve_1_pre	Naïve_1	Naïve_pre	Naïve	1	pre	10	10	10	0.309	124.879	63.12	42.603	0.713	73.919	36.992	26.879	9	31	49	37.1	5.087	145.661	0	144.488	71.699	50.259	NA	NA	NA	NA	13.686	22.551	16.185	2.865	13.686	22.551	16.185	2.79052	2.865	140.194	159.624	149.943	7.827	-15.771	12.658	-0.141	10.018	1.00812	8.99975
Naïve_1_pre	Naïve_1	Naïve_pre	Naïve	1	pre	11	11	30	0	394.647	196.092	120.227	56.527	147.933	108.27	27.913	29	30	46	37.2	4.366	407.126	0	405.094	205.234	123.342	NA	NA	NA	NA	9.044	19.163	14.039	2.478	9.044	19.163	14.039	2.42052	2.478	158.199	177.777	167.096	5.863	-12.413	17.592	0.699	7.325	1.00502	28.9996
Naïve_1_pre	Naïve_1	Naïve_pre	Naïve	1	pre	12	12	16	286.254	396.264	344.141	36.723	5.567	192.018	99.121	58.41	15	32	63	40.812	9.955	218.726	0	216.486	106.672	68.745	NA	NA	NA	NA	11.589	19.295	14.582	2.42	11.589	19.295	14.582	2.51414	2.42	-138.652	-106.699	-120.325	8.693	-22.087	16.497	-1.291	9.633	1.01035	14.9997
Naïve_1_pre	Naïve_1	Naïve_pre	Naïve	1	pre	13	13	29	4.758	321.037	158.937	99.088	1.522	238.934	117.376	71.663	28	21	64	37.724	7.991	403.759	0	395.47	199.346	122.117	NA	NA	NA	NA	8.656	19.581	14.42	2.479	8.656	19.581	14.42	2.48621	2.479	124.695	167.661	143.365	11.859	-18.153	20.726	-0.171	11.718	1.02096	27.9999
Naïve_1_pre	Naïve_1	Naïve_pre	Naïve	1	pre	14	14	27	160.066	377.255	281.341	59.96	0.713	298.792	140.518	96.498	26	29	255	57.074	57.462	387.196	0	368.812	186.717	110.784	NA	NA	NA	NA	8.712	21.573	14.892	2.651	8.712	21.573	14.892	2.56759	2.651	17.592	91.432	54.487	17.733	-14.552	28.179	1.411	10.632	1.04985	26.0003
Naïve_1_pre	Naïve_1	Naïve_pre	Naïve	1	pre	15	15	12	2.331	41.563	21.273	12.568	154.404	297.579	223.834	46.994	11	30	41	33.583	3.118	148.69	0	148.453	76.491	48.635	NA	NA	NA	NA	9.089	15.959	13.517	1.897	9.089	15.959	13.517	2.33052	1.897	-110.854	-98.746	-105.549	3.448	-7.336	6.509	-0.158	4.714	1.0016	11.0002
Naïve_1_pre	Naïve_1	Naïve_pre	Naïve	1	pre	16	16	11	0	64.212	28.114	21.273	2.331	112.746	57.447	37.199	10	29	47	37.455	5.628	130.757	0	127.728	65.99	42.672	NA	NA	NA	NA	7.28	19.748	13.076	3.427	7.28	19.748	13.076	2.25448	3.427	90	131.76	118.458	14.263	-34.992	29.261	-1.514	16.731	1.02371	9.99977
Naïve_1_pre	Naïve_1	Naïve_pre	Naïve	1	pre	17	17	34	7.589	396.264	199.595	117.165	209.409	232.058	223.16	6.783	33	25	50	36.676	6.361	395.504	0	388.686	196.773	117.208	NA	NA	NA	NA	7.325	16.587	11.985	2.348	7.325	16.587	11.985	2.06638	2.348	-178.603	178.264	27.492	171.943	-23.529	19.593	-0.363	10.251	1.01754	32.9999
Naïve_1_pre	Naïve_1	Naïve_pre	Naïve	1	pre	18	18	26	130.541	147.124	137.479	4.418	0.713	296.77	147.637	90.856	25	11	52	33.769	10.959	298.874	0	296.136	147.325	90.82	NA	NA	NA	NA	8.089	17.434	11.955	2.458	8.089	17.434	11.955	2.06121	2.458	74.876	105.642	91.313	7.776	-22.62	15.255	-0.904	8.852	1.00925	24.9999
Naïve_1_pre	Naïve_1	Naïve_pre	Naïve	1	pre	19	19	32	0.713	394.647	195.342	120.488	10.42	241.765	122.642	67.952	31	13	51	36.375	9.349	471.185	0	456.841	228.427	137.923	NA	NA	NA	NA	10.616	21.893	15.2	2.381	10.616	21.893	15.2	2.62069	2.381	-67.068	-5.08	-31.164	14.819	-31.677	22.068	0.714	13.955	1.0314	30.999
Naïve_1_pre	Naïve_1	Naïve_pre	Naïve	1	pre	20	20	22	104.252	179.48	145.175	23.217	3.14	289.49	145.947	87.776	21	18	50	36.318	8.999	298.502	0	296.067	148.599	90.72	NA	NA	NA	NA	10.708	17.759	14.214	2.315	10.708	17.759	14.214	2.45069	2.315	59.931	85.815	75.629	7.277	-21.938	14.365	0.384	8.191	1.00822	21.0006
Naïve_1_pre	Naïve_1	Naïve_pre	Naïve	1	pre	21	21	39	82.412	218.711	175.943	37.33	0.713	298.792	130.707	82.202	38	28	61	39.615	7.464	427.544	0	321.676	162.596	85.669	NA	NA	NA	NA	3.837	16.977	11.251	3.269	3.837	16.977	11.251	1.93983	3.269	-68.199	112.479	58.348	47.081	-101.889	131.1	2.067	32.283	1.32911	38.0005
Naïve_1_pre	Naïve_1	Naïve_pre	Naïve	1	pre	22	22	20	229.227	397.478	311.512	50.731	138.226	297.579	218.408	50.551	19	31	254	50.1	48.418	234.32	0	231.736	114.247	71.518	NA	NA	NA	NA	7.436	18.463	12.333	2.72	7.436	18.463	12.333	2.12638	2.72	-61.189	-31.329	-42.748	8.421	-18.63	16.534	-0.187	11.897	1.01115	18.9994
Naïve_1_pre	Naïve_1	Naïve_pre	Naïve	1	pre	23	23	21	82.008	163.302	130.041	23.255	1.522	298.388	146.276	91.712	20	11	47	30.571	9.791	312.274	0	307.795	159.717	94.256	NA	NA	NA	NA	11.397	20.468	15.614	2.424	11.397	20.468	15.614	2.69207	2.424	-95.042	-60.396	-74.924	9.884	-13.923	16.514	-1.043	8.818	1.01455	19.9996
Naïve_1_pre	Naïve_1	Naïve_pre	Naïve	1	pre	24	24	20	181.098	396.264	287.933	68.415	1.927	97.377	55.557	30.205	19	29	61	41	8.233	238.435	0	235.388	116.217	74.633	NA	NA	NA	NA	8.445	17.372	12.549	2.284	8.445	17.372	12.549	2.16362	2.284	-176.309	-138.576	-155.993	9.783	-13.631	23.658	1.374	9.967	1.01294	19.0003
Naïve_1_pre	Naïve_1	Naïve_pre	Naïve	1	pre	25	25	11	0.713	102.634	51.784	32.963	0.309	86.457	43.695	27.941	10	27	53	34.818	6.765	134.261	0	133.452	66.623	43.188	NA	NA	NA	NA	8.98	16.107	13.426	2.229	8.98	16.107	13.426	2.31483	2.229	-54.162	-28.887	-40.446	7.227	-25.276	9.162	0.019	10.752	1.00606	10.0001
Naïve_1_pre	Naïve_1	Naïve_pre	Naïve	1	pre	26	26	36	84.839	392.22	241.428	90.302	115.577	295.557	188.479	54.645	35	31	47	37.194	3.963	405.818	0	336.739	190.33	104.373	NA	NA	NA	NA	6.888	15.401	11.595	2.291	6.888	15.401	11.595	1.99914	2.291	-67.834	61.821	-21.743	35.334	-47.058	38.66	1.775	17.368	1.20514	34.9994
Naïve_1_pre	Naïve_1	Naïve_pre	Naïve	1	pre	27	27	15	2.736	122.048	57.741	37.089	139.035	296.366	215.907	50.347	14	27	44	33.2	3.764	198.469	0	197.455	103.055	62.436	NA	NA	NA	NA	10.311	20.052	14.176	2.626	10.311	20.052	14.176	2.44414	2.626	-138.27	-119.249	-126.691	5.696	-9.085	19.022	0.175	7.485	1.00514	14.0004
Naïve_1_pre	Naïve_1	Naïve_pre	Naïve	1	pre	28	28	7	0.713	46.012	26.483	16.42	9.611	87.67	49.709	28.446	6	27	50	36.714	8.24	91.438	0	90.25	45.998	32.654	NA	NA	NA	NA	13.445	19.091	15.24	2.065	13.445	19.091	15.24	2.62759	2.065	-74.291	-45	-60.22	10.493	-9.406	7.49	-4.36	7.071	1.01316	5.99987
Naïve_1_pre	Naïve_1	Naïve_pre	Naïve	1	pre	29	29	21	153.595	264.01	194.56	34.54	0.309	295.557	152.266	93.796	20	32	48	37.714	4.595	323.392	0	315.218	159.819	98.968	NA	NA	NA	NA	10.335	19.83	16.17	2.67	10.335	19.83	16.17	2.78793	2.67	-142.125	-94.97	-110.781	12.996	-20.688	21.546	1.371	9.749	1.02593	19.9995
Naïve_1_pre	Naïve_1	Naïve_pre	Naïve	1	pre	30	30	42	7.185	142.675	81.709	36.974	1.522	296.77	143.936	90.037	41	30	49	36.262	5.046	357.949	0	324.852	164.829	96.839	NA	NA	NA	NA	3.479	15.959	8.73	2.359	3.479	15.959	8.73	1.50517	2.359	-164.055	-72.897	-114.433	24.958	-66.351	37.057	0.578	21.856	1.10188	41.0022
Naïve_1_pre	Naïve_1	Naïve_pre	Naïve	1	pre	31	31	5	329.126	393.433	358.893	26.079	278.57	298.388	287.629	8.132	4	28	46	33.2	7.396	67.866	0	67.292	31.704	27.242	NA	NA	NA	NA	11.216	20.452	16.966	4.064	11.216	20.452	16.966	2.92517	4.064	-25.641	-8.13	-17.643	8.774	-4.135	16.408	4.459	10.674	1.00853	4.00012
Naïve_1_pre	Naïve_1	Naïve_pre	Naïve	1	pre	32	32	12	1.118	53.292	28.317	16.645	1.118	161.28	82.749	53.54	11	30	50	36.75	7.021	169.782	0	168.446	85.375	56.052	NA	NA	NA	NA	12.133	18.056	15.435	1.935	12.133	18.056	15.435	2.66121	1.935	98.531	126.87	108.678	7.942	-16.146	18.942	1.701	11.09	1.00793	10.9998
Naïve_1_pre	Naïve_1	Naïve_pre	Naïve	1	pre	33	33	30	86.861	349.348	212.523	81.797	3.14	296.77	146.261	90.705	29	30	51	38.633	6.636	400.726	0	393.85	196.253	121.837	NA	NA	NA	NA	8.879	21.874	13.818	2.576	8.879	21.874	13.818	2.38241	2.576	-77.905	-23.025	-48.52	11.161	-27.169	19.422	1.175	10.73	1.01746	29.0003
Naïve_1_pre	Naïve_1	Naïve_pre	Naïve	1	pre	34	34	19	7.589	256.73	131.244	78.092	156.426	297.983	225.034	43.852	18	27	39	33.684	3.198	289.024	0	286.547	141.44	89.517	NA	NA	NA	NA	12.281	19.602	16.057	2.461	12.281	19.602	16.057	2.76845	2.461	17.241	46.123	29.39	8.075	-24.322	28.882	0.745	12.115	1.00864	17.9999
Naïve_1_pre	Naïve_1	Naïve_pre	Naïve	1	pre	35	35	27	238.529	397.882	322.76	50.202	0.309	112.746	48.378	33.393	26	31	61	42.889	7.958	228.291	0	195.027	97.259	59.828	NA	NA	NA	NA	4.375	10.853	8.78	1.42	4.375	10.853	8.78	1.51379	1.42	-5.44	97.125	36.486	32.101	-74.19	70.32	-1.275	48.416	1.17056	26.0013
Naïve_1_pre	Naïve_1	Naïve_pre	Naïve	1	pre	36	36	32	14.465	225.183	115.476	60.148	7.993	297.579	156.047	85.166	31	12	46	32.781	6.598	378.224	0	358.137	179.283	103.89	NA	NA	NA	NA	5.068	18.521	12.201	4.034	5.068	18.521	12.201	2.10362	4.034	-148.392	-53.13	-121.828	24.261	-71.121	78.056	0.149	23.445	1.05609	30.9994
Naïve_1_pre	Naïve_1	Naïve_pre	Naïve	1	pre	37	37	8	1.927	77.963	35.445	28.061	229.227	295.557	262.392	24.728	7	29	32	30.625	1.302	102.829	0	100.902	54.04	37.207	NA	NA	NA	NA	9.169	20.82	14.69	4.176	9.169	20.82	14.69	2.53276	4.176	-151.189	-122.005	-137.712	11.291	-10.529	20.275	0.622	11.918	1.0191	6.99993
Naïve_1_pre	Naïve_1	Naïve_pre	Naïve	1	pre	38	38	25	1.927	30.238	14.044	8.394	4.758	297.579	150.521	91.082	24	25	45	33.4	5.083	299.804	0	293.056	148.163	91.103	NA	NA	NA	NA	7.167	19.354	12.492	3.484	7.167	19.354	12.492	2.15379	3.484	-108.435	-60.945	-92.463	12.378	-22.73	26.694	0.256	13.593	1.02303	23.9997
Naïve_1_pst	Naïve_1	Naïve_pst	Naïve	1	pst	1	1	359	0	163.706	80.269	32.025	88.074	298.125	159.162	51.076	358	12	63	35.437	7.338	2431.4	0	224.617	99.24	42.853	NA	NA	NA	NA	0.167	16.304	6.792	3.602	0.167	16.304	6.792	1.17103	3.602	-178.409	180	6.472	105.893	-180	166.618	-12.186	58.313	10.8247	357.98
Naïve_1_pst	Naïve_1	Naïve_pst	Naïve	1	pst	2	2	14	0	40	21.964	12.133	1	191.5	91.536	63.755	13	31	45	35.643	3.835	197.55	0	194.654	92.39	64.784	NA	NA	NA	NA	8.246	17.614	15.196	2.594	8.246	17.614	15.196	2.62	2.594	84.958	118.301	101.87	10.098	-17.019	28.301	0.32	12.489	1.01488	13.0001
Naïve_1_pst	Naïve_1	Naïve_pst	Naïve	1	pst	3	3	215	0	398.5	146.923	93.031	34	262.667	125.862	56.571	214	18	61	38.26	6.419	1062.41	0	458.289	269.661	104.225	NA	NA	NA	NA	0	13.456	4.965	2.998	0	13.456	4.965	0.856034	2.998	-176.186	180	31.872	117.21	-168.366	178.232	0.374	53.535	2.31822	213.981
Naïve_1_pst	Naïve_1	Naïve_pst	Naïve	1	pst	4	4	68	70.667	336.5	219.939	91.75	1.75	298.833	135.25	59.006	67	26	70	39.191	8.447	783.81	0	356.189	164.536	81.713	NA	NA	NA	NA	4.138	20.35	11.699	3.143	4.138	20.35	11.699	2.01707	3.143	-176.367	179.599	38.896	112.335	-52.776	103.351	5.261	29.331	2.20055	66.998
Naïve_1_pst	Naïve_1	Naïve_pst	Naïve	1	pst	5	5	15	1.118	163.706	80.902	51.848	2.331	125.284	63.807	41.368	14	30	48	37.6	4.983	205.817	0	203.844	103.208	66.199	NA	NA	NA	NA	11.047	19.295	14.701	2.608	11.047	19.295	14.701	2.53466	2.608	125.838	156.251	143.273	8.218	-18.8	15.424	-0.399	11.46	1.00968	14.0002
Naïve_1_pst	Naïve_1	Naïve_pst	Naïve	1	pst	6	6	8	384.535	399	391.247	5.827	34.283	103.848	67.953	25.943	7	29	69	41	12.862	76.959	0	69.569	37.428	25.441	NA	NA	NA	NA	6.958	13.757	10.994	2.606	6.958	13.757	10.994	1.89552	2.606	-124.535	-54.462	-88.725	28.403	1.8	25.304	11.679	9.835	1.10623	7.00009
Naïve_1_pst	Naïve_1	Naïve_pst	Naïve	1	pst	7	7	33	299.75	389.5	344.523	23.621	0	296.25	155.52	80.242	32	30	255	50.364	53.136	434.451	0	296.673	158.323	79.681	NA	NA	NA	NA	3.606	19.71	13.577	3.321	3.606	19.71	13.577	2.34086	3.321	-174.428	173.047	68.973	75.599	-79.771	50.928	-9.396	33.663	1.46441	31.999
Naïve_1_pst	Naïve_1	Naïve_pst	Naïve	1	pst	8	8	60	233.75	397.75	326.779	44.732	102	298.5	200.65	60.166	59	0	255	39.35	29.878	624.387	0	202.796	107.312	56.789	NA	NA	NA	NA	6.265	14.32	10.583	2.158	6.265	14.32	10.583	1.82466	2.158	-178.636	158.806	-15.866	97.675	-65.55	68.499	-2.362	24.394	3.07889	58.9991
Naïve_1_pst	Naïve_1	Naïve_pst	Naïve	1	pst	9	9	112	3.333	165.5	91.314	43.125	98.667	298.833	179.734	49.087	111	10	51	30.393	9.298	926.415	0	204.508	140.08	38.054	NA	NA	NA	NA	1	16.555	8.346	3.662	1	16.555	8.346	1.43897	3.662	-179.061	180	18.916	106.307	-155.659	93.366	8.649	36.187	4.52997	111.001
Naïve_1_pst	Naïve_1	Naïve_pst	Naïve	1	pst	10	10	68	251.5	366.167	307.065	27.964	126	298.5	226.809	50.01	67	0	255	78.147	95.364	518.34	0	186.554	86.612	46.029	NA	NA	NA	NA	0	18.927	7.736	5.602	0	18.927	7.736	1.33379	5.602	-177.563	170.538	12.979	73.181	-169.883	129.242	3.284	37.051	2.7785	67.0036
Naïve_1_pst	Naïve_1	Naïve_pst	Naïve	1	pst	11	11	101	23	200.833	113.188	50.552	93.833	297.667	183.195	47.971	100	14	48	32.812	7.17	863.483	0	213.177	122.005	47.733	NA	NA	NA	NA	0.5	16.286	8.635	3.938	0.5	16.286	8.635	1.48879	3.938	-177.58	180	-10.581	107.71	-151.928	90	-2.524	33.133	4.05054	99.998
Naïve_1_pst	Naïve_1	Naïve_pst	Naïve	1	pst	12	12	86	242.75	397.75	325.136	42.494	119	298.5	194.263	57.733	85	0	255	41.209	34.407	755.379	0	184.79	102.155	45.986	NA	NA	NA	NA	0.527	19.3	8.887	4.083	0.527	19.3	8.887	1.53224	4.083	-174.644	180	26.931	108.593	-138.979	135	3.078	48.53	4.08777	84.9982
Naïve_1_pst	Naïve_1	Naïve_pst	Naïve	1	pst	13	13	33	343.375	399	373.795	18.305	185.875	213.75	199.155	6.874	32	27	46	34.636	4.629	189.933	0	53.414	28.299	13.915	NA	NA	NA	NA	0.729	11.205	5.935	2.766	0.729	11.205	5.935	1.02328	2.766	-147.529	180	5.948	109.496	-139.295	75.018	-17.106	52.675	3.55587	32.0022
Naïve_1_pst	Naïve_1	Naïve_pst	Naïve	1	pst	14	14	239	0	180.5	74.908	43.087	78.75	253.875	190.601	43.542	238	8	52	34.297	7.088	1582.88	0	201.259	144.268	31.222	NA	NA	NA	NA	1.008	14.784	6.651	3.068	1.008	14.784	6.651	1.14672	3.068	-178.264	180	13.705	110.138	-124.739	145.491	5.571	40.963	7.86491	237.992
Naïve_1_pst	Naïve_1	Naïve_pst	Naïve	1	pst	15	15	10	1.118	26.598	11.067	9.308	0.713	59.763	31.29	21.889	9	26	40	33	4.422	66.617	0	64.312	34.411	23.598	NA	NA	NA	NA	3.236	10.89	7.402	2.7	3.236	10.89	7.402	1.27621	2.7	84.56	131.186	113.044	17.099	-22.368	41.186	1.43	19.094	1.03584	8.99986
Naïve_1_pst	Naïve_1	Naïve_pst	Naïve	1	pst	16	16	17	47.667	120	89.392	22.354	236.333	297.333	266.529	22.192	16	26	43	33.588	4.094	190.326	0	90.011	54.984	25.259	NA	NA	NA	NA	6.841	17	11.895	3.232	6.841	17	11.895	2.05086	3.232	-94.399	174.428	32.981	92.491	-81.635	89.436	7.561	42.204	2.11447	16.0005
Naïve_1_pst	Naïve_1	Naïve_pst	Naïve	1	pst	17	17	79	1.167	213.333	141.89	49.17	90.667	298.167	177.985	64.299	78	19	54	35.266	7.04	674.998	0	256.888	155.221	53.122	NA	NA	NA	NA	0.5	17.752	8.654	3.979	0.5	17.752	8.654	1.49207	3.979	-159.59	163.072	27.548	72.358	-82.659	65.27	5.276	31.618	2.6276	77.9984
Naïve_1_pst	Naïve_1	Naïve_pst	Naïve	1	pst	18	18	175	1.5	207.667	141.514	41.45	81	296.25	148.134	57.03	174	14	68	36.32	8.32	1104.47	0	207.06	153.68	36.974	NA	NA	NA	NA	0	19.661	6.348	4.477	0	19.661	6.348	1.09448	4.477	-177.647	180	19.662	99.513	-170.455	132.879	7.025	51.158	5.33404	173.987
Naïve_1_pst	Naïve_1	Naïve_pst	Naïve	1	pst	19	19	68	36.167	333.5	172.551	105.659	92	298.667	175.735	64.706	67	0	63	36.971	7.696	663.528	0	329.326	218.975	91.179	NA	NA	NA	NA	1.74	14.386	9.903	2.671	1.74	14.386	9.903	1.70741	2.671	-173.29	178.531	-7.678	127.324	-94.073	56.292	-2.579	24.44	2.01481	67.0027
Naïve_1_pst	Naïve_1	Naïve_pst	Naïve	1	pst	20	20	219	33	398.167	169.968	103.571	31.375	296.333	138.604	67.609	218	26	62	37.982	6.12	1636.12	0	397.843	259.49	105.567	NA	NA	NA	NA	0.625	16.96	7.505	3.305	0.625	16.96	7.505	1.29397	3.305	-179.646	180	3.648	116.084	-179.646	176.024	1.282	49.295	4.11246	218.003
Naïve_1_pst	Naïve_1	Naïve_pst	Naïve	1	pst	21	21	82	1.5	91.667	52.953	25.369	91.667	298.333	191.492	38.995	81	28	51	35.037	4.528	536.583	0	211.724	115.616	37.42	NA	NA	NA	NA	0.167	12.491	6.624	3.083	0.167	12.491	6.624	1.14207	3.083	-154.179	175.914	38.158	82.356	-175.946	157.004	9.087	48.428	2.53435	81.0059
Naïve_1_pst	Naïve_1	Naïve_pst	Naïve	1	pst	22	22	129	7.833	166.537	74.089	42.009	147.25	297.579	227.783	42.553	128	26	52	34.581	5.131	1027.84	0	213.459	119.746	51.454	NA	NA	NA	NA	1.021	14.676	8.03	2.96	1.021	14.676	8.03	1.38448	2.96	-177.99	178.755	-3.688	110.489	-81.87	127.252	1.695	34.499	4.81514	128
Naïve_1_pst	Naïve_1	Naïve_pst	Naïve	1	pst	23	23	185	1.25	352.167	188.79	74.923	73.167	293.75	150.879	52.774	184	8	77	36.151	9.209	1625.07	0	355.035	205.079	75.761	NA	NA	NA	NA	0.559	17.493	8.832	3.711	0.559	17.493	8.832	1.52276	3.711	-171.545	178.568	17.412	94.031	-176.362	130.601	-1.805	37.452	4.57722	183.998
Naïve_1_pst	Naïve_1	Naïve_pst	Naïve	1	pst	24	24	94	0	96.5	49.849	23.343	26.75	244	136.764	57.896	93	26	54	35.809	5.405	630.668	0	127.183	73.809	30.19	NA	NA	NA	NA	0.25	14.006	6.781	3.296	0.25	14.006	6.781	1.16914	3.296	-174.611	180	24.23	99.135	-156.801	89.429	0.903	37.991	4.95874	93.0052
Naïve_1_pst	Naïve_1	Naïve_pst	Naïve	1	pst	25	25	113	0	102.833	57.729	23.794	184.25	296.5	224.951	23.287	112	26	48	34.708	4.559	857.368	0	135.47	66.142	23.073	NA	NA	NA	NA	0.527	21.204	7.655	3.835	0.527	21.204	7.655	1.31983	3.835	-171.085	176.424	15.168	101.847	-170.744	180	10.634	46.809	6.32884	112.001
Naïve_1_pst	Naïve_1	Naïve_pst	Naïve	1	pst	26	26	10	2.5	91.75	48	30.66	0.75	95.75	50.025	31.953	9	31	40	35.1	3.213	131.43	0	130.348	65.952	44.188	NA	NA	NA	NA	10.404	18.352	14.603	2.446	10.404	18.352	14.603	2.51776	2.446	123.69	145.098	132.769	7.88	-12.795	15.509	2.61	9.942	1.0083	9.00021
Naïve_1_pst	Naïve_1	Naïve_pst	Naïve	1	pst	27	27	19	342.25	391	360.362	18.944	255.875	299	277.724	13.978	18	0	255	45.526	51.823	111.406	0	54.023	39.532	17.278	NA	NA	NA	NA	1.521	14.215	6.189	3.327	1.521	14.215	6.189	1.06707	3.327	-158.587	154.687	17.756	115.489	-46.726	60.691	-11.08	26.728	2.0622	18.0006
Naïve_1_pst	Naïve_1	Naïve_pst	Naïve	1	pst	28	28	44	263.833	377.625	325.18	29.628	146.75	299	217.601	51.077	43	0	255	69.273	81.853	497.019	0	152.282	93.438	43.605	NA	NA	NA	NA	0.53	20.253	11.559	4.2	0.53	20.253	11.559	1.99293	4.2	-178.531	174.92	21.724	116.422	-179.421	50.06	-3.781	40.018	3.26381	42.9984
Naïve_1_pst	Naïve_1	Naïve_pst	Naïve	1	pst	29	29	105	206.833	356.25	280.768	35.161	137.125	298.75	223.619	40.102	104	0	57	35.152	8.309	608.53	0	183.753	113.659	35.4	NA	NA	NA	NA	0.125	13.509	5.851	3.669	0.125	13.509	5.851	1.00879	3.669	-175.236	180	7.645	113.544	-96.546	161.049	-7.85	45.753	3.31167	104.004
Naïve_1_pst	Naïve_1	Naïve_pst	Naïve	1	pst	30	30	10	351	370.75	361.75	7.498	268.25	298.25	282.275	11.027	9	25	255	53.9	70.784	68.94	0	31.978	19.919	10.31	NA	NA	NA	NA	5.9	9.865	7.66	1.455	5.9	9.865	7.66	1.32069	1.455	-97.496	102.095	3.312	79.802	-25.241	52.198	20.575	29.068	2.15586	9
Naïve_1_pst	Naïve_1	Naïve_pst	Naïve	1	pst	31	31	24	294	396.25	341.594	33.648	222.75	295.75	266.698	25.508	23	28	255	62.833	74.158	265.219	0	106.844	47.45	35.049	NA	NA	NA	NA	2.236	16.447	11.531	4.014	2.236	16.447	11.531	1.9881	4.014	-178.531	171.87	23.786	118.346	-50.042	61.991	9.505	26.268	2.4823	23.0005
Naïve_1_pst	Naïve_1	Naïve_pst	Naïve	1	pst	32	32	27	291	361	325.407	23.045	253	297.5	273.824	11.821	26	0	255	55.556	72.59	318.535	0	76.557	44.531	20.567	NA	NA	NA	NA	3.021	20.691	12.251	4.416	3.021	20.691	12.251	2.11224	4.416	-172.235	165.964	0.754	106.441	-133.755	75.574	-6.476	48.885	4.16076	26.0007
Naïve_1_pst	Naïve_1	Naïve_pst	Naïve	1	pst	33	33	44	268.25	396.75	322.216	33.452	133.5	296.25	196.17	53.165	43	0	255	40.136	34.972	421.45	0	165.218	99.655	37.972	NA	NA	NA	NA	2.358	17.002	9.801	3.61	2.358	17.002	9.801	1.68983	3.61	-174.428	176.479	41.532	110.727	-94.247	120.964	15.526	41.332	2.55087	43.0007
Naïve_1_pst	Naïve_1	Naïve_pst	Naïve	1	pst	34	34	39	178.5	355.5	278.474	55.642	97	298.25	200.859	63.229	38	29	255	42.846	35.255	499.479	0	200.538	117.515	52.997	NA	NA	NA	NA	3.691	21.126	13.144	3.965	3.691	21.126	13.144	2.26621	3.965	-178.21	170.311	15.961	111.541	-94.413	45.195	-4.095	26.158	2.4907	38.0005
Naïve_1_pst	Naïve_1	Naïve_pst	Naïve	1	pst	35	35	10	244.25	313.75	275.825	26.432	262	299	279.075	13.098	9	0	255	76.9	94.659	105.877	0	69.554	39.295	24.291	NA	NA	NA	NA	8.189	17.923	11.764	2.932	8.189	17.923	11.764	2.02828	2.932	-77.661	64.799	-6.124	53.926	-4.403	37.338	17.257	14.816	1.52223	9.00009
Naïve_1_pst	Naïve_1	Naïve_pst	Naïve	1	pst	36	36	13	186.667	250.667	221.474	24.847	285.667	298.833	291.244	4.946	12	29	39	35	3.266	74.722	0	64.011	31.498	23.128	NA	NA	NA	NA	0.85	11.393	6.227	3.431	0.85	11.393	6.227	1.07362	3.431	-178.854	174.123	56.053	145.891	-57.95	32.754	-14.154	27.197	1.16733	11.9997
Naïve_1_pst	Naïve_1	Naïve_pst	Naïve	1	pst	37	37	50	22	312.75	146.91	90.035	194	298.5	258.205	30.707	49	27	50	35.26	4.96	489.481	0	302.228	171.212	93.794	NA	NA	NA	NA	1	17.156	9.989	4.167	1	17.156	9.989	1.72224	4.167	-178.025	180	-41.168	134.539	-39.806	53.71	4.964	20.741	1.61958	49.002
Naïve_1_pst	Naïve_1	Naïve_pst	Naïve	1	pst	38	38	66	126	399	273.428	75.835	159.5	299	232.129	38.009	65	0	255	49.909	53.045	689.55	0	237.502	126.696	59.22	NA	NA	NA	NA	0.5	17.678	10.608	3.661	0.5	17.678	10.608	1.82897	3.661	-177.397	180	9.575	127.324	-58.158	97.175	9.699	26.164	2.90334	65.0028
Naïve_1_pst	Naïve_1	Naïve_pst	Naïve	1	pst	39	39	21	263.5	396	332.274	45.269	261.5	298.75	273.44	11.126	20	0	255	60.238	82.661	181.777	0	133.927	74.45	42.251	NA	NA	NA	NA	0.791	18.495	9.089	5.327	0.791	18.495	9.089	1.56707	5.327	-58.523	135	21.709	55.758	-55.62	92.304	9.33	31.172	1.35728	19.9997
Naïve_1_pst	Naïve_1	Naïve_pst	Naïve	1	pst	40	40	30	117	251.25	189.55	51.081	217.25	297.5	250.783	27.357	29	29	47	34.9	3.933	251.177	0	135.519	87.02	41.471	NA	NA	NA	NA	2.264	12.093	8.661	2.479	2.264	12.093	8.661	1.49328	2.479	-174.56	170.538	30.236	131.457	-53.824	45.785	-7.066	22.159	1.85344	29.0009
Naïve_1_pst	Naïve_1	Naïve_pst	Naïve	1	pst	41	41	25	181	255.25	217.83	20.67	182.5	299	244.78	38.694	24	30	53	38.52	5.716	288.666	0	121.405	58.883	40.24	NA	NA	NA	NA	5.59	18.898	12.028	2.979	5.59	18.898	12.028	2.07379	2.979	-146.31	90	-25.096	91.057	-34.607	56.752	4.674	22.839	2.37771	23.9995
Naïve_1_pst	Naïve_1	Naïve_pst	Naïve	1	pst	42	42	115	247.5	398.75	327.841	36.243	149.5	272	219.902	28.443	114	0	255	42.157	41.686	724.072	0	167.554	83.87	40.751	NA	NA	NA	NA	0	13.613	6.352	3.322	0	13.613	6.352	1.09517	3.322	-178.152	180	-3.795	103.637	-165.964	165.964	10.682	58.419	4.32142	113.991
Naïve_1_pst	Naïve_1	Naïve_pst	Naïve	1	pst	43	43	7	272.75	289	277.393	5.649	276.75	298.25	288.179	8.494	6	30	44	33.286	4.821	47.936	0	21.5	12.177	7.399	NA	NA	NA	NA	4.031	12.374	7.989	3.283	4.031	12.374	7.989	1.37741	3.283	-108.435	82.875	-13.244	85.333	-22.233	148.431	30.687	69.064	2.22958	6.00025
Naïve_1_pst	Naïve_1	Naïve_pst	Naïve	1	pst	44	44	18	346.75	397.5	375	13.21	164.75	297.75	214.319	46.902	17	27	51	35.833	5.773	194.931	0	135.478	84.352	47.732	NA	NA	NA	NA	6.255	16.031	11.467	2.397	6.255	16.031	11.467	1.97707	2.397	-139.939	31.329	-74.016	55.557	-24.228	100.491	6.394	28.939	1.43884	16.9993
Naïve_1_pst	Naïve_1	Naïve_pst	Naïve	1	pst	45	45	62	168.75	375	304.621	50.323	81.25	298	216.706	66.981	61	0	254	40.032	29.029	729.281	0	226.738	106.449	60.06	NA	NA	NA	NA	4.301	21.501	11.955	3.251	4.301	21.501	11.955	2.06121	3.251	-178.21	177.709	-3.399	111.781	-54.265	75.5	3.507	24.645	3.2164	61.0022
Naïve_1_pst	Naïve_1	Naïve_pst	Naïve	1	pst	46	46	10	314	398.5	360.675	31.167	279.25	298	288.65	5.8	9	29	41	34.2	3.521	99.495	0	86.555	48.045	30.951	NA	NA	NA	NA	6.27	14.357	11.055	2.421	6.27	14.357	11.055	1.90603	2.421	-85.426	30.069	-17.774	35.435	-42.401	35.01	-6.659	28.305	1.1495	9
Naïve_1_pst	Naïve_1	Naïve_pst	Naïve	1	pst	47	47	100	31.25	250	137.888	52.099	91.25	297.5	171.134	53.339	99	10	50	34.21	7.897	1059.76	0	291.977	171.975	63.776	NA	NA	NA	NA	1.374	21.677	10.705	3.742	1.374	21.677	10.705	1.84569	3.742	-178.238	177.563	-9.303	108.563	-170.362	157.218	9.413	46.007	3.6296	98.9968
Naïve_1_pst	Naïve_1	Naïve_pst	Naïve	1	pst	48	48	23	301.667	397.5	333.783	28.764	137.833	298.167	228.333	52.765	22	0	255	51.478	64.514	235.352	0	167.639	112.681	56.073	NA	NA	NA	NA	6.472	17.285	10.698	3.217	6.472	17.285	10.698	1.84448	3.217	12.095	148.717	94.46	46.894	-44.701	41.035	-4.292	24.293	1.40392	21.9996
Naïve_1_pst	Naïve_1	Naïve_pst	Naïve	1	pst	49	49	45	132.75	332	266.717	52.699	86.75	298.75	210.056	66.866	44	0	255	40.4	34.05	598.601	0	212.062	107.388	57.68	NA	NA	NA	NA	7.603	19.827	13.605	2.857	7.603	19.827	13.605	2.34569	2.857	-174.611	174.068	39.04	111.296	-24.447	49.039	4.794	18.252	2.82276	43.9986
Naïve_1_pst	Naïve_1	Naïve_pst	Naïve	1	pst	50	50	6	305	345.75	322.25	16.497	274.25	297.5	285.792	9.286	5	27	40	32.833	4.167	64.166	0	41.876	27.324	17.02	NA	NA	NA	NA	11.138	14.182	12.833	1.499	11.138	14.182	12.833	2.21259	1.499	-157.964	134.091	-40.281	143.398	-67.946	-13.619	-32.941	25.72	1.53229	5.00008
Naïve_1_pst	Naïve_1	Naïve_pst	Naïve	1	pst	51	51	50	0.25	388.75	207.45	141.527	102	297.5	174.865	58.819	49	19	255	39.78	31.749	682.791	0	376.39	222.163	115.07	NA	NA	NA	NA	5.274	19.764	13.935	3.287	5.274	19.764	13.935	2.40259	3.287	-178.919	178.29	5.427	138.816	-55.781	56.82	-2.615	26.984	1.81405	48.9983
Naïve_1_pst	Naïve_1	Naïve_pst	Naïve	1	pst	52	52	53	206.25	293.75	249.906	22.063	120.75	298.75	207.821	59.212	52	29	255	41.736	30.377	514.141	0	177.638	106.377	52.309	NA	NA	NA	NA	0.559	16.621	9.887	3.431	0.559	16.621	9.887	1.70466	3.431	-174.92	169.592	-8.241	98.892	-97.284	165.033	3.812	39.773	2.89432	52.0017
Naïve_1_pst	Naïve_1	Naïve_pst	Naïve	1	pst	53	53	67	138	385.5	255.121	74.728	66.75	298.833	185.884	64.65	66	12	255	39.985	27.739	756.931	0	243.329	136.989	59.297	NA	NA	NA	NA	4.931	18.682	11.469	2.551	4.931	18.682	11.469	1.97741	2.551	-170.074	175.236	-3.25	99.312	-40.357	69.155	4.265	27.026	3.11073	65.998
Naïve_1_pst	Naïve_1	Naïve_pst	Naïve	1	pst	54	54	15	288	397.5	346.433	34.064	184.5	299	248.517	38.744	14	26	255	49.4	57.111	163.785	0	158.431	82.008	51.389	NA	NA	NA	NA	6.149	16.211	11.699	2.984	6.149	16.211	11.699	2.01707	2.984	109.832	158.682	134.486	14.98	-29.602	29.389	1.622	16.637	1.03379	13.9999
Naïve_1_pst	Naïve_1	Naïve_pst	Naïve	1	pst	55	55	31	196.5	333.25	255.081	36.747	163	297.5	229.427	41.49	30	0	255	42.194	40.258	366.661	0	151.602	80.218	43.339	NA	NA	NA	NA	5.408	18.352	12.222	3.361	5.408	18.352	12.222	2.10724	3.361	-154.231	100.305	-22.72	88.402	-43.995	55.856	6.152	20.396	2.41858	30.0001
Naïve_1_pst	Naïve_1	Naïve_pst	Naïve	1	pst	56	56	12	313.25	396.25	347.729	28.149	196	297.5	244.812	34.076	11	30	255	55.5	63.248	151.755	0	117.277	69.578	42.895	NA	NA	NA	NA	9.503	17.967	13.796	2.539	9.503	17.967	13.796	2.37862	2.539	40.732	158.791	114.188	43.16	-57.779	16.948	-11.074	21.813	1.29399	10.9999
Naïve_1_pst	Naïve_1	Naïve_pst	Naïve	1	pst	57	57	43	4.25	251.25	87.186	71.211	169.5	298.25	253.151	41.577	42	25	41	32.465	3.561	506.762	0	278.542	172.318	77.713	NA	NA	NA	NA	5.523	19.857	12.066	3.492	5.523	19.857	12.066	2.08034	3.492	-169.261	175.684	-30.444	126.452	-39.92	162.486	5.721	39.605	1.81934	41.9992
Naïve_1_pst	Naïve_1	Naïve_pst	Naïve	1	pst	58	58	73	81.75	397.833	213.678	87.527	71.25	296.5	193.831	76.383	72	19	53	35.973	5.735	932.132	0	319.45	190.438	84.217	NA	NA	NA	NA	0.901	21.03	12.946	3.616	0.901	21.03	12.946	2.23207	3.616	-177.663	180	-32.772	101.666	-52.125	76.712	7.109	25.66	2.91793	72.0015
Naïve_1_pst	Naïve_1	Naïve_pst	Naïve	1	pst	59	59	65	152.25	399	262.442	72.467	32.75	297	156.077	71.908	64	26	255	42.262	27.301	774.923	0	312.999	161.856	85.732	NA	NA	NA	NA	2.136	17.72	12.108	3.496	2.136	17.72	12.108	2.08759	3.496	-171.87	177.51	-19.917	93.842	-149.25	108.104	-4.726	32.905	2.4758	64.0009
Naïve_1_pst	Naïve_1	Naïve_pst	Naïve	1	pst	60	60	54	40.75	397	195.824	101.376	99.5	297.25	192.699	56.504	53	21	52	35.407	5.064	730.494	0	209.748	150.361	52.888	NA	NA	NA	NA	8.004	18.923	13.783	2.444	8.004	18.923	13.783	2.37638	2.444	-178.21	178.182	-17.563	94.284	-51.34	56.419	3.051	22.688	3.48272	52.9996
Naïve_1_pst	Naïve_1	Naïve_pst	Naïve	1	pst	61	61	73	52.5	365.25	240.161	80.311	46.5	298.5	175.027	79.359	72	26	63	38.068	6.567	825.364	0	248.765	147.514	72.234	NA	NA	NA	NA	1.5	18.481	11.463	3.687	1.5	18.481	11.463	1.97638	3.687	-177.839	174.92	25.492	113.773	-59.482	169.479	7.759	36.511	3.31785	72.0024
Naïve_1_pst	Naïve_1	Naïve_pst	Naïve	1	pst	62	62	17	244	391.25	294.618	51.118	199.5	294.75	229.529	29.308	16	28	57	36.647	7.331	214.555	0	170.042	101.054	55.629	NA	NA	NA	NA	3.482	21.344	13.41	4.181	3.482	21.344	13.41	2.31207	4.181	-177.99	176.269	97.302	108.076	-70.972	34.966	-5.751	28.771	1.26178	15.9996
Naïve_1_pst	Naïve_1	Naïve_pst	Naïve	1	pst	63	63	79	7.5	292.75	173.915	97.486	117.5	299	221.823	49.456	78	0	255	38.633	25.537	823.928	0	290.889	157.456	84.244	NA	NA	NA	NA	2.462	16.53	10.563	3.007	2.462	16.53	10.563	1.82121	3.007	-178.698	180	0.282	120.542	-54.168	156.473	2.308	33.708	2.83245	78.0013
Naïve_1_pst	Naïve_1	Naïve_pst	Naïve	1	pst	64	64	14	238.25	398.25	319.232	52.264	275.75	296.75	286.018	6.601	13	29	44	33.857	4.185	166.541	0	160.548	79.257	52.356	NA	NA	NA	NA	7.603	17.72	12.811	3.319	7.603	17.72	12.811	2.20879	3.319	-175.365	176.367	36.461	167.946	-29.632	24.909	0.101	18.344	1.03733	12.9998
Naïve_1_pst	Naïve_1	Naïve_pst	Naïve	1	pst	65	65	30	184.833	398.167	265.611	69.659	221.167	298.833	261.522	20.606	29	0	254	41.4	40.937	326.345	0	200.525	88.043	52.681	NA	NA	NA	NA	1.944	17.029	11.253	3.546	1.944	17.029	11.253	1.94017	3.546	-118.072	149.036	-11.698	61.863	-164.982	142.696	1.164	51.858	1.62745	29.0007
Naïve_1_pst	Naïve_1	Naïve_pst	Naïve	1	pst	66	66	47	229.833	334.5	285.968	28.048	90.5	296.833	183.457	61.834	46	0	55	37.255	7.864	529.034	0	203.421	115.167	56.745	NA	NA	NA	NA	0.471	16.499	11.501	3.179	0.471	16.499	11.501	1.98293	3.179	-121.866	180	31.685	102.426	-69.254	50.467	4.684	25.729	2.60069	45.999
Naïve_1_pst	Naïve_1	Naïve_pst	Naïve	1	pst	67	67	49	173.167	395.75	300.852	65.366	124.25	299	197.253	54.192	48	0	255	41.429	32.579	619.853	0	259.691	134.883	77.503	NA	NA	NA	NA	4.773	19.105	12.914	3.5	4.773	19.105	12.914	2.22655	3.5	-176.76	178.603	-18.758	111.963	-49.742	48.767	-0.974	20.854	2.38689	47.9985
Naïve_1_pst	Naïve_1	Naïve_pst	Naïve	1	pst	68	68	16	145.25	212	170.312	26.451	232.25	299	265.672	22.82	15	29	39	33.188	2.903	162.282	0	84.1	57.286	27.54	NA	NA	NA	NA	0.25	16.572	10.819	4.74	0.25	16.572	10.819	1.86534	4.74	-146.07	172.875	5.302	119.162	-175.601	6.322	-38.568	59.924	1.92963	14.9997
Naïve_1_pst	Naïve_1	Naïve_pst	Naïve	1	pst	69	69	55	98.25	397.5	207.036	89.57	61.75	297.5	189.823	69.463	54	0	255	42.345	42.689	636.128	0	309.144	225.152	96.286	NA	NA	NA	NA	1.346	19.849	11.78	3.827	1.346	19.849	11.78	2.03103	3.827	-175.073	180	-1.248	122.227	-54.771	165.707	4.645	35.18	2.05771	54.0007
Naïve_1_pst	Naïve_1	Naïve_pst	Naïve	1	pst	70	70	48	232.5	398.5	318.812	56.732	126	292.5	212.229	53.687	47	0	51	36.812	7.908	558.729	0	172.828	99.274	54.819	NA	NA	NA	NA	6.021	17.024	11.888	2.787	6.021	17.024	11.888	2.04966	2.787	-173.83	177.955	-17.947	100.533	-52.649	36.656	-6.07	20.458	3.23286	46.9994
Naïve_1_pst	Naïve_1	Naïve_pst	Naïve	1	pst	71	71	33	26.75	236.75	100.538	63.94	154.75	298.25	247.28	41.606	32	22	48	33.061	5.086	396.785	0	222.991	149.239	68.291	NA	NA	NA	NA	3.4	18.737	12.4	3.833	3.4	18.737	12.4	2.13793	3.833	-176.634	180	-46.673	119.808	-130.622	164.114	4.568	43.879	1.77938	31.9988
Naïve_1_pst	Naïve_1	Naïve_pst	Naïve	1	pst	72	72	14	221.5	397.75	309.393	57.63	1.25	26	14.089	7.037	13	33	67	42.214	9.415	178.77	0	177.979	89.19	58.002	NA	NA	NA	NA	11.15	16.936	13.752	1.717	11.15	16.936	13.752	2.37103	1.717	-178.919	-159.59	-171.754	6.019	-11.921	9.265	-0.063	6.06	1.00444	12.9996
Naïve_1_pst	Naïve_1	Naïve_pst	Naïve	1	pst	73	73	29	197.75	397.5	283.233	60.384	125.25	299	194.526	54.702	28	27	47	35.31	4.56	288.564	0	261.812	133.217	78.275	NA	NA	NA	NA	3.953	17.344	10.306	3.208	3.953	17.344	10.306	1.7769	3.208	-168.232	164.962	111.979	81.103	-39.741	39.545	-3.059	17.519	1.10218	27.9996
Naïve_1_pst	Naïve_1	Naïve_pst	Naïve	1	pst	74	74	51	1.75	124	65.461	31.673	95	297	192.975	58.605	50	27	50	34.843	4.797	561.264	0	212.2	111.098	58.117	NA	NA	NA	NA	1.803	17.502	11.225	3.081	1.803	17.502	11.225	1.93534	3.081	-167.196	168.69	2.683	105.396	-135.597	55.297	-3.259	34.16	2.64498	50.0012
Naïve_1_pst	Naïve_1	Naïve_pst	Naïve	1	pst	75	75	13	52.5	96.75	77.577	16.494	235	293	264.308	21.38	12	29	45	34	5.033	128.941	0	61.622	42.052	19.263	NA	NA	NA	NA	3.824	18.031	10.745	4.412	3.824	18.031	10.745	1.85259	4.412	-84.144	103.449	13.027	74.983	-6.98	81.483	16.859	23.708	2.09245	12.0001
Naïve_1_pst	Naïve_1	Naïve_pst	Naïve	1	pst	76	76	35	13.25	216.75	88.936	68.207	252	292.75	273.321	11.45	34	25	44	32.371	4.131	275.384	0	179.033	65.702	56.509	NA	NA	NA	NA	0	16.78	8.1	4.685	0	16.78	8.1	1.39655	4.685	-158.199	180	-24.415	72.07	-106.699	110.556	5.286	51.356	1.53817	33.998
Naïve_1_pst	Naïve_1	Naïve_pst	Naïve	1	pst	77	77	48	58.25	217	136.964	50.09	193.5	299	234.755	35.361	47	21	48	34.542	4.617	410.723	0	119.966	84.731	27.465	NA	NA	NA	NA	0.559	14.809	8.739	3.618	0.559	14.809	8.739	1.50672	3.618	-167.905	175.515	-1.518	88.454	-159.39	89.703	5.607	44.982	3.42366	46.9989
Naïve_1_pst	Naïve_1	Naïve_pst	Naïve	1	pst	78	78	51	0	102.75	55.142	30.271	194.25	297	243.167	27.311	50	26	50	33.49	5.009	529.44	0	109.41	65.457	28.153	NA	NA	NA	NA	2.305	19.851	10.589	3.482	2.305	19.851	10.589	1.82569	3.482	-165.324	177.138	-4.96	114.962	-117.573	118.301	21.787	38.8	4.83905	49.9991
Naïve_1_pst	Naïve_1	Naïve_pst	Naïve	1	pst	79	79	51	29	299	170.564	88.601	179.5	298	233.779	33.823	50	0	255	41.314	44.398	588.143	0	221.372	129.01	54.914	NA	NA	NA	NA	4.316	18.757	11.763	3.76	4.316	18.757	11.763	2.0281	3.76	-170.407	160.942	-5.758	86.02	-63.227	51.376	-2.932	24.467	2.65681	49.9994
Naïve_1_pst	Naïve_1	Naïve_pst	Naïve	1	pst	80	80	24	53.25	173.5	92.875	34.612	213.25	291.75	255.51	27.625	23	27	43	35.25	4.276	245.786	0	126.928	90.987	37.68	NA	NA	NA	NA	4.854	18.75	10.686	3.064	4.854	18.75	10.686	1.84241	3.064	-167.574	168.366	-11.258	125.572	-77.293	64.954	-8.808	31.224	1.93642	23.0007
Naïve_1_pst	Naïve_1	Naïve_pst	Naïve	1	pst	81	81	104	7.75	268	129.253	70.397	127.5	298.5	239.075	47.051	103	9	255	38.837	31.151	1095.49	0	184.396	92.639	48.777	NA	NA	NA	NA	0.5	19.007	10.636	3.968	0.5	19.007	10.636	1.83379	3.968	-178.238	170.538	-7.808	102.122	-155.283	103.736	-2.738	36.195	5.94095	102.998
Naïve_1_pst	Naïve_1	Naïve_pst	Naïve	1	pst	82	82	39	0	134.25	69.122	35.975	115.75	226.5	178.763	33.577	38	18	48	33.641	6.31	406.716	0	159.824	79.451	43.288	NA	NA	NA	NA	2.693	16.279	10.703	3.268	2.693	16.279	10.703	1.84534	3.268	-178.781	170.538	11.778	106.973	-68.199	55.105	3.698	28.606	2.54477	38.0002
Naïve_1_pst	Naïve_1	Naïve_pst	Naïve	1	pst	83	83	134	2	375.5	219.674	85.329	113.5	298.25	175.539	40.646	133	12	65	37.164	7.043	1076.13	0	378.328	223.757	81.936	NA	NA	NA	NA	0.5	17.862	8.091	3.802	0.5	17.862	8.091	1.395	3.802	-177.138	180	16.825	103.175	-84.289	172.875	6.572	42.925	2.84444	133.003
Naïve_1_pst	Naïve_1	Naïve_pst	Naïve	1	pst	84	84	43	139.75	290	211.628	38.301	195.5	297.25	244.062	28.728	42	0	46	36.186	6.666	494.998	0	150.252	94.282	37.112	NA	NA	NA	NA	4.1	20.069	11.786	3.685	4.1	20.069	11.786	2.03207	3.685	-167.005	168.503	3.982	82.049	-58.44	72.109	11.513	29.584	3.29445	41.9988
Naïve_1_pst	Naïve_1	Naïve_pst	Naïve	1	pst	85	85	44	22	192.75	120.71	51.98	226.25	298.75	267.415	21.773	43	26	44	34.909	3.946	522.578	0	114.963	58.939	28.745	NA	NA	NA	NA	4.743	17.148	12.153	2.756	4.743	17.148	12.153	2.09534	2.756	-167.471	178.807	19.736	105.027	-38.479	102.826	13.059	28.25	4.54562	42.9999
Naïve_1_pst	Naïve_1	Naïve_pst	Naïve	1	pst	86	86	25	36	125.25	81.6	28.8	240.75	296.75	261.25	17.195	24	27	50	33.2	4.32	309.956	0	63.388	44.947	16.882	NA	NA	NA	NA	3.783	17.862	12.915	3.849	3.783	17.862	12.915	2.22672	3.849	-158.962	169.38	0.807	100.765	-57.284	61.125	7.126	33.767	4.88982	23.9997
Naïve_1_pst	Naïve_1	Naïve_pst	Naïve	1	pst	87	87	12	94.75	136.25	114.938	16.479	240.5	298.5	268.979	20.652	11	26	44	33.75	4.864	140.755	0	58.044	35.659	18.874	NA	NA	NA	NA	10.003	18.154	12.796	2.736	10.003	18.154	12.796	2.20621	2.736	-127.093	174.094	19.903	109.929	-58.813	21.248	-22.341	25.607	2.42497	10.9999
Naïve_1_pst	Naïve_1	Naïve_pst	Naïve	1	pst	88	88	23	1.25	156.25	85.859	51.932	185.75	296.75	220.457	34.447	22	26	41	34.826	4.086	227.503	0	183.784	106.178	57.99	NA	NA	NA	NA	3.889	18.4	10.341	3.791	3.889	18.4	10.341	1.78293	3.791	-173.29	155.638	-85.325	112.418	-51.71	50.928	-0.054	25.221	1.23788	22.0001
Naïve_1_pst	Naïve_1	Naïve_pst	Naïve	1	pst	89	89	14	0	37	21.518	13.591	180.5	260.25	212.268	30.074	13	27	39	32.5	3.674	124.922	0	81.541	54.529	29.412	NA	NA	NA	NA	5.303	14.682	9.609	2.812	5.303	14.682	9.609	1.65672	2.812	-165.069	168.69	-50.677	100.62	-48.366	7.765	-16.022	18.114	1.53201	13.0005
Naïve_1_pst	Naïve_1	Naïve_pst	Naïve	1	pst	90	90	66	0.75	272.25	148.979	85.766	188.5	299	245.314	27.884	65	14	51	34.273	6.06	775.907	0	190.228	98.72	47.659	NA	NA	NA	NA	1.031	17.557	11.937	3.854	1.031	17.557	11.937	2.0581	3.854	-176.348	169.439	9.902	104.28	-55.67	162.031	7.935	30.443	4.07883	65.0002
Naïve_1_pst	Naïve_1	Naïve_pst	Naïve	1	pst	91	91	31	0.5	73.25	46.306	18.123	171	298.75	226.298	34.03	30	26	45	34.71	4.839	263.149	0	95.868	54.914	23.244	NA	NA	NA	NA	2.016	15.9	8.772	3.776	2.016	15.9	8.772	1.51241	3.776	-103.496	157.38	53.829	72.344	-65.832	158.824	15.058	45.603	2.74491	29.9987
Naïve_1_pst	Naïve_1	Naïve_pst	Naïve	1	pst	92	92	11	136.75	173.25	153	12.544	269.5	299	283.818	10.419	10	28	43	35.273	4.671	73.29	0	36.5	27.458	11.881	NA	NA	NA	NA	3.482	10.966	7.329	2.877	3.482	10.966	7.329	1.26362	2.877	-154.654	141.633	17.967	128.355	-126.656	56.31	-16.254	47.85	2.00795	10
Naïve_1_pst	Naïve_1	Naïve_pst	Naïve	1	pst	93	93	28	96.25	179.25	122.232	23.907	265.5	298.75	277.982	9.953	27	27	39	33.393	3.201	126.723	0	83.6	62.457	21.07	NA	NA	NA	NA	0	14.073	4.693	4.129	0	14.073	4.693	0.809138	4.129	-173.991	180	54.625	123.683	-171.87	161.565	-13.074	63.845	1.51583	27.0026
Naïve_1_pst	Naïve_1	Naïve_pst	Naïve	1	pst	94	94	17	56.5	95.5	76.868	13.804	235	297.5	270.824	21.202	16	28	45	33.706	4.12	157.948	0	61.062	29.297	20.658	NA	NA	NA	NA	3.01	17.007	9.872	4.065	3.01	17.007	9.872	1.70207	4.065	-126.027	154.179	27.046	101.323	-17.847	65.406	16.584	24.206	2.58668	15.9996
Naïve_1_pst	Naïve_1	Naïve_pst	Naïve	1	pst	95	95	71	1.25	147.75	89.98	37.606	84.5	294.167	162.808	58.46	70	15	54	33.085	7.034	612.908	0	163.915	110.082	36.11	NA	NA	NA	NA	0.333	18.151	8.756	3.871	0.333	18.151	8.756	1.50966	3.871	-170.538	162.255	29.42	92.79	-177.06	97.125	-3.074	46.426	3.73918	69.9986
Naïve_1_pst	Naïve_1	Naïve_pst	Naïve	1	pst	96	96	12	0.25	82.75	51.604	27.236	272	296	285.812	6.417	11	30	38	32.667	2.57	111.416	0	83.652	53.458	27.396	NA	NA	NA	NA	4.008	15.478	10.129	4.358	4.008	15.478	10.129	1.74638	4.358	-90	157.011	30.362	69.025	-90	95.962	8.975	56.607	1.3319	10.9997
Naïve_1_pst	Naïve_1	Naïve_pst	Naïve	1	pst	97	97	77	16.333	142	94.037	32.437	104.5	297.5	203.798	54.578	76	9	47	33.221	6.365	778.854	0	194.634	111.799	50.93	NA	NA	NA	NA	0.25	22.867	10.248	4.008	0.25	22.867	10.248	1.7669	4.008	-176.309	180	11.427	108.33	-143.746	174.289	7.633	47.778	4.00163	76.0006
Naïve_1_pst	Naïve_1	Naïve_pst	Naïve	1	pst	98	98	25	8.833	144.833	85.5	45.475	219.167	291.5	253.54	22.768	24	28	44	34.16	3.986	262.701	0	85.721	59.702	19.778	NA	NA	NA	NA	2	18.409	10.946	4.416	2	18.409	10.946	1.88724	4.416	-174.289	180	16.486	131.749	-60.327	77.213	-5.462	32.647	3.0646	23.9997
Naïve_1_pst	Naïve_1	Naïve_pst	Naïve	1	pst	99	99	62	0	191.25	85.358	52.683	79	280.5	181.253	57.69	61	14	46	33.258	6.363	683.878	0	261.751	127.982	70.85	NA	NA	NA	NA	1.9	17.448	11.211	3.36	1.9	17.448	11.211	1.93293	3.36	-167.391	177.879	16.299	104.417	-125.892	103.713	-3.69	33.547	2.6127	61.0006
Naïve_1_pst	Naïve_1	Naïve_pst	Naïve	1	pst	100	100	81	2.833	200.833	100.553	64.145	0	297.833	173.088	81.785	80	7	64	36.556	9.821	587.484	0	340.001	157.014	101.499	NA	NA	NA	NA	1.424	12.693	7.344	2.604	1.424	12.693	7.344	1.26621	2.604	-175.601	180	-42.719	79.806	-165.964	168.551	0.075	43.141	1.72789	79.9951
Naïve_1_pst	Naïve_1	Naïve_pst	Naïve	1	pst	101	101	82	40	103	65.125	17.391	187	298.5	235.774	31.092	81	27	47	34.549	4.068	636.499	0	118.386	67.483	28.866	NA	NA	NA	NA	0.236	16.167	7.858	3.636	0.236	16.167	7.858	1.35483	3.636	-175.236	180	9.781	105.883	-161.565	143.288	12.045	44.036	5.37647	81.0001
Naïve_1_pst	Naïve_1	Naïve_pst	Naïve	1	pst	102	102	10	39	97.75	62.325	21.241	266	297	280.5	11.109	9	25	42	33.7	5.056	91.986	0	58.759	31.706	19.095	NA	NA	NA	NA	4.589	16.617	10.221	4.156	4.589	16.617	10.221	1.76224	4.156	-94.399	64.026	-18.856	56.411	-28.626	42.397	15.46	27.087	1.56548	8.99971
Naïve_1_pst	Naïve_1	Naïve_pst	Naïve	1	pst	103	103	28	170.75	395.667	284.152	68.432	144.667	297.5	219.461	44.922	27	0	255	51.5	58.066	332.824	0	264.578	139.201	79.108	NA	NA	NA	NA	6.731	17.96	12.327	2.864	6.731	17.96	12.327	2.12534	2.864	-85.601	35.218	-27.45	38.246	-42.997	49.242	2.706	21.032	1.25794	26.9996
Naïve_1_pst	Naïve_1	Naïve_pst	Naïve	1	pst	104	104	38	0.5	187.833	85.816	62.867	178.833	298.167	233.105	28.977	37	28	44	34.579	3.916	297.605	0	202.956	113.977	62.736	NA	NA	NA	NA	0.745	15.442	8.043	3.389	0.745	15.442	8.043	1.38672	3.389	-176.634	180	-45.43	137.803	-66.371	92.657	6.942	34.505	1.46635	37.0017
Naïve_1_pst	Naïve_1	Naïve_pst	Naïve	1	pst	105	105	126	39	293.25	170.794	61.792	61	299	201.801	65.452	125	0	60	33.944	8.358	1372.96	0	238.089	120.006	57.679	NA	NA	NA	NA	0.5	19.514	10.984	4.573	0.5	19.514	10.984	1.89379	4.573	-175.236	180	-24.385	104.178	-158.629	169.216	4.646	44.605	5.76659	124.996
Naïve_1_pst	Naïve_1	Naïve_pst	Naïve	1	pst	106	106	19	100.167	159.167	126.693	19.078	234.5	298.5	267.868	21.268	18	31	44	34.105	3.213	182.036	0	76.867	37.978	25.792	NA	NA	NA	NA	3.801	14.802	10.113	3.384	3.801	14.802	10.113	1.74362	3.384	-126.87	174.56	33.5	100.1	-31.965	59.444	12.45	28.48	2.36819	18.0002
Naïve_1_pst	Naïve_1	Naïve_pst	Naïve	1	pst	107	107	22	135	180.75	158.989	15.633	174.25	299	233.489	40.37	21	21	51	36.227	6.531	268.344	0	127.122	73.068	37.147	NA	NA	NA	NA	5.5	17.813	12.778	3.392	5.5	17.813	12.778	2.2031	3.392	-90	117.35	2.947	85.594	-28.175	55.817	7.836	21.248	2.11092	21.0005
Naïve_1_pst	Naïve_1	Naïve_pst	Naïve	1	pst	108	108	78	67	384.25	187.843	110.198	142.25	296.25	210.83	40.682	77	0	255	35.41	26.456	895.11	0	293.444	142.527	68.151	NA	NA	NA	NA	2.5	19.981	11.625	3.704	2.5	19.981	11.625	2.00431	3.704	-163.54	169.38	-33.306	79.374	-67.733	162.408	10.574	37.007	3.05036	76.9987
Naïve_1_pst	Naïve_1	Naïve_pst	Naïve	1	pst	109	109	57	0	130.5	81.838	33.645	214	298.25	255.842	21.997	56	26	43	32.596	3.353	514.595	0	105.015	77.519	23.215	NA	NA	NA	NA	1.031	16.134	9.189	4.368	1.031	16.134	9.189	1.58431	4.368	-175.815	172.405	-23.662	105.204	-154.581	172.235	-1.876	53.938	4.9002	56.0012
Naïve_1_pst	Naïve_1	Naïve_pst	Naïve	1	pst	110	110	107	111.5	302	199.012	48.909	14.5	295.25	114.794	64.812	106	13	62	37.888	8.442	1228.16	0	282.801	196.65	59.721	NA	NA	NA	NA	0.5	21.051	11.586	4.253	0.5	21.051	11.586	1.99759	4.253	-178.939	180	-28.949	98.441	-168.608	126.18	0.417	42.087	4.34284	106.004
Naïve_1_pst	Naïve_1	Naïve_pst	Naïve	1	pst	111	111	54	135.5	357.5	241.438	64.276	77.167	298.5	178.426	69.353	53	30	59	38.556	5.862	681.17	0	286.63	162.821	87.464	NA	NA	NA	NA	4.269	18.714	12.852	3.307	4.269	18.714	12.852	2.21586	3.307	-174.053	175.914	5.738	96.18	-67.519	59.91	-5.205	21.402	2.37648	53.0011
Naïve_1_pst	Naïve_1	Naïve_pst	Naïve	1	pst	112	112	15	69.167	166.833	116.989	33.696	250.167	298.833	273.544	17.759	14	27	47	34	4.811	162.761	0	97.703	56.623	33.929	NA	NA	NA	NA	4.028	16.333	11.626	3.842	4.028	16.333	11.626	2.00448	3.842	-109.799	75.256	-6.569	60.357	-126.333	52.09	7.817	45.303	1.66588	13.9997
Naïve_1_pst	Naïve_1	Naïve_pst	Naïve	1	pst	113	113	19	17.833	91.5	56.202	22.882	241.833	297.833	261.763	18.668	18	27	43	34.632	4.31	189.046	0	68.743	42.771	17.125	NA	NA	NA	NA	1.944	19.969	10.503	5.745	1.944	19.969	10.503	1.81086	5.745	-159.444	149.036	-8.385	95.233	-27.049	171.87	31.882	70.002	2.75004	17.9992
Naïve_1_pst	Naïve_1	Naïve_pst	Naïve	1	pst	114	114	55	3.833	122.75	64.724	31.156	111.5	297.167	201.117	54.377	54	28	60	35.636	7.08	534.296	0	192.346	104.57	46.916	NA	NA	NA	NA	1.054	20.025	9.894	4.173	1.054	20.025	9.894	1.70586	4.173	-161.565	159.075	-19.131	98.316	-168.951	176.82	-8.234	53.166	2.77779	54.002
Naïve_1_pst	Naïve_1	Naïve_pst	Naïve	1	pst	115	115	237	15.25	204.5	95.626	41.595	5.5	299	127.785	61.135	236	12	57	37.034	7.168	2038.15	0	301.23	175.146	60.995	NA	NA	NA	NA	0.25	18.554	8.636	4.275	0.25	18.554	8.636	1.48897	4.275	-178.152	177.99	0.559	100.825	-172.196	173.089	3.943	53.921	6.7661	236.006
Naïve_1_pst	Naïve_1	Naïve_pst	Naïve	1	pst	116	116	124	88.833	330.833	189.976	70.646	56.833	298.5	140.897	60.493	123	11	64	36.46	8.424	1416.95	0	276.594	179.503	52.944	NA	NA	NA	NA	0.667	21.187	11.52	4.275	0.667	21.187	11.52	1.98621	4.275	-168.69	180	-14.156	106.922	-176.534	169.824	-3.967	48.819	5.12284	122.999
Naïve_1_pst	Naïve_1	Naïve_pst	Naïve	1	pst	117	117	86	47.833	353.167	164.721	97.104	204.833	298.5	248.864	29.18	85	27	255	39.814	33.674	990.374	0	287.792	121.736	75.722	NA	NA	NA	NA	0.745	19.419	11.651	4.111	0.745	19.419	11.651	2.00879	4.111	-177.207	180	4.65	94.605	-130.815	172.504	7.115	34.019	3.44128	85.0033
Naïve_2_pre	Naïve_2	Naïve_pre	Naïve	2	pre	1	2	35	0	396.994	204.324	121.494	81.615	169.208	134.292	27.686	34	30	53	43.25	11.177	415.415	0	405.372	199.088	124.254	NA	NA	NA	NA	6.023	20.478	12.218	2.435	6.023	20.478	12.218	2.10655	2.435	-179.662	176.8	72.96	151.086	-48.356	24.358	-0.383	12.653	1.02477	34.0002
Naïve_2_pre	Naïve_2	Naïve_pre	Naïve	2	pre	2	4	47	0	389	198.226	116.332	102	299	213.865	63.575	46	0	255	84.5	94.646	472.721	0	436.039	209.471	131.659	NA	NA	NA	NA	2.907	16.97	10.277	3.231	2.907	16.97	10.277	1.7719	3.231	-176.797	180	-105.555	107.802	-72.042	71.865	0.308	26.436	1.08413	45.998
Naïve_2_pre	Naïve_2	Naïve_pre	Naïve	2	pre	3	5	47	191	399	298.625	60.888	0	116.179	57.395	33.317	46	43	70	52.238	7.21	251.219	0	237.674	116.073	68.821	NA	NA	NA	NA	1	10.991	5.461	1.933	1	10.991	5.461	0.941552	1.933	-176.101	180	-120.398	92.655	-53.623	53.23	0.058	18.244	1.05699	46.0024
Naïve_2_pre	Naïve_2	Naïve_pre	Naïve	2	pre	4	8	15	0	69	30.867	23.001	134	299	219.102	51.588	14	NA	NA	NA	NA	180.746	0	178.846	88.611	56.349	NA	NA	NA	NA	10.68	14.975	12.91	1.19	10.68	14.975	12.91	2.22586	1.19	-124.373	-97.901	-112.937	8.702	-12.536	6.453	0.239	5.841	1.01062	14.0005
Naïve_2_pre	Naïve_2	Naïve_pre	Naïve	2	pre	5	9	7	329	398.167	361.793	25.057	0	27.5	17.54	11.227	6	44	56	51	5.598	79.16	0	73.603	37.523	26.922	NA	NA	NA	NA	11.19	16.455	13.193	2.342	11.19	16.455	13.193	2.27466	2.342	-6.981	52.069	19.67	22.429	-23.839	30.998	-4.551	22.822	1.0755	6.00015
Naïve_2_pre	Naïve_2	Naïve_pre	Naïve	2	pre	6	12	27	118.167	314	208.824	58.566	0	299	146.824	90.342	26	40	59	48.5	5.276	362.116	0	357.424	177.276	107.42	NA	NA	NA	NA	9.636	17.337	13.928	2.114	9.636	17.337	13.928	2.40138	2.114	-80.981	-41.182	-57.525	9.693	-14.257	15.925	0.792	7.369	1.01313	25.9991
Naïve_2_pre	Naïve_2	Naïve_pre	Naïve	2	pre	7	15	23	0	152.979	80.178	46.283	3.047	235	122.709	73.847	22	58	58	58	NA	283.959	0	277.857	138.31	86.599	NA	NA	NA	NA	8	18.534	12.907	2.203	8	18.534	12.907	2.22534	2.203	-90	-36.954	-57.495	12.646	-9.854	53.046	1.23	12.865	1.02196	22.0004
Naïve_2_pre	Naïve_2	Naïve_pre	Naïve	2	pre	8	16	33	23.297	235	119.655	71.397	0	299	141.211	89.886	32	26	63	41.769	11.344	377.795	0	363.662	195.637	114.468	NA	NA	NA	NA	6.159	19.53	11.806	2.886	6.159	19.53	11.806	2.03552	2.886	-146.725	-73.871	-124.293	16.749	-29.47	29.395	1.594	12.119	1.03886	32.0003
Naïve_2_pre	Naïve_2	Naïve_pre	Naïve	2	pre	9	21	28	0	201.167	98.749	57.799	0	269	138.337	85.173	27	41	64	48.429	6.595	344.073	0	335.9	172.308	102.611	NA	NA	NA	NA	6.574	17.923	12.743	2.706	6.574	17.923	12.743	2.19707	2.706	101.56	155.448	127.063	12.639	-19.151	26.078	0.91	12.067	1.02433	27.0009
Naïve_2_pre	Naïve_2	Naïve_pre	Naïve	2	pre	10	22	30	5.451	397.621	203.666	121.324	260.737	292.374	279.472	7.983	29	31	57	45	6.616	395.33	0	393.443	194.417	121.531	NA	NA	NA	NA	8.24	18.65	13.632	2.276	8.24	18.65	13.632	2.35034	2.276	-178.807	180	-112.984	134.578	-9.701	10.136	0.13	5.348	1.0048	29.0001
Naïve_2_pre	Naïve_2	Naïve_pre	Naïve	2	pre	11	23	8	0	7.25	5.344	2.507	206.25	297.75	253.281	32.037	7	40	56	46.5	6.547	92.631	0	91.749	47.402	32.02	NA	NA	NA	NA	11.026	16	13.233	1.751	11.026	16	13.233	2.28155	1.751	73.301	98.471	85.991	8.614	-14.182	18.902	1.119	12.184	1.00961	7
Naïve_2_pre	Naïve_2	Naïve_pre	Naïve	2	pre	12	24	41	139	398.833	273.024	79.769	190.833	299	251.062	28.63	40	0	255	96.2	101.115	292.449	0	281.449	140.031	83.82	NA	NA	NA	NA	1.658	15.657	7.311	2.687	1.658	15.657	7.311	1.26052	2.687	-177.956	180	139.184	75.739	-46.69	60.257	-0.054	16.967	1.03908	40.0012
Naïve_2_pre	Naïve_2	Naïve_pre	Naïve	2	pre	13	25	6	0	52.167	25.806	20.086	278.167	298.833	286.556	8.518	5	39	54	49.333	5.645	56.992	0	56.111	29.109	21.771	NA	NA	NA	NA	8.944	15.366	11.398	2.553	8.944	15.366	11.398	1.96517	2.553	-156.194	180	-86.927	149.241	-26.565	2.224	-7.663	13.203	1.0157	5.00018
Naïve_2_pre	Naïve_2	Naïve_pre	Naïve	2	pre	14	26	28	163.167	399	257.144	78.282	253.403	298.833	272.327	11.343	27	0	253	58	67.701	291.539	0	238.392	101.993	73.187	NA	NA	NA	NA	4.06	17.209	10.798	3.326	4.06	17.209	10.798	1.86172	3.326	-103.619	54.235	-17.289	41.712	-40.249	48.104	1.852	22.713	1.22294	26.9994
Naïve_2_pre	Naïve_2	Naïve_pre	Naïve	2	pre	15	27	27	245.167	304.833	285.399	17.802	0	297.833	153.419	92.137	26	0	255	57.895	50.007	320.276	0	302.339	154.335	93.045	NA	NA	NA	NA	7.157	17.337	12.318	2.36	7.157	17.337	12.318	2.12379	2.36	70.662	145.713	101.499	20.552	-21.072	25.037	-0.217	13.499	1.05933	26.0006
Naïve_2_pre	Naïve_2	Naïve_pre	Naïve	2	pre	16	28	12	43.5	69.5	58.361	7.578	192.167	297.833	238.111	36.464	11	39	63	47.75	7.557	113.104	0	108.818	60.849	37.071	NA	NA	NA	NA	5	13.4	10.282	2.798	5	13.4	10.282	1.77276	2.798	-135	-79.695	-106.019	18.424	-33.602	11.99	-1.743	13.897	1.03939	11.0002
Naïve_2_pst	Naïve_2	Naïve_pst	Naïve	2	pst	1	2	25	0.126	39.281	31.033	10.765	65.906	160.502	107.938	32.373	24	27	46	36.294	5.654	191.937	0	90.775	58.015	24.371	NA	NA	NA	NA	2.171	16.613	7.997	4.093	2.171	16.613	7.997	1.37879	4.093	-120.466	169.196	-28.423	90.123	-76.68	116.816	6.417	43.316	2.11443	24.0011
Naïve_2_pst	Naïve_2	Naïve_pst	Naïve	2	pst	2	4	93	122.833	250	171.04	37.72	82.194	299	188.052	53.949	92	9	58	31.968	10.613	829.277	0	237.267	142.592	50.254	NA	NA	NA	NA	1.129	18.15	9.014	4.239	1.129	18.15	9.014	1.55414	4.239	-179.176	178.773	-9.601	106.961	-161.565	120.256	2.001	37.948	3.49512	91.9988
Naïve_2_pst	Naïve_2	Naïve_pst	Naïve	2	pst	3	21	71	166	253.319	198.611	22.464	58.05	298	165.334	69.78	70	24	51	37.265	5.457	674.886	0	247.398	135.823	68.809	NA	NA	NA	NA	1.74	16.433	9.641	3.158	1.74	16.433	9.641	1.66224	3.158	-175.599	169.699	-13.047	98.762	-82.52	60.768	2.009	27.867	2.72794	70.0017
Naïve_2_pst	Naïve_2	Naïve_pst	Naïve	2	pst	4	33	274	76.5	314	214.514	66.659	0	297.699	154.183	77.222	273	0	255	41.76	32.509	2465.77	0	326.866	198.03	69.574	NA	NA	NA	NA	0.236	19.168	9.032	3.941	0.236	19.168	9.032	1.55724	3.941	-178.898	180	18.09	103.172	-178.179	168.69	0.972	53.593	7.54368	273.004
Naïve_2_pst	Naïve_2	Naïve_pst	Naïve	2	pst	5	36	299	39.333	303	178.166	66.136	53.333	299	158.504	60.014	298	12	63	37.546	7.55	2632.57	0	317.615	192.874	55.888	NA	NA	NA	NA	0	21.311	8.834	3.748	0	21.311	8.834	1.5231	3.748	-179.091	180	-3.915	103.072	-176.364	161.565	-0.474	37.366	8.28856	298.004
Naïve_2_pst	Naïve_2	Naïve_pst	Naïve	2	pst	6	37	12	120.095	192	148.71	25.502	267.315	299	286.437	12.408	12	28	41	33.5	4.764	121.761	0	75.63	46.026	26.643	NA	NA	NA	NA	4.202	20	11.069	4.518	4.202	15.674	10.16	1.75172	3.412	-177.709	180	46.523	137.714	-67.975	87.743	-6.343	46.029	1.60996	11.0002
Naïve_2_pst	Naïve_2	Naïve_pst	Naïve	2	pst	7	39	60	191.667	305.333	255.686	36.707	186.5	298.5	238.202	34.205	59	0	255	52.857	64.724	345.582	0	157.225	90.275	45.772	NA	NA	NA	NA	0.943	11.731	5.857	2.69	0.943	11.731	5.857	1.00983	2.69	-174.644	177.274	21.735	96.096	-101.31	82.776	2.463	30.501	2.19801	59.0032
Naïve_2_pst	Naïve_2	Naïve_pst	Naïve	2	pst	8	42	55	119.667	245.5	166.01	34.564	77	298.167	188.458	69.23	54	14	50	34	8.056	560.926	0	227.159	118.063	66.704	NA	NA	NA	NA	0.833	19.35	10.388	3.751	0.833	19.35	10.388	1.79103	3.751	-154.722	153.435	-14.788	86.35	-69.638	157.521	4.05	35.45	2.46931	53.9975
Naïve_2_pst	Naïve_2	Naïve_pst	Naïve	2	pst	9	43	12	15.375	68.5	45.75	20.321	268.125	298.75	284.458	10.585	11	27	38	32.25	3.279	88.934	0	58.662	34.251	21.784	NA	NA	NA	NA	3.834	10.14	8.085	2.04	3.834	10.14	8.085	1.39397	2.04	-70.974	96.17	0.915	60.608	-17.786	60.02	16.714	29.252	1.51604	10.9999
Naïve_2_pst	Naïve_2	Naïve_pst	Naïve	2	pst	10	45	22	2.375	195	106.532	60.457	274.375	299	289.242	7.019	21	27	49	34.722	5.929	215.641	0	193.258	89.888	59.487	NA	NA	NA	NA	4.002	16.387	10.269	3.088	4.002	16.387	10.269	1.77052	3.088	-177.101	180	16.901	163.727	-49.855	73.044	1.211	25.151	1.11582	20.9992
Naïve_2_pst	Naïve_2	Naïve_pst	Naïve	2	pst	11	47	153	0.375	326	132.498	98.16	0	287.625	162.422	55.431	152	22	61	36.22	6.816	995.107	0	368.359	261.232	90.887	NA	NA	NA	NA	0	21.816	6.547	4.661	0	21.816	6.547	1.12879	4.661	-179.182	180	11.037	112.252	-154.592	180	-0.296	57.139	2.70146	151.994
Naïve_2_pst	Naïve_2	Naïve_pst	Naïve	2	pst	12	50	54	159	258.625	199.992	28.728	90	298.125	195.672	70.508	53	27	47	36.453	4.754	512.928	0	216.74	108.224	68.104	NA	NA	NA	NA	1.031	15.782	9.678	3.185	1.031	15.782	9.678	1.66862	3.185	-168.69	165.964	-3.927	99.133	-33.007	54.819	3.579	19.139	2.36656	52.9994
Naïve_2_pst	Naïve_2	Naïve_pst	Naïve	2	pst	13	52	5	108.491	146.779	123.975	17.181	226.641	260.587	247.048	13.816	5	NA	NA	NA	NA	56.872	0	51.17	26.425	20.82	NA	NA	NA	NA	9.335	23.478	14.218	6.646	9.335	14.614	11.283	1.94534	2.481	14.363	80.938	43.51	30.315	-30.736	-9.638	-22.192	11.106	1.11143	4
Naïve_2_pst	Naïve_2	Naïve_pst	Naïve	2	pst	14	54	64	32.5	182.875	123.832	43.94	32.625	298.25	163.879	79.662	63	18	54	35.719	7.529	698.089	0	291.061	169.099	77.747	NA	NA	NA	NA	4.07	16.793	11.081	2.907	4.07	16.793	11.081	1.91052	2.907	-145.685	142.896	4.052	87.376	-51.581	49.198	3.133	26.948	2.39843	62.9987
Naïve_2_pst	Naïve_2	Naïve_pst	Naïve	2	pst	15	59	58	1.125	283.875	160.937	90.824	147.625	298.5	233.547	39.967	57	0	255	35.268	30.978	629.692	0	284.684	183.591	76.357	NA	NA	NA	NA	2.05	19.508	11.047	3.552	2.05	19.508	11.047	1.90466	3.552	-173.83	156.571	1.031	92.39	-49.489	83.447	3.501	22.533	2.2119	57.0012
Naïve_2_pst	Naïve_2	Naïve_pst	Naïve	2	pst	16	61	48	0	171.466	86.824	46.896	47.425	298.012	145.258	70.716	47	12	47	33.958	6.857	501.337	0	268.517	178.554	76.072	NA	NA	NA	NA	3.811	19.372	10.667	3.428	3.811	19.372	10.667	1.83914	3.428	-170.538	173.66	-15.745	115.927	-55.457	107.745	4.853	27.152	1.86706	46.9989
Naïve_2_pst	Naïve_2	Naïve_pst	Naïve	2	pst	17	63	8	193.546	230.809	202.504	12.06	103.802	158.441	136.684	20.391	10	NA	NA	NA	NA	83.906	0	63.07	34.249	21.634	NA	NA	NA	NA	2.375	26.623	11.987	8.092	2.375	16.501	8.401	1.44845	4.33	-16.157	119.865	68.491	51.587	-136.023	52.875	-17.297	65.668	1.33036	6.99975
Naïve_2_pst	Naïve_2	Naïve_pst	Naïve	2	pst	18	67	49	1.167	86.667	64.32	23.745	143.833	297.5	217.075	43.762	48	28	48	35.837	4.723	228.704	0	166.979	82.919	45.475	NA	NA	NA	NA	0	9.923	4.765	2.729	0	9.923	4.765	0.821552	2.729	-171.87	180	-63.524	90.553	-90	175.815	14.351	54.977	1.36966	47.9966
Naïve_2_pst	Naïve_2	Naïve_pst	Naïve	2	pst	19	70	9	198.29	271.593	234.755	26.656	219.727	253.591	229.356	9.691	10	NA	NA	NA	NA	92.509	0	80.747	45.459	25.827	NA	NA	NA	NA	6.533	24.557	11.564	5.721	6.533	12.702	9.517	1.64086	2.335	-177.303	175.846	-70.209	150.519	-33.918	17.435	-5.756	21.435	1.14566	7.99974
Naïve_2_pst	Naïve_2	Naïve_pst	Naïve	2	pst	20	71	5	261.869	272.459	266.502	4.898	276.224	278.968	277.418	1.18	6	NA	NA	NA	NA	14.383	0	10.59	5.124	4.602	NA	NA	NA	NA	1.951	8.433	3.596	3.225	1.951	2.811	2.19	0.377586	0.415	-18.661	137.657	53.017	66.105	-46.174	156.318	24.032	114.635	1.35817	3.99972
Naïve_2_pst	Naïve_2	Naïve_pst	Naïve	2	pst	21	72	90	41.167	257.625	155.321	59.45	96.125	297	187.44	47.376	89	10	60	32.244	9.078	721.9	0	278.453	153.525	67.828	NA	NA	NA	NA	1.741	14.355	8.111	3.221	1.741	14.355	8.111	1.39845	3.221	-167.125	163.74	6.532	98.229	-89.929	41.562	-5.648	23.914	2.59254	89.0026
Naïve_2_pst	Naïve_2	Naïve_pst	Naïve	2	pst	22	73	134	105	269.5	205.692	47.869	194.645	298.167	260.085	25.601	133	0	255	42.336	37.747	500.953	0	119.715	62.29	27.52	NA	NA	NA	NA	0	11.011	3.767	2.674	0	11.011	3.767	0.649483	2.674	-177.797	180	-5.404	113.247	-171.87	168.755	1.37	54.2	4.18455	132.985
Naïve_2_pst	Naïve_2	Naïve_pst	Naïve	2	pst	23	76	156	89.167	285.5	190.765	53.873	0	298.5	137.361	94.27	155	0	67	38.173	8.404	1495.27	0	295.179	187.388	78.17	NA	NA	NA	NA	1.054	20.285	9.647	3.678	1.054	20.285	9.647	1.66328	3.678	-178.452	177.397	-12.137	98.371	-154.737	172.978	-0.571	41.278	5.06564	154.999
Naïve_2_pst	Naïve_2	Naïve_pst	Naïve	2	pst	24	77	5	44.908	52.984	49.326	3.533	241.191	276.019	255.592	13.911	4	NA	NA	NA	NA	40.793	0	34.854	15.927	13.136	NA	NA	NA	NA	7.365	15.188	10.198	3.431	7.365	15.188	10.198	1.75828	3.431	25.264	107.52	81.841	38.034	-2.004	73.028	27.419	40.05	1.1704	4.0001
Naïve_2_pst	Naïve_2	Naïve_pst	Naïve	2	pst	25	86	47	0	268.667	162.193	75.355	134.5	297.5	191.834	52.867	46	19	52	34.634	6.127	499.358	0	272.112	173.711	77.349	NA	NA	NA	NA	0	16.853	10.856	3.724	0	16.853	10.856	1.87172	3.724	-177.739	163.811	37.757	81.814	-125.218	48.451	-1.158	30.267	1.83512	45.9983
Naïve_2_pst	Naïve_2	Naïve_pst	Naïve	2	pst	26	90	53	63.833	305	175.157	97.882	194.667	297.833	243.701	29.407	52	27	255	44.604	42.383	554.481	0	255.093	138.136	79.933	NA	NA	NA	NA	0.167	20.194	10.663	4.573	0.167	20.194	10.663	1.83845	4.573	-135.939	180	-3.489	84.552	-66.801	165.964	4.617	41.657	2.17364	52.0005
Naïve_2_pst	Naïve_2	Naïve_pst	Naïve	2	pst	27	104	7	0	31.747	15.944	12.605	266	299	282.032	11.55	6	NA	NA	NA	NA	62.961	0	43.501	23.391	15.824	NA	NA	NA	NA	6.607	17.914	10.493	4.229	6.607	17.914	10.493	1.80914	4.229	-29.568	90	29.126	51.43	-112.684	63.076	-23.914	76.368	1.44735	6.00029
Naïve_2_pst	Naïve_2	Naïve_pst	Naïve	2	pst	28	107	10	157.37	202.476	173.971	14.378	290.495	298.952	293.47	3.049	9	31	48	36.3	5.559	49.354	0	45.133	29.149	14.426	NA	NA	NA	NA	1.129	11.703	5.484	3.795	1.129	11.703	5.484	0.945517	3.795	-174.289	176.634	-23.374	166.539	-41.634	27.979	-9.773	20.477	1.09352	8.99964
Naïve_2_pst	Naïve_2	Naïve_pst	Naïve	2	pst	29	108	13	104.12	142.022	121.854	14.741	270.448	297.072	283.555	8.478	12	30	50	35.154	5.257	81.976	0	41.01	26.166	13.64	NA	NA	NA	NA	3.571	11.083	6.831	2.465	3.571	11.083	6.831	1.17776	2.465	-174.472	153.435	-25.354	117.684	-128.733	85.77	-15.735	51.635	1.99893	12.0006
Naïve_2_pst	Naïve_2	Naïve_pst	Naïve	2	pst	30	110	264	67.227	370.724	225.897	71.667	86.167	298.333	163.387	44.841	263	14	255	39.565	20.909	2244.66	0	273.615	157.64	50.245	NA	NA	NA	NA	1.067	19.4	8.535	3.765	1.067	19.4	8.535	1.47155	3.765	-178.452	180	4.794	104.264	-176.186	179.157	0.722	50.281	8.20371	262.995
Naïve_2_pst	Naïve_2	Naïve_pst	Naïve	2	pst	31	111	174	43.333	270.667	174.345	56.054	87.5	299	180.491	61.492	173	24	58	36.647	5.807	974.859	0	234.812	128.96	65.828	NA	NA	NA	NA	0	13.567	5.635	3.541	0	13.567	5.635	0.971552	3.541	-176.82	180	12.011	104.556	-180	180	1.117	50.823	4.15166	173.001
Naïve_2_pst	Naïve_2	Naïve_pst	Naïve	2	pst	32	112	17	29.667	86.5	47.069	20.212	289	298.333	293.696	2.706	16	26	39	32.765	3.562	85.428	0	54.016	17.717	18.185	NA	NA	NA	NA	1.014	11.198	5.339	3.407	1.014	11.198	5.339	0.920517	3.407	-140.389	129.289	-12.516	71.786	-131.248	170.646	-15.123	71.124	1.58153	16.0007
Naïve_2_pst	Naïve_2	Naïve_pst	Naïve	2	pst	33	113	16	36.833	55.667	46.948	6.12	281	298.333	287.896	5.967	15	28	41	34.688	3.61	57.505	0	19.511	12.096	6.292	NA	NA	NA	NA	0.236	8.89	3.834	2.507	0.236	8.89	3.834	0.661034	2.507	-170.538	173.541	-25.701	113.211	-149.25	147.918	-13.011	74.726	2.94731	14.9987
Naïve_2_pst	Naïve_2	Naïve_pst	Naïve	2	pst	34	115	34	25.333	109.758	71.077	25.476	164	298.952	236.885	43.421	33	27	50	34.912	5.201	340.968	0	144.335	74.855	39.706	NA	NA	NA	NA	3.27	17.52	10.332	4.176	3.27	17.52	10.332	1.78138	4.176	-176.889	171.634	-27.187	113.206	-54.997	50.102	-3.706	26.975	2.36234	33.0012
Naïve_2_pst	Naïve_2	Naïve_pst	Naïve	2	pst	35	116	45	116.667	284	193.794	54.964	121	299	193.636	59.107	45	9	49	32.964	10.39	489.015	0	222.4	149.373	58.061	NA	NA	NA	NA	1.863	30.906	11.114	4.673	1.863	16.492	10.763	1.85569	3.61	-174.726	178.29	-25.688	119.667	-88.802	49.494	-3.389	24.378	2.19881	43.9999
Naïve_2_pst	Naïve_2	Naïve_pst	Naïve	2	pst	36	117	27	158.375	181.875	166.6	7.243	276	298.75	282.704	7.655	26	26	48	37.074	4.93	62.882	0	26.195	17.927	7.729	NA	NA	NA	NA	0	18.382	2.419	3.751	0	18.382	2.419	0.417069	3.751	-141.843	180	18.101	69.137	-164.055	125.311	7.868	53.284	2.40053	25.995
Naïve_2_pst	Naïve_2	Naïve_pst	Naïve	2	pst	37	118	8	0	25.75	11.141	10.551	284.625	298	290.125	4.357	7	27	34	32.125	2.295	37.664	0	27.278	17.2	10.345	NA	NA	NA	NA	1.741	10.789	5.381	2.908	1.741	10.789	5.381	0.927759	2.908	-169.992	158.962	-26.468	146.605	-68.962	23.962	-24.077	34.016	1.38075	6.99944
Naïve_2_pst	Naïve_2	Naïve_pst	Naïve	2	pst	38	119	8	0	28.991	13.802	11.282	197.539	250	218.832	19.897	7	34	45	39.5	7.778	88.674	0	43.139	24.357	15.055	NA	NA	NA	NA	8.304	16.401	12.668	3.051	8.304	16.401	12.668	2.18414	3.051	-48.971	149.958	61.116	76.207	16.523	56.827	33.155	14.247	2.05554	6.99984
Naïve_2_pst	Naïve_2	Naïve_pst	Naïve	2	pst	39	120	9	0.126	14.535	7.54	6.023	159.249	192.452	174.598	13.876	8	27	37	31.222	3.032	51.495	0	33.669	20.89	12.583	NA	NA	NA	NA	1.566	10.941	6.437	2.59	1.566	10.941	6.437	1.10983	2.59	-176.987	126.87	-61.014	92.409	-56.143	14.737	-29.11	24.962	1.52945	7.99984
Naïve_2_pst	Naïve_2	Naïve_pst	Naïve	2	pst	40	121	76	0	261.677	119.782	88.035	92.217	298.012	171.094	58.492	75	26	255	38.971	26.742	830.662	0	263.314	146.209	73.481	NA	NA	NA	NA	2.215	18.105	11.075	3.344	2.215	18.105	11.075	1.90948	3.344	-178.919	177.839	8.859	95.344	-178.823	69.217	1.071	37.796	3.15464	75.0033
Naïve_2_pst	Naïve_2	Naïve_pst	Naïve	2	pst	41	122	30	4.512	109.758	58.816	32.106	2.319	120.722	79.03	28.945	29	29	58	37.567	6.207	275.687	0	146.976	87.404	34.125	NA	NA	NA	NA	2.972	18.547	9.506	3.782	2.972	18.547	9.506	1.63897	3.782	-172.875	175.914	53.19	120.704	-24.55	126.027	16.453	30.63	1.87573	29.0014
Naïve_2_pst	Naïve_2	Naïve_pst	Naïve	2	pst	42	123	86	2.319	261.364	158.619	68.295	66.532	295.193	184.658	75.335	86	21	51	34.407	4.564	730.252	0	259.844	174.636	65.842	NA	NA	NA	NA	0	16.39	8.591	3.855	0	16.39	8.516	1.46828	3.834	-178.315	171.87	15.122	99.014	-174.27	159.522	-2.21	44.395	2.81035	85.002
Naïve_2_pst	Naïve_2	Naïve_pst	Naïve	2	pst	43	124	14	2	64.5	46.476	20.672	224.333	297.667	253.667	25.082	13	31	40	33.5	2.849	123.103	0	82.788	47.312	27.302	NA	NA	NA	NA	2.603	13.945	9.469	3.349	2.603	13.945	9.469	1.63259	3.349	-173.811	173.118	-61.026	106.448	-39.806	39.806	-11.722	21.626	1.48697	13.0006
Naïve_2_pst	Naïve_2	Naïve_pst	Naïve	2	pst	44	126	48	0.833	250.5	160.882	76.961	111.167	295.75	180.24	54.671	47	19	57	36.438	7.155	514.868	0	266.402	174.855	78.803	NA	NA	NA	NA	4.4	16.25	10.955	2.823	4.4	16.25	10.955	1.88879	2.823	-76.399	165.379	28.829	72.828	-90.189	70.05	2.181	27.351	1.93267	46.9984
Naïve_2_pst	Naïve_2	Naïve_pst	Naïve	2	pst	45	128	126	107.566	359.719	248.643	70.465	149.539	297.386	231.897	36.485	125	0	255	42.992	44.26	1231.29	0	237.953	121.171	58.093	NA	NA	NA	NA	0.7	19.022	9.85	3.306	0.7	19.022	9.85	1.69828	3.306	-176.634	180	1.804	105.668	-102.246	80.815	1.804	31.95	5.17452	125.004
Naïve_2_pst	Naïve_2	Naïve_pst	Naïve	2	pst	46	129	22	0.44	48.167	24.702	16.055	84.073	121.333	101.875	11.301	21	26	39	34.091	3.624	136.616	0	57.279	31.064	17.978	NA	NA	NA	NA	0.373	10.75	6.506	2.532	0.373	10.75	6.506	1.12172	2.532	-164.932	156.038	-27.152	106.937	-75.324	65.596	-7.83	36.793	2.3851	20.9985
Naïve_2_pst	Naïve_2	Naïve_pst	Naïve	2	pst	47	130	74	0.667	318	145.803	93.485	83.5	222	154.431	37.202	73	19	58	38.122	7.378	467.986	0	317.984	163.157	84.184	NA	NA	NA	NA	0	10.277	6.411	2.197	0	10.277	6.411	1.10534	2.197	-143.13	91.042	-6.309	48.737	-143.13	148.325	-1.014	36.802	1.47173	72.9973
Naïve_2_pst	Naïve_2	Naïve_pst	Naïve	2	pst	48	132	6	0	38.833	20.75	15.149	262.167	296.5	275.944	12.854	5	28	40	32.167	4.167	54.18	0	51.834	27.637	19.432	NA	NA	NA	NA	8.348	13.437	10.836	2.157	8.348	13.437	10.836	1.86828	2.157	-159.864	-113.385	-140.223	18.297	-20.146	5.917	-10.14	12.327	1.04526	5
Naïve_2_pst	Naïve_2	Naïve_pst	Naïve	2	pst	49	133	125	80.5	317.167	199.511	63.53	36.333	298.375	127.408	55.254	124	10	72	38.696	9.082	1282.61	0	273.156	188.049	55.25	NA	NA	NA	NA	1.414	18.981	10.344	3.38	1.414	18.981	10.344	1.78345	3.38	-178.668	176.878	-6.548	106.153	-168.435	164.873	5.138	36.3	4.6955	123.995
Naïve_2_pst	Naïve_2	Naïve_pst	Naïve	2	pst	50	134	6	0.125	27.875	16.417	10.961	267	298.5	284.667	12.854	5	28	33	30	2	50.27	0	39.807	24.245	16.523	NA	NA	NA	NA	6.619	15.151	10.054	3.47	6.619	15.151	10.054	1.73345	3.47	37.626	169.114	78.564	57.79	-6.228	65.845	31.315	39.528	1.26284	5
Naïve_2_pst	Naïve_2	Naïve_pst	Naïve	2	pst	51	136	59	0	228.625	138.968	68.015	73.25	297.167	198.663	68.343	58	25	59	36.237	6.041	693.736	0	290.488	160.879	85.543	NA	NA	NA	NA	1.249	20.397	11.961	4.251	1.249	20.397	11.961	2.06224	4.251	-112.77	151.454	18.014	77.226	-146.432	65.219	1.151	32.72	2.38817	57.9998
Naïve_2_pst	Naïve_2	Naïve_pst	Naïve	2	pst	52	137	54	64.667	273.5	168.75	63.325	123	297.667	184.67	43.235	53	10	47	33.444	7.548	551.68	0	230.744	137.62	53.962	NA	NA	NA	NA	0	17.234	10.409	4.198	0	17.234	10.409	1.79466	4.198	-163.301	104.783	-54.076	79.238	-116.565	163.301	2.584	42.89	2.39087	53.0003
Naïve_2_pst	Naïve_2	Naïve_pst	Naïve	2	pst	53	138	43	224.5	357	281.703	38.6	96	291.25	180.314	59.598	42	0	255	41.419	34.362	353.347	0	201.202	118.089	62.482	NA	NA	NA	NA	1.581	12.068	8.413	2.421	1.581	12.068	8.413	1.45052	2.421	-169.287	111.801	-47.028	69.191	-54.462	68.629	2.137	26.3	1.75618	42.0001
Naïve_2_pst	Naïve_2	Naïve_pst	Naïve	2	pst	54	139	70	91.5	157.167	124.031	21.659	223.667	297	249.748	16.952	69	28	42	33.7	2.825	332.891	0	82.121	55.513	20.936	NA	NA	NA	NA	0	11.673	4.825	2.773	0	11.673	4.825	0.831897	2.773	-170.538	180	0.478	106.244	-126.027	126.87	-10.513	32.057	4.05366	68.993
Naïve_2_pst	Naïve_2	Naïve_pst	Naïve	2	pst	55	140	104	11.5	232.5	145.854	63.669	87.125	298	205.531	61.821	103	18	61	36	6.349	796.011	0	291.065	157.489	74.095	NA	NA	NA	NA	0	15.416	7.728	4.553	0	15.416	7.728	1.33241	4.553	-164.914	172.875	-11.827	84.23	-153.079	177.246	0.986	52.25	2.73482	103.003
Naïve_2_pst	Naïve_2	Naïve_pst	Naïve	2	pst	56	141	12	357.167	397.5	384.5	14.548	226.5	296.5	261.139	24.03	11	31	47	35.167	4.086	90.189	0	80.788	37.586	27.226	NA	NA	NA	NA	4.269	11.785	8.199	2.525	4.269	11.785	8.199	1.41362	2.525	71.565	156.571	117.292	27.923	-43.738	29.076	-2.851	25.964	1.11637	11
Naïve_2_pst	Naïve_2	Naïve_pst	Naïve	2	pst	57	142	11	0.125	31.75	14.875	13.415	257.625	298.25	280.17	15.176	10	26	37	32.455	3.446	103.614	0	42.127	24.682	14.577	NA	NA	NA	NA	5.107	16.642	10.361	3.605	5.107	16.642	10.361	1.78638	3.605	-111.541	125.655	-0.672	94.728	3.074	72.609	26.355	21.856	2.45956	10.0004
Naïve_3_pre	Naïve_3	Naïve_pre	Naïve	3	pre	1	1	25	239.77	399	320.005	47.041	84.624	114	96.137	6.958	24	33	45	38.75	4.924	204.227	0	161.23	80.936	46.921	NA	NA	NA	NA	2.446	20.37	8.509	4.327	2.446	20.37	8.509	1.46707	4.327	-70.499	90	8.365	44.992	-139.279	61.845	3.295	47.696	1.26668	24.0013
Naïve_3_pre	Naïve_3	Naïve_pre	Naïve	3	pre	2	3	36	25.496	190.133	96.936	53.105	0	166.194	92.816	49.799	36	35	43	39	5.657	340.387	0	225.739	98.219	71.262	NA	NA	NA	NA	3.034	17.308	9.725	3.608	3.034	17.308	9.619	1.65845	3.73	-175.344	149.691	-41.744	63.852	-120.516	177.516	-10.602	58.687	1.50788	35.0012
Naïve_3_pre	Naïve_3	Naïve_pre	Naïve	3	pre	3	4	15	149.687	185.666	167.262	11.668	68.984	287.674	179.121	70.178	14	34	50	42.5	6.608	223.233	0	221.629	111.695	71.089	NA	NA	NA	NA	11.465	19.268	15.945	1.954	11.465	19.268	15.945	2.74914	1.954	89.119	112.62	99.09	7.111	-19.699	13.137	-0.311	9.188	1.00724	14.0002
Naïve_3_pre	Naïve_3	Naïve_pre	Naïve	3	pre	4	5	29	183	345	261.376	47.957	0	299	148.215	88.728	29	NA	NA	NA	NA	343.208	0	340.066	170.233	100.763	NA	NA	NA	NA	7.608	25.576	12.257	3.456	7.608	16.978	11.801	2.03466	2.273	102.838	130.455	118.558	8.073	-16.695	15.64	-0.059	6.751	1.00924	28.001
Naïve_3_pre	Naïve_3	Naïve_pre	Naïve	3	pre	5	6	27	91	288	186.46	61.175	0	299	147.047	90.094	26	255	255	255	NA	360.999	0	358.064	175.376	108.799	NA	NA	NA	NA	11.48	19.016	13.885	1.655	11.48	19.016	13.885	2.39397	1.655	41.595	70.723	56.617	7.645	-10.496	9.357	-0.511	5.963	1.0082	25.9992
Naïve_3_pre	Naïve_3	Naïve_pre	Naïve	3	pre	6	7	42	90	337	209.175	79.223	0	299	156.343	86.954	41	29	255	93.25	99.731	399.257	0	387.827	191.789	117.227	NA	NA	NA	NA	1	15.786	9.738	3.093	1	15.786	9.738	1.67897	3.093	-160.987	180	-122.568	50.298	-24.425	75.443	1.171	16.618	1.02947	40.9999
Naïve_3_pre	Naïve_3	Naïve_pre	Naïve	3	pre	7	9	22	225	399	308.271	54.192	0	240	125.124	73.392	21	44	44	44	NA	299.038	0	296.439	146.482	91.065	NA	NA	NA	NA	6.685	22.294	14.24	3.344	6.685	22.294	14.24	2.45517	3.344	-140.704	-99.792	-125.12	8.427	-40.912	8.918	-0.764	10.272	1.00877	20.9999
Naïve_3_pre	Naïve_3	Naïve_pre	Naïve	3	pre	8	10	40	17	399	179.682	119.794	158.355	299	195	39.835	39	10	44	33.462	9.675	444.088	0	404.163	197.766	118.578	NA	NA	NA	NA	4.788	18.888	11.387	2.828	4.788	18.888	11.387	1.96328	2.828	-70.467	13.81	-20.672	25.278	-14.405	16.56	1.963	8.32	1.09878	38.9996
Naïve_3_pre	Naïve_3	Naïve_pre	Naïve	3	pre	9	12	79	177	267.002	233.159	20.783	5.729	299	164.048	86.13	78	29	42	37.6	5.03	659.496	0	296.39	148.728	84.182	NA	NA	NA	NA	1.674	13.218	8.455	2.767	1.674	13.218	8.455	1.45776	2.767	-179.54	178.462	-47.534	89.434	-154.318	161.209	17.725	57.865	2.2251	78.0007
Naïve_3_pre	Naïve_3	Naïve_pre	Naïve	3	pre	10	16	29	34	286.261	161.942	76.931	4.573	299	158.874	89.155	28	12	37	27	10.44	392.011	0	387.715	198.26	117.568	NA	NA	NA	NA	7.928	17.381	14	2.001	7.928	17.381	14	2.41379	2.001	116.565	145.738	130.675	8.624	-10.242	17.702	0.246	7.453	1.01108	28.0008
Naïve_3_pre	Naïve_3	Naïve_pre	Naïve	3	pre	11	17	20	65.996	147.191	100.352	29.464	10.013	299	149.847	88.716	19	NA	NA	NA	NA	304.287	0	299.641	147.63	93.215	NA	NA	NA	NA	12.467	20.831	16.015	1.92	12.467	20.831	16.015	2.76121	1.92	84.479	124.548	105.608	10.089	-8.667	9.22	-0.448	5.348	1.01551	19.0001
Naïve_3_pre	Naïve_3	Naïve_pre	Naïve	3	pre	12	18	24	330	389.025	361.565	18.362	0	299	149.252	90.844	23	0	45	24.667	19.816	306.068	0	304.385	151.491	92.531	NA	NA	NA	NA	8.753	19.254	13.307	2.68	8.753	19.254	13.307	2.29431	2.68	85.895	108.401	100.693	6.002	-8.87	17.324	0.618	5.965	1.00553	23.0005
Naïve_3_pre	Naïve_3	Naïve_pre	Naïve	3	pre	13	19	24	37	226.728	136.178	58.638	10.171	299	159.462	88.625	23	11	14	13	1.732	348.554	0	345.57	174.711	106.087	NA	NA	NA	NA	12.625	18.867	15.155	1.767	12.625	18.867	15.155	2.61293	1.767	107.638	140.276	123.381	7.634	-6.076	11.359	0.717	5.343	1.00864	22.9993
Naïve_3_pre	Naïve_3	Naïve_pre	Naïve	3	pre	14	21	5	312	343.118	325.209	13.347	282.543	299	288.968	6.893	4	36	36	36	NA	45.69	0	31.882	17.946	12.921	NA	NA	NA	NA	9.262	13.081	11.423	1.726	9.262	13.081	11.423	1.96948	1.726	-76.492	47.925	-16.815	53.526	36.779	46.906	41.472	5.104	1.4331	3.99982
Naïve_3_pre	Naïve_3	Naïve_pre	Naïve	3	pre	15	22	11	327	399	359.139	22.246	246	299	272.326	15.239	10	34	255	81.4	97.192	101.318	0	89.404	42.319	25.999	NA	NA	NA	NA	2.972	17.299	10.132	5.009	2.972	17.299	10.132	1.7469	5.009	-76.382	31.572	-26.947	32.136	-50.007	41.681	6.025	32.239	1.13326	9.9998
Naïve_3_pre	Naïve_3	Naïve_pre	Naïve	3	pre	16	23	5	382.716	399	390.382	7.955	95	135	114.352	16.452	4	NA	NA	NA	NA	55.795	0	40	23.682	16.082	NA	NA	NA	NA	11.251	15.948	13.949	2.178	11.251	15.948	13.949	2.405	2.178	-145.971	-28.515	-88.529	49.259	27.371	47.615	39.152	10.522	1.39488	3.99993
Naïve_3_pre	Naïve_3	Naïve_pre	Naïve	3	pre	17	24	19	0	86	41.269	28.695	0	160	81.059	48.567	18	32	62	47	21.213	188.864	0	181.648	89.245	56.13	NA	NA	NA	NA	6.294	14.396	10.492	2.554	6.294	14.396	10.492	1.80897	2.554	-90	-18.424	-61.418	17.483	-37.206	52.64	0.576	23.643	1.03973	18.0008
Naïve_3_pre	Naïve_3	Naïve_pre	Naïve	3	pre	18	27	31	0	384.169	196.196	116.358	46	178.138	103.683	41.193	30	37	37	37	NA	419.436	0	406.259	204.832	122.864	NA	NA	NA	NA	7.783	18.283	13.981	2.152	7.783	18.283	13.981	2.41052	2.152	-15.446	47.88	18.735	14.77	-20.33	22.991	-0.511	9.783	1.03243	30.0004
Naïve_3_pre	Naïve_3	Naïve_pre	Naïve	3	pre	19	29	22	100.048	145.982	125.982	13.564	0	29.781	15.598	9.621	21	29	100	44.889	21.462	219.97	0	49.199	31.543	13.024	NA	NA	NA	NA	7.23	14.422	10.475	2.067	7.23	14.422	10.475	1.80603	2.067	-160.463	122.725	-7.048	89.291	-106.357	-4.35	-45.438	24.017	4.47103	20.9995
Naïve_3_pre	Naïve_3	Naïve_pre	Naïve	3	pre	20	32	24	122.601	161.755	153.32	10.93	0.753	299	145.758	94.495	23	33	41	37.667	2.805	309.244	0	299.503	149.179	93.553	NA	NA	NA	NA	9.487	20.43	13.445	2.449	9.487	20.43	13.445	2.3181	2.449	55.156	106.591	83.956	14.774	-8.214	16.809	1.998	6.746	1.03252	23.0007
Naïve_3_pre	Naïve_3	Naïve_pre	Naïve	3	pre	21	33	6	33.25	65.5	50.431	14.669	6.25	21.753	14.858	7.044	5	32	37	34.5	3.536	53.871	0	32.252	19.124	13.407	NA	NA	NA	NA	7.913	16.185	10.774	3.5	7.913	16.185	10.774	1.85759	3.5	-158.413	179.524	27.973	148.154	22.063	58.323	40.383	20.509	1.67032	5.00009
Naïve_3_pre	Naïve_3	Naïve_pre	Naïve	3	pre	22	34	7	31.625	66.875	53.142	15.108	0.125	21.271	11.395	8.751	6	33	38	35.333	2.517	60.782	0	35.004	19.304	14.532	NA	NA	NA	NA	3.125	14.964	10.13	4.38	3.125	14.964	10.13	1.74655	4.38	-163.175	173.549	33.523	136.315	23.275	55.073	35.632	14.248	1.73643	6.0002
Naïve_3_pre	Naïve_3	Naïve_pre	Naïve	3	pre	23	36	7	2	68.375	37.433	24.745	2.25	17.352	11.269	5.765	6	29	47	38	12.728	76.518	0	66.427	33.538	23.349	NA	NA	NA	NA	10.025	14.946	12.753	2.086	10.025	14.946	12.753	2.19879	2.086	-173.749	166.029	-63.522	158.365	-2.404	52.919	17.722	22.495	1.15191	6
Naïve_3_pre	Naïve_3	Naïve_pre	Naïve	3	pre	24	37	22	164.574	399	277.814	75.212	0.44	101	51.132	33.985	21	33	37	35	2.828	264.797	0	255.084	124.244	82.256	NA	NA	NA	NA	4.86	16.756	12.609	2.833	4.86	16.756	12.609	2.17397	2.833	0.506	50.202	24.225	15.531	-22.634	18.747	0.129	11.355	1.03808	21.0006
Naïve_3_pre	Naïve_3	Naïve_pre	Naïve	3	pre	25	38	24	1.066	289	137.295	94.18	0	131.685	50.579	36.593	23	32	41	36.2	4.438	331.812	0	316.618	160.301	98.106	NA	NA	NA	NA	6	19.164	14.427	3.09	6	19.164	14.427	2.48741	3.09	-73.179	0	-24.008	18.272	-29.914	35.181	1.967	13.1	1.04799	22.9994
Naïve_3_pre	Naïve_3	Naïve_pre	Naïve	3	pre	26	40	5	1.379	48.678	25.275	18.519	267.002	297.386	282.902	11.938	4	33	34	33.5	0.707	56.273	0	56.217	27.528	22.025	NA	NA	NA	NA	12.1	15.289	14.068	1.386	12.1	15.289	14.068	2.42552	1.386	-151.052	-144.362	-147.277	2.925	-2.261	5.336	2.23	3.983	1.001	4.00007
Naïve_3_pre	Naïve_3	Naïve_pre	Naïve	3	pre	27	41	72	122.931	399	262.986	79.343	38	299	184.627	76.063	71	NA	NA	NA	NA	658.74	0	379.864	181.598	108.518	NA	NA	NA	NA	2.561	15.549	9.278	2.842	2.561	15.549	9.278	1.59966	2.842	-146.514	46.648	-41.742	54.097	-127.262	138.064	1.108	51.116	1.73415	71.0002
Naïve_3_pre	Naïve_3	Naïve_pre	Naïve	3	pre	28	44	39	0	399	185.436	118.473	90.615	299	173.398	66.327	38	0	253	52.455	67.456	465.587	0	449.5	247.86	135.59	NA	NA	NA	NA	3.293	23.339	12.252	4.14	3.293	23.339	12.252	2.11241	4.14	-179.361	177.109	-131.681	75.253	-40.758	56.185	-1.143	15.921	1.03579	38.0009
Naïve_3_pre	Naïve_3	Naïve_pre	Naïve	3	pre	29	47	29	52.123	304	165.607	73.293	0	293	138.833	93.093	28	24	35	29.8	4.324	420.837	0	386.382	197.193	116.464	NA	NA	NA	NA	11.409	19.674	15.03	1.856	11.409	19.674	15.03	2.59138	1.856	84.723	164.958	130.146	23.846	-30.026	28.823	-1.869	14.786	1.08917	27.9998
Naïve_3_pre	Naïve_3	Naïve_pre	Naïve	3	pre	30	48	4	255	276.015	265.828	8.914	0	43.377	23.358	18.528	3	NA	NA	NA	NA	48.25	0	48.2	25.749	20.555	NA	NA	NA	NA	13.79	20.505	16.083	3.83	13.79	20.505	16.083	2.77293	3.83	60.192	66.371	63.806	3.22	-4.662	-1.518	-3.09	2.223	1.00104	3.00006
Naïve_3_pre	Naïve_3	Naïve_pre	Naïve	3	pre	31	49	37	0	321	129.072	106.163	0	232.859	129.113	70.266	36	31	39	34.833	2.639	457.575	0	396.566	231.822	126.358	NA	NA	NA	NA	6.343	19.618	12.71	3.473	6.343	19.618	12.71	2.19138	3.473	-175.832	180	129.357	63.123	-54.076	73.425	-0.124	21.692	1.15384	36.0012
Naïve_3_pre	Naïve_3	Naïve_pre	Naïve	3	pre	32	50	7	385	399	391.104	5.469	0	67.472	36.234	24.563	6	39	39	39	NA	73.493	0	68.821	32.349	24.813	NA	NA	NA	NA	8.483	14.452	12.249	2.207	8.483	14.452	12.249	2.1119	2.207	-140.234	-80.337	-99.607	21.836	-53.205	51.731	-3.996	38.246	1.06789	5.99992
Naïve_3_pre	Naïve_3	Naïve_pre	Naïve	3	pre	33	51	7	26.5	52.833	42.167	10.812	0.5	13.167	6.69	4.891	6	32	74	41.286	15.019	39.38	0	24.81	12.332	10.128	NA	NA	NA	NA	2.867	10.198	6.563	2.764	2.867	10.198	6.563	1.13155	2.764	-160.821	168.69	33.106	138.262	-25.986	83.904	38.219	40.814	1.58726	6.0003
Naïve_3_pre	Naïve_3	Naïve_pre	Naïve	3	pre	34	52	6	28.833	52.167	41.278	10.813	0.167	18.167	8.833	7.214	5	33	43	37.833	3.764	47.873	0	24.81	14.551	9.992	NA	NA	NA	NA	5.385	12.019	9.575	2.526	5.385	12.019	9.575	1.65086	2.526	-150.255	160.56	19.002	132.896	38.306	60.255	50.45	9.278	1.92958	4.99979
Naïve_3_pre	Naïve_3	Naïve_pre	Naïve	3	pre	35	53	6	29.167	53.5	41.667	11.183	0.5	15.167	7.889	5.871	5	31	50	39.333	7.062	42.245	0	24.39	15.568	10.111	NA	NA	NA	NA	6.472	12.115	8.449	2.319	6.472	12.115	8.449	1.45672	2.319	-172.093	124.824	-38.656	137.325	32.098	63.083	41.346	14.56	1.73206	5
Naïve_3_pst	Naïve_3	Naïve_pst	Naïve	3	pst	1	1	12	37.333	69.667	52.917	10.418	246.667	298.833	272.889	17.756	11	29	38	32.583	2.109	78.397	0	53.246	29.607	16.063	NA	NA	NA	NA	2.867	10.6	7.127	2.827	2.867	10.6	7.127	1.22879	2.827	17.354	169.38	75.637	51.889	-54.031	26.591	-11.272	25.208	1.47235	11
Naïve_3_pst	Naïve_3	Naïve_pst	Naïve	3	pst	2	2	11	26.5	108.5	74.924	29.506	282.833	298.167	291.561	6.241	10	30	39	33.091	2.773	97.875	0	82.017	36.64	26.85	NA	NA	NA	NA	6.7	13.271	9.787	2.159	6.7	13.271	9.787	1.68741	2.159	-175.236	180	78.287	145.539	-57.724	22.098	-10.019	24.695	1.19335	10.0005
Naïve_3_pst	Naïve_3	Naïve_pst	Naïve	3	pst	3	3	360	0.167	396.333	197.494	63.514	72	299	226.597	57.58	359	0	255	37.633	20.846	2512.32	0	396.432	207.381	63.902	NA	NA	NA	NA	0.167	19.808	6.998	4.189	0.167	19.808	6.998	1.20655	4.189	-179.145	180	4.232	113.745	-180	154.134	-3.048	43.751	6.33734	359.006
Naïve_3_pst	Naïve_3	Naïve_pst	Naïve	3	pst	4	4	8	0	12.969	7.433	4.999	222.523	268.255	242.922	17.406	7	26	33	30.25	2.435	56.296	0	45.738	27.076	16.569	NA	NA	NA	NA	5.437	10.765	8.042	1.853	5.437	10.765	8.042	1.38655	1.853	-152.555	-29.055	-97.159	40.58	-52.58	6.703	-20.583	18.947	1.23084	7.00025
Naïve_3_pst	Naïve_3	Naïve_pst	Naïve	3	pst	5	5	262	0	326.167	205.426	99.584	81.667	298.833	172.31	50.569	261	0	255	41.599	33.553	2216.25	0	327.815	214.361	94.583	NA	NA	NA	NA	0	18.872	8.491	3.342	0	18.872	8.491	1.46397	3.342	-178.431	180	8.78	93.542	-145.611	96.86	-0.878	33.348	6.76066	261.011
Naïve_3_pst	Naïve_3	Naïve_pst	Naïve	3	pst	6	6	10	373.815	396.681	389.101	8.213	220.643	298.639	258.451	27.444	9	29	39	35.7	3.653	86.269	0	81.278	43.227	28.26	NA	NA	NA	NA	7.088	12.611	9.585	2.083	7.088	12.611	9.585	1.65259	2.083	-104.381	-45	-73.093	21.094	-19.08	56.768	2.304	24.437	1.06141	9.00042
Naïve_3_pst	Naïve_3	Naïve_pst	Naïve	3	pst	7	7	29	365.667	398.333	383.908	11.386	178.833	295.5	214.523	35.042	28	0	255	41.655	41.811	175.624	0	118.407	38.953	36.174	NA	NA	NA	NA	0.667	11.706	6.272	3.229	0.667	11.706	6.272	1.08138	3.229	-177.064	171.416	50.561	98.935	-102.095	48.626	-31.273	42.956	1.48322	28.0013
Naïve_3_pst	Naïve_3	Naïve_pst	Naïve	3	pst	8	8	139	181.167	387.375	275.016	48.332	2.667	298.375	205.098	56.553	138	0	255	51.446	57.652	1169	0	299.693	219.004	64.945	NA	NA	NA	NA	0.5	17.911	8.471	4.49	0.5	17.911	8.471	1.46052	4.49	-175.914	180	26.589	93.054	-166.729	138.945	-2.604	36.969	3.90067	138.001
Naïve_3_pst	Naïve_3	Naïve_pst	Naïve	3	pst	9	9	389	80.75	377	216.871	69.058	4.5	297.5	153.872	54.14	388	0	255	39.226	23.3	3272.45	0	360.647	199.53	76.078	NA	NA	NA	NA	0	16.688	8.434	4.113	0	16.688	8.434	1.45414	4.113	-179.037	180	-0.562	102.093	-146.31	178.854	-0.885	41.982	9.07382	388.006
Naïve_3_pst	Naïve_3	Naïve_pst	Naïve	3	pst	10	10	9	370.833	398.5	384.074	10.606	85.167	108.833	102.481	8.084	8	32	43	37.111	4.045	68.041	0	25.386	15.779	8.245	NA	NA	NA	NA	2.838	14.02	8.505	4.252	2.838	14.02	8.505	1.46638	4.252	-174.144	178.668	18.694	126.803	-62.103	179.421	16.156	81.976	2.68026	8.00012
Naïve_3_pst	Naïve_3	Naïve_pst	Naïve	3	pst	11	11	4	384.625	398.75	391.375	6.111	279.375	297.625	287.531	7.971	3	29	40	32.75	4.924	23.458	0	23.078	11.044	9.974	NA	NA	NA	NA	6.6	8.833	7.819	1.13	6.6	8.833	7.819	1.3481	1.13	116.928	142.696	129.01	12.959	-15.291	-10.478	-12.884	3.403	1.01647	3.00013
Naïve_3_pst	Naïve_3	Naïve_pst	Naïve	3	pst	12	12	71	0.5	398.875	200.563	133.312	126	291.875	195.335	51.816	70	0	255	38.028	27.253	556.758	0	406.108	212.397	124.953	NA	NA	NA	NA	1.526	13.53	7.954	3.094	1.526	13.53	7.954	1.37138	3.094	-122.276	139.399	8.484	50.191	-177.134	153.602	1.061	44.005	1.37096	69.9972
Naïve_3_pst	Naïve_3	Naïve_pst	Naïve	3	pst	13	13	224	13.167	383.333	177.89	82.915	0	295.5	172.759	63.389	223	0	55	35.094	7.473	1630.9	0	430.919	275.914	82.454	NA	NA	NA	NA	0.28	17.544	7.313	3.773	0.28	17.544	7.313	1.26086	3.773	-178.264	180	26.942	112.958	-151.991	169.38	-3.792	41.845	3.78471	223.014
Naïve_3_pst	Naïve_3	Naïve_pst	Naïve	3	pst	14	14	51	211.625	274.875	234.178	15.938	53.167	298.833	180.627	76.549	50	29	58	38.941	6.874	587.444	0	246.969	120.929	73.923	NA	NA	NA	NA	3.801	16.503	11.749	3.026	3.801	16.503	11.749	2.02569	3.026	-168.024	174.872	1.609	92.987	-162.779	101.976	-4.097	36.309	2.37861	49.9995
Naïve_3_pst	Naïve_3	Naïve_pst	Naïve	3	pst	15	16	32	0.333	76.167	46.089	20.377	0	156.333	100.62	47.4	31	27	48	36.781	4.956	246.89	0	156.468	105.982	46.749	NA	NA	NA	NA	0.601	13.713	7.964	3.192	0.601	13.713	7.964	1.3731	3.192	-175.236	165.256	25.815	111.766	-144.52	71.053	-7.033	40.901	1.57789	31.0008
Naïve_3_pst	Naïve_3	Naïve_pst	Naïve	3	pst	16	17	32	94.5	213	164.547	35.183	225.25	298.25	260.703	20.765	31	27	43	33.344	3.747	206.031	0	118.502	65.382	32.824	NA	NA	NA	NA	0.25	14.407	6.646	3.399	0.25	14.407	6.646	1.14586	3.399	-174.289	180	6.589	130.215	-75.964	64.636	-4.896	28.284	1.73863	31.0008
Naïve_3_pst	Naïve_3	Naïve_pst	Naïve	3	pst	17	18	55	0	324.75	181.945	111.69	83.75	298	160.764	55.185	54	0	254	41.164	30.516	603.902	0	299.153	194.436	81.861	NA	NA	NA	NA	1.768	16.464	11.183	3.154	1.768	16.464	11.183	1.9281	3.154	-173.928	178.122	-0.656	129.918	-40.236	130.406	4.268	33.541	2.01871	54.0018
Naïve_3_pst	Naïve_3	Naïve_pst	Naïve	3	pst	18	19	217	6.25	399	183.917	126.095	0	297.833	170.049	66.484	216	0	254	35.438	16.628	1553.18	0	394.67	199.522	88.856	NA	NA	NA	NA	0	13.557	7.191	2.935	0	13.557	7.191	1.23983	2.935	-177.274	176.553	-26.203	108.501	-139.399	171.87	-3.332	29.901	3.93539	215.989
Naïve_3_pst	Naïve_3	Naïve_pst	Naïve	3	pst	19	21	173	104.667	311	211.309	51.375	2.875	298.833	106.497	65.763	172	20	79	39.601	7.446	1719.64	0	300.456	200.394	62.654	NA	NA	NA	NA	0.833	16.952	9.998	3.794	0.833	16.952	9.998	1.72379	3.794	-178.603	179.39	-18.713	98.79	-176.203	148.079	6.408	39.534	5.72345	171.999
Naïve_3_pst	Naïve_3	Naïve_pst	Naïve	3	pst	20	22	14	0	43.989	26.172	14.131	204.151	295.961	246.907	29.124	13	26	40	33.071	3.562	109.129	0	101.804	50.408	31.904	NA	NA	NA	NA	5.791	10.359	8.395	1.188	5.791	10.359	8.395	1.44741	1.188	20.556	114.775	65.115	24.253	-33.748	77.37	1.745	28.764	1.07195	12.9993
Naïve_3_pst	Naïve_3	Naïve_pst	Naïve	3	pst	21	23	11	0.25	45.375	23.511	14.868	245	298.25	269.352	17.807	10	27	39	32.909	3.754	72.201	0	69.798	36.297	23.095	NA	NA	NA	NA	3.354	11.243	7.22	2.681	3.354	11.243	7.22	1.24483	2.681	-168.69	-108.759	-133.437	17.682	-31.239	29.959	-6.659	21.276	1.03443	10.0001
Naïve_3_pst	Naïve_3	Naïve_pst	Naïve	3	pst	22	24	11	0	89	55.648	31.398	261.25	296.875	274.682	10.563	10	31	36	33.091	1.446	117.282	0	92.223	56.314	31.967	NA	NA	NA	NA	7.626	15.875	11.728	2.827	7.626	15.875	11.728	2.02207	2.827	-33.864	90.939	19.257	44.452	-14.097	40.433	8.813	21.347	1.27172	10.0002
Naïve_3_pst	Naïve_3	Naïve_pst	Naïve	3	pst	23	25	11	12.667	121.5	71.212	35.147	268.5	297.333	281.318	9.462	10	28	41	32.727	4.002	120.779	0	109.709	53.352	35.463	NA	NA	NA	NA	8.408	14.998	12.078	2.196	8.408	14.998	12.078	2.08241	2.196	-170.538	167.55	-24.325	163.083	-41.168	26.73	-4.195	20.297	1.1009	9.99992
Naïve_3_pst	Naïve_3	Naïve_pst	Naïve	3	pst	24	26	46	0	398.167	184.761	120.806	3.333	62.5	31.746	16.244	45	27	65	38.391	6.551	525.377	0	399.359	214.202	120.623	NA	NA	NA	NA	4.362	15.834	11.675	3.056	4.362	15.834	11.675	2.01293	3.056	-174.596	179.397	17.871	147.202	-66.441	166.301	1.04	42.49	1.31555	45.0002
Naïve_3_pst	Naïve_3	Naïve_pst	Naïve	3	pst	25	27	489	45.625	358	179.476	74.408	0.833	298.833	125.745	52.898	488	0	255	40.605	24.869	3864.02	0	300.74	167.464	44.368	NA	NA	NA	NA	0	16.797	7.918	4.258	0	16.797	7.918	1.36517	4.258	-178.919	180	15.366	105.692	-180	180	2.189	48.439	12.8484	488.005
Naïve_3_pst	Naïve_3	Naïve_pst	Naïve	3	pst	26	28	38	14.167	77.333	44.421	17.199	203.667	298	263.504	31.253	37	26	44	33.368	3.773	260.701	0	97.985	39.723	30.549	NA	NA	NA	NA	0.373	13.582	7.046	3.455	0.373	13.582	7.046	1.21483	3.455	-176.532	177.274	0.54	112.331	-54.866	91.219	9.521	32.787	2.66062	36.9999
Naïve_3_pst	Naïve_3	Naïve_pst	Naïve	3	pst	27	29	45	1	80	44.493	22.29	240	297.833	268.685	15.514	44	25	45	31.933	4.153	272.082	0	65.804	38.299	17.509	NA	NA	NA	NA	0.236	10.869	6.184	2.773	0.236	10.869	6.184	1.06621	2.773	-174.806	171.469	-31.939	111.081	-100.204	173.66	-1.042	51.766	4.13473	43.9977
Naïve_3_pst	Naïve_3	Naïve_pst	Naïve	3	pst	28	30	19	0	79.833	40.719	27.602	191.667	253.833	222.596	22.81	18	26	43	34	5.518	196.74	0	94.503	55.208	28.821	NA	NA	NA	NA	6.96	15.17	10.93	2.084	6.96	15.17	10.93	1.88448	2.084	-164.055	171.469	20.377	111.19	-43.516	31.356	-11.551	18.47	2.08184	18
Naïve_3_pst	Naïve_3	Naïve_pst	Naïve	3	pst	29	31	55	1.25	171	120.14	47.267	0	41.333	18.482	10.506	54	28	50	39.855	5.027	369.633	0	169.859	120.101	46.553	NA	NA	NA	NA	0.167	17.377	6.845	4.914	0.167	17.377	6.845	1.18017	4.914	-164.827	180	15.102	107.72	-82.875	162.897	11.284	42.503	2.17612	54.0004
Naïve_3_pst	Naïve_3	Naïve_pst	Naïve	3	pst	30	32	299	43	365	234.918	99.335	0.167	280.667	117.172	81.612	298	0	255	41.575	22.839	468.295	0	425.034	225.908	126.548	NA	NA	NA	NA	0.167	3.801	1.571	0.613	0.167	3.801	1.571	0.270862	0.613	0	135	42.2	25.837	-45	63.435	0.276	13.901	1.10178	298.087
Naïve_3_pst	Naïve_3	Naïve_pst	Naïve	3	pst	31	33	14	226.25	310.25	253.911	27.85	282.25	297	288.179	4.637	13	30	46	36.571	4.831	108.248	0	84.685	57.027	27.695	NA	NA	NA	NA	0.75	13.946	8.327	4.923	0.75	13.946	8.327	1.43569	4.923	-174.174	180	-1.619	135.706	-130.03	140.906	-9.643	63.793	1.27824	12.9996
Naïve_3_pst	Naïve_3	Naïve_pst	Naïve	3	pst	32	34	14	0	51.269	27.905	18.459	164.92	243.383	202.187	28.799	13	27	40	33.929	4.615	138.325	0	79.363	53.037	28.409	NA	NA	NA	NA	6.888	15.31	10.64	2.543	6.888	15.31	10.64	1.83448	2.543	-167.905	-21.371	-87.932	57.908	-38.364	12.319	-11.478	14.982	1.74294	13.0005
Naïve_3_pst	Naïve_3	Naïve_pst	Naïve	3	pst	33	35	441	2	379.333	205.906	85.585	26.833	298.833	174.899	67.501	440	10	255	38.272	22.2	3800.13	0	300.842	151.643	65.778	NA	NA	NA	NA	0.167	17.502	8.637	3.514	0.167	17.502	8.637	1.48914	3.514	-179.182	180	-5.614	108.728	-163.185	173.027	0.559	36.869	12.6317	439.983
Naïve_3_pst	Naïve_3	Naïve_pst	Naïve	3	pst	34	36	18	0	48.034	23.705	16.111	60.572	128.924	95.467	22.798	17	29	54	35.278	5.727	163.47	0	64.353	35.106	20.224	NA	NA	NA	NA	5.633	16.676	9.616	3.269	5.633	16.676	9.616	1.65793	3.269	-165.803	75.964	-59.9	88.519	-47.603	10.452	-14.182	19.875	2.54021	16.9998
Naïve_3_pst	Naïve_3	Naïve_pst	Naïve	3	pst	35	37	29	22.375	61	38.914	13.913	233.5	298.875	258.328	23.372	28	27	51	33.897	4.443	161.806	0	69.692	47.204	23.953	NA	NA	NA	NA	1.075	13.385	5.779	4.019	1.075	13.385	5.779	0.996379	4.019	-169.796	167.471	26.312	112.5	-52.237	72.408	-8.602	26.548	2.32173	27.999
Naïve_3_pst	Naïve_3	Naïve_pst	Naïve	3	pst	36	38	17	0	19	11.98	6.795	171.167	215.667	187.951	15.123	16	25	40	32.294	4.538	68.838	0	44.077	30.935	13.199	NA	NA	NA	NA	1.269	11.481	4.302	2.797	1.269	11.481	4.302	0.741724	2.797	-171.254	164.055	-84.219	81.435	-60.945	56.81	-11.85	33.734	1.56177	16.0014
Naïve_3_pst	Naïve_3	Naïve_pst	Naïve	3	pst	37	39	80	0	60.667	13.875	15.361	0	76.167	47.329	18.548	79	27	57	35.087	6.15	624.404	0	68.939	21.961	17.807	NA	NA	NA	NA	0.943	17.285	7.904	3.562	0.943	17.285	7.904	1.36276	3.562	-178.807	159.228	1.612	92.379	-133.091	67.985	-25.256	31.142	9.05734	78.9985
Naïve_3_pst	Naïve_3	Naïve_pst	Naïve	3	pst	38	40	139	0	269.833	102.002	71.19	45	242.667	159.366	60.376	138	17	53	35.388	6.275	1200.09	0	241.94	132.53	66.32	NA	NA	NA	NA	0	17.503	8.696	3.898	0	17.503	8.696	1.49931	3.898	-178.182	180	12.215	114.216	-165.964	177.274	13.253	44.479	4.9603	138.005
Naïve_3_pst	Naïve_3	Naïve_pst	Naïve	3	pst	39	41	64	0	95.75	46.441	35.623	193.125	298.125	231.439	28.99	63	27	48	34.016	4.18	371.3	0	104.093	59.042	30.926	NA	NA	NA	NA	0.375	11.267	5.894	2.849	0.375	11.267	5.894	1.01621	2.849	-149.657	180	33.306	84.849	-179.712	116.565	-10.25	41.506	3.567	62.9963
Naïve_3_pst	Naïve_3	Naïve_pst	Naïve	3	pst	40	42	25	0	101.333	52.973	28.6	237.667	296.833	258.087	19.996	24	27	42	33.32	3.351	131.945	0	116.265	57.029	33.169	NA	NA	NA	NA	2.5	8.649	5.498	1.677	2.5	8.649	5.498	0.947931	1.677	-52.431	72.474	27.881	31.393	-52.431	73.286	0.821	30.461	1.13486	23.9987
Naïve_3_pst	Naïve_3	Naïve_pst	Naïve	3	pst	41	43	19	0.833	8.167	5.114	2.056	196.833	298.333	246.667	33.335	18	27	39	32.158	2.853	105.901	0	101.592	51.703	33.339	NA	NA	NA	NA	1.951	9.382	5.883	1.955	1.951	9.382	5.883	1.01431	1.955	-160.017	-64.916	-96.546	22.251	-32.692	37.659	-3.716	19.263	1.04241	18.0012
Naïve_3_pst	Naïve_3	Naïve_pst	Naïve	3	pst	42	44	9	1.833	50.833	27.019	18.904	275.5	297.833	286.056	8.427	8	28	44	32.556	4.927	71.236	0	49	28.737	17.13	NA	NA	NA	NA	7.134	11.557	8.904	1.485	7.134	11.557	8.904	1.53517	1.485	-142.028	173.66	45.524	140.072	-44.312	0.329	-20.092	14.192	1.4538	8.00045
Naïve_3_pst	Naïve_3	Naïve_pst	Naïve	3	pst	43	45	171	40.167	302	177.979	59.022	0.667	294.75	120.048	63.919	170	12	255	38.819	17.893	1884.15	0	294.584	181.535	62.425	NA	NA	NA	NA	0.527	20.872	11.083	3.705	0.527	20.872	11.083	1.91086	3.705	-175.389	180	19.536	103.786	-153.307	123.179	4.171	32.551	6.39598	170.004
Naïve_3_pst	Naïve_3	Naïve_pst	Naïve	3	pst	44	46	119	0	305	153.836	78.212	62.5	298.25	192.939	63.527	118	0	255	36.538	22.2	1269.87	0	273.043	135.924	72.81	NA	NA	NA	NA	1.803	17.33	10.762	3.296	1.803	17.33	10.762	1.85552	3.296	-174.053	180	-9.364	115.099	-125.538	152.819	-3.266	36.166	4.65079	117.995
Naïve_3_pst	Naïve_3	Naïve_pst	Naïve	3	pst	45	47	60	80.667	395.833	184.281	92.302	0.333	235.833	139.647	76.7	59	13	53	34.317	7.666	515.089	0	370.177	226.555	103.819	NA	NA	NA	NA	2.357	13.284	8.73	2.61	2.357	13.284	8.73	1.50517	2.61	-170.981	180	-28.481	132.659	-25.112	97.645	8.017	19.425	1.39147	59.0022
Naïve_3_pst	Naïve_3	Naïve_pst	Naïve	3	pst	46	48	67	4	281.25	195.159	83.829	56.25	298.5	157.792	71.365	66	25	254	41.015	26.997	625.381	0	299.149	203.356	88.559	NA	NA	NA	NA	0.559	17.205	9.475	4.181	0.559	17.205	9.475	1.63362	4.181	-105.945	168.311	36.593	69.59	-150.945	91.909	1.638	32.703	2.09053	66.0033
Naïve_3_pst	Naïve_3	Naïve_pst	Naïve	3	pst	47	49	86	203.875	398.25	293.539	62.428	109.625	298.125	167.67	42.138	85	28	56	38.023	5.347	646.632	0	252.951	160.571	58.801	NA	NA	NA	NA	0.375	13.716	7.607	3.279	0.375	13.716	7.607	1.31155	3.279	-177.709	178.247	-17.722	101.389	-171.322	156.501	-3.51	38.967	2.55635	85.0049
Naïve_3_pst	Naïve_3	Naïve_pst	Naïve	3	pst	48	50	44	1.25	118	62.028	29.575	142	297	211.443	44.345	43	15	45	32.432	5.658	332.794	0	118.713	77.789	31.679	NA	NA	NA	NA	1.414	12.87	7.739	3.02	1.414	12.87	7.739	1.33431	3.02	-70.463	154.799	57.3	70.287	-34.483	48.822	1.685	20.443	2.80335	43.0022
Naïve_3_pst	Naïve_3	Naïve_pst	Naïve	3	pst	49	51	9	36.25	74.25	52.806	14.138	284.5	298.25	290.167	5.333	8	27	39	31.222	3.866	50.895	0	38.003	19.232	13.611	NA	NA	NA	NA	3.01	9.728	6.362	2.203	3.01	9.728	6.362	1.0969	2.203	-55.491	64.093	-10.215	44.856	1.745	37.025	17.084	12.794	1.33924	7.99984
Naïve_3_pst	Naïve_3	Naïve_pst	Naïve	3	pst	50	52	12	0.25	106.25	58.917	37.839	227	297.75	257.146	22.17	11	30	40	33.583	3.777	136.728	0	127.442	63.307	42.355	NA	NA	NA	NA	10.078	14.346	12.43	1.583	10.078	14.346	12.43	2.1431	1.583	-173.884	-108.435	-145.013	22.493	-47.147	14.113	-4.818	17.707	1.07286	10.9998
Naïve_3_pst	Naïve_3	Naïve_pst	Naïve	3	pst	51	53	9	36.75	95.75	66.028	23.097	268.75	297	281.861	10.373	8	28	41	33.778	4.177	86.717	0	59.053	36.179	20.5	NA	NA	NA	NA	6.657	13.4	10.84	2.522	6.657	13.4	10.84	1.86897	2.522	-174.053	143.344	-2.32	147.396	-45.558	2.955	-19.967	16.908	1.46846	7.99972
Naïve_3_pst	Naïve_3	Naïve_pst	Naïve	3	pst	52	54	90	193.25	355.5	264.551	48.316	62.667	298.875	155.82	61.325	89	28	79	39.433	7.371	903.711	0	245.755	166.573	61.36	NA	NA	NA	NA	2.173	17.324	10.154	3.579	2.173	17.324	10.154	1.75069	3.579	-174.987	168.906	-1.832	96.919	-106.358	176.769	-1.891	38.39	3.67728	89.0005
Naïve_3_pst	Naïve_3	Naïve_pst	Naïve	3	pst	53	55	19	0	153.833	71.088	50.208	205.833	298.667	255.474	26.899	18	28	43	35.105	4.202	189.293	0	179.674	93.444	56.78	NA	NA	NA	NA	4.428	14.426	10.516	2.641	4.428	14.426	10.516	1.8131	2.641	-179.204	160.201	-131.178	74.632	-36.498	38.652	2.449	18.363	1.05354	18.0005
Naïve_3_pst	Naïve_3	Naïve_pst	Naïve	3	pst	54	56	22	1.333	82.167	47.848	28.293	229.5	297.833	255.72	23.384	21	27	47	34.136	4.873	115.026	0	105.204	55.065	35.533	NA	NA	NA	NA	0.745	11.629	5.477	2.911	0.745	11.629	5.477	0.94431	2.911	-177.709	173.991	-109.23	95.573	-39.472	42.419	-4.682	17.947	1.09336	21.0016
Naïve_3_pst	Naïve_3	Naïve_pst	Naïve	3	pst	55	57	28	1.167	39.167	20.839	11.497	166.5	220.167	203.405	16.235	27	25	39	31.857	2.825	238.665	0	61.977	42.866	17.434	NA	NA	NA	NA	0.167	16.2	8.839	4.828	0.167	16.2	8.839	1.52397	4.828	-177.241	180	-10.777	110.888	-175.601	159.444	-21.128	58.72	3.85086	27.0014
Naïve_3_pst	Naïve_3	Naïve_pst	Naïve	3	pst	56	58	11	0.5	20.167	10.803	5.982	203.167	299	251.788	31.748	10	26	38	30.636	3.88	103.061	0	96.756	49.832	32.085	NA	NA	NA	NA	7.364	13.683	10.306	1.745	7.364	13.683	10.306	1.7769	1.745	51.953	121.097	81.072	20.867	-32.853	33.143	6.208	21.115	1.06516	10.0001
Naïve_3_pst	Naïve_3	Naïve_pst	Naïve	3	pst	57	59	10	100.167	175.5	137.567	27.019	272.167	298.5	281.8	9.702	9	31	46	36.4	4.904	98.534	0	75.36	43.336	25.42	NA	NA	NA	NA	7.601	14.181	10.948	2.17	7.601	14.181	10.948	1.88759	2.17	-147.653	180	60.916	145.135	-32.347	1.209	-15.959	10.877	1.30751	9.00018
Naïve_3_pst	Naïve_3	Naïve_pst	Naïve	3	pst	58	60	163	99.5	399	305.597	71.982	59.5	297.5	143.77	58.088	163	26	72	38.012	6.68	1176.72	0	340.226	261.171	80.258	NA	NA	NA	NA	1.152	15.62	7.264	2.757	0.672	15.62	7.26	1.25172	2.767	-164.168	180	4.104	84.147	-168.48	178.127	18.618	81.261	3.45865	161.994
Naïve_3_pst	Naïve_3	Naïve_pst	Naïve	3	pst	59	61	68	0	354.25	181.65	123.541	139	298.25	230.127	57.271	67	21	255	46.574	52.69	687.271	0	356.247	203.911	102.736	NA	NA	NA	NA	0.5	17.537	10.258	4.089	0.5	17.537	10.258	1.76862	4.089	-178.152	178.29	1.134	87.646	-56.31	156.038	2.873	38.35	1.9292	66.9985
Naïve_3_pst	Naïve_3	Naïve_pst	Naïve	3	pst	60	62	42	255.5	393.75	327.929	37.805	103.5	296.75	169.577	61.558	41	0	61	37.595	9.615	465.053	0	221.365	147.89	68.957	NA	NA	NA	NA	3.354	19.105	11.343	3.235	3.354	19.105	11.343	1.95569	3.235	-173.29	136.469	-27.728	75.002	-33.483	50.241	11.223	23.879	2.10084	40.9991
Naïve_3_pst	Naïve_3	Naïve_pst	Naïve	3	pst	61	63	110	245	297.125	263.765	13.337	0.75	73.75	45.93	16.74	109	27	56	39.345	4.792	743.272	0	81.561	54.829	19.788	NA	NA	NA	NA	0.901	14.983	6.819	2.956	0.901	14.983	6.819	1.17569	2.956	-171.254	176.424	2.282	103.873	-166.652	166.176	18.774	65.443	9.11308	109
Naïve_3_pst	Naïve_3	Naïve_pst	Naïve	3	pst	62	64	53	307.69	395.456	356.369	21.994	0.309	165.324	64.761	47.335	52	30	57	39.377	5.975	514.033	0	171.666	85.567	43.715	NA	NA	NA	NA	1.809	16.744	9.885	3.827	1.809	16.744	9.885	1.70431	3.827	-145.713	142.853	20.132	87.306	-170.538	161.565	-3.27	55.884	2.99438	52.0013
Naïve_3_pst	Naïve_3	Naïve_pst	Naïve	3	pst	63	65	21	3.949	194.04	94.411	65.98	236.912	296.77	255.381	16.054	20	28	45	34.381	4.189	216.676	0	198.932	109.24	65.59	NA	NA	NA	NA	1.458	16.627	10.834	4.199	1.458	16.627	10.834	1.86793	4.199	-175.815	180	-66.071	143.105	-32.454	52.579	3.223	23.574	1.0892	19.9996
Naïve_3_pst	Naïve_3	Naïve_pst	Naïve	3	pst	64	66	12	59.763	122.048	91.748	23.441	262.796	296.77	277.929	11.594	11	28	40	32.5	3.705	97.927	0	62.318	38.413	21.518	NA	NA	NA	NA	6.695	10.232	8.902	1.003	6.695	10.232	8.902	1.53483	1.003	-161.565	165.964	-14.703	139.644	-32.471	8.13	-13.917	13.521	1.57141	11.0006
Naïve_3_pst	Naïve_3	Naïve_pst	Naïve	3	pst	65	67	56	106.167	267.5	183.985	44.387	58.167	298	165.313	76.955	61	18	57	37.482	7.722	719.448	0	245.473	140.265	73.847	NA	NA	NA	NA	2.167	54.502	13.081	6.479	2.167	19.165	12.231	2.10879	3.161	-179.045	178.431	-9.449	96.42	-150.748	37.25	-5.548	29.594	2.93086	54.9995
Naïve_3_pst	Naïve_3	Naïve_pst	Naïve	3	pst	66	68	107	109.167	397	244.62	68.253	73.5	297.25	172.176	74.406	106	0	255	41.393	38.424	917.998	0	319.422	182.698	87.896	NA	NA	NA	NA	0.901	15.211	8.66	3.171	0.901	15.211	8.66	1.4931	3.171	-178.059	177.427	3.755	109.946	-66.009	152.639	2.026	28.022	2.87393	106.004
Naïve_3_pst	Naïve_3	Naïve_pst	Naïve	3	pst	67	69	58	0.5	394.5	183.955	115.653	128	177.25	153.907	15.432	57	15	53	34.31	6.951	429.64	0	395.227	184.694	116.175	NA	NA	NA	NA	3.187	13.677	7.538	2.234	3.187	13.677	7.538	1.29966	2.234	-51.843	39.289	-5.429	23.341	-49.764	31.496	-0.155	14.677	1.08707	56.9966
Naïve_3_pst	Naïve_3	Naïve_pst	Naïve	3	pst	68	70	21	368.762	398.691	390.063	9.455	34.687	132.159	68.873	27.618	20	32	57	43.429	6.47	182.898	0	97.473	64.56	27.303	NA	NA	NA	NA	1.668	21.175	9.145	4.367	1.668	21.175	9.145	1.57672	4.367	-127.875	163.61	-6.843	98.265	-108.613	158.369	6.499	51.178	1.8764	19.9998
Naïve_3_pst	Naïve_3	Naïve_pst	Naïve	3	pst	69	71	26	1.25	130.25	86.212	38.786	169.5	298	214.702	34.984	25	17	41	32.346	5.314	257.827	0	168.18	98.997	46.56	NA	NA	NA	NA	4.809	14.392	10.313	2.69	4.809	14.392	10.313	1.7781	2.69	-27.216	150.255	54.669	53.486	-41.82	45.651	1.182	25.019	1.53304	25.0002
Naïve_3_pst	Naïve_3	Naïve_pst	Naïve	3	pst	70	72	58	90	299.167	180.836	72.085	36	298.833	158.111	77.095	57	0	254	40.483	30.034	742.066	0	301.954	176.168	81.459	NA	NA	NA	NA	4.055	19.566	13.019	2.809	4.055	19.566	13.019	2.24466	2.809	-174.806	180	-13.854	108.475	-37.05	71.282	2.76	20.848	2.45755	56.9987
Naïve_3_pst	Naïve_3	Naïve_pst	Naïve	3	pst	71	73	101	3.875	253.667	127.699	64.818	35.5	298.5	181.816	66.101	100	12	52	36	6.214	1069.78	0	287.766	178.329	75.421	NA	NA	NA	NA	2.867	17.623	10.698	2.932	2.867	17.623	10.698	1.84448	2.932	-171.158	172.057	-9.42	90.313	-56.482	78.604	-2.502	21.22	3.71752	99.9979
Naïve_3_pst	Naïve_3	Naïve_pst	Naïve	3	pst	72	74	44	196.062	293.13	249.863	28.125	0.309	297.174	143.723	88.481	43	29	66	38.864	6.774	428.971	0	302.293	153.293	80.85	NA	NA	NA	NA	1.279	16.269	9.976	3.03	1.279	16.269	9.976	1.72	3.03	-38.66	175.764	96.376	50.647	-110.225	150.832	-0.987	37.597	1.41906	43.0003
Naïve_4_pre	Naïve_4	Naïve_pre	Naïve	4	pre	1	1	17	158	178.033	167.578	6.462	0	234.106	118.775	73.728	16	NA	NA	NA	NA	236.338	0	234.961	115.841	73.949	NA	NA	NA	NA	13.219	17.415	14.771	1.151	13.219	17.415	14.771	2.54672	1.151	-105.509	-84.903	-94.935	6.398	-7.807	8.793	1.014	5.876	1.00586	16.0001
Naïve_4_pre	Naïve_4	Naïve_pre	Naïve	4	pre	2	2	12	362.328	399	376.605	10.668	0	141	68.118	43.768	11	NA	NA	NA	NA	155.386	0	141.905	76.758	44.088	NA	NA	NA	NA	8.599	19.802	14.126	3.482	8.599	19.802	14.126	2.43552	3.482	-135.148	-54.696	-97.826	25.147	-27.512	21.001	6.285	16.942	1.095	11
Naïve_4_pre	Naïve_4	Naïve_pre	Naïve	4	pre	3	3	26	0	252	120.748	75.453	137	299	237.59	49.842	25	NA	NA	NA	NA	327.152	0	299.58	158.108	88.688	NA	NA	NA	NA	8.921	18.14	13.086	2.558	8.921	18.14	13.086	2.25621	2.558	-31.821	56.64	29.38	26.23	-42.856	23.318	-0.777	12.69	1.09204	25.0002
Naïve_4_pre	Naïve_4	Naïve_pre	Naïve	4	pre	4	4	35	16	153	85.544	39.602	0	299	145.991	89.793	34	NA	NA	NA	NA	347.334	0	328.892	161.163	97.56	NA	NA	NA	NA	8.482	13.226	10.216	1.15	8.482	13.226	10.216	1.76138	1.15	87.131	157.469	115.118	19.131	-19.605	22.008	0.835	12.104	1.05607	33.999
Naïve_4_pre	Naïve_4	Naïve_pre	Naïve	4	pre	5	6	33	0	399	195.014	119.31	88	217.624	165.058	43.434	32	15	31	25	7.45	425.71	0	418.422	201.756	125.829	NA	NA	NA	NA	9.427	18.614	13.303	1.71	9.427	18.614	13.303	2.29362	1.71	-35.86	7.64	-17.498	11.22	-25.338	20.804	-0.631	7.898	1.01742	32.0011
Naïve_4_pre	Naïve_4	Naïve_pre	Naïve	4	pre	6	8	49	47.729	399	184.667	100.305	205.049	299	232.776	24.861	48	NA	NA	NA	NA	512.157	0	359.069	215.629	101.508	NA	NA	NA	NA	1.987	16.194	10.67	3.461	1.987	16.194	10.67	1.83966	3.461	-172.816	177.597	-2.963	140.414	-156.28	174.53	-1.836	69.317	1.42635	47.9997
Naïve_4_pre	Naïve_4	Naïve_pre	Naïve	4	pre	7	11	15	9.536	20.916	14.69	3.418	270.6	299	285.086	7.907	14	NA	NA	NA	NA	95.423	0	28.62	15.34	7.285	NA	NA	NA	NA	2.966	12.085	6.816	2.812	2.966	12.085	6.816	1.17517	2.812	-157.01	158.447	-21.151	94.637	-151.367	179.526	69.691	92.363	3.33414	13.9999
Naïve_4_pre	Naïve_4	Naïve_pre	Naïve	4	pre	8	12	18	0	98	44.868	28.719	76	299	191.619	70.734	17	NA	NA	NA	NA	255.275	0	243.584	120.211	75.667	NA	NA	NA	NA	10.717	17.924	15.016	1.932	10.717	17.924	15.016	2.58897	1.932	-153.712	-90.768	-114.826	18.659	-27.659	23.601	-0.239	16.491	1.048	17.0002
Naïve_4_pre	Naïve_4	Naïve_pre	Naïve	4	pre	9	13	15	241	399	311.629	52.73	0	61.031	37.387	19.963	14	NA	NA	NA	NA	178.76	0	169.366	90.781	55.906	NA	NA	NA	NA	1	21.424	12.769	4.167	1	21.424	12.769	2.20155	4.167	-173.72	180	-84.787	143.52	-58.541	25.239	0.01	20.773	1.05547	13.9995
Naïve_4_pre	Naïve_4	Naïve_pre	Naïve	4	pre	10	14	14	0	108	49.245	33.822	154	299	232.203	47.402	13	NA	NA	NA	NA	186.191	0	180.801	92.659	57.812	NA	NA	NA	NA	11.516	17.656	14.322	1.735	11.516	17.656	14.322	2.46931	1.735	26.951	74.707	53.218	14.717	-12.795	24.991	0.593	11.524	1.02981	13.0003
Naïve_4_pre	Naïve_4	Naïve_pre	Naïve	4	pre	11	15	47	322.368	374	350.706	11.396	0	299	152.436	88.363	46	37	255	89.444	93.939	345.886	0	303.318	149.03	88.02	NA	NA	NA	NA	3.762	12.578	7.519	1.858	3.762	12.578	7.519	1.29638	1.858	-156.839	-40.601	-99.429	29.628	-58.827	64.159	0.846	23.326	1.14034	46.0016
Naïve_4_pre	Naïve_4	Naïve_pre	Naïve	4	pre	12	16	21	75.676	166.487	119.165	35.002	11.962	287.088	151.379	84.711	20	NA	NA	NA	NA	299.489	0	289.726	142.997	90.853	NA	NA	NA	NA	12.483	18.704	14.974	1.433	12.483	18.704	14.974	2.58172	1.433	-98.859	-49.547	-72.227	15.066	-16.815	17.994	-0.936	8.805	1.0337	20.0006
Naïve_4_pre	Naïve_4	Naïve_pre	Naïve	4	pre	13	17	24	283	351	322.71	22.426	0	299	152.796	92.647	23	40	255	169.6	116.944	312.318	0	306.635	155.534	95.082	NA	NA	NA	NA	9.646	21.321	13.579	2.217	9.646	21.321	13.579	2.34121	2.217	85.215	123.911	102.815	11.35	-10.05	16.96	0.781	8.91	1.01853	23.0001
Naïve_4_pst	Naïve_4	Naïve_pst	Naïve	4	pst	1	3	235	160.875	383.333	269.471	49.815	0	298.667	140.421	62.341	234	30	71	39.302	6.343	2147.38	0	332.077	200.411	64.811	NA	NA	NA	NA	1.179	16.737	9.177	3.609	1.179	16.737	9.177	1.58224	3.609	-179.105	180	-0.781	107.597	-174.56	179.872	2.5	42.292	6.46651	233.996
Naïve_4_pst	Naïve_4	Naïve_pst	Naïve	4	pst	2	4	169	0	280.5	87.851	55.175	3.25	298.5	134.108	58.24	168	25	58	35.515	5.621	639.27	0	382.072	175.493	71.698	NA	NA	NA	NA	0	12.53	3.805	3.522	0	12.53	3.805	0.656034	3.522	-168.69	180	-28.183	81.812	-180	180	-1.957	57.811	1.67317	168.008
Naïve_4_pst	Naïve_4	Naïve_pst	Naïve	4	pst	3	5	67	49.333	399	173.818	109.494	0	222	141.569	56.132	66	29	62	37.672	5.845	589.213	0	351.464	230.691	112.477	NA	NA	NA	NA	4.1	12.168	8.927	1.717	4.1	12.168	8.927	1.53914	1.717	-178.977	180	-4.636	136.262	-58.885	57.791	1.46	18.178	1.67645	66.0035
Naïve_4_pst	Naïve_4	Naïve_pst	Naïve	4	pst	4	6	14	231	398.667	312.202	53.283	0.167	100.5	50.5	32.696	13	32	56	42.5	7.176	196.034	0	195.394	99.905	62.473	NA	NA	NA	NA	11.271	19.906	15.08	2.448	11.271	19.906	15.08	2.6	2.448	-157.467	-141.605	-148.767	4.779	-10.229	15.862	-0.369	7.577	1.00328	12.9996
Naïve_4_pst	Naïve_4	Naïve_pst	Naïve	4	pst	5	7	239	118.125	398	218.662	50.564	2.333	296.875	162.59	61.643	238	25	73	38.762	6.571	1602.7	0	406.306	242.097	74.746	NA	NA	NA	NA	0	15.728	6.734	3.643	0	15.728	6.734	1.16103	3.643	-179.029	180	38.734	105.143	-178.136	126.158	7.826	42.871	3.94456	238.001
Naïve_4_pst	Naïve_4	Naïve_pst	Naïve	4	pst	6	8	9	329.126	376.042	352.045	18.799	0.309	29.834	15.318	11.044	8	33	49	39	5.568	79.961	0	46.944	29.839	17.835	NA	NA	NA	NA	6.187	12.459	9.995	2.074	6.187	12.459	9.995	1.72328	2.074	-70.017	78.69	2.558	61.388	-36.633	-0.242	-21.244	14.496	1.70333	8.0001
Naïve_4_pst	Naïve_4	Naïve_pst	Naïve	4	pst	7	9	5	1.118	34.687	18.186	13.305	266.841	298.388	280.43	13.195	4	32	37	34	2.345	47.093	0	46.066	21.972	18.511	NA	NA	NA	NA	9.468	14.402	11.773	2.057	9.468	14.402	11.773	2.02983	2.057	19.983	51.843	41.449	14.765	-1.402	23.548	10.152	12.577	1.02229	4.00008
Naïve_4_pst	Naïve_4	Naïve_pst	Naïve	4	pst	8	10	22	0	47.833	26.121	16.296	96.5	170.333	124.742	24.766	21	28	51	37.136	6.563	247.549	0	73.494	41.306	20.932	NA	NA	NA	NA	5.169	18	11.788	3.07	5.169	18	11.788	2.03241	3.07	-154.44	156.425	31.322	101.047	-61.837	54.807	-10.468	30.18	3.36829	21.0001
Naïve_4_pst	Naïve_4	Naïve_pst	Naïve	4	pst	9	11	5	0	33.25	16.575	13.644	0.75	33.625	19.75	13.216	4	26	47	34.4	8.05	47.579	0	46.758	21.684	18.898	NA	NA	NA	NA	7.489	14.364	11.895	3.097	7.489	14.364	11.895	2.05086	3.097	-58.523	-33.425	-43.327	12.065	-13.691	-0.41	-8.366	7.02	1.01756	3.99992
Naïve_4_pst	Naïve_4	Naïve_pst	Naïve	4	pst	10	12	21	0	59.833	26.214	20.789	199.833	249.833	225.762	17.748	20	27	39	33	3.507	199.609	0	73.586	37.454	21.861	NA	NA	NA	NA	3.701	16.707	9.98	3.585	3.701	16.707	9.98	1.72069	3.585	-169.261	165.651	15.685	99.548	-71.2	19.888	-15.511	24.56	2.71259	20.0009
Naïve_4_pst	Naïve_4	Naïve_pst	Naïve	4	pst	11	13	81	1.5	353.25	226.138	112.691	0	204.375	118.033	52.708	80	31	55	38.185	5.374	691.977	0	370.52	194.881	83.349	NA	NA	NA	NA	0	14.774	8.65	3.125	0	14.774	8.65	1.49138	3.125	-175.365	174.144	-17.006	127.392	-111.371	146.606	5.056	30.286	1.86758	79.9973
Naïve_4_pst	Naïve_4	Naïve_pst	Naïve	4	pst	12	14	32	246.833	380.167	317.703	37.348	255.333	298.833	281.656	11.923	31	0	255	48.031	54.836	205.672	0	133.544	73.607	37.86	NA	NA	NA	NA	1.863	10.833	6.635	2.49	1.863	10.833	6.635	1.14397	2.49	-119.745	105.255	-6.383	58.085	-156.077	110.171	-10.327	51.633	1.54011	30.998
Naïve_4_pst	Naïve_4	Naïve_pst	Naïve	4	pst	13	15	145	155	385.25	286.356	48.068	163.875	298.5	206.051	28.669	144	0	60	36.607	6.319	866.559	0	156.826	105.718	23.002	NA	NA	NA	NA	0	15.539	6.018	5.483	0	15.539	6.018	1.03759	5.483	-178.858	180	-1.556	108.145	-180	180	-1.224	71.59	5.52561	143.995
Naïve_4_pst	Naïve_4	Naïve_pst	Naïve	4	pst	14	16	27	0	86.333	42.494	28.124	125.667	209.833	166.08	26.668	26	28	47	34.481	4.309	301.925	0	90.42	53.887	26.723	NA	NA	NA	NA	5.74	17.969	11.612	3.523	5.74	17.969	11.612	2.00207	3.523	-168.857	176.987	-15.503	110.061	-103.686	40.541	-5.706	28.841	3.33914	26.0011
Naïve_4_pst	Naïve_4	Naïve_pst	Naïve	4	pst	15	17	110	16.167	329.333	151.871	98.797	10.833	298.333	159.536	89.918	109	0	255	40.636	29.973	1343.43	0	294.032	180.814	81.083	NA	NA	NA	NA	1.434	18.434	12.325	3.717	1.434	18.434	12.325	2.125	3.717	-171.995	178.191	-15.35	102.095	-94.399	166.846	12.182	32.185	4.56898	109
Naïve_4_pst	Naïve_4	Naïve_pst	Naïve	4	pst	16	18	63	31.167	122.833	73.717	24.345	191.5	298.167	237.868	31.21	62	23	45	33.381	3.924	493.357	0	111.655	66.711	30.427	NA	NA	NA	NA	0.833	14.036	7.957	3.584	0.833	14.036	7.957	1.3719	3.584	-172.405	150.396	-8.641	95.064	-61.639	58.44	9.008	23.26	4.41858	62.0029
Naïve_4_pst	Naïve_4	Naïve_pst	Naïve	4	pst	17	19	89	0.167	106.667	47.818	27.729	122	298.833	188.949	52.544	88	27	54	37	5.962	447.292	0	177.251	91.88	42.68	NA	NA	NA	NA	0	12.208	5.083	3.318	0	12.208	5.083	0.876379	3.318	-114.444	180	52.568	80.141	-141.483	180	5.349	50.66	2.52349	87.9976
Naïve_4_pst	Naïve_4	Naïve_pst	Naïve	4	pst	18	20	8	85.5	132.667	108.938	17.666	284	298.667	291.917	6.042	7	28	38	33.5	3.928	56.154	0	47.365	24.782	16.768	NA	NA	NA	NA	5.167	11.237	8.022	2.158	5.167	11.237	8.022	1.3831	2.158	-56.31	38.991	1.036	34.952	-17.928	36.453	9.385	25.434	1.18556	7
Naïve_4_pst	Naïve_4	Naïve_pst	Naïve	4	pst	19	22	71	142.333	373.833	245.052	67.885	121.333	298.333	188.73	56.739	70	18	58	37	6.893	740.121	0	235.349	131.591	68.398	NA	NA	NA	NA	0.527	15.951	10.573	2.906	0.527	15.951	10.573	1.82293	2.906	-174.56	169.695	1.502	106.199	-59.584	129.596	-1.275	27.265	3.14478	70.001
Naïve_4_pst	Naïve_4	Naïve_pst	Naïve	4	pst	20	23	75	0	384.667	187.819	104.267	174.5	298.833	219.382	27.282	74	16	255	58.787	68.371	628.838	0	394.753	189.432	105.287	NA	NA	NA	NA	1.944	15.258	8.498	3.494	1.944	15.258	8.498	1.46517	3.494	-168.056	149.036	-1.613	65.491	-175.601	90	-4.374	42.463	1.59299	73.9984
Naïve_4_pst	Naïve_4	Naïve_pst	Naïve	4	pst	21	24	6	342.068	397.478	368.897	22.038	1.522	34.283	20.936	12.152	5	38	60	44.833	7.935	66.452	0	64.37	31.631	25.034	NA	NA	NA	NA	9.241	16.244	13.29	2.612	9.241	16.244	13.29	2.29138	2.612	-161.114	-124.16	-149.08	15.789	-3.759	18.605	8.16	11.985	1.03234	5.00015
Naïve_4_pst	Naïve_4	Naïve_pst	Naïve	4	pst	22	25	50	320.667	398.333	356.417	19.182	232.833	270	251.4	10.733	49	0	255	67.38	90.059	323.978	0	78.259	46.168	17.958	NA	NA	NA	NA	0.833	13.536	6.612	3.062	0.833	13.536	6.612	1.14	3.062	-173.884	171.142	-1.387	105.95	-116.565	151.699	-4.813	53.002	4.13982	48.9985
Naïve_4_pst	Naïve_4	Naïve_pst	Naïve	4	pst	23	26	8	125.75	158.5	139.031	13.588	275.25	298	285.906	8.759	7	26	56	35.875	10.049	62.674	0	32.987	20.106	12.671	NA	NA	NA	NA	6.505	13.288	8.953	2.647	6.505	13.288	8.953	1.54362	2.647	-92.203	78.056	-18.224	65.118	-20.73	54.689	28.376	25.517	1.89996	7.00034
Naïve_4_pst	Naïve_4	Naïve_pst	Naïve	4	pst	24	27	13	104.25	157.25	129.558	20.57	253.5	298.25	274.462	16.509	12	30	44	33.692	3.683	117.525	0	53.88	35.11	18.61	NA	NA	NA	NA	5.062	13.098	9.794	2.438	5.062	13.098	9.794	1.68862	2.438	-135	120.7	-9.56	81.186	0.331	34.655	23.245	10.615	2.18124	11.9997
Naïve_4_pst	Naïve_4	Naïve_pst	Naïve	4	pst	25	28	20	34.75	60.875	53.513	5.628	253.625	297.75	273.806	13.851	19	29	46	33.7	4.9	108.005	0	44.17	26.605	11.52	NA	NA	NA	NA	0.625	16.577	5.684	4.567	0.625	16.577	5.684	0.98	4.567	-145.67	153.435	36.618	105.743	-143.461	73.808	-4.41	48.44	2.44521	19.0016
Naïve_4_pst	Naïve_4	Naïve_pst	Naïve	4	pst	26	29	47	27.625	67	42.096	8.947	254.625	298.875	275.303	11.781	46	24	41	30.83	3.667	229.565	0	49.65	35.333	12.029	NA	NA	NA	NA	0.901	12.626	4.991	2.539	0.901	12.626	4.991	0.860517	2.539	-165.069	175.914	-17.834	106.754	-108.605	62.868	-17.377	38.894	4.62367	45.9958
Naïve_4_pst	Naïve_4	Naïve_pst	Naïve	4	pst	27	30	46	25.25	214.833	120.509	60.736	0	298.875	131.17	91.285	45	19	60	35.826	8.059	557.851	0	316.166	181.854	101.074	NA	NA	NA	NA	6.034	17.52	12.397	2.736	6.034	17.52	12.397	2.13741	2.736	-165.6	180	-49.891	77.235	-59.196	55.315	8.317	27.046	1.76442	44.9989
Naïve_4_pst	Naïve_4	Naïve_pst	Naïve	4	pst	28	31	101	32.167	340	169.866	97.036	33.5	298.167	157.498	73.104	100	26	70	38.673	8.044	1028.55	0	309.443	175.014	90.874	NA	NA	NA	NA	0	17.815	10.286	3.838	0	17.815	10.286	1.77345	3.838	-176.236	152.152	-12.706	103.1	-136.312	150.474	-1.451	33.471	3.32389	99.9954
Naïve_4_pst	Naïve_4	Naïve_pst	Naïve	4	pst	29	32	44	263.5	398.5	343.523	47.889	176.75	297.5	233.085	28.78	43	27	255	46.886	46.262	355.391	0	150.825	109.255	41.3	NA	NA	NA	NA	0.559	15.734	8.265	3.815	0.559	15.734	8.265	1.425	3.815	-143.13	151.607	-19.59	75.028	-88.137	99.65	-5.447	39.614	2.35631	42.9995
Naïve_4_pst	Naïve_4	Naïve_pst	Naïve	4	pst	30	33	9	0	11.5	4.944	4.558	221.25	243.5	229.222	7.75	8	25	40	32.889	4.256	37.47	0	22.263	15.796	7.02	NA	NA	NA	NA	2.121	9.341	4.684	2.925	2.121	9.341	4.684	0.807586	2.925	-174.289	167.005	-74.712	109.635	-55.651	57.995	-10.002	45.324	1.68306	7.99957
Naïve_4_pst	Naïve_4	Naïve_pst	Naïve	4	pst	31	34	16	0	24.25	15.328	7.074	194.5	275.5	245.547	25.433	15	26	40	32.625	4.5	105.236	0	82.272	53.695	25.526	NA	NA	NA	NA	0.354	17.72	7.016	4.971	0.354	17.72	7.016	1.20966	4.971	-174.56	160.463	53.2	78.333	-168.024	37.875	-17.976	60.482	1.27912	14.9994
Naïve_4_pst	Naïve_4	Naïve_pst	Naïve	4	pst	32	35	22	0.5	29.25	19.352	8.687	150.5	297.75	209.602	47.214	21	26	46	32.5	4.637	210.066	0	147.255	89.305	46.466	NA	NA	NA	NA	1.118	14.708	10.003	3.075	1.118	14.708	10.003	1.72466	3.075	-125.311	144.162	-40.392	91.817	-29.725	134.341	12.602	34.041	1.42655	21.0003
Naïve_4_pst	Naïve_4	Naïve_pst	Naïve	4	pst	33	36	70	23	184.5	103.946	44.111	0	147.25	79.664	40.2	69	19	55	37.014	6.713	843.396	0	187.705	110.821	48.768	NA	NA	NA	NA	0.559	20.201	12.223	3.751	0.559	20.201	12.223	2.10741	3.751	-176.479	178.755	11.438	105.975	-121.827	148.921	8.252	40.189	4.4932	69.0007
Naïve_4_pst	Naïve_4	Naïve_pst	Naïve	4	pst	34	37	29	99.75	266.25	164.819	60.661	191.5	298.25	238.741	35.748	28	0	46	32.517	8.875	309.847	0	153.509	93.202	48.541	NA	NA	NA	NA	1.677	15.892	11.066	3.191	1.677	15.892	11.066	1.90793	3.191	-122.735	97.275	-17.465	67.102	-30.379	33.209	7.296	17.55	2.01843	27.9999
Naïve_4_pst	Naïve_4	Naïve_pst	Naïve	4	pst	35	38	69	36.75	293.25	162.344	72.459	0.25	295.5	180.442	74.189	68	12	52	34.681	7.636	704.861	0	362.316	148.448	90.413	NA	NA	NA	NA	1.768	19.007	10.366	4.011	1.768	19.007	10.366	1.78724	4.011	-178.727	177.709	-36.629	82.657	-118.74	99.416	5.887	31.633	1.94543	67.9974
Naïve_4_pst	Naïve_4	Naïve_pst	Naïve	4	pst	36	39	18	0	45.667	25.38	14.522	90	231.667	155.213	43.44	17	26	54	36.167	6.492	183.76	0	141.668	81.833	43.032	NA	NA	NA	NA	3.516	16.942	10.809	4.437	3.516	16.942	10.809	1.86362	4.437	-161.003	-12.011	-86.852	44.031	-50.455	38.068	-7.35	25.501	1.29712	17.0006
Naïve_4_pst	Naïve_4	Naïve_pst	Naïve	4	pst	37	41	32	157.75	229.5	187.724	22.996	1.167	297	164.359	89.315	31	30	53	38.031	4.843	353.619	0	296.578	169.071	91.057	NA	NA	NA	NA	4.596	15.317	11.407	2.764	4.596	15.317	11.407	1.96672	2.764	26.147	158.199	94.632	35.39	-46.397	34.941	-2.072	22.661	1.19233	31.0002
Naïve_4_pst	Naïve_4	Naïve_pst	Naïve	4	pst	38	42	5	172.604	215.88	195.253	18.013	0	21.745	10.601	9.426	4	30	53	39	8.916	62.937	0	43.303	24.503	17.254	NA	NA	NA	NA	13.596	18.212	15.734	2.033	13.596	18.212	15.734	2.71276	2.033	-149.621	155.323	-1.281	158.424	24.352	55.056	40.096	15.367	1.45341	4.00006
Naïve_4_pst	Naïve_4	Naïve_pst	Naïve	4	pst	39	43	77	0	201.167	147.626	49.911	191	297	222.093	26.682	76	15	52	34.429	7.747	508.597	0	186.772	86.213	38.033	NA	NA	NA	NA	0.333	13.318	6.692	3.263	0.333	13.318	6.692	1.15379	3.263	-179.076	180	-0.236	124.971	-169.33	103.374	-5.844	35.999	2.72309	76.0007
Naïve_4_pst	Naïve_4	Naïve_pst	Naïve	4	pst	40	44	73	2.25	342.75	165.459	96.347	2.75	281.75	147.771	79.773	72	0	63	34.575	9.842	883.413	0	345.404	193.251	86.615	NA	NA	NA	NA	2.264	20.744	12.27	4.014	2.264	20.744	12.27	2.11552	4.014	-177.917	178.363	-1.743	84.802	-141.654	163.25	1.489	42.016	2.55762	71.9978
Naïve_4_pst	Naïve_4	Naïve_pst	Naïve	4	pst	41	45	54	310.5	399	358.302	24.453	106.5	298.333	195.951	54.192	53	27	67	38.722	8.826	497.29	0	194.13	105.826	53.407	NA	NA	NA	NA	2.339	16.218	9.383	4.011	2.339	16.218	9.383	1.61776	4.011	-175.657	176.82	-39.03	97.148	-91.202	69.032	8.832	32.958	2.56163	52.999
Naïve_4_pst	Naïve_4	Naïve_pst	Naïve	4	pst	42	46	36	200.511	389.793	307.948	59.576	1.118	64.616	37.507	17.053	35	32	60	40.667	6.463	394.074	0	97.473	67.536	24.14	NA	NA	NA	NA	4.611	19.078	11.259	3.266	4.611	19.078	11.259	1.94121	3.266	-177.955	180	-0.417	122.657	-131.566	38.29	-6.166	32.231	4.0429	35.0008
Naïve_4_pst	Naïve_4	Naïve_pst	Naïve	4	pst	43	47	19	1	187	90.974	63.447	262.5	298.5	281.368	8.924	18	27	45	33.632	4.536	205.439	0	189.452	98.473	62.55	NA	NA	NA	NA	7.267	15.052	11.413	2.621	7.267	15.052	11.413	1.96776	2.621	-177.917	180	-45.965	156.595	-34.615	28.887	-0.542	15.706	1.08439	18.0004
Naïve_4_pst	Naïve_4	Naïve_pst	Naïve	4	pst	44	48	100	0	92.375	45.847	24.742	194.75	298.5	253.271	32.948	99	26	51	33.79	5.135	492.793	0	114.806	53.84	33.409	NA	NA	NA	NA	0	14.39	4.978	3.604	0	14.39	4.978	0.858276	3.604	-173.83	180	-10.873	96.838	-161.565	168.69	-2.792	64.697	4.2924	98.9942
Naïve_4_pst	Naïve_4	Naïve_pst	Naïve	4	pst	45	50	53	3.5	374.667	219.981	116.992	88	296.5	171.343	55.14	52	0	255	40.868	31.234	606.362	0	371.35	228.26	109.697	NA	NA	NA	NA	3.962	19.039	11.661	3.188	3.962	19.039	11.661	2.01052	3.188	-70.017	164.055	31.913	66.116	-38.553	45.793	2.433	18.663	1.63286	51.9991
Naïve_4_pst	Naïve_4	Naïve_pst	Naïve	4	pst	46	51	10	382.109	398.287	387.69	5.662	142.27	237.72	188.984	34.769	9	30	38	32.7	3.129	104.495	0	95.505	48.18	33.861	NA	NA	NA	NA	8.008	16.627	11.611	2.618	8.008	16.627	11.611	2.0019	2.618	45	141.009	88.335	27.704	-32.574	17.674	-12.001	15.359	1.09413	8.99966
Naïve_4_pst	Naïve_4	Naïve_pst	Naïve	4	pst	47	52	43	26.25	252	122.651	61.525	106.5	297.5	198.709	57.816	42	11	45	31.884	8.727	556.159	0	292.128	164.852	80.164	NA	NA	NA	NA	9.124	18.792	13.242	2.49	9.124	18.792	13.242	2.2831	2.49	-176.186	115.253	-53.381	104.027	-38.03	69.88	5.978	23.584	1.90382	41.9996
Naïve_4_pst	Naïve_4	Naïve_pst	Naïve	4	pst	48	53	26	4	219.167	129.391	75.988	186	298	224.891	31.263	25	10	49	33.538	8.65	321.86	0	211.893	122.047	63.491	NA	NA	NA	NA	8.952	17.187	12.874	2.515	8.952	17.187	12.874	2.21966	2.515	-168.69	174.738	6.818	142.422	-27.812	19.778	-6.625	13.735	1.51897	25.0008
Naïve_4_pst	Naïve_4	Naïve_pst	Naïve	4	pst	49	54	12	0.309	25.385	15.139	9.296	133.373	177.053	155.651	13.734	11	24	47	33.167	6.118	69.145	0	43.68	27.974	12.687	NA	NA	NA	NA	3.236	9.614	6.286	2.277	3.236	9.614	6.286	1.08379	2.277	-151.699	-22.249	-92.62	49.911	-48.814	14.852	-11.46	18.043	1.58299	10.9998
Naïve_4_pst	Naïve_4	Naïve_pst	Naïve	4	pst	50	55	25	1.522	48.034	22.554	16.075	78.772	278.57	185.223	67.034	24	26	47	33.8	4.856	270.07	0	198.857	108.663	66.038	NA	NA	NA	NA	6.982	15.203	11.253	2.623	6.982	15.203	11.253	1.94017	2.623	-165.379	176.906	76.458	66.881	-36.87	48.998	9.007	22.401	1.35811	23.9998
Naïve_4_pst	Naïve_4	Naïve_pst	Naïve	4	pst	51	56	79	54.833	238.333	123.152	61.594	23	298	152.171	84.957	78	27	57	37.215	5.567	957.647	0	278.684	168.166	72.515	NA	NA	NA	NA	1.5	18.461	12.278	3.697	1.5	18.461	12.278	2.1169	3.697	-163.045	153.435	-10.14	105.462	-167.989	111.848	-2.832	35.084	3.43632	77.997
Naïve_4_pst	Naïve_4	Naïve_pst	Naïve	4	pst	52	57	24	5.333	199.75	119.747	63.194	130.75	295.25	190.142	51.593	23	12	50	32.542	7.39	306.672	0	240.897	133.483	75.75	NA	NA	NA	NA	6.36	19.693	13.334	2.838	6.36	19.693	13.334	2.29897	2.838	-172.614	174.738	-52.043	131.578	-42.612	35.792	-2.655	19.297	1.27304	22.9993
Naïve_4_pst	Naïve_4	Naïve_pst	Naïve	4	pst	53	58	22	0	229	119.311	71.358	180	295.5	229.629	32.831	21	28	48	36.136	5.375	265.257	0	256.479	128.525	77.556	NA	NA	NA	NA	8.173	17.617	12.631	2.892	8.173	17.617	12.631	2.17776	2.892	-175.533	180	-137.061	74.035	-25.819	13.145	-2.138	10.997	1.03423	21.0005
Naïve_4_pst	Naïve_4	Naïve_pst	Naïve	4	pst	54	59	15	0.5	120	67	39.951	201	298.5	240.917	32.473	14	29	43	34.2	3.745	172.499	0	154.229	78.439	50.037	NA	NA	NA	NA	7.267	16.159	12.321	2.427	7.267	16.159	12.321	2.12431	2.427	-3.504	84.289	39.229	27.636	-31.804	33.086	0.87	18.678	1.11846	14.0004
Naïve_4_pst	Naïve_4	Naïve_pst	Naïve	4	pst	55	60	30	0.125	131.75	75.158	34.933	192.5	298.5	243.488	29.076	29	27	43	35.233	3.839	232.678	0	130.067	64.815	29.166	NA	NA	NA	NA	0	14.526	8.023	5.081	0	14.526	8.023	1.38328	5.081	-172.875	180	-55.177	108.914	-153.435	158.962	-4.466	50.105	1.78891	29.0014
Naïve_4_pst	Naïve_4	Naïve_pst	Naïve	4	pst	56	61	44	1.875	94	48.19	24.803	102.5	299	192.634	59.374	43	26	51	34.682	4.917	439.869	0	198.482	109.914	58.305	NA	NA	NA	NA	1.581	17.813	10.23	4.159	1.581	17.813	10.23	1.76379	4.159	-161.565	178.112	-18.677	109.029	-76.682	73.61	2.521	30.276	2.21617	42.9979
Naïve_4_pst	Naïve_4	Naïve_pst	Naïve	4	pst	57	62	24	0.375	123.625	75	34.146	162.25	246.875	212.255	32.043	23	27	56	35.25	6.243	211.215	0	136.065	87.779	41.578	NA	NA	NA	NA	0.125	15.492	9.183	4.709	0.125	15.492	9.183	1.58328	4.709	-165.964	180	32.082	93.1	-157.84	123.977	-6.841	56.685	1.55231	23.0007
Naïve_4_pst	Naïve_4	Naïve_pst	Naïve	4	pst	58	63	13	0.375	79.625	54.125	29.3	261	298.75	275.923	13.748	12	26	43	32.846	5.625	106.2	0	82.877	55.792	30.97	NA	NA	NA	NA	2	15.598	8.85	4.706	2	15.598	8.85	1.52586	4.706	-16.899	136.848	50.347	53.508	-32.04	46.848	10.19	23.63	1.28142	12
Naïve_4_pst	Naïve_4	Naïve_pst	Naïve	4	pst	59	64	12	270.076	366.74	316.79	34.383	0.309	20.936	10.184	7.228	11	34	54	39.917	6.171	106.502	0	96.663	48.836	33.46	NA	NA	NA	NA	4.887	14.299	9.682	3.094	4.887	14.299	9.682	1.66931	3.094	-26.565	39.56	1.86	26.757	-34.695	12.529	-6.373	12.944	1.10179	11
Naïve_4_pst	Naïve_4	Naïve_pst	Naïve	4	pst	60	65	39	6.5	135	60.891	40.194	0.25	115	61.256	38.3	38	26	67	38.41	7.566	313.942	0	132.878	91.351	37.066	NA	NA	NA	NA	2.574	13.335	8.262	3.034	2.574	13.335	8.262	1.42448	3.034	-132.879	105.781	-11.205	70.665	-63.981	68.134	-3.661	24.008	2.36263	37.9983
Naïve_4_pst	Naïve_4	Naïve_pst	Naïve	4	pst	61	66	45	0.5	74.25	42.787	22.404	57.75	125.75	107.842	18.473	44	28	47	36.556	5.168	227.457	0	76.411	47.426	19.667	NA	NA	NA	NA	1.118	9.059	5.169	2.197	1.118	9.059	5.169	0.891207	2.197	-158.499	175.914	-39.737	91.54	-94.185	130.236	13.448	39.715	2.97676	44.0041
Naïve_4_pst	Naïve_4	Naïve_pst	Naïve	4	pst	62	67	69	4.5	222.167	117.894	55.748	4.5	199.667	87.188	44.585	68	12	58	37.493	8.912	723.246	0	224.719	120.898	57.547	NA	NA	NA	NA	1.74	18.763	10.636	4.093	1.74	18.763	10.636	1.83379	4.093	-178.191	167.989	21.143	94.845	-91.909	143.13	-4.482	37.708	3.21845	67.9998
Naïve_4_pst	Naïve_4	Naïve_pst	Naïve	4	pst	63	68	47	167.833	320.667	237.759	45.515	62	298.167	150.489	68.988	46	30	51	38.617	5.118	551.396	0	269.284	161.541	75.651	NA	NA	NA	NA	5.27	18.075	11.987	2.914	5.27	18.075	11.987	2.06672	2.914	-174.289	180	22.896	104.339	-81.209	42.024	-4.604	20.468	2.04764	45.9995
Naïve_4_pst	Naïve_4	Naïve_pst	Naïve	4	pst	64	69	61	0.167	361.875	237.525	106.595	56	297.375	166.654	65.534	60	12	255	46.885	48.352	726.162	0	392.01	248.924	110.236	NA	NA	NA	NA	6.55	20.45	12.103	2.774	6.55	20.45	12.103	2.08672	2.774	-95.947	178.909	36.849	67.92	-39.254	93.094	1.741	23.781	1.85241	59.9985
Naïve_4_pst	Naïve_4	Naïve_pst	Naïve	4	pst	65	70	8	198.489	219.116	206.578	7.869	228.014	298.388	265.779	24.565	7	28	41	33.875	4.19	82.615	0	70.374	34.543	24.325	NA	NA	NA	NA	5.791	16.269	11.802	4.042	5.791	16.269	11.802	2.03483	4.042	-133.958	-54.782	-84.988	32.614	-68.734	18.092	-6.814	31.873	1.17394	7.00008
Naïve_5_pre	Naïve_5	Naïve_pre	Naïve	5	pre	1	1	18	233.096	399	321.774	53.634	132.164	259	194.765	40.339	17	NA	NA	NA	NA	213.208	0	208.834	108.622	66.983	NA	NA	NA	NA	9.695	16.035	12.542	1.646	9.695	16.035	12.542	2.16241	1.646	18.417	62.243	38.147	12.25	-19.654	11.228	-0.333	9.89	1.02094	16.9995
Naïve_5_pre	Naïve_5	Naïve_pre	Naïve	5	pre	2	2	30	0	324	157.616	98.244	0	177	91.783	49.545	29	NA	NA	NA	NA	376.161	0	369.195	190.355	109.429	NA	NA	NA	NA	8.148	17.915	12.971	2.181	8.148	17.915	12.971	2.23638	2.181	124.85	170.791	151.471	11.182	-20.113	14.497	1.211	6.738	1.01887	29.0002
Naïve_5_pre	Naïve_5	Naïve_pre	Naïve	5	pre	3	3	30	129	266	197.115	35.124	0	299	146.182	92.825	29	NA	NA	NA	NA	339.051	0	328.892	168.2	98.238	NA	NA	NA	NA	9.716	17.52	11.691	1.359	9.716	17.52	11.691	2.01569	1.359	-132.411	-89.535	-114.52	14.346	-10.339	20.377	-0.003	6.681	1.03089	29.001
Naïve_5_pre	Naïve_5	Naïve_pre	Naïve	5	pre	4	4	39	8.944	399	206.186	101.332	0	121	62.309	32.105	38	NA	NA	NA	NA	506.3	0	393.476	204.793	99.728	NA	NA	NA	NA	4.808	20.156	13.324	3.385	4.808	20.156	13.324	2.29724	3.385	-179.514	180	-29.335	148.987	-81.034	31.277	-0.515	20.037	1.28674	37.9991
Naïve_5_pre	Naïve_5	Naïve_pre	Naïve	5	pre	5	5	29	0	399	200.695	120.794	240.691	299	270.464	16.452	28	0	255	109.6	133.635	413.871	0	402.911	202.805	121.752	NA	NA	NA	NA	8.14	22.057	14.781	2.881	8.14	22.057	14.781	2.54845	2.881	-29.137	32.014	-7.506	14.379	-30.777	27.615	0.986	13.738	1.0272	28.0002
Naïve_5_pre	Naïve_5	Naïve_pre	Naïve	5	pre	6	6	24	0	231	114.199	71.538	0	109	48.813	35.254	23	NA	NA	NA	NA	260.119	0	255.425	129.151	79.647	NA	NA	NA	NA	9	13.395	11.31	1.034	9	13.395	11.31	1.95	1.034	-40.125	0	-25.052	11.388	-10.436	29.811	1.151	9.131	1.01838	22.999
Naïve_5_pre	Naïve_5	Naïve_pre	Naïve	5	pre	7	9	17	244	399	318.853	50.796	115	299	202.261	57.13	16	31	37	35	3.464	242.654	0	240.585	122.518	76.104	NA	NA	NA	NA	9.888	20.535	15.166	2.389	9.888	20.535	15.166	2.61483	2.389	-63.969	-38.565	-49.636	7.549	-11.444	11.188	1.296	5.971	1.0086	15.9999
Naïve_5_pre	Naïve_5	Naïve_pre	Naïve	5	pre	8	10	23	0	33.355	18.281	10.154	0	299	150.87	88.236	22	NA	NA	NA	NA	334.468	0	299.428	151.787	87.99	NA	NA	NA	NA	12.672	22.323	15.203	2.379	12.672	22.323	15.203	2.62121	2.379	50.231	143.651	94.199	27.139	-74.806	28.469	0.049	25.421	1.11702	22.0001
Naïve_5_pre	Naïve_5	Naïve_pre	Naïve	5	pre	9	11	5	367	399	381.118	13.508	0	49	28.294	20.231	4	NA	NA	NA	NA	61.178	0	58.523	31.859	23.934	NA	NA	NA	NA	9.703	17.321	15.295	3.733	9.703	17.321	15.295	2.63707	3.733	28.111	79.06	53.798	21.297	-20.303	-11.193	-16.983	5.032	1.04537	3.99987
Naïve_5_pre	Naïve_5	Naïve_pre	Naïve	5	pre	10	12	18	0	217	109.315	67.842	0	136	68.698	42.914	17	NA	NA	NA	NA	256.471	0	256.096	128.384	80.255	NA	NA	NA	NA	10.825	21.07	15.087	2.203	10.825	21.07	15.087	2.60121	2.203	-38.063	-26.469	-32.182	3.191	-7.166	4.347	-0.622	3.61	1.00146	16.9995
Naïve_5_pre	Naïve_5	Naïve_pre	Naïve	5	pre	11	13	29	229	277.169	256.587	14.397	0	299	151.065	89.187	28	32	35	33.333	1.528	311.02	0	301.159	150.738	89.904	NA	NA	NA	NA	6.553	14.86	11.108	1.9	6.553	14.86	11.108	1.91517	1.9	-112.303	-53.313	-82.855	14.881	-14.78	13.572	0.324	8.504	1.03274	27.9996
Naïve_5_pre	Naïve_5	Naïve_pre	Naïve	5	pre	12	15	28	0	399	199.735	122.89	97.115	105	99.877	1.781	27	NA	NA	NA	NA	400.203	0	399.045	199.847	122.826	NA	NA	NA	NA	12.477	17.175	14.822	1.099	12.477	17.175	14.822	2.55552	1.099	-10.769	7.478	-0.848	4.452	-10.239	7.109	0.226	4.302	1.0029	27.0006
Naïve_5_pre	Naïve_5	Naïve_pre	Naïve	5	pre	13	18	84	191.793	399	283.504	63.669	83.772	299	191.565	67.127	87	NA	NA	NA	NA	786.374	0	215.759	131.699	52.251	NA	NA	NA	NA	2.859	17.576	9.474	3.15	1.333	17.576	9.408	1.62207	3.29	-178.44	178.911	-2.401	97.837	-130.59	116.616	1.671	41.788	3.64469	83.0034
Naïve_5_pre	Naïve_5	Naïve_pre	Naïve	5	pre	14	19	17	293.971	399	330.797	34.643	0	130	73.904	38.251	16	NA	NA	NA	NA	183.572	0	165.858	88.968	50.389	NA	NA	NA	NA	9.251	17.646	11.473	2.392	9.251	17.646	11.473	1.9781	2.392	-164.737	-84.213	-127.687	25.904	-16.604	35.875	3.861	14.546	1.1068	16.0003
Naïve_5_pre	Naïve_5	Naïve_pre	Naïve	5	pre	15	20	63	93.699	399	202.923	83.111	135	293.251	214.281	35.672	62	34	60	42.3	8.301	630.256	0	221.081	119.237	42.855	NA	NA	NA	NA	2.59	17.22	10.165	3.096	2.59	17.22	10.165	1.75259	3.096	-179.862	178.211	-4.944	98.175	-85.03	44.402	-10.727	26.305	2.85079	62.0026
Naïve_5_pre	Naïve_5	Naïve_pre	Naïve	5	pre	16	22	51	0	399	189.322	123.274	32.724	188	71.816	45.945	50	NA	NA	NA	NA	484.592	0	421.22	225.692	125.22	NA	NA	NA	NA	4	15.578	9.692	2.087	4	15.578	9.692	1.67103	2.087	-90	90	-16.17	32.791	-28.863	61.922	3.673	17.654	1.15045	49.9992
Naïve_5_pre	Naïve_5	Naïve_pre	Naïve	5	pre	17	23	33	260.927	399	309.348	37.814	57.111	299	140.801	80.93	32	0	254	95.667	138.11	387.522	0	248.131	134.296	67.601	NA	NA	NA	NA	0.683	20.965	12.11	4.442	0.683	20.965	12.11	2.08793	4.442	-179.656	178.374	58.583	100.638	-54.759	87.183	-0.516	27.642	1.56176	32.0002
Naïve_5_pre	Naïve_5	Naïve_pre	Naïve	5	pre	18	24	18	0	177	90.519	56.231	0	106	52.334	33.802	17	NA	NA	NA	NA	208.135	0	206.313	105.241	65.593	NA	NA	NA	NA	6	17.218	12.243	2.195	6	17.218	12.243	2.11086	2.195	-48.447	0	-29.577	9.08	-19.909	48.447	1.533	13.699	1.00883	17.0003
Naïve_5_pre	Naïve_5	Naïve_pre	Naïve	5	pre	19	25	18	297	399	347.532	33.313	75	299	188.324	73.626	17	0	254	127	179.605	248.22	0	246.13	124.51	80.737	NA	NA	NA	NA	1	22.743	14.601	4.843	1	22.743	14.601	2.51741	4.843	90	180	117.22	17.816	-16.368	68.456	5.625	20.106	1.00849	17.0002
Naïve_5_pre	Naïve_5	Naïve_pre	Naïve	5	pre	20	27	33	93	399	240.604	91.319	0	225	124.852	59.533	32	NA	NA	NA	NA	413.783	0	379.817	187.941	108.047	NA	NA	NA	NA	6.513	18.211	12.931	2.621	6.513	18.211	12.931	2.22948	2.621	-178.616	178.239	-101.098	102.874	-37.101	24.135	1.712	12.202	1.08943	31.9993
Naïve_5_pre	Naïve_5	Naïve_pre	Naïve	5	pre	21	29	27	99.406	123.901	110.84	7.726	0	299	148.784	89.259	26	NA	NA	NA	NA	303.96	0	299.241	149.183	89.465	NA	NA	NA	NA	9.352	15.673	11.691	1.409	9.352	15.673	11.691	2.01569	1.409	74.278	111.179	87.389	10.41	-15.737	13.176	0.092	7.261	1.01577	25.9995
Naïve_5_pre	Naïve_5	Naïve_pre	Naïve	5	pre	22	30	28	150	399	257.215	75.361	131	299	202.771	48.186	27	33	43	37.5	4.796	310.407	0	300.375	159.316	88.707	NA	NA	NA	NA	6.256	19.234	11.497	2.367	6.256	19.234	11.497	1.98224	2.367	119.472	165.18	144.816	14.623	-12.479	11.01	-1.758	5.695	1.0334	26.999
Naïve_5_pre	Naïve_5	Naïve_pre	Naïve	5	pre	23	31	5	347	392.393	367.094	18.341	0	30.915	13.024	13.347	4	NA	NA	NA	NA	56.497	0	54.92	24.151	22.409	NA	NA	NA	NA	6	18.993	14.124	6.081	6	18.993	14.124	2.43517	6.081	0	47.231	27.871	20.036	-17.98	47.231	11.668	33.005	1.02871	4.00007
Naïve_5_pre	Naïve_5	Naïve_pre	Naïve	5	pre	24	32	6	387.82	399	395.724	5.146	164	209	186.647	18.21	5	NA	NA	NA	NA	52.739	0	45	23.124	18.136	NA	NA	NA	NA	5	16.227	10.548	4.871	5	16.227	10.548	1.81862	4.871	-133.552	-51.478	-88.378	29.75	-43.552	56.691	0	49.122	1.17198	4.99991
Naïve_5_pre	Naïve_5	Naïve_pre	Naïve	5	pre	25	33	31	23.452	324	180.66	94.89	0	275.291	138.139	81.541	30	NA	NA	NA	NA	414.913	0	407.571	199.433	124.513	NA	NA	NA	NA	5	22.054	13.83	2.619	5	22.054	13.83	2.38448	2.619	119.084	180	138.703	12.404	-60.916	16.643	-1.09	12.795	1.01801	30.0009
Naïve_5_pre	Naïve_5	Naïve_pre	Naïve	5	pre	26	34	6	133.875	190	162.814	21.287	257.194	299	274.608	15.851	5	NA	NA	NA	NA	71.533	0	69.984	36.671	26.296	NA	NA	NA	NA	12.538	15.874	14.307	1.369	12.538	15.874	14.307	2.46672	1.369	-161.635	-124.728	-144.269	13.4	-16.689	-2.721	-9.227	6.386	1.02213	4.99986
Naïve_5_pst	Naïve_5	Naïve_pst	Naïve	5	pst	1	2	147	138.664	376.486	261.838	59.374	42.847	299	158.91	60.724	146	31	255	134.333	114.328	1194.37	0	286.005	151.598	65.133	NA	NA	NA	NA	0.037	17.879	8.181	3.885	0.037	17.879	8.181	1.41052	3.885	-174.769	180	-8.419	105.258	-141.459	172.792	6.82	36.417	4.17603	145.993
Naïve_5_pst	Naïve_5	Naïve_pst	Naïve	5	pst	2	10	12	0	40	18.637	15.857	221	299	259.981	27.218	11	NA	NA	NA	NA	93.119	0	87.658	44.636	31.264	NA	NA	NA	NA	2	15.492	8.465	4.102	2	15.492	8.465	1.45948	4.102	-144.448	180	-85.995	89.972	-25.036	77.592	9	31.88	1.0623	11.0005
Naïve_5_pst	Naïve_5	Naïve_pst	Naïve	5	pst	3	14	46	75	147.935	109.405	17.279	263.878	299	291.684	10.269	56	NA	NA	NA	NA	256.236	0	77.594	36.134	18.276	NA	NA	NA	NA	0	20	5.694	4.993	0	18.367	5.125	0.883621	4.45	-168.874	180	30.858	98.368	-180	180	-4.091	84.248	3.30227	45.0011
Naïve_5_pst	Naïve_5	Naïve_pst	Naïve	5	pst	4	15	29	194.941	296	250.988	38.323	230.845	299	268.383	25.202	28	33	39	35.75	2.5	211.227	0	109.428	57.393	41.971	NA	NA	NA	NA	0.105	17.03	7.544	4.319	0.105	17.03	7.544	1.30069	4.319	-173.29	180	-1.546	128.353	-175.719	170.383	-3.343	53.351	1.93028	27.9993
Naïve_5_pst	Naïve_5	Naïve_pst	Naïve	5	pst	5	18	125	0	399	207.251	107.292	142.296	266.436	191.679	34.936	124	0	255	41.424	56.633	1194.04	0	399.406	221.06	99.839	NA	NA	NA	NA	0.684	19.354	9.629	4.055	0.684	19.354	9.629	1.66017	4.055	-179.767	175.651	-12.727	88.183	-153.225	96.758	-8.749	31.212	2.98955	124.005
Naïve_5_pst	Naïve_5	Naïve_pst	Naïve	5	pst	6	20	32	0	302	156.598	91.845	0	16.027	12.14	5.466	31	27	40	33.5	5.686	307.989	0	302.424	156.686	91.935	NA	NA	NA	NA	5	15.325	9.935	2.216	5	15.325	9.935	1.71293	2.216	-44.698	12.373	-2.424	9.602	-32.85	44.698	-0.004	12.899	1.0184	31.0004
Naïve_5_pst	Naïve_5	Naïve_pst	Naïve	5	pst	7	21	81	19.631	101	42.167	19.089	0	299	214.443	71.823	80	30	46	37	5.895	562.672	0	307.085	223.632	70.367	NA	NA	NA	NA	0.471	20.179	7.033	4.751	0.471	20.179	7.033	1.21259	4.751	-175.973	168.117	46.741	90.917	-102.153	133.726	-4.81	43.155	1.8323	80.0045
Naïve_5_pst	Naïve_5	Naïve_pst	Naïve	5	pst	8	24	22	348.944	399	369.787	18.505	271.748	299	286.847	10.459	21	27	39	32.3	3.368	126.928	0	52.131	31.765	17.44	NA	NA	NA	NA	0	16.469	6.044	5.006	0	16.469	6.044	1.04207	5.006	-171.87	173.884	17.968	89.841	-173.884	160.56	-8.068	82.698	2.43479	21.0007
Naïve_5_pst	Naïve_5	Naïve_pst	Naïve	5	pst	9	27	33	149.07	230.44	195.401	30.051	211.825	299	253.194	27.073	32	32	47	37.8	6.058	236.499	0	105.588	64.857	28.78	NA	NA	NA	NA	1	16.745	7.391	3.055	1	16.745	7.391	1.27431	3.055	-115.874	180	6.653	78.069	-93.914	64.126	5.806	31.238	2.23983	31.9982
Naïve_5_pst	Naïve_5	Naïve_pst	Naïve	5	pst	10	31	21	252	399	308.651	47.537	217.977	299	238.18	24.54	20	NA	NA	NA	NA	206.262	0	163.248	92.745	50.1	NA	NA	NA	NA	0	20.026	10.313	4.675	0	20.026	10.313	1.7781	4.675	-174.974	179.41	53.604	136.457	-174.974	30.332	-12.219	42.351	1.26349	20.0002
Naïve_5_pst	Naïve_5	Naïve_pst	Naïve	5	pst	11	34	29	64.691	118.005	93.731	18.781	234.27	299	273.113	23.278	28	NA	NA	NA	NA	200.024	0	73.303	37.932	24.739	NA	NA	NA	NA	0	13.942	7.144	3.586	0	13.942	7.144	1.23172	3.586	-156.335	180	-0.638	114.348	-155.816	76.625	6.667	42.443	2.72873	27.9989
Naïve_5_pst	Naïve_5	Naïve_pst	Naïve	5	pst	12	42	12	0	18.137	11.437	7.332	244	299	271.568	18.77	11	NA	NA	NA	NA	61.966	0	57.567	28.31	19.659	NA	NA	NA	NA	1	14.614	5.633	4.677	1	14.614	5.633	0.971207	4.677	-135.782	0	-96.224	35.678	-89.463	45.782	-9	38.049	1.07642	11.0005
Naïve_5_pst	Naïve_5	Naïve_pst	Naïve	5	pst	13	43	11	196	269	229.128	27.211	273.674	299	283.573	10.528	10	NA	NA	NA	NA	101.354	0	72	38.15	25.446	NA	NA	NA	NA	1	17.675	10.135	4.205	1	17.675	10.135	1.74741	4.205	-76.428	180	19.709	68.61	-0.036	103.572	27.569	31.747	1.40769	10.0004
Naïve_5_pst	Naïve_5	Naïve_pst	Naïve	5	pst	14	45	12	274.579	321	299.108	20.3	268.559	299	283.454	12.9	11	NA	NA	NA	NA	91.439	0	49.044	29.48	20.418	NA	NA	NA	NA	0	18.465	8.313	5.769	0	18.465	8.313	1.43328	5.769	-144.389	179.014	40.787	117.469	-94.366	0	-27.22	26.609	1.86443	10.9995
Naïve_5_pst	Naïve_5	Naïve_pst	Naïve	5	pst	15	46	59	152	234.889	196.806	19.553	0	299	105.063	93.719	58	33	43	38.5	4.435	414.326	0	302.22	201.055	91.367	NA	NA	NA	NA	0	19.537	7.144	4.106	0	19.537	7.144	1.23172	4.106	-154.098	180	-42.292	99.869	-114.346	44.854	-9.474	30.542	1.37094	57.9964
Naïve_5_pst	Naïve_5	Naïve_pst	Naïve	5	pst	16	48	50	0	360.669	219.968	114.496	69.325	298.833	152.959	63.187	49	0	255	92.286	111.543	580.459	0	373.089	228.454	115.961	NA	NA	NA	NA	6.188	15.549	11.846	2.076	6.188	15.549	11.846	2.04241	2.076	-47.474	163.217	33.493	58.876	-38.226	34.484	2.629	18.707	1.55582	49.0004
Naïve_5_pst	Naïve_5	Naïve_pst	Naïve	5	pst	17	49	373	0	215.75	94.88	61.439	31.346	276.903	176.945	64.129	372	8	50	31.794	11.462	1423.19	0	225.388	112.422	69.094	NA	NA	NA	NA	0	11.917	3.826	2.446	0	11.917	3.826	0.659655	2.446	-179.703	180	-3.898	103.877	-158.199	179.413	-1.897	39.516	6.31439	371.978
Naïve_5_pst	Naïve_5	Naïve_pst	Naïve	5	pst	18	50	9	331	383	359.583	18.58	277.445	299	287.691	8.929	8	NA	NA	NA	NA	71.04	0	52	32.548	17.208	NA	NA	NA	NA	1	15.07	8.88	4.774	1	15.07	8.88	1.53103	4.774	-58.326	61.036	-0.361	39.057	-61.036	53.769	8.332	37.529	1.36615	8
Naïve_5_pst	Naïve_5	Naïve_pst	Naïve	5	pst	19	51	28	270.002	307.833	286.719	14.223	211.56	299	247.953	27.991	28	0	255	135.5	138.604	204.734	0	87.862	53.383	27.102	NA	NA	NA	NA	1.457	18.406	7.583	4.75	1.457	17.31	7.242	1.24862	4.247	-126.269	103.299	-30.125	90.347	-48.047	60.434	6.873	21.038	2.33018	26.9991
Naïve_5_pst	Naïve_5	Naïve_pst	Naïve	5	pst	20	53	232	38.879	341	231.47	78.684	66.274	299	173.158	69.678	234	0	255	68.407	82.821	1876.08	0	340.69	163.958	89.458	NA	NA	NA	NA	0.595	41	8.122	4.015	0.595	18.674	7.988	1.37724	3.38	-179.41	180	10.534	102.603	-131.79	180	9.102	34.311	5.5067	230.987
Naïve_5_pst	Naïve_5	Naïve_pst	Naïve	5	pst	21	54	38	180.746	277	239.278	33.572	240.358	299	279.411	19.983	37	NA	NA	NA	NA	196.906	0	71	51.634	17.882	NA	NA	NA	NA	0	13.391	5.322	4.311	0	13.391	5.322	0.917586	4.311	-127.765	180	10.996	81.115	-180	180	15	69.381	2.77332	36.9985
Naïve_5_pst	Naïve_5	Naïve_pst	Naïve	5	pst	22	55	132	347.244	399	380.165	13.575	147	255.384	227.75	32.098	132	31	41	35.231	3.563	309.293	0	64	41.448	11.121	NA	NA	NA	NA	0	14.013	2.361	2.97	0	14.013	2.353	0.40569	2.972	-177.56	178.327	-8.797	99.941	-180	180	6.923	70.295	4.8327	131.001
Naïve_5_pst	Naïve_5	Naïve_pst	Naïve	5	pst	23	56	14	157	232.759	200.725	27.085	277.434	299	289.352	7.055	13	NA	NA	NA	NA	101.252	0	75.801	45.597	26.525	NA	NA	NA	NA	3	14.431	7.789	2.967	3	14.431	7.789	1.34293	2.967	-59.925	180	18.255	69.164	-24.789	61.924	19.994	29.185	1.33576	12.9994
Naïve_5_pst	Naïve_5	Naïve_pst	Naïve	5	pst	24	57	99	206.952	347.233	288.148	36.931	0	299	134.541	79.966	98	0	46	35.538	11.766	1066.84	0	300.403	178.468	72.238	NA	NA	NA	NA	2.59	19.408	10.886	3.626	2.59	19.408	10.886	1.8769	3.626	-177.602	174.737	-4.982	103.437	-74.522	77.528	0.87	25.669	3.55137	98.0013
Naïve_5_pst	Naïve_5	Naïve_pst	Naïve	5	pst	25	58	16	56	185	120.025	50.017	251.784	299	270.908	18.29	15	NA	NA	NA	NA	184.478	0	129	75.034	46.644	NA	NA	NA	NA	2	18.612	12.299	3.852	2	18.612	12.299	2.12052	3.852	-175.295	180	31.282	146.998	-26.14	74.417	-6.287	25.113	1.43006	14.9994
Naïve_5_pst	Naïve_5	Naïve_pst	Naïve	5	pst	26	60	13	14	89	58.904	28.334	271.645	299	283.228	10.54	12	NA	NA	NA	NA	103.028	0	75	37.107	25.941	NA	NA	NA	NA	0	14.631	8.586	4.203	0	14.631	8.586	1.48034	4.203	-173.992	175.916	-9.879	145.043	-100.683	-8.733	-22.691	26.519	1.37371	11.9995
Naïve_5_pst	Naïve_5	Naïve_pst	Naïve	5	pst	27	61	43	155.176	276	208.421	43.939	151.849	299	223.722	48.107	42	0	43	32.467	13.596	371.976	0	154.646	98.396	43.486	NA	NA	NA	NA	1	14.036	8.857	2.442	1	14.036	8.857	1.52707	2.442	-142.863	172.875	-2.881	81.128	-85.914	64.44	2.843	26.774	2.40534	41.998
Naïve_5_pst	Naïve_5	Naïve_pst	Naïve	5	pst	28	63	10	357.623	397.167	373.271	14.399	250.833	299	268.672	18.005	9	0	43	30.667	16.046	70.826	0	60.839	34.005	21.548	NA	NA	NA	NA	3.264	15.161	7.87	3.906	3.264	15.161	7.87	1.3569	3.906	-114.451	-12.265	-49.11	36.258	-6.505	29.889	11.946	12.568	1.16415	8.99949
Naïve_5_pst	Naïve_5	Naïve_pst	Naïve	5	pst	29	65	54	0	266.615	121.568	89.405	93.517	299	191.821	62.638	55	32	41	36.833	3.488	653.168	0	296.503	178.218	82.359	NA	NA	NA	NA	6.367	33	12.324	3.905	6.367	20.855	11.909	2.05328	2.624	-176.628	175.507	-26.465	113.847	-61.976	68.295	-4.656	20.783	2.20291	52.9997
Naïve_5_pst	Naïve_5	Naïve_pst	Naïve	5	pst	30	66	35	232	381	324.501	40.163	209.463	299	255.631	29.08	34	34	255	110.167	111.824	288.455	0	149	79.022	35.393	NA	NA	NA	NA	2.116	15.951	8.484	3.222	2.116	15.951	8.484	1.46276	3.222	-177.295	180	15.394	133.23	-52.951	39.396	-2.367	25.896	1.93594	33.9999
Naïve_5_pst	Naïve_5	Naïve_pst	Naïve	5	pst	31	68	99	0	399	158.376	88.843	125.33	254.715	186.248	37.531	98	NA	NA	NA	NA	785.324	0	402.505	243.44	89.318	NA	NA	NA	NA	0	15.042	8.014	2.887	0	15.042	8.014	1.38172	2.887	-176.674	175.442	-21.141	130.099	-56.564	170.647	-1.809	28.078	1.95109	97.994
Naïve_5_pst	Naïve_5	Naïve_pst	Naïve	5	pst	32	72	17	331	394.333	361.769	20.451	222	299	258.107	20.404	16	0	255	90.786	108.228	109.073	0	99.7	51.603	28.07	NA	NA	NA	NA	3.184	15.956	6.817	3.474	3.184	15.956	6.817	1.17534	3.474	-83.991	13.761	-49.613	25.19	-30.46	79.798	1.557	27.54	1.09401	16.0001
Naïve_5_pst	Naïve_5	Naïve_pst	Naïve	5	pst	33	73	138	0	114.649	49.537	36.824	110.053	299	226.344	45.677	138	27	43	32.091	5.147	573.652	0	136.821	73.104	40.632	NA	NA	NA	NA	0.073	22.954	4.187	3.312	0.073	13.528	4.103	0.707414	2.96	-171.434	180	-0.07	107.41	-87.893	179.552	5.76	34.362	4.19272	137.008
Naïve_5_pst	Naïve_5	Naïve_pst	Naïve	5	pst	34	74	159	0	318.311	232.427	73.59	0	299	140.54	73.437	158	30	48	36.08	4.112	1055.4	0	318.939	186.303	69.448	NA	NA	NA	NA	0	20.418	6.68	4.501	0	20.418	6.68	1.15172	4.501	-174.779	180	-9.022	110.212	-94.086	172.858	3.633	36.929	3.30909	157.994
Naïve_5_pst	Naïve_5	Naïve_pst	Naïve	5	pst	35	75	14	328	399	369.262	27.227	270.865	299	286.969	10.139	17	NA	NA	NA	NA	125.193	0	73.246	44.096	27.194	NA	NA	NA	NA	2	15.653	9.63	4.024	1.8	15.653	9.076	1.56483	4.575	-53.13	180	12.975	68.969	-51.431	126.87	25.572	47.744	1.70921	13.0003
Naïve_5_pst	Naïve_5	Naïve_pst	Naïve	5	pst	36	80	17	0	165	85.591	50.755	248.978	299	267.457	16.247	16	33	44	36.5	5.196	181.907	0	171.292	85.764	52.744	NA	NA	NA	NA	5.536	18.069	11.369	3.828	5.536	18.069	11.369	1.96017	3.828	-179.157	180	-97.571	134.389	-27.291	56	-0.561	21.453	1.06197	16.0003
Naïve_5_pst	Naïve_5	Naïve_pst	Naïve	5	pst	37	83	168	190.147	399	310.552	52.274	12.738	299	122.381	57.643	170	0	254	61.938	75.538	1507.93	0	267.552	115.673	55.863	NA	NA	NA	NA	0.572	26.026	9.03	3.698	0.572	17.88	8.916	1.53724	3.472	-175.708	180	17.093	106.488	-176.656	153.153	9.217	35.23	5.63604	166.991
Naïve_5_pst	Naïve_5	Naïve_pst	Naïve	5	pst	38	84	10	386	399	394.247	6.155	240	299	267.37	21.863	9	NA	NA	NA	NA	63.705	0	60.415	32.838	22.469	NA	NA	NA	NA	1	18.286	7.078	5.483	1	18.286	7.078	1.22034	5.483	-90	0	-75.264	30.681	-87.888	33.466	-11.25	36.257	1.05446	9.00042
Naïve_5_pst	Naïve_5	Naïve_pst	Naïve	5	pst	39	87	98	0	399	256.979	104.452	79.333	237.143	133.992	37.501	98	31	45	37.4	4.274	1162.96	0	404.753	268.223	99.337	NA	NA	NA	NA	1.666	27	11.989	3.545	1.666	16.902	11.85	2.0431	3.197	-169.494	179.652	14.922	88.791	-157.548	65.206	-6.377	28.195	2.87327	97.0025
Naïve_5_pst	Naïve_5	Naïve_pst	Naïve	5	pst	40	88	58	0	77.617	43.486	16.665	51.007	299	148.08	69.196	57	NA	NA	NA	NA	417.146	0	199.249	78.949	46.922	NA	NA	NA	NA	1.596	15.373	7.318	3.211	1.596	15.373	7.318	1.26172	3.211	-165.766	156.314	45.652	73.124	-51.196	59.512	-3.135	26.596	2.09359	57.0027
Naïve_5_pst	Naïve_5	Naïve_pst	Naïve	5	pst	41	91	6	385.989	399	395.364	5.788	254	299	276.491	19.864	5	NA	NA	NA	NA	52.779	0	45	23.418	19.846	NA	NA	NA	NA	0	22.327	10.556	9.086	0	22.327	10.556	1.82	9.086	-125.644	0	-67.983	46.461	-125.644	55.299	-22.5	78.295	1.17287	4.99991
Naïve_5_pst	Naïve_5	Naïve_pst	Naïve	5	pst	42	92	30	291.043	399	321.276	28.266	113.385	299	181.204	64.58	29	32	255	56.583	62.767	276.72	0	199.912	120.524	66.927	NA	NA	NA	NA	3.232	16.053	9.542	2.932	3.232	16.053	9.542	1.64517	2.932	-129.611	15.043	-58.22	45.313	-20.252	27.141	2.789	12.341	1.38421	29.0002
Naïve_5_pst	Naïve_5	Naïve_pst	Naïve	5	pst	43	93	13	123	168	145.02	14.846	277.25	299	288.519	6.51	12	30	40	36.5	3.505	91.739	0	45.056	26.165	12.861	NA	NA	NA	NA	2.85	11.389	7.645	2.784	2.85	11.389	7.645	1.3181	2.784	-100.713	59.036	-10.571	65.209	-133.781	117.437	12.313	62.063	2.03611	11.9999
Naïve_5_pst	Naïve_5	Naïve_pst	Naïve	5	pst	44	97	97	106.667	334.484	205.866	62.943	95.556	299	172.635	59.659	96	33	36	34.333	1.528	906.779	0	248.044	140.032	67.618	NA	NA	NA	NA	0.46	13.992	9.446	2.583	0.46	13.992	9.446	1.62862	2.583	-175.645	178.039	1.887	100.123	-170.636	85.54	-0.127	33.901	3.65572	95.9961
Naïve_5_pst	Naïve_5	Naïve_pst	Naïve	5	pst	45	99	13	296.414	322	311.206	8.842	264	299	282.676	12.615	12	0	34	16.5	19.07	93.949	0	42.375	20.069	14.692	NA	NA	NA	NA	0.706	14.41	7.829	3.939	0.706	14.41	7.829	1.34983	3.939	-154.633	180	-22.215	110.111	-71.421	80.367	23.622	43.179	2.21709	12.0001
Naïve_5_pst	Naïve_5	Naïve_pst	Naïve	5	pst	46	101	94	0	399	236.352	95.374	107.611	228.51	164.949	34.104	93	29	53	37.722	6.798	767.395	0	406.362	173.585	96.337	NA	NA	NA	NA	0.552	15.699	8.252	2.712	0.552	15.699	8.252	1.42276	2.712	-179.563	178.856	-22.101	136.42	-43.563	85.171	4.876	21.126	1.88845	92.995
Naïve_5_pst	Naïve_5	Naïve_pst	Naïve	5	pst	47	102	26	325.396	360.417	348.178	9.762	257.25	299	270.065	10.176	25	0	255	97.174	107.137	111.279	0	41.883	30.637	10.084	NA	NA	NA	NA	0.932	11.338	4.451	3.052	0.932	11.338	4.451	0.767414	3.052	-165.964	178.909	-7.968	119.651	-168.554	137.643	13.631	67.747	2.6569	25.0009
Naïve_5_pst	Naïve_5	Naïve_pst	Naïve	5	pst	48	103	57	295.618	399	366.503	33.463	17	83.521	66.775	17.949	57	NA	NA	NA	NA	259.594	0	103.388	38.743	31.888	NA	NA	NA	NA	0	12.173	4.636	3.53	0	12.173	4.636	0.79931	3.53	-179.155	178.19	-16.922	111.929	-180	180	8.182	59.359	2.51087	55.9953
Naïve_5_pst	Naïve_5	Naïve_pst	Naïve	5	pst	49	104	34	0	137	73.154	31.584	177	299	240.964	34.911	33	NA	NA	NA	NA	211.68	0	183.448	98.149	44.948	NA	NA	NA	NA	0.466	13.734	6.415	3.762	0.466	13.734	6.415	1.10603	3.762	-1.105	170.978	51.65	39.645	-112.864	71.705	2.267	30.052	1.1539	32.9977
Naïve_5_pst	Naïve_5	Naïve_pst	Naïve	5	pst	50	108	77	192.522	399	293.009	59.511	91.366	299	195.47	59.759	77	0	254	52.25	82.969	737.67	0	226.471	134.159	57.118	NA	NA	NA	NA	2.889	22	9.706	3.408	2.889	16.802	9.561	1.64845	3.098	-179.545	179.881	-18.563	109.236	-82.366	152.26	2.406	38.146	3.25724	76.0014
Naïve_5_pst	Naïve_5	Naïve_pst	Naïve	5	pst	51	110	141	0	273.167	99.679	55.544	87.837	196.603	137.239	27.204	143	27	51	36.667	7.48	1232.07	0	273.309	113.923	51.419	NA	NA	NA	NA	0	26	8.801	4.73	0	18.299	8.585	1.48017	4.273	-178.692	177.939	-1.358	94.109	-135	180	5.371	44.994	4.50799	139.993
Naïve_5_pst	Naïve_5	Naïve_pst	Naïve	5	pst	52	112	8	74	121	97.171	18.285	272.569	299	286.71	11.023	7	NA	NA	NA	NA	74.867	0	47	27.719	19.077	NA	NA	NA	NA	2	16.454	10.695	4.533	2	16.454	10.695	1.84397	4.533	-59.506	71.457	3.991	50.515	-59.506	48.553	11.909	37.448	1.59291	7.00019
Naïve_5_pst	Naïve_5	Naïve_pst	Naïve	5	pst	53	114	129	207.024	399	293.999	49.266	0	299	144.689	76.524	128	29	255	71.143	81.405	917.998	0	319.992	157.656	85.909	NA	NA	NA	NA	0.819	16.101	7.172	3.486	0.819	16.101	7.172	1.23655	3.486	-173.911	177.522	34.174	84.191	-165.555	163.465	-3.162	46.462	2.86882	127.997
Naïve_5_pst	Naïve_5	Naïve_pst	Naïve	5	pst	54	115	91	29.48	207.1	122.197	68.675	89.191	299	171.163	66.956	90	33	38	35.25	2.217	570.428	0	216.378	155.873	61.702	NA	NA	NA	NA	0.697	13.874	6.338	2.534	0.697	13.874	6.338	1.09276	2.534	-130.761	180	-0.362	81.138	-51.056	78.191	2.94	21.557	2.63626	90.0013
Naïve_5_pst	Naïve_5	Naïve_pst	Naïve	5	pst	55	117	25	164	368.837	273.725	72.031	212.25	299	248.186	26.282	25	34	38	36.75	1.893	304.908	0	204	114.365	64.827	NA	NA	NA	NA	3.559	33.212	12.705	5.746	3.559	20.801	12.013	2.07121	3.859	-176.561	179.797	-11.672	145.802	-59.093	17.315	-7.217	17.336	1.49465	23.9991
Naïve_5_pst	Naïve_5	Naïve_pst	Naïve	5	pst	56	124	25	0	105	74.525	34.753	132	299	202.019	57.246	24	NA	NA	NA	NA	234.445	0	197.266	103.365	64.187	NA	NA	NA	NA	0	17.83	9.769	4.005	0	17.83	9.769	1.68431	4.005	-176.081	180	-102.265	72.614	-32.519	164.802	7.826	40.26	1.18847	23.9989
Naïve_5_pst	Naïve_5	Naïve_pst	Naïve	5	pst	57	125	24	350.021	399	369.866	12.394	148.691	299	214.68	50.96	23	NA	NA	NA	NA	209.402	0	150.719	85.56	51.165	NA	NA	NA	NA	1.404	19.355	9.104	3.861	1.404	19.355	9.104	1.56966	3.861	-126.229	81.242	-61.805	64.82	-23.112	174.6	4.385	40.137	1.38935	23.0011
Naïve_5_pst	Naïve_5	Naïve_pst	Naïve	5	pst	58	129	6	327	352	339.845	10.631	282.529	299	291.727	8.066	5	NA	NA	NA	NA	46.054	0	25	16.673	9.235	NA	NA	NA	NA	2	16.59	9.211	5.583	2	16.59	9.211	1.5881	5.583	-146.39	180	43.889	154.475	-48.61	62.196	-20.404	55.069	1.84216	4.99989
Naïve_5_pst	Naïve_5	Naïve_pst	Naïve	5	pst	59	134	72	110.334	290.546	187.691	56.917	31.902	229.167	152.721	63.702	72	31	46	36.556	5.283	672.61	0	150.537	103.54	30.331	NA	NA	NA	NA	2.065	16.189	9.473	3.225	2.065	16.189	9.422	1.62448	3.289	-174.885	175.601	3.514	101.528	-162.607	106.576	-2.294	42.968	4.46807	71.0029
Naïve_5_pst	Naïve_5	Naïve_pst	Naïve	5	pst	60	136	60	0	132.339	68.691	37.748	68.007	253	136.296	48.18	63	NA	NA	NA	NA	587.827	0	206.116	138.355	54.118	NA	NA	NA	NA	1	18.874	9.963	3.691	0.25	18.874	9.807	1.69086	3.612	-171.672	144.347	-34.34	91.293	-82.075	93.85	-4.948	31.364	2.85192	59.001
Naïve_5_pst	Naïve_5	Naïve_pst	Naïve	5	pst	61	137	9	65	141	104.365	27.613	273.282	299	286.919	10.268	8	NA	NA	NA	NA	95.932	0	76	39.939	27.34	NA	NA	NA	NA	6	16.577	11.992	3.259	6	16.577	11.992	2.06759	3.259	-153.467	180	44.834	152.553	-37.426	52.718	-7.717	28.979	1.26226	7.99967
Naïve_5_pst	Naïve_5	Naïve_pst	Naïve	5	pst	62	138	28	0	59	32.222	12.952	100	296.25	212.018	64.896	27	23	39	31.65	3.407	223.406	0	204.927	117.058	65.259	NA	NA	NA	NA	0.485	15.246	8.274	4.387	0.485	15.246	8.274	1.42655	4.387	-6.009	104.043	70.979	25.036	-54.823	69.444	-0.035	27.233	1.09017	27.001
Naïve_5_pst	Naïve_5	Naïve_pst	Naïve	5	pst	63	139	13	312.905	339	327.979	7.682	283.292	299	289.016	4.954	12	NA	NA	NA	NA	69.91	0	24.726	12.515	6.277	NA	NA	NA	NA	1.168	12.76	5.826	3.506	1.168	12.76	5.826	1.00448	3.506	-158.379	177.87	2.349	116.061	-94.66	173.041	47.384	80.151	2.82739	11.9997
Naïve_5_pst	Naïve_5	Naïve_pst	Naïve	5	pst	64	142	8	293	338.667	315.424	17.826	281.5	299	288.649	7.053	7	32	46	35.833	5.269	63.079	0	45.674	26.697	15.812	NA	NA	NA	NA	3.35	12.929	9.011	3.346	3.35	12.929	9.011	1.55362	3.346	-74.807	68.749	3.027	46.476	12.782	44.254	23.926	12.76	1.38107	7.00022
Naïve_5_pst	Naïve_5	Naïve_pst	Naïve	5	pst	65	151	38	217.344	312.833	272.862	30.714	142.051	298	210.815	47.005	37	0	255	50.5	60.219	365.426	0	182.255	99.637	48.063	NA	NA	NA	NA	5.224	18.631	9.876	2.551	5.224	18.631	9.876	1.70276	2.551	-174.286	179.419	-45.756	116.626	-40.261	48.7	-2.344	21.794	2.00503	37.0014
Naïve_5_pst	Naïve_5	Naïve_pst	Naïve	5	pst	66	154	9	215	289	255.513	26.023	0	14.408	8.382	6.43	8	NA	NA	NA	NA	83.659	0	74	42.226	25.261	NA	NA	NA	NA	4	15.538	10.457	3.836	4	15.538	10.457	1.80293	3.836	-46.236	45.361	-0.32	25.769	-33.63	46.236	-6.48	26.29	1.13053	8.00029
Naïve_5_pst	Naïve_5	Naïve_pst	Naïve	5	pst	67	156	26	0	188.626	114.872	57.708	30.59	186	127.856	48.899	25	33	38	35	2.16	286.057	0	244.402	130.581	72.298	NA	NA	NA	NA	8.069	14.269	11.442	1.676	8.069	14.269	11.442	1.97276	1.676	-102.039	-1.773	-40.783	32.029	-50.487	33.831	-1.423	18.139	1.17044	25.0006
Naïve_5_pst	Naïve_5	Naïve_pst	Naïve	5	pst	68	157	22	15	94.156	56.661	22.518	258.219	299	271.783	11.504	21	NA	NA	NA	NA	159.358	0	80.332	51.731	20.743	NA	NA	NA	NA	0.506	13.5	7.588	4.438	0.506	13.5	7.588	1.30828	4.438	-171.849	81.804	-62.317	85	-125.787	147.083	0.828	56.431	1.98374	21.0013
Naïve_5_pst	Naïve_5	Naïve_pst	Naïve	5	pst	69	160	9	75.01	110	90.458	14.918	255.425	299	287.87	17.562	14	NA	NA	NA	NA	81.868	0	55.885	24.241	20.949	NA	NA	NA	NA	1	22	10.234	8.273	1	21.996	7.284	1.25586	7.13	-97.681	180	53.663	138.736	-180	180	11.773	108.771	1.46494	7.99961
Naïve_5_pst	Naïve_5	Naïve_pst	Naïve	5	pst	70	163	11	252.667	312	280.897	20.95	0	101	52.015	34.826	10	33	43	37.75	4.573	117.943	0	117.139	60.638	40.587	NA	NA	NA	NA	7.862	18.645	11.794	3.25	7.862	18.645	11.794	2.03345	3.25	111.125	129.4	120.391	7.115	-10.156	12.222	1.706	6.9	1.00686	10.0003
Naïve_5_pst	Naïve_5	Naïve_pst	Naïve	5	pst	71	164	8	127.141	142.597	134.581	5.74	273	299	286.511	9.31	7	NA	NA	NA	NA	43.697	0	26.023	13.753	9.197	NA	NA	NA	NA	2.559	9.751	6.242	2.699	2.559	9.751	6.242	1.07621	2.699	-137.909	-7.358	-90.679	55.529	-67.881	102.769	0.009	60.748	1.67917	7.00048
Naïve_5_pst	Naïve_5	Naïve_pst	Naïve	5	pst	72	165	7	216.93	220.247	217.761	1.163	234.66	299	263.068	23.099	6	NA	NA	NA	NA	64.696	0	64.422	35.946	23.117	NA	NA	NA	NA	7.596	15.833	10.783	2.931	7.596	15.833	10.783	1.85914	2.931	-90.998	-73.75	-86.061	6.503	-1.824	10.318	3.301	5.219	1.00425	5.99981
Naïve_5_pst	Naïve_5	Naïve_pst	Naïve	5	pst	73	171	9	0	63.807	32.919	21.396	0	93	47.387	33.558	8	33	41	37	5.657	113.746	0	112.785	56.604	39.736	NA	NA	NA	NA	10.516	16.952	14.218	1.988	10.516	16.952	14.218	2.45138	1.988	116.156	140.482	125.128	8.295	-11.413	14.768	0.953	8.221	1.00852	8.00014
Naïve_5_pst	Naïve_5	Naïve_pst	Naïve	5	pst	74	180	56	79.915	198.068	132.285	32.579	206.694	299	250.173	25.58	55	28	40	32.375	3.889	557.875	0	116.97	63.381	33.257	NA	NA	NA	NA	1.879	18.401	10.143	2.583	1.879	18.401	10.143	1.74879	2.583	-178.009	171.172	8.517	107.917	-81.541	40.206	-10.092	21.617	4.76939	55.001
Naïve_5_pst	Naïve_5	Naïve_pst	Naïve	5	pst	75	181	37	0	220.344	140.57	69.61	168.713	299	228.096	37.766	37	NA	NA	NA	NA	397.369	0	220.356	150.972	65.851	NA	NA	NA	NA	1.655	27.333	11.038	4.637	1.655	16.196	10.658	1.83759	3.737	-162.49	167.613	20.089	78.879	-79.967	151.476	4.964	37.528	1.8033	36.0001
Naïve_5_pst	Naïve_5	Naïve_pst	Naïve	5	pst	76	187	565	0	399	203.087	85.083	25.289	284.368	138.365	63.199	571	0	255	65.235	77.13	3718.16	0	400.901	253.842	81.869	NA	NA	NA	NA	0	23.082	6.592	3.375	0	14.741	6.509	1.12224	3.195	-179.425	179.08	-4.589	98.346	-180	176.921	-4.567	42.75	9.2745	564.041
Naïve_5_pst	Naïve_5	Naïve_pst	Naïve	5	pst	77	188	133	30.504	303.793	154.504	61.387	66.243	299	184.547	56.583	132	12	51	33.444	10.748	719.85	0	313.542	164.809	71.008	NA	NA	NA	NA	0	12.918	5.453	3.16	0	12.918	5.453	0.940172	3.16	-174.904	178.196	-24.236	109.472	-144.527	147.213	3.718	37.211	2.29586	132.01
Naïve_5_pst	Naïve_5	Naïve_pst	Naïve	5	pst	78	189	43	278	399	322.002	45.644	48	299	153.193	78.421	43	0	255	75.312	89.534	353.358	0	277.743	131.926	87.172	NA	NA	NA	NA	0	19.334	8.413	3.802	0	14.174	8.183	1.41086	3.395	-177.47	178.327	75.718	88.366	-95.056	49.251	-8.135	31.612	1.27225	42.0014
Naïve_5_pst	Naïve_5	Naïve_pst	Naïve	5	pst	79	190	13	0.333	99.667	57.381	35.248	108.667	169.5	139.377	21.522	12	32	45	36	4.028	134.736	0	113.142	63.047	39.387	NA	NA	NA	NA	4.647	16.965	11.228	3.549	4.647	16.965	11.228	1.93586	3.549	-42.274	78.024	28.356	37.085	-44.884	66.976	10.936	30.591	1.19086	12
Naïve_5_pst	Naïve_5	Naïve_pst	Naïve	5	pst	80	192	40	0	80.583	36.205	25.084	161	299	223.638	42.286	39	35	37	36	1.414	428.434	0	137.295	67.172	38.232	NA	NA	NA	NA	0	20.776	10.985	4.313	0	20.776	10.985	1.89397	4.313	-166.713	180	-5.132	99.158	-171.054	117.527	7.68	46.813	3.12054	39.0017
Naïve_5_pst	Naïve_5	Naïve_pst	Naïve	5	pst	81	193	35	221.25	396.5	278.252	52.302	209.5	298.5	249.733	34.997	34	26	48	34.829	4.86	307.682	0	177.454	124.272	54.593	NA	NA	NA	NA	0	15.332	9.049	4.047	0	15.332	9.049	1.56017	4.047	-173.991	176.906	32.626	118.91	-38.086	90	-4.062	27.452	1.73387	34.0018
Naïve_6_pre	Naïve_6	Naïve_pre	Naïve	6	pre	1	1	50	71	355.92	249.389	76.343	100.946	299	170.318	58.32	49	35	35	35	NA	514.095	0	323.528	117.453	85.732	NA	NA	NA	NA	0.761	16.712	10.492	4.241	0.761	16.712	10.492	1.80897	4.241	-174.047	178.774	59.529	118.461	-174.735	143.364	-10.057	55.169	1.58903	48.9988
Naïve_6_pre	Naïve_6	Naïve_pre	Naïve	6	pre	2	2	31	138	339	250.864	58.139	0	299	155.665	92.506	30	NA	NA	NA	NA	374.425	0	360.28	179.119	108.86	NA	NA	NA	NA	9.628	16.156	12.481	1.194	9.628	16.156	12.481	2.1519	1.194	100.086	160.458	124.049	16.049	-33.384	31.911	0.411	12.676	1.03926	29.9996
Naïve_6_pre	Naïve_6	Naïve_pre	Naïve	6	pre	3	3	157	283	369	325.046	26.247	0	299	148.494	89.118	156	0	255	67.333	93.157	320.348	0	311.122	156.867	92.777	NA	NA	NA	NA	0	8.918	2.054	0.913	0	8.918	2.054	0.354138	0.913	-128.353	180	-92.451	53.957	-180	180	-3.484	39.178	1.02965	155.963
Naïve_6_pre	Naïve_6	Naïve_pre	Naïve	6	pre	4	4	31	119	349	238.914	69.563	0	299	149.226	87.874	30	NA	NA	NA	NA	380.881	0	377.228	191.899	112.013	NA	NA	NA	NA	8.868	18.305	12.696	1.759	8.868	18.305	12.696	2.18897	1.759	-67.836	-34.74	-52.656	8.227	-10.311	11.423	-0.251	6.282	1.00968	30.0001
Naïve_6_pre	Naïve_6	Naïve_pre	Naïve	6	pre	5	5	11	0	58	30.554	17.41	216	299	251.673	27.79	10	NA	NA	NA	NA	108.323	0	101.257	47.655	31.686	NA	NA	NA	NA	6.74	14.821	10.832	2.685	6.74	14.821	10.832	1.86759	2.685	9.204	78.324	55.346	21.408	-19.615	32.948	7.076	17.075	1.06978	10.0003
Naïve_6_pre	Naïve_6	Naïve_pre	Naïve	6	pre	6	6	26	0	234	121.625	69.14	0	297	147.915	89.688	25	NA	NA	NA	NA	384.279	0	378.107	192.502	113.069	NA	NA	NA	NA	13.61	24.808	15.371	2.154	13.61	24.808	15.371	2.65017	2.154	-67.759	-29.299	-51.57	10.568	-19.543	20.209	-0.6	9.192	1.01632	25.0003
Naïve_6_pre	Naïve_6	Naïve_pre	Naïve	6	pre	7	8	31	0	392.113	193.555	119.492	100	186.842	147.083	29.266	30	32	44	37.25	5.737	405.254	0	401.306	202.447	122.641	NA	NA	NA	NA	6.091	18.019	13.508	2.172	6.091	18.019	13.508	2.32897	2.172	-178.982	173.903	-155.985	62.744	-14.085	17.914	0.251	7.227	1.00984	30.001
Naïve_6_pre	Naïve_6	Naïve_pre	Naïve	6	pre	8	9	20	0	184	98.916	52.141	262.275	299	274.524	9.886	19	NA	NA	NA	NA	208.19	0	184.329	89.472	51.389	NA	NA	NA	NA	1.778	19.05	10.957	4.479	1.778	19.05	10.957	1.88914	4.479	-174.336	175.182	-23.509	155.845	-115.984	27.128	-3.584	32.073	1.12945	19.0006
Naïve_6_pre	Naïve_6	Naïve_pre	Naïve	6	pre	9	12	29	141	375	249.345	73.782	0	299	140.417	90.038	28	NA	NA	NA	NA	395.199	0	379.68	188.755	115.861	NA	NA	NA	NA	11.768	16.208	14.114	1.115	11.768	16.208	14.114	2.43345	1.115	99.827	163.684	128.251	16.556	-31.263	22.533	-0.028	12.082	1.04087	28.0005
Naïve_6_pre	Naïve_6	Naïve_pre	Naïve	6	pre	10	13	37	0	399	199.792	119.726	206	299	262.176	29.327	36	NA	NA	NA	NA	422.202	0	404.753	207.276	122.748	NA	NA	NA	NA	9	15.519	11.728	1.28	9	15.519	11.728	2.02207	1.28	-175.978	180	110.48	123.172	-18.862	44.594	0.554	10.624	1.04311	35.9995
Naïve_6_pre	Naïve_6	Naïve_pre	Naïve	6	pre	11	14	56	0	399	206.563	122.533	101.999	128	114.285	7.362	55	30	45	37.833	4.875	416.619	0	399.246	207.311	122.138	NA	NA	NA	NA	1	13.888	7.575	2.162	1	13.888	7.575	1.30603	2.162	-34.275	90	0.645	23.869	-91.614	71.295	0	20.126	1.04351	54.9992
Naïve_6_pre	Naïve_6	Naïve_pre	Naïve	6	pre	12	15	33	0	399	205.371	124.727	206.149	280	246.256	24.138	32	0	255	182	124.33	418.112	0	404.422	208.218	126.484	NA	NA	NA	NA	0	21.678	13.066	3.838	0	21.678	13.066	2.25276	3.838	-22.303	125.514	12.563	23.419	-111.054	125.514	0.397	31.779	1.03385	32
Naïve_6_pre	Naïve_6	Naïve_pre	Naïve	6	pre	13	17	51	122	280.964	196.106	45.031	0	299	144.425	88.75	50	36	40	38.25	2.062	455.706	0	335.872	162.39	98.658	NA	NA	NA	NA	1	17.882	9.114	3.004	1	17.882	9.114	1.57138	3.004	0	180	64.27	44.962	-180	79.349	-1.554	45.045	1.35678	50.0007
Naïve_6_pre	Naïve_6	Naïve_pre	Naïve	6	pre	14	19	18	238	399	320.467	50.748	94	299	191.853	63.607	17	37	38	37.5	0.707	261.407	0	260.665	125.478	81.357	NA	NA	NA	NA	11.812	20.936	15.377	2.215	11.812	20.936	15.377	2.65121	2.215	117.494	136.648	128.405	4.238	-16.411	5.858	-1.197	6.028	1.00285	16.9999
Naïve_6_pre	Naïve_6	Naïve_pre	Naïve	6	pre	15	20	87	84.21	297	149.962	45.252	0	198.953	92.86	66.621	94	NA	NA	NA	NA	724.392	0	287.335	178.8	68.847	NA	NA	NA	NA	0.574	24	8.423	3.698	0.574	16.033	7.979	1.37569	3.135	-178.506	180	13.526	111.578	-152.181	111.56	-4.235	49.79	2.52107	86.0017
Naïve_6_pre	Naïve_6	Naïve_pre	Naïve	6	pre	16	21	26	40	314	175.838	83.518	0	299	144.478	89.27	25	34	40	37	2.582	410.301	0	405.558	205.852	122.05	NA	NA	NA	NA	13.403	25.325	16.412	2.465	13.403	25.325	16.412	2.82966	2.465	-64.722	-33.271	-47.18	8.895	-19.864	14.27	0.366	7.4	1.01169	25.0001
Naïve_6_pre	Naïve_6	Naïve_pre	Naïve	6	pre	17	23	28	0	178	83.733	52.441	22	299	162.078	87.617	27	NA	NA	NA	NA	336.292	0	329.261	166.552	101.574	NA	NA	NA	NA	4	18.518	12.455	2.453	4	18.518	12.455	2.14741	2.453	-147.471	-90	-121.763	12.777	-21.534	49.186	1.235	13.052	1.02135	27.0006
Naïve_6_pre	Naïve_6	Naïve_pre	Naïve	6	pre	18	24	126	36.773	157	76.876	35.747	0	87.478	47.962	24.787	126	NA	NA	NA	NA	294.083	0	141.103	93.942	42.267	NA	NA	NA	NA	0	11.552	2.353	1.387	0	11.552	2.349	0.405	1.392	-154.441	180	52.75	100.929	-164.701	158.706	1.452	36.172	2.08417	124.982
Naïve_6_pre	Naïve_6	Naïve_pre	Naïve	6	pre	19	25	21	196	399	296.102	62.333	63	299	177.673	71.461	20	NA	NA	NA	NA	313.572	0	311.296	157.34	94.742	NA	NA	NA	NA	12.933	20.434	15.679	1.61	12.933	20.434	15.679	2.70328	1.61	-58.719	-34.77	-49.331	7.095	-9.313	18.616	0.972	6.491	1.00731	19.9995
Naïve_6_pre	Naïve_6	Naïve_pre	Naïve	6	pre	20	26	22	106	399	247.034	91.312	0	110	58.956	33.962	21	NA	NA	NA	NA	316.15	0	312.968	160.37	97.318	NA	NA	NA	NA	8	19.378	15.055	2.564	8	19.378	15.055	2.59569	2.564	-170.972	180	-142.995	74.344	-42.68	15.487	-0.579	11.139	1.01017	20.9997
Naïve_6_pre	Naïve_6	Naïve_pre	Naïve	6	pre	21	27	29	174	399	285.068	68.435	0	225	117.135	67.357	28	NA	NA	NA	NA	322.596	0	318.198	161.535	95.823	NA	NA	NA	NA	8.754	14.995	11.521	1.533	8.754	14.995	11.521	1.98638	1.533	31.337	65.797	44.807	9.366	-17.816	14.602	-1.276	7.615	1.01382	28.0007
Naïve_6_pre	Naïve_6	Naïve_pre	Naïve	6	pre	22	28	7	339	399	372.741	23.63	0	67	36.83	23.782	6	NA	NA	NA	NA	92.653	0	89.939	50.028	33.388	NA	NA	NA	NA	7	22.566	15.442	6.66	7	22.566	15.442	2.66241	6.66	37.402	90	52.736	19.631	-16.614	48.415	6.395	25.421	1.03018	6.00006
Naïve_6_pre	Naïve_6	Naïve_pre	Naïve	6	pre	23	29	40	186	385	282.932	68.591	0	299	136.468	87.851	39	NA	NA	NA	NA	419.421	0	359.168	171.457	109.806	NA	NA	NA	NA	3.793	18.929	10.754	3.362	3.793	18.929	10.754	1.85414	3.362	51.905	180	123.447	33.638	-103.412	33.687	-2.09	26.14	1.16776	39.0014
Naïve_6_pre	Naïve_6	Naïve_pre	Naïve	6	pre	24	30	81	305	399	361.021	30.087	0	160	76.16	44.266	80	NA	NA	NA	NA	212.18	0	185.065	94.159	53.158	NA	NA	NA	NA	0	10.96	2.652	1.384	0	10.96	2.652	0.457241	1.384	0	180	60.135	32.803	-180	71.794	-1.139	25.723	1.14652	80.0075
Naïve_6_pre	Naïve_6	Naïve_pre	Naïve	6	pre	25	32	59	0	192.32	130.821	59.225	0	196	119.436	56.164	58	33	50	38.75	7.805	489.792	0	273.673	153.765	77.348	NA	NA	NA	NA	0	18.334	8.445	3.369	0	18.334	8.445	1.45603	3.369	-162.753	179.477	-24.971	77.941	-177.892	112.605	-7.061	69.412	1.7897	57.9979
Naïve_6_pre	Naïve_6	Naïve_pre	Naïve	6	pre	26	33	23	0	95	50.216	30.932	108	299	202.336	61.341	22	NA	NA	NA	NA	217.555	0	213.321	106.962	68.547	NA	NA	NA	NA	1	16.418	9.889	3.055	1	16.418	9.889	1.705	3.055	0	90	61.669	17.416	-81.195	25.035	-4.286	22.764	1.01985	21.9997
Naïve_6_pst	Naïve_6	Naïve_pst	Naïve	6	pst	1	1	21	365.806	384	374.538	6.926	0	34.814	16.094	10.252	20	40	58	46.714	6.969	44.099	0	38	20.159	11.37	NA	NA	NA	NA	0	9.726	2.205	2.019	0	9.726	2.205	0.380172	2.019	-120.264	0	-48.563	39.46	-45	81.206	6.33	25.294	1.1605	19.9995
Naïve_6_pst	Naïve_6	Naïve_pst	Naïve	6	pst	2	3	42	121.483	245	153.466	30.261	0	82.2	52.723	23.263	43	NA	NA	NA	NA	388.758	0	141.075	106.934	34.258	NA	NA	NA	NA	2.279	17.765	9.482	3.162	0.76	17.765	9.445	1.62845	3.256	-176.267	180	17.987	113.633	-123.696	98.072	-24.413	48.627	2.75568	40.9996
Naïve_6_pst	Naïve_6	Naïve_pst	Naïve	6	pst	3	4	14	0	61	34.183	17.559	0	71	33.439	23.886	14	NA	NA	NA	NA	97.383	0	93.606	43.008	29.421	NA	NA	NA	NA	3	16.666	7.491	4.059	3	13.398	6.85	1.18103	3.013	112.428	180	131.651	19.47	-58.502	24.094	-1.994	20.995	1.04035	13
Naïve_6_pst	Naïve_6	Naïve_pst	Naïve	6	pst	4	5	24	161	266	211.956	38.529	0	60.145	30.291	19.999	23	NA	NA	NA	NA	207.008	0	105	65.453	32.876	NA	NA	NA	NA	3	13.04	9	2.194	3	13.04	9	1.55172	2.194	-97.008	180	21.478	78.534	-145.156	43.76	-11.506	49.217	1.9715	23.0009
Naïve_6_pst	Naïve_6	Naïve_pst	Naïve	6	pst	5	6	10	135	195	165.984	22.086	0	14.508	5.383	5.521	9	NA	NA	NA	NA	81.796	0	60	30.324	21.546	NA	NA	NA	NA	5.065	14.133	9.088	2.757	5.065	14.133	9.088	1.5669	2.757	-142.053	180	52.489	139.826	-49.402	67.089	18.223	43.287	1.36327	9.00044
Naïve_6_pst	Naïve_6	Naïve_pst	Naïve	6	pst	6	7	38	14	399	214.187	116.523	0	179.913	108.751	51.319	37	NA	NA	NA	NA	454.485	0	423.738	228.722	125.65	NA	NA	NA	NA	0	19.084	12.283	3.016	0	19.084	12.283	2.11776	3.016	-30.349	56.687	21.55	22.511	-30.789	33.621	-1.575	11.827	1.07256	37.0011
Naïve_6_pst	Naïve_6	Naïve_pst	Naïve	6	pst	7	8	35	0	115.697	68.513	35.258	0	105.275	74.232	24.269	34	NA	NA	NA	NA	275.563	0	138.398	91.782	32.519	NA	NA	NA	NA	1.311	17.87	8.105	3.527	1.311	17.87	8.105	1.39741	3.527	-150.244	177.856	31.629	119.54	-168.393	150.65	24.574	67.505	1.99109	33.9991
Naïve_6_pst	Naïve_6	Naïve_pst	Naïve	6	pst	8	9	185	93.008	265.487	190.425	43.275	0	299	177.117	90.606	185	NA	NA	NA	NA	1517.81	0	312.252	142.222	85.076	NA	NA	NA	NA	0	18.004	8.249	2.792	0	17.466	8.2	1.41379	2.697	-178.862	180	-18.12	96.449	-123.811	117.456	-7.238	29.082	4.86085	183.999
Naïve_6_pst	Naïve_6	Naïve_pst	Naïve	6	pst	9	10	77	60.928	167	108.621	28.027	75.144	299	193.819	67.569	76	NA	NA	NA	NA	612.902	0	233.65	125.072	64.527	NA	NA	NA	NA	0.137	14.821	8.064	4.484	0.137	14.821	8.064	1.39034	4.484	-174.839	172.515	2.824	103.146	-141.932	109.766	-1.996	39.567	2.62316	76.0047
Naïve_6_pst	Naïve_6	Naïve_pst	Naïve	6	pst	10	11	36	132	195	172.498	12.57	259.169	299	273.21	11.247	35	NA	NA	NA	NA	156.813	0	63	48.692	14.732	NA	NA	NA	NA	0.433	14.459	4.48	3.317	0.433	14.459	4.48	0.772414	3.317	-172.962	163.581	-6.61	94.358	-94.087	70.494	-18.924	41.106	2.4891	35.0029
Naïve_6_pst	Naïve_6	Naïve_pst	Naïve	6	pst	11	12	27	233	335.394	293.485	29.397	0	69.678	37.164	20.238	26	NA	NA	NA	NA	245.516	0	119.104	71.555	34.499	NA	NA	NA	NA	0.843	15.234	9.443	3.314	0.843	15.234	9.443	1.6281	3.314	-160.533	173.737	-23.147	99.59	-52.22	38.245	7.856	24.235	2.06136	25.9998
Naïve_6_pst	Naïve_6	Naïve_pst	Naïve	6	pst	12	14	51	132	236.691	165.13	32.419	226.069	299	249.473	20.165	50	31	55	37.429	6.258	301.416	0	107.97	66.336	24.305	NA	NA	NA	NA	0	14.805	6.028	4.611	0	14.805	6.028	1.03931	4.611	-168.69	180	-17.126	92.947	-168.69	161.565	-4.827	53.88	2.79166	50.0027
Naïve_6_pst	Naïve_6	Naïve_pst	Naïve	6	pst	13	15	39	0	254	109.328	88.392	0	144.049	88.557	44.609	40	NA	NA	NA	NA	433.405	0	291.979	172.397	93.967	NA	NA	NA	NA	0	18.433	11.405	3.508	0	18.433	11.335	1.95431	3.682	-179.831	179.993	54.72	126.855	-50.811	101.633	5.77	28.944	1.48437	38.0013
Naïve_6_pst	Naïve_6	Naïve_pst	Naïve	6	pst	14	17	80	0	216	108.14	51.381	91.265	299	166.2	57.21	79	NA	NA	NA	NA	585.759	0	274.875	122.861	62.215	NA	NA	NA	NA	0.797	17.116	7.415	2.854	0.797	17.116	7.415	1.27845	2.854	-172.713	175.172	36.084	77.597	-79.342	161.214	1.154	36.315	2.131	78.9965
Naïve_6_pst	Naïve_6	Naïve_pst	Naïve	6	pst	15	18	234	0	224.599	146.721	49.338	31.978	297.5	181.136	76.148	233	32	45	36.6	4.239	1464.35	0	267.596	129.059	71.441	NA	NA	NA	NA	0.249	15.792	6.285	3.953	0.249	15.792	6.285	1.08362	3.953	-179.341	178.246	-4.46	109.848	-169.481	154.345	-3.103	43.236	5.47225	232.992
Naïve_6_pst	Naïve_6	Naïve_pst	Naïve	6	pst	16	19	21	0	58.513	32.192	17.551	122.028	197	169.02	23.349	20	NA	NA	NA	NA	179.519	0	78.649	55.713	20.929	NA	NA	NA	NA	2.322	17.004	8.976	3.796	2.322	17.004	8.976	1.54759	3.796	-145.094	171.247	57.673	101.692	-122.444	73.911	7.383	39.046	2.28253	19.9999
Naïve_6_pst	Naïve_6	Naïve_pst	Naïve	6	pst	17	20	80	174	348.77	282.309	43.469	106.684	299	194.168	55.079	79	0	255	71	103.882	679.851	0	211.09	118.472	55.689	NA	NA	NA	NA	0.645	16.52	8.606	3.61	0.645	16.52	8.606	1.48379	3.61	-170.862	177.459	15.108	108.514	-134.353	162.502	-2.158	37.431	3.22067	78.9973
Naïve_6_pst	Naïve_6	Naïve_pst	Naïve	6	pst	18	21	12	0	48	19.485	17.906	0	128	60.526	42.687	11	NA	NA	NA	NA	139.523	0	136.704	66.994	46.153	NA	NA	NA	NA	8.148	16.539	12.684	2.238	8.148	16.539	12.684	2.1869	2.238	90	122.866	110.609	12.195	-20.133	11.002	-2.634	8.605	1.02062	10.9999
Naïve_6_pst	Naïve_6	Naïve_pst	Naïve	6	pst	19	22	6	247	289	269.14	16.582	0	17.058	9.518	7.692	5	NA	NA	NA	NA	58.805	0	42	23.724	15.516	NA	NA	NA	NA	10.421	14.222	11.761	1.675	10.421	14.222	11.761	2.02776	1.675	-176.388	151.002	-38.419	156.484	22.767	39.795	31.125	7.082	1.40012	5
Naïve_6_pst	Naïve_6	Naïve_pst	Naïve	6	pst	20	23	14	229	274.837	252.078	15.001	0	42.295	21.494	15.592	15	NA	NA	NA	NA	117.04	0	50.634	26.833	14.766	NA	NA	NA	NA	1	13.694	9.003	3.364	1	13.694	8.514	1.46793	3.723	-175.057	180	-38.595	116.252	-69.849	135.817	9.14	48.255	2.31149	13.0001
Naïve_6_pst	Naïve_6	Naïve_pst	Naïve	6	pst	21	24	40	0	121.779	81.619	32.228	88.537	299	171.749	63.903	39	NA	NA	NA	NA	368.395	0	168.155	102.394	41.62	NA	NA	NA	NA	0	19.769	9.446	4.029	0	19.769	9.446	1.62862	4.029	-88.665	165.033	45.462	67.297	-86.844	162.571	-0.04	38.251	2.19081	39.0001
Naïve_6_pst	Naïve_6	Naïve_pst	Naïve	6	pst	22	27	52	270.799	369.959	314.578	29.125	0	299	147.486	99.555	51	0	255	115.4	127.739	390.945	0	300.043	155.125	99.553	NA	NA	NA	NA	0.9	15.022	7.666	2.82	0.9	15.022	7.666	1.32172	2.82	-175.057	180	-68.441	81.295	-61.32	146.78	0	28.936	1.30296	50.9973
Naïve_6_pst	Naïve_6	Naïve_pst	Naïve	6	pst	23	28	7	376	399	387.713	8.968	0	49	25.767	17.997	6	NA	NA	NA	NA	55.061	0	54.129	28.324	20.075	NA	NA	NA	NA	4	14.522	9.177	3.494	4	14.522	9.177	1.58224	3.494	51.401	90	68.331	12.982	-19.948	38.599	3.702	22.301	1.01722	5.99989
Naïve_6_pst	Naïve_6	Naïve_pst	Naïve	6	pst	24	29	177	173.133	349.521	266.362	44.954	0	237.138	115.543	58.36	176	33	47	37.4	5.899	1737.35	0	244.003	151.072	42.508	NA	NA	NA	NA	0.331	19.059	9.871	3.754	0.331	19.059	9.871	1.7019	3.754	-179.323	175.909	-4.383	108.36	-150.096	166.779	17.113	34.559	7.12019	176.005
Naïve_6_pst	Naïve_6	Naïve_pst	Naïve	6	pst	25	34	14	0	56.583	40.081	16.248	223	299	259.435	22.916	13	NA	NA	NA	NA	131.815	0	93.814	55.3	25.603	NA	NA	NA	NA	2.767	17.571	10.14	4.829	2.767	17.571	10.14	1.74828	4.829	-19.97	116.795	52.224	46.126	-106.088	50.841	6.328	41.909	1.40507	12.9995
Naïve_6_pst	Naïve_6	Naïve_pst	Naïve	6	pst	26	36	111	61.088	295	149.948	62.074	0	299	132.941	86.205	110	27	40	32.933	4.148	935.187	0	375.104	189.601	97.619	NA	NA	NA	NA	0.925	17.017	8.502	3.802	0.925	17.017	8.502	1.46586	3.802	-172.552	168.785	-36.072	80.987	-119.369	136.294	7.281	37.445	2.49314	109.996
Naïve_6_pst	Naïve_6	Naïve_pst	Naïve	6	pst	27	38	23	0	158.598	95.924	52.023	161	299	218.673	36.324	23	NA	NA	NA	NA	292.032	0	202.356	113.849	59.767	NA	NA	NA	NA	9.503	20.084	13.274	2.336	9.503	18.361	12.818	2.21	1.878	-44.049	133.823	41.658	50.987	-38.872	40.336	1.629	25.202	1.44316	22.0003
Naïve_6_pst	Naïve_6	Naïve_pst	Naïve	6	pst	28	40	37	166.268	239.477	202.304	27.453	180.844	299	240.507	37.327	36	NA	NA	NA	NA	275.905	0	119.885	68.802	32.426	NA	NA	NA	NA	1	13.051	7.664	2.782	1	13.051	7.664	1.32138	2.782	-177.736	180	-3.87	106.604	-173.649	160.964	-5.143	47.793	2.30141	36.0001
Naïve_6_pst	Naïve_6	Naïve_pst	Naïve	6	pst	29	41	89	0	328.232	167.551	98.537	0	299	176.29	70.212	92	37	37	37	NA	1005.3	0	304.573	177.307	73.875	NA	NA	NA	NA	1.777	32	11.424	4.407	1.777	20.203	10.962	1.89	3.291	-176.967	173.434	-42.675	96.636	-49.742	98.82	1.56	27.019	3.30069	87.9989
Naïve_6_pst	Naïve_6	Naïve_pst	Naïve	6	pst	30	42	104	212.239	371.781	289.665	44.45	13.157	299	173.404	85.02	104	0	255	47.1	75.117	1105.58	0	285.855	160.752	68.328	NA	NA	NA	NA	0.585	20.329	10.734	3.795	0.585	20.329	10.726	1.84931	3.815	-173.66	178.157	9.314	100.311	-66.905	105.379	1.31	28.508	3.86761	102.998
Naïve_6_pst	Naïve_6	Naïve_pst	Naïve	6	pst	31	45	121	10.453	223	78.682	45.705	0	299	201.38	76.102	120	28	43	34.4	6.025	1237.6	0	338.811	252.298	74.758	NA	NA	NA	NA	1.063	17.129	10.313	2.807	1.063	17.129	10.313	1.7781	2.807	-177.888	175.113	26.135	109.865	-156.319	133.172	11.945	28.622	3.65277	120.004
Naïve_6_pst	Naïve_6	Naïve_pst	Naïve	6	pst	32	46	49	0	286	133.038	87.4	226.625	299	264.395	23.166	48	0	0	0	NA	411.74	0	290.512	138.002	84.121	NA	NA	NA	NA	0.532	17.816	8.578	4.591	0.532	17.816	8.578	1.47897	4.591	-138.817	164.018	9.291	61.633	-68.647	115.093	1.797	32.767	1.41729	47.9995
Naïve_6_pst	Naïve_6	Naïve_pst	Naïve	6	pst	33	47	240	83	364.092	277.524	55.328	0	122.483	49.713	29.444	247	31	50	38.474	4.789	1809.45	0	287.158	204.642	48.522	NA	NA	NA	NA	0.741	28	7.571	3.304	0.741	16.764	7.436	1.28207	3.067	-177.849	180	-1.733	95.555	-180	143.069	4.319	38.82	6.30125	238.998
Naïve_6_pst	Naïve_6	Naïve_pst	Naïve	6	pst	34	48	172	86.499	369.065	263.624	79.816	0	284.049	134.391	64.314	171	0	53	34.214	15.875	1529.92	0	338.353	156.363	77.289	NA	NA	NA	NA	0.615	17.391	8.947	3.91	0.615	17.391	8.947	1.54259	3.91	-177.26	176.385	32.7	96.163	-121.479	168.664	4.182	29.268	4.52168	170.999
Naïve_6_pst	Naïve_6	Naïve_pst	Naïve	6	pst	35	49	10	308	399	341.741	31.418	245.639	299	264.165	17.541	9	0	53	21.5	26.134	126.058	0	97.499	59.281	32.139	NA	NA	NA	NA	9.503	20.464	14.006	3.971	9.503	20.464	14.006	2.41483	3.971	-162.025	166.167	33.876	145.99	-31.807	7.434	-13.324	12.065	1.29292	9.00029
Naïve_6_pst	Naïve_6	Naïve_pst	Naïve	6	pst	36	64	8	5.25	32	21.656	8.026	275.25	298.5	283.312	8.389	7	27	34	29.75	2.252	45.407	0	34.163	18.674	11.051	NA	NA	NA	NA	2.305	11.426	6.487	3.068	2.305	11.426	6.487	1.11845	3.068	-160.56	169.919	-61.205	120.978	-170.407	148.127	-9.657	102.741	1.32913	6.99969
Naïve_6_pst	Naïve_6	Naïve_pst	Naïve	6	pst	37	65	79	84.092	399	225.299	89.28	86.051	299	196.74	61.97	79	0	39	30.571	13.831	870.105	0	344.974	190.93	89.481	NA	NA	NA	NA	0	19	11.155	3.754	0	18.231	11.033	1.90224	3.648	-173.373	180	-10.134	112.096	-180	180	2.597	38.603	2.52223	78.0013
[truncated: 1,869 more rows]
[truncated: 6 more columns]
