# Supplementary material for: Identification of Schistosoma mansoni miracidia attractant candidates in infected Biomphalaria glabrata using behaviour-guided comparative proteomics
Source: Front Immunol. 2022 Oct 10;13:954282. doi: 10.3389/fimmu.2022.954282 (PMC9589101; doi:10.3389/fimmu.2022.954282)
Supplement: Supplementary Table 3 — A list of all proteins and corresponding peptides identified in all replicates of 16h-PME, 1W-PME, 2W-PME, 3W-PME and naïve B. glabrata SCW with reference to the B. glabrata and S. mansoni proteomes. [file Table_5.xlsx]

## Sheet: Naive_1_proteins
	Tags	SeqName	Description	Length	#Hits	e-Value	sim mean	#GO	GO IDs	GO Names	Enzyme Codes	Enzyme Names	InterPro IDs	InterPro GO IDs	InterPro GO Names
TRUE	[INTERPRO, BLASTED, MAPPED, ANNOTATED]	BGLB000033-PA	biomphalysin 2	572	10	0	90.5	1	C:GO:0005576	C:extracellular region			IPR005830 (PFAM); G3DSA:3.30.412.10 (GENE3D); PTHR34007 (PANTHER); cd20219 (CDD); SSF56973 (SUPERFAMILY)	C:GO:0005576	C:extracellular region
TRUE	[INTERPRO, BLASTED, MAPPED, ANNOTATED]	BGLB000033-PB	biomphalysin 2	572	10	0	90.5	1	C:GO:0005576	C:extracellular region			IPR005830 (PFAM); G3DSA:3.30.412.10 (GENE3D); PTHR34007 (PANTHER); cd20219 (CDD); SSF56973 (SUPERFAMILY)	C:GO:0005576	C:extracellular region
TRUE	[INTERPRO, BLASTED, MAPPED, ANNOTATED]	BGLB000033-PC	biomphalysin 2	572	10	0	90.5	1	C:GO:0005576	C:extracellular region			IPR005830 (PFAM); G3DSA:3.30.412.10 (GENE3D); PTHR34007 (PANTHER); cd20219 (CDD); SSF56973 (SUPERFAMILY)	C:GO:0005576	C:extracellular region
TRUE	[INTERPRO, BLASTED, MAPPED, ANNOTATED]	BGLB000218-PA	hemocyanin-like 1	1326	10	0	92.29	4	P:GO:0015671; F:GO:0005344; F:GO:0016491; F:GO:0046872	P:oxygen transport; F:oxygen carrier activity; F:oxidoreductase activity; F:metal ion binding	EC:1	Oxidoreductases	IPR002227 (PRINTS); IPR008922 (G3DSA:1.10.1280.GENE3D); IPR002227 (PFAM); G3DSA:2.60.40.2570 (GENE3D); IPR028999 (PFAM); IPR036848 (G3DSA:2.60.310.GENE3D); IPR008922 (G3DSA:1.10.1280.GENE3D); PTHR11474 (PANTHER); IPR002227 (PROSITE_PATTERNS); IPR002227 (PROSITE_PATTERNS); IPR002227 (PROSITE_PATTERNS); IPR002227 (PROSITE_PATTERNS); IPR008922 (SUPERFAMILY); IPR036848 (SUPERFAMILY); IPR036848 (SUPER…	F:GO:0016491	F:oxidoreductase activity
TRUE	[INTERPRO, BLASTED, MAPPED, ANNOTATED]	BGLB000218-PB	hemocyanin-like 1	1324	10	0	92.18	4	P:GO:0015671; F:GO:0005344; F:GO:0016491; F:GO:0046872	P:oxygen transport; F:oxygen carrier activity; F:oxidoreductase activity; F:metal ion binding	EC:1	Oxidoreductases	IPR002227 (PRINTS); IPR008922 (G3DSA:1.10.1280.GENE3D); IPR008922 (G3DSA:1.10.1280.GENE3D); IPR002227 (PFAM); IPR036848 (G3DSA:2.60.310.GENE3D); G3DSA:2.60.40.2570 (GENE3D); IPR028999 (PFAM); PTHR11474 (PANTHER); IPR002227 (PROSITE_PATTERNS); IPR002227 (PROSITE_PATTERNS); IPR002227 (PROSITE_PATTERNS); IPR002227 (PROSITE_PATTERNS); IPR008922 (SUPERFAMILY); IPR036848 (SUPERFAMILY); IPR036848 (SUPER…	F:GO:0016491	F:oxidoreductase activity
TRUE	[INTERPRO, BLASTED, MAPPED, ANNOTATED]	BGLB000218-PC	hemocyanin-like 1	1326	10	0	92.27	4	P:GO:0015671; F:GO:0005344; F:GO:0016491; F:GO:0046872	P:oxygen transport; F:oxygen carrier activity; F:oxidoreductase activity; F:metal ion binding	EC:1	Oxidoreductases	IPR002227 (PRINTS); IPR002227 (PFAM); IPR036848 (G3DSA:2.60.310.GENE3D); IPR008922 (G3DSA:1.10.1280.GENE3D); IPR028999 (PFAM); IPR008922 (G3DSA:1.10.1280.GENE3D); G3DSA:2.60.40.2570 (GENE3D); PTHR11474 (PANTHER); IPR002227 (PROSITE_PATTERNS); IPR002227 (PROSITE_PATTERNS); IPR002227 (PROSITE_PATTERNS); IPR002227 (PROSITE_PATTERNS); NON_CYTOPLASMIC_DOMAIN (PHOBIUS); SIGNAL_PEPTIDE_C_REGION (PHOBIUS…	F:GO:0016491	F:oxidoreductase activity
TRUE	[INTERPRO, BLASTED, MAPPED, ANNOTATED]	BGLB000218-PD	hemocyanin-like 1	1326	10	0	92.29	4	P:GO:0015671; F:GO:0005344; F:GO:0016491; F:GO:0046872	P:oxygen transport; F:oxygen carrier activity; F:oxidoreductase activity; F:metal ion binding	EC:1	Oxidoreductases	IPR002227 (PRINTS); IPR008922 (G3DSA:1.10.1280.GENE3D); IPR002227 (PFAM); G3DSA:2.60.40.2570 (GENE3D); IPR028999 (PFAM); IPR036848 (G3DSA:2.60.310.GENE3D); IPR008922 (G3DSA:1.10.1280.GENE3D); PTHR11474 (PANTHER); IPR002227 (PROSITE_PATTERNS); IPR002227 (PROSITE_PATTERNS); IPR002227 (PROSITE_PATTERNS); IPR002227 (PROSITE_PATTERNS); IPR008922 (SUPERFAMILY); IPR036848 (SUPERFAMILY); IPR036848 (SUPER…	F:GO:0016491	F:oxidoreductase activity
TRUE	[INTERPRO, BLASTED, MAPPED, ANNOTATED]	BGLB001057-PB	ACrystal structure of GH45 endoglucanase EG27II in apo-form	194	10	8.27843e-142	80.71	2	P:GO:0008152; F:GO:0008810	P:metabolic process; F:cellulase activity	EC:3.2.1.4	Cellulase	IPR036908 (G3DSA:2.40.40.GENE3D); IPR036908 (SUPERFAMILY)	no GO terms	no GO terms
TRUE	[INTERPRO, BLASTED, MAPPED, ANNOTATED]	BGLB001213-PB	A-kinase anchor protein 17A-like	1255	10	0	89.5	3	P:GO:0016310; F:GO:0003676; F:GO:0016301	P:phosphorylation; F:nucleic acid binding; F:kinase activity	EC:2.7	Transferring phosphorus-containing groups	mobidb-lite (MOBIDB_LITE); mobidb-lite (MOBIDB_LITE); mobidb-lite (MOBIDB_LITE); mobidb-lite (MOBIDB_LITE); mobidb-lite (MOBIDB_LITE); mobidb-lite (MOBIDB_LITE); mobidb-lite (MOBIDB_LITE); mobidb-lite (MOBIDB_LITE); mobidb-lite (MOBIDB_LITE); mobidb-lite (MOBIDB_LITE); mobidb-lite (MOBIDB_LITE); mobidb-lite (MOBIDB_LITE); PTHR12484 (PANTHER); cd12264 (CDD)	no GO terms	no GO terms
TRUE	[INTERPRO, BLASTED, MAPPED, ANNOTATED]	BGLB001498-PB	calmodulin isoform X2	166	10	5.91029e-119	93.9	2	F:GO:0043167	F:ion binding			G3DSA:1.10.238.10 (GENE3D); G3DSA:1.10.238.10 (GENE3D); IPR002048 (PFAM); PTHR23050 (PANTHER); IPR039030 (PTHR23050:PANTHER); IPR018247 (PROSITE_PATTERNS); IPR018247 (PROSITE_PATTERNS); IPR018247 (PROSITE_PATTERNS); IPR002048 (PROSITE_PROFILES); IPR002048 (PROSITE_PROFILES); IPR002048 (PROSITE_PROFILES); IPR002048 (CDD); IPR002048 (CDD); IPR011992 (SUPERFAMILY)	P:GO:0019722; F:GO:0005509	P:calcium-mediated signaling; F:calcium ion binding
TRUE	[INTERPRO, BLASTED, MAPPED, ANNOTATED]	BGLB002368-PB	dynein beta chain, ciliary-like	4465	10	0	91.88	8	P:GO:0003341; F:GO:0005524; F:GO:0008569; F:GO:0045505; F:GO:0051959; C:GO:0005858; C:GO:0005874; C:GO:0097729	P:cilium movement; F:ATP binding; F:minus-end-directed microtubule motor activity; F:dynein intermediate chain binding; F:dynein light intermediate chain binding; C:axonemal dynein complex; C:microtubule; C:9+2 motile cilium			G3DSA:1.20.58.1120 (GENE3D); G3DSA:1.20.920.20 (GENE3D); IPR041589 (PFAM); G3DSA:1.20.1270.280 (GENE3D); IPR043157 (G3DSA:1.10.8.GENE3D); IPR013594 (PFAM); IPR042222 (G3DSA:1.20.140.GENE3D); IPR027417 (G3DSA:3.40.50.GENE3D); IPR035699 (PFAM); IPR004273 (PFAM); G3DSA:1.10.472.130 (GENE3D); IPR041466 (PFAM); IPR024743 (PFAM); IPR027417 (G3DSA:3.40.50.GENE3D); PF12775 (PFAM); IPR042219 (G3DSA:1.10.8…	P:GO:0003341; P:GO:0007018; F:GO:0005524; F:GO:0008569; F:GO:0045505; F:GO:0051959; C:GO:0005858; C:GO:0030286	P:cilium movement; P:microtubule-based movement; F:ATP binding; F:minus-end-directed microtubule motor activity; F:dynein intermediate chain binding; F:dynein light intermediate chain binding; C:axonemal dynein complex; C:dynein complex
TRUE	[INTERPRO, BLASTED, MAPPED, ANNOTATED]	BGLB002603-PB	digestive cysteine proteinase 2-like	540	10	0	80.13	2	F:GO:0008233	F:peptidase activity	EC:3.4	Acting on peptide bonds (peptidases)	IPR000668 (PRINTS); IPR000668 (PFAM); G3DSA:3.90.70.10 (GENE3D); IPR013201 (PFAM); PTHR12411:SF575 (PANTHER); PTHR12411 (PANTHER); IPR025660 (PROSITE_PATTERNS); IPR000169 (PROSITE_PATTERNS); IPR025661 (PROSITE_PATTERNS); IPR039417 (CDD); IPR038765 (SUPERFAMILY)	P:GO:0006508; F:GO:0008234	P:proteolysis; F:cysteine-type peptidase activity
TRUE	[INTERPRO, BLASTED, MAPPED, ANNOTATED]	BGLB003550-PB	golgin subfamily B member 1-like isoform X6	4725	10	0	88.37	2	F:GO:0008017; F:GO:0019900	F:microtubule binding; F:kinase binding			G3DSA:1.20.120.330 (GENE3D); IPR031994 (PFAM); mobidb-lite (MOBIDB_LITE); mobidb-lite (MOBIDB_LITE); mobidb-lite (MOBIDB_LITE); mobidb-lite (MOBIDB_LITE); mobidb-lite (MOBIDB_LITE); mobidb-lite (MOBIDB_LITE); mobidb-lite (MOBIDB_LITE); mobidb-lite (MOBIDB_LITE); mobidb-lite (MOBIDB_LITE); mobidb-lite (MOBIDB_LITE); mobidb-lite (MOBIDB_LITE); mobidb-lite (MOBIDB_LITE); mobidb-lite (MOBIDB_LITE); m…	F:GO:0008017; F:GO:0019900	F:microtubule binding; F:kinase binding
TRUE	[INTERPRO, BLASTED, MAPPED, ANNOTATED]	BGLB003550-PC	golgin subfamily B member 1-like isoform X6	5410	10	0	89.12	2	F:GO:0008017; F:GO:0019900	F:microtubule binding; F:kinase binding			IPR001452 (PFAM); IPR001452 (PFAM); IPR013783 (G3DSA:2.60.40.GENE3D); G3DSA:1.20.120.330 (GENE3D); G3DSA:2.30.30.40 (GENE3D); IPR031994 (PFAM); mobidb-lite (MOBIDB_LITE); mobidb-lite (MOBIDB_LITE); mobidb-lite (MOBIDB_LITE); mobidb-lite (MOBIDB_LITE); mobidb-lite (MOBIDB_LITE); mobidb-lite (MOBIDB_LITE); mobidb-lite (MOBIDB_LITE); mobidb-lite (MOBIDB_LITE); mobidb-lite (MOBIDB_LITE); mobidb-lite …	F:GO:0005515	F:protein binding
TRUE	[INTERPRO, BLASTED, MAPPED, ANNOTATED]	BGLB003550-PD	golgin subfamily B member 1-like isoform X6	5101	10	0	89.05	2	F:GO:0008017; F:GO:0019900	F:microtubule binding; F:kinase binding			IPR013783 (G3DSA:2.60.40.GENE3D); IPR031994 (PFAM); IPR001452 (PFAM); IPR001452 (PFAM); G3DSA:2.30.30.40 (GENE3D); mobidb-lite (MOBIDB_LITE); mobidb-lite (MOBIDB_LITE); mobidb-lite (MOBIDB_LITE); mobidb-lite (MOBIDB_LITE); mobidb-lite (MOBIDB_LITE); mobidb-lite (MOBIDB_LITE); mobidb-lite (MOBIDB_LITE); mobidb-lite (MOBIDB_LITE); mobidb-lite (MOBIDB_LITE); mobidb-lite (MOBIDB_LITE); mobidb-lite (M…	F:GO:0005515	F:protein binding
TRUE	[INTERPRO, BLASTED, MAPPED, ANNOTATED]	BGLB003550-PE	golgin subfamily B member 1-like isoform X6	4646	10	0	88.96	2	F:GO:0008017; F:GO:0019900	F:microtubule binding; F:kinase binding			G3DSA:2.30.30.40 (GENE3D); IPR001452 (PFAM); IPR013783 (G3DSA:2.60.40.GENE3D); IPR001452 (PFAM); mobidb-lite (MOBIDB_LITE); mobidb-lite (MOBIDB_LITE); mobidb-lite (MOBIDB_LITE); mobidb-lite (MOBIDB_LITE); mobidb-lite (MOBIDB_LITE); mobidb-lite (MOBIDB_LITE); mobidb-lite (MOBIDB_LITE); mobidb-lite (MOBIDB_LITE); mobidb-lite (MOBIDB_LITE); mobidb-lite (MOBIDB_LITE); mobidb-lite (MOBIDB_LITE); mobid…	F:GO:0005515	F:protein binding
TRUE	[INTERPRO, BLASTED, MAPPED, ANNOTATED]	BGLB003550-PF	golgin subfamily B member 1-like isoform X6	5498	10	0	88.87	2	F:GO:0008017; F:GO:0019900	F:microtubule binding; F:kinase binding			G3DSA:1.20.120.330 (GENE3D); IPR013783 (G3DSA:2.60.40.GENE3D); IPR001452 (PFAM); IPR031994 (PFAM); IPR001452 (PFAM); G3DSA:2.30.30.40 (GENE3D); mobidb-lite (MOBIDB_LITE); mobidb-lite (MOBIDB_LITE); mobidb-lite (MOBIDB_LITE); mobidb-lite (MOBIDB_LITE); mobidb-lite (MOBIDB_LITE); mobidb-lite (MOBIDB_LITE); mobidb-lite (MOBIDB_LITE); mobidb-lite (MOBIDB_LITE); mobidb-lite (MOBIDB_LITE); mobidb-lite …	F:GO:0005515	F:protein binding
TRUE	[INTERPRO, BLASTED, MAPPED, ANNOTATED]	BGLB003550-PG	golgin subfamily B member 1-like isoform X6	4725	10	0	88.37	2	F:GO:0008017; F:GO:0019900	F:microtubule binding; F:kinase binding			G3DSA:1.20.120.330 (GENE3D); IPR031994 (PFAM); mobidb-lite (MOBIDB_LITE); mobidb-lite (MOBIDB_LITE); mobidb-lite (MOBIDB_LITE); mobidb-lite (MOBIDB_LITE); mobidb-lite (MOBIDB_LITE); mobidb-lite (MOBIDB_LITE); mobidb-lite (MOBIDB_LITE); mobidb-lite (MOBIDB_LITE); mobidb-lite (MOBIDB_LITE); mobidb-lite (MOBIDB_LITE); mobidb-lite (MOBIDB_LITE); mobidb-lite (MOBIDB_LITE); mobidb-lite (MOBIDB_LITE); m…	F:GO:0008017; F:GO:0019900	F:microtubule binding; F:kinase binding
TRUE	[INTERPRO, BLASTED, MAPPED, ANNOTATED]	BGLB003550-PH	golgin subfamily B member 1-like isoform X6	5508	10	0	89.02	2	F:GO:0008017; F:GO:0019900	F:microtubule binding; F:kinase binding			G3DSA:1.20.120.330 (GENE3D); G3DSA:2.30.30.40 (GENE3D); IPR001452 (PFAM); IPR031994 (PFAM); IPR001452 (PFAM); IPR013783 (G3DSA:2.60.40.GENE3D); mobidb-lite (MOBIDB_LITE); mobidb-lite (MOBIDB_LITE); mobidb-lite (MOBIDB_LITE); mobidb-lite (MOBIDB_LITE); mobidb-lite (MOBIDB_LITE); mobidb-lite (MOBIDB_LITE); mobidb-lite (MOBIDB_LITE); mobidb-lite (MOBIDB_LITE); mobidb-lite (MOBIDB_LITE); mobidb-lite …	F:GO:0005515	F:protein binding
TRUE	[INTERPRO, BLASTED, MAPPED, ANNOTATED]	BGLB003550-PI	golgin subfamily B member 1-like isoform X6	5192	10	0	89.05	2	F:GO:0008017; F:GO:0019900	F:microtubule binding; F:kinase binding			G3DSA:2.30.30.40 (GENE3D); IPR001452 (PFAM); IPR013783 (G3DSA:2.60.40.GENE3D); IPR001452 (PFAM); IPR031994 (PFAM); G3DSA:1.20.120.330 (GENE3D); mobidb-lite (MOBIDB_LITE); mobidb-lite (MOBIDB_LITE); mobidb-lite (MOBIDB_LITE); mobidb-lite (MOBIDB_LITE); mobidb-lite (MOBIDB_LITE); mobidb-lite (MOBIDB_LITE); mobidb-lite (MOBIDB_LITE); mobidb-lite (MOBIDB_LITE); mobidb-lite (MOBIDB_LITE); mobidb-lite …	F:GO:0005515	F:protein binding
TRUE	[INTERPRO, BLASTED, MAPPED, ANNOTATED]	BGLB004090-PB	mammalian ependymin-related protein 1-like	214	10	8.56152e-136	69.16	3	C:GO:0005576; P:GO:0007155; F:GO:0043167	C:extracellular region; P:cell adhesion; F:ion binding			IPR001299 (PFAM); IPR001299 (PANTHER); PTHR10697:SF1 (PANTHER)	P:GO:0007160; F:GO:0005509; C:GO:0005576	P:cell-matrix adhesion; F:calcium ion binding; C:extracellular region
TRUE	[INTERPRO, BLASTED, MAPPED, ANNOTATED]	BGLB005248-PB	putative ATP-dependent RNA helicase DHX57	916	10	0	74.31	4	F:GO:0003676; F:GO:0003724; F:GO:0005524; F:GO:0016787	F:nucleic acid binding; F:RNA helicase activity; F:ATP binding; F:hydrolase activity	EC:3.6.4.13	RNA helicase	IPR011709 (PFAM); IPR027417 (G3DSA:3.40.50.GENE3D); G3DSA:1.20.120.1080 (GENE3D); IPR007502 (PFAM); IPR001650 (PFAM); IPR027417 (G3DSA:3.40.50.GENE3D); IPR011545 (PFAM); PTHR18934:SF209 (PANTHER); PTHR18934 (PANTHER); PTHR18934:SF209 (PANTHER); PTHR18934 (PANTHER); IPR001650 (PROSITE_PROFILES); IPR014001 (PROSITE_PROFILES); cd17917 (CDD); cd18791 (CDD); IPR027417 (SUPERFAMILY)	F:GO:0003676; F:GO:0004386; F:GO:0005524	F:nucleic acid binding; F:helicase activity; F:ATP binding
TRUE	[INTERPRO, BLASTED, MAPPED, ANNOTATED]	BGLB005248-PC	putative ATP-dependent RNA helicase DHX57	916	10	0	74.31	4	F:GO:0003676; F:GO:0003724; F:GO:0005524; F:GO:0016787	F:nucleic acid binding; F:RNA helicase activity; F:ATP binding; F:hydrolase activity	EC:3.6.4.13	RNA helicase	IPR011709 (PFAM); IPR027417 (G3DSA:3.40.50.GENE3D); G3DSA:1.20.120.1080 (GENE3D); IPR007502 (PFAM); IPR001650 (PFAM); IPR027417 (G3DSA:3.40.50.GENE3D); IPR011545 (PFAM); PTHR18934:SF209 (PANTHER); PTHR18934 (PANTHER); PTHR18934:SF209 (PANTHER); PTHR18934 (PANTHER); IPR001650 (PROSITE_PROFILES); IPR014001 (PROSITE_PROFILES); cd17917 (CDD); cd18791 (CDD); IPR027417 (SUPERFAMILY)	F:GO:0003676; F:GO:0004386; F:GO:0005524	F:nucleic acid binding; F:helicase activity; F:ATP binding
TRUE	[INTERPRO, BLASTED, MAPPED, ANNOTATED]	BGLB005344-PB	beta-glucuronidase isoform X1	647	10	0	81.82	3	C:GO:0005622; P:GO:0005975; P:GO:0009056; F:GO:0016798; C:GO:0043226; P:GO:0051186	C:intracellular anatomical structure; P:carbohydrate metabolic process; P:catabolic process; F:hydrolase activity, acting on glycosyl bonds; C:organelle; P:obsolete cofactor metabolic process	EC:3.2.1.31	Beta-glucuronidase	IPR006101 (PRINTS); G3DSA:2.60.120.260 (GENE3D); IPR006102 (PFAM); IPR006103 (PFAM); IPR006104 (PFAM); G3DSA:3.20.20.80 (GENE3D); IPR013783 (G3DSA:2.60.40.GENE3D); mobidb-lite (MOBIDB_LITE); PTHR10066 (PANTHER); IPR008979 (SUPERFAMILY); IPR036156 (SUPERFAMILY); IPR017853 (SUPERFAMILY)	P:GO:0005975; F:GO:0004553	P:carbohydrate metabolic process; F:hydrolase activity, hydrolyzing O-glycosyl compounds
TRUE	[INTERPRO, BLASTED, MAPPED, ANNOTATED]	BGLB005708-PB	protein kinase c-binding protein nell1	1244	10	0	56.27	1	F:GO:0043167	F:ion binding			IPR016186 (G3DSA:3.10.100.GENE3D); G3DSA:2.10.25.10 (GENE3D); IPR001881 (PFAM); G3DSA:2.10.25.10 (GENE3D); G3DSA:2.10.25.10 (GENE3D); IPR002919 (PFAM); IPR016186 (G3DSA:3.10.100.GENE3D); IPR001846 (PFAM); mobidb-lite (MOBIDB_LITE); mobidb-lite (MOBIDB_LITE); PTHR11339 (PANTHER); PTHR11339:SF244 (PANTHER); IPR018097 (PROSITE_PATTERNS); IPR000742 (PROSITE_PATTERNS); IPR000152 (PROSITE_PATTERNS); IP…	F:GO:0005509	F:calcium ion binding
TRUE	[INTERPRO, BLASTED, MAPPED, ANNOTATED]	BGLB008634-PB	AP-3 complex subunit beta-2-like	1085	10	0	91.45	5	F:GO:0003674; P:GO:0007165; P:GO:0008283; P:GO:0040007	F:molecular_function; P:signal transduction; P:cell population proliferation; P:growth			IPR002553 (PFAM); IPR026740 (PIRSF); IPR011989 (G3DSA:1.25.10.GENE3D); IPR029390 (PFAM); mobidb-lite (MOBIDB_LITE); mobidb-lite (MOBIDB_LITE); mobidb-lite (MOBIDB_LITE); mobidb-lite (MOBIDB_LITE); mobidb-lite (MOBIDB_LITE); mobidb-lite (MOBIDB_LITE); mobidb-lite (MOBIDB_LITE); IPR026739 (PANTHER); PTHR11134:SF10 (PANTHER); IPR016024 (SUPERFAMILY)	P:GO:0006886; P:GO:0016192; C:GO:0030117; C:GO:0030123	P:intracellular protein transport; P:vesicle-mediated transport; C:membrane coat; C:AP-3 adaptor complex
TRUE	[INTERPRO, BLASTED, MAPPED, ANNOTATED]	BGLB009133-PB	von Willebrand factor	2177	10	0	67.28	3	F:GO:0003674	F:molecular_function			IPR002172 (PRINTS); G3DSA:2.10.25.10 (GENE3D); IPR036055 (G3DSA:4.10.400.GENE3D); IPR002172 (PFAM); IPR036055 (G3DSA:4.10.400.GENE3D); IPR014853 (PFAM); IPR001846 (PFAM); IPR036055 (G3DSA:4.10.400.GENE3D); G3DSA:2.10.25.10 (GENE3D); IPR036055 (G3DSA:4.10.400.GENE3D); IPR002919 (PFAM); mobidb-lite (MOBIDB_LITE); mobidb-lite (MOBIDB_LITE); PTHR11339 (PANTHER); IPR030119 (PTHR11339:PANTHER); IPR0007…	P:GO:0007399; P:GO:0030154; F:GO:0005515	P:nervous system development; P:cell differentiation; F:protein binding
TRUE	[INTERPRO, BLASTED, MAPPED, ANNOTATED]	BGLB009482-PB	stimulated by retinoic acid gene 6 protein homolog	378	10	0	58.46	6	F:GO:0003674; P:GO:0006810	F:molecular_function; P:transport	EC:7	Translocases	PF14752 (PFAM); PTHR21444 (PANTHER); IPR026612 (PTHR21444:PANTHER)	F:GO:0034632; F:GO:0038023	F:retinol transmembrane transporter activity; F:signaling receptor activity
TRUE	[INTERPRO, BLASTED, MAPPED, ANNOTATED]	BGLB011523-PB	haemoglobin type 1	2001	10	0	78.08	2	P:GO:0006810; F:GO:0043167	P:transport; F:ion binding			IPR012292 (G3DSA:1.10.490.GENE3D); IPR012292 (G3DSA:1.10.490.GENE3D); IPR012292 (G3DSA:1.10.490.GENE3D); IPR000971 (PFAM); mobidb-lite (MOBIDB_LITE); PTHR46458:SF3 (PANTHER); PTHR46458:SF3 (PANTHER); PTHR46458:SF3 (PANTHER); PTHR46458 (PANTHER); PTHR46458 (PANTHER); PTHR46458 (PANTHER); PTHR46458 (PANTHER); PTHR46458:SF3 (PANTHER); PTHR46458 (PANTHER); PTHR46458:SF3 (PANTHER); PTHR46458 (PANTHER)…	F:GO:0019825; F:GO:0020037	F:oxygen binding; F:heme binding
TRUE	[INTERPRO, BLASTED, MAPPED, ANNOTATED]	BGLB012280-PB	Kunitz/Bovine pancreatic trypsin inhibitor domain protein	85	10	2.9951e-46	79.84	4	P:GO:0007596; P:GO:0010951; F:GO:0004867; C:GO:0005576	P:blood coagulation; P:negative regulation of endopeptidase activity; F:serine-type endopeptidase inhibitor activity; C:extracellular region			IPR002223 (PRINTS); IPR002223 (PFAM); IPR036880 (G3DSA:4.10.410.GENE3D); PTHR10083 (PANTHER); PTHR10083:SF217 (PANTHER); IPR020901 (PROSITE_PATTERNS); IPR002223 (PROSITE_PROFILES); IPR002223 (CDD); IPR036880 (SUPERFAMILY)	F:GO:0004867	F:serine-type endopeptidase inhibitor activity
TRUE	[INTERPRO, BLASTED, MAPPED, ANNOTATED]	BGLB013250-PB	alpha amylase	207	10	2.09913e-154	68.79	1	F:GO:0016798	F:hydrolase activity, acting on glycosyl bonds	EC:3.2	Glycosylases	no IPS match	no IPS match	no IPS match
TRUE	[INTERPRO, BLASTED, ANNOTATED]	BGLB013621-PB	dmX-like protein 2	3151	10	0	81.12	1	F:GO:0005515	F:protein binding			IPR022033 (PFAM); IPR015943 (G3DSA:2.130.10.GENE3D); IPR015943 (G3DSA:2.130.10.GENE3D); IPR001680 (PFAM); mobidb-lite (MOBIDB_LITE); mobidb-lite (MOBIDB_LITE); mobidb-lite (MOBIDB_LITE); mobidb-lite (MOBIDB_LITE); mobidb-lite (MOBIDB_LITE); mobidb-lite (MOBIDB_LITE); mobidb-lite (MOBIDB_LITE); mobidb-lite (MOBIDB_LITE); mobidb-lite (MOBIDB_LITE); mobidb-lite (MOBIDB_LITE); mobidb-lite (MOBIDB_LIT…	F:GO:0005515	F:protein binding
TRUE	[INTERPRO, BLASTED, ANNOTATED]	BGLB013621-PC	dmX-like protein 2	3160	10	0	81.15	1	F:GO:0005515	F:protein binding			IPR015943 (G3DSA:2.130.10.GENE3D); IPR001680 (PFAM); IPR022033 (PFAM); IPR015943 (G3DSA:2.130.10.GENE3D); mobidb-lite (MOBIDB_LITE); mobidb-lite (MOBIDB_LITE); mobidb-lite (MOBIDB_LITE); mobidb-lite (MOBIDB_LITE); mobidb-lite (MOBIDB_LITE); mobidb-lite (MOBIDB_LITE); mobidb-lite (MOBIDB_LITE); mobidb-lite (MOBIDB_LITE); mobidb-lite (MOBIDB_LITE); mobidb-lite (MOBIDB_LITE); mobidb-lite (MOBIDB_LIT…	F:GO:0005515	F:protein binding
TRUE	[INTERPRO, BLASTED, ANNOTATED]	BGLB013621-PD	dmX-like protein 2	3156	10	0	81.16	1	F:GO:0005515	F:protein binding			IPR001680 (PFAM); IPR015943 (G3DSA:2.130.10.GENE3D); IPR022033 (PFAM); IPR015943 (G3DSA:2.130.10.GENE3D); mobidb-lite (MOBIDB_LITE); mobidb-lite (MOBIDB_LITE); mobidb-lite (MOBIDB_LITE); mobidb-lite (MOBIDB_LITE); mobidb-lite (MOBIDB_LITE); mobidb-lite (MOBIDB_LITE); mobidb-lite (MOBIDB_LITE); mobidb-lite (MOBIDB_LITE); mobidb-lite (MOBIDB_LITE); mobidb-lite (MOBIDB_LITE); mobidb-lite (MOBIDB_LIT…	F:GO:0005515	F:protein binding
TRUE	[INTERPRO, BLASTED, MAPPED, ANNOTATED]	BGLB013769-PB	AStructure of DNMT1 RFTS domain in complex with ubiquitin	159	10	1.80164e-38	100	17	P:GO:0006412; P:GO:0016567; P:GO:0019941; P:GO:0051881; P:GO:0072520; P:GO:0097009; F:GO:0002020; F:GO:0003735; F:GO:0031386; F:GO:0031625; C:GO:0005654; C:GO:0005789; C:GO:0005886; C:GO:0010008; C:GO:0022627; C:GO:0030666; C:GO:0031315	P:translation; P:protein ubiquitination; P:modification-dependent protein catabolic process; P:regulation of mitochondrial membrane potential; P:seminiferous tubule development; P:energy homeostasis; F:protease binding; F:structural constituent of ribosome; F:protein tag; F:ubiquitin protein ligase binding; C:nucleoplasm; C:endoplasmic reticulum membrane; C:plasma membrane; C:endosome membrane; C…			IPR019956 (PRINTS); IPR000626 (PFAM); IPR038582 (G3DSA:6.20.50.GENE3D); G3DSA:3.10.20.90 (GENE3D); IPR002906 (PFAM); PTHR10666 (PANTHER); PTHR10666:SF345 (PANTHER); IPR019954 (PROSITE_PATTERNS); IPR000626 (PROSITE_PROFILES); cd01803 (CDD); IPR011332 (SUPERFAMILY); IPR029071 (SUPERFAMILY)	P:GO:0006412; F:GO:0003735; F:GO:0005515; C:GO:0005840	P:translation; F:structural constituent of ribosome; F:protein binding; C:ribosome
TRUE	[INTERPRO, BLASTED, MAPPED, ANNOTATED]	BGLB013770-PB	calmodulin	149	10	2.995e-103	100	23	P:GO:0006468; P:GO:0007099; P:GO:0007605; P:GO:0007608; P:GO:0016059; P:GO:0019722; P:GO:0042052; P:GO:0046716; P:GO:0051383; P:GO:0071361; P:GO:0072499; F:GO:0005509; F:GO:0031489; F:GO:0032036; C:GO:0005737; C:GO:0005813; C:GO:0005814; C:GO:0016028; C:GO:0030496; C:GO:0031475; C:GO:0031476; C:GO:0031477; C:GO:0097431	P:protein phosphorylation; P:centriole replication; P:sensory perception of sound; P:sensory perception of smell; P:deactivation of rhodopsin mediated signaling; P:calcium-mediated signaling; P:rhabdomere development; P:muscle cell cellular homeostasis; P:kinetochore organization; P:cellular response to ethanol; P:photoreceptor cell axon guidance; F:calcium ion binding; F:myosin V binding; F:myos…			IPR002048 (PFAM); G3DSA:1.10.238.10 (GENE3D); G3DSA:1.10.238.10 (GENE3D); G3DSA:1.10.238.10 (GENE3D); IPR039030 (PTHR23050:PANTHER); PTHR23050 (PANTHER); IPR018247 (PROSITE_PATTERNS); IPR018247 (PROSITE_PATTERNS); IPR018247 (PROSITE_PATTERNS); IPR018247 (PROSITE_PATTERNS); IPR002048 (PROSITE_PROFILES); IPR002048 (PROSITE_PROFILES); IPR002048 (PROSITE_PROFILES); IPR002048 (PROSITE_PROFILES); IPR00…	P:GO:0019722; F:GO:0005509	P:calcium-mediated signaling; F:calcium ion binding
TRUE	[INTERPRO, BLASTED, MAPPED, ANNOTATED]	BGLB013804-PB	cathepsin B	333	10	0	79.45	3	F:GO:0008233	F:peptidase activity	EC:3.4.22	Acting on peptide bonds (peptidases)	IPR000668 (PRINTS); IPR000668 (PFAM); IPR012599 (PFAM); G3DSA:3.90.70.10 (GENE3D); PTHR12411 (PANTHER); PTHR12411:SF737 (PANTHER); IPR025660 (PROSITE_PATTERNS); IPR000169 (PROSITE_PATTERNS); IPR025661 (PROSITE_PATTERNS); cd02620 (CDD); IPR038765 (SUPERFAMILY)	P:GO:0006508; P:GO:0050790; F:GO:0004197; F:GO:0008234	P:proteolysis; P:regulation of catalytic activity; F:cysteine-type endopeptidase activity; F:cysteine-type peptidase activity
TRUE	[INTERPRO, BLASTED, MAPPED]	BGLB013891-PB	PREDICTED: mucin-5AC-like, partial	665	4	1.89966e-120	69.12	2	P:GO:0007399; P:GO:0030154	P:nervous system development; P:cell differentiation			G3DSA:2.160.20.80 (GENE3D); mobidb-lite (MOBIDB_LITE); mobidb-lite (MOBIDB_LITE); mobidb-lite (MOBIDB_LITE); mobidb-lite (MOBIDB_LITE); SSF141571 (SUPERFAMILY)	no GO terms	no GO terms
TRUE	[INTERPRO, BLASTED, MAPPED, ANNOTATED]	BGLB016060-PA	lipopolysaccharide-binding protein-like isoform X2	497	10	0	74.45	2	F:GO:0008289; C:GO:0016021	F:lipid binding; C:integral component of membrane			IPR001124 (PFAM); G3DSA:3.15.10.10 (GENE3D); G3DSA:3.15.20.10 (GENE3D); IPR017942 (PFAM); IPR032942 (PANTHER); IPR017943 (SUPERFAMILY); IPR017943 (SUPERFAMILY)	F:GO:0008289	F:lipid binding
TRUE	[INTERPRO, BLASTED, MAPPED, ANNOTATED]	BGLB016459-PA	pedal mucus protein 2	1347	10	0	59.18	2	F:GO:0043167	F:ion binding			G3DSA:2.10.25.10 (GENE3D); G3DSA:2.60.120.1000 (GENE3D); PTHR15036 (PANTHER); PTHR15036 (PANTHER); IPR029831 (PTHR15036:PANTHER); PTHR15036 (PANTHER); IPR029831 (PTHR15036:PANTHER); IPR029831 (PTHR15036:PANTHER); IPR000152 (PROSITE_PATTERNS); IPR000742 (PROSITE_PROFILES); cd00054 (CDD); SSF57196 (SUPERFAMILY)	P:GO:0071205	P:protein localization to juxtaparanode region of axon
TRUE	[INTERPRO, BLASTED, MAPPED, ANNOTATED]	BGLB016655-PA	myogenesis-regulating glycosidase	697	10	0	73.79	3	P:GO:0005975; F:GO:0004553; C:GO:0016021	P:carbohydrate metabolic process; F:hydrolase activity, hydrolyzing O-glycosyl compounds; C:integral component of membrane	EC:3.2.1	Glycosylases	IPR013780 (G3DSA:2.60.40.GENE3D); G3DSA:3.20.20.80 (GENE3D); IPR000322 (PFAM); PTHR43053 (PANTHER); cd06592 (CDD); IPR017853 (SUPERFAMILY); SSF51011 (SUPERFAMILY)	P:GO:0005975; F:GO:0004553	P:carbohydrate metabolic process; F:hydrolase activity, hydrolyzing O-glycosyl compounds
TRUE	[INTERPRO, BLASTED, MAPPED, ANNOTATED]	BGLB016655-PB	myogenesis-regulating glycosidase	767	10	0	73.79	3	P:GO:0005975; F:GO:0004553; C:GO:0016021	P:carbohydrate metabolic process; F:hydrolase activity, hydrolyzing O-glycosyl compounds; C:integral component of membrane	EC:3.2.1	Glycosylases	G3DSA:3.20.20.80 (GENE3D); IPR013780 (G3DSA:2.60.40.GENE3D); IPR000322 (PFAM); mobidb-lite (MOBIDB_LITE); mobidb-lite (MOBIDB_LITE); mobidb-lite (MOBIDB_LITE); PTHR43053 (PANTHER); cd06592 (CDD); IPR017853 (SUPERFAMILY); SSF51011 (SUPERFAMILY)	P:GO:0005975; F:GO:0004553	P:carbohydrate metabolic process; F:hydrolase activity, hydrolyzing O-glycosyl compounds
TRUE	[INTERPRO, BLASTED, MAPPED, ANNOTATED]	BGLB016968-PA	calmodulin-like protein 5 isoform X1	138	10	7.74177e-97	86.1	1	F:GO:0005509	F:calcium ion binding			IPR002048 (PFAM); G3DSA:1.10.238.10 (GENE3D); IPR018247 (PROSITE_PATTERNS); IPR018247 (PROSITE_PATTERNS); IPR002048 (PROSITE_PROFILES); IPR002048 (PROSITE_PROFILES); IPR002048 (CDD); IPR011992 (SUPERFAMILY)	F:GO:0005509	F:calcium ion binding
TRUE	[INTERPRO, BLASTED, MAPPED, ANNOTATED]	BGLB017023-PA	leukocyte elastase inhibitor-like	315	10	0	62.95	3	P:GO:0010951; F:GO:0004867; C:GO:0005615	P:negative regulation of endopeptidase activity; F:serine-type endopeptidase inhibitor activity; C:extracellular space			IPR023796 (PFAM); IPR042178 (G3DSA:3.30.497.GENE3D); IPR042185 (G3DSA:2.30.39.GENE3D); IPR000215 (PANTHER); IPR036186 (SUPERFAMILY)	F:GO:0004867; C:GO:0005615	F:serine-type endopeptidase inhibitor activity; C:extracellular space
TRUE	[INTERPRO, BLASTED, MAPPED, ANNOTATED]	BGLB017114-PA	haemoglobin type 1	1718	10	0	82.33	4	P:GO:0006810; F:GO:0043167	P:transport; F:ion binding			IPR012292 (G3DSA:1.10.490.GENE3D); IPR000971 (PFAM); IPR012292 (G3DSA:1.10.490.GENE3D); PTHR46458:SF3 (PANTHER); PTHR46458:SF3 (PANTHER); PTHR46458 (PANTHER); PTHR46458:SF3 (PANTHER); PTHR46458 (PANTHER); PTHR46458 (PANTHER); PTHR46458 (PANTHER); PTHR46458 (PANTHER); PTHR46458:SF3 (PANTHER); PTHR46458:SF3 (PANTHER); IPR000971 (PROSITE_PROFILES); IPR000971 (PROSITE_PROFILES); IPR000971 (PROSITE_PR…	F:GO:0019825; F:GO:0020037	F:oxygen binding; F:heme binding
TRUE	[INTERPRO, BLASTED, MAPPED]	BGLB017557-PA	rho guanine nucleotide exchange factor 10	207	5	8.02668e-123	64.09	2	P:GO:0050790; F:GO:0005085	P:regulation of catalytic activity; F:guanyl-nucleotide exchange factor activity			mobidb-lite (MOBIDB_LITE); mobidb-lite (MOBIDB_LITE); mobidb-lite (MOBIDB_LITE)	no GO terms	no GO terms
TRUE	[INTERPRO, BLASTED, MAPPED]	BGLB017557-PB	rho guanine nucleotide exchange factor 10	207	5	8.02668e-123	64.09	2	P:GO:0050790; F:GO:0005085	P:regulation of catalytic activity; F:guanyl-nucleotide exchange factor activity			mobidb-lite (MOBIDB_LITE); mobidb-lite (MOBIDB_LITE); mobidb-lite (MOBIDB_LITE)	no GO terms	no GO terms
TRUE	[INTERPRO, BLASTED]	BGLB017720-PA	actin, cytoplasmic-like	539	10	0	92.82						IPR004000 (PRINTS); G3DSA:3.30.420.40 (GENE3D); G3DSA:3.30.420.40 (GENE3D); G3DSA:3.30.420.40 (GENE3D); G3DSA:3.30.420.40 (GENE3D); G3DSA:3.90.640.10 (GENE3D); IPR004000 (PFAM); G3DSA:3.90.640.10 (GENE3D); IPR004000 (PANTHER); PTHR11937:SF192 (PANTHER); PTHR11937:SF192 (PANTHER); IPR020902 (PROSITE_PATTERNS); IPR004001 (PROSITE_PATTERNS); IPR004001 (PROSITE_PATTERNS); cd00012 (CDD); cd00012 (CDD)…	no GO terms	no GO terms
TRUE	[INTERPRO, BLASTED, MAPPED, ANNOTATED]	BGLB017903-PA	probable ATP-dependent RNA helicase DDX58	1158	10	0	70.79	6	F:GO:0003676; F:GO:0003824; F:GO:0005524; F:GO:0046872; F:GO:0140657; C:GO:0005737	F:nucleic acid binding; F:catalytic activity; F:ATP binding; F:metal ion binding; F:ATP-dependent activity; C:cytoplasm			G3DSA:1.20.1320.30 (GENE3D); IPR001650 (PFAM); IPR027417 (G3DSA:3.40.50.GENE3D); IPR011545 (PFAM); IPR041204 (PFAM); IPR027417 (G3DSA:3.40.50.GENE3D); mobidb-lite (MOBIDB_LITE); mobidb-lite (MOBIDB_LITE); mobidb-lite (MOBIDB_LITE); PTHR14074 (PANTHER); IPR001650 (PROSITE_PROFILES); IPR014001 (PROSITE_PROFILES); IPR027417 (SUPERFAMILY)	F:GO:0003676; F:GO:0005524	F:nucleic acid binding; F:ATP binding
TRUE	[INTERPRO, BLASTED, MAPPED, ANNOTATED]	BGLB018260-PA	mucin-like protein	2344	10	0	66.96	3	F:GO:0005198; P:GO:0007155; C:GO:0031012; F:GO:0043167	F:structural molecule activity; P:cell adhesion; C:extracellular matrix; F:ion binding			PR00011 (PRINTS); G3DSA:2.10.25.10 (GENE3D); G3DSA:2.10.25.10 (GENE3D); G3DSA:2.10.25.10 (GENE3D); G3DSA:2.10.25.10 (GENE3D); G3DSA:2.10.25.10 (GENE3D); G3DSA:2.10.25.10 (GENE3D); G3DSA:2.170.300.10 (GENE3D); G3DSA:2.10.25.10 (GENE3D); IPR001881 (PFAM); PF14670 (PFAM); G3DSA:2.10.25.10 (GENE3D); G3DSA:2.10.25.10 (GENE3D); IPR003886 (PFAM); G3DSA:2.10.25.10 (GENE3D); IPR026823 (PFAM); mobidb-lite …	P:GO:0007160; F:GO:0005509	P:cell-matrix adhesion; F:calcium ion binding
TRUE	[INTERPRO, BLASTED, MAPPED, ANNOTATED]	BGLB018374-PA	haemoglobin type 2	1252	10	0	83.21	4	F:GO:0003674; P:GO:0006810	F:molecular_function; P:transport			IPR000971 (PFAM); IPR012292 (G3DSA:1.10.490.GENE3D); PTHR46458 (PANTHER); PTHR46458:SF3 (PANTHER); PTHR46458 (PANTHER); PTHR46458:SF3 (PANTHER); PTHR46458 (PANTHER); PTHR46458 (PANTHER); PTHR46458:SF3 (PANTHER); PTHR46458 (PANTHER); PTHR46458 (PANTHER); PTHR46458:SF3 (PANTHER); PTHR46458:SF3 (PANTHER); PTHR46458:SF3 (PANTHER); IPR000971 (PROSITE_PROFILES); IPR000971 (PROSITE_PROFILES); IPR000971 …	F:GO:0019825; F:GO:0020037	F:oxygen binding; F:heme binding
TRUE	[INTERPRO, BLASTED]	BGLB018517-PA	PREDICTED: uncharacterized protein LOC106078992	159	1	2.3792e-116	100						no IPS match	no IPS match	no IPS match
TRUE	[INTERPRO, BLASTED]	BGLB018646-PA	PREDICTED: uncharacterized protein LOC106079040	128	1	6.37706e-75	100						no IPS match	no IPS match	no IPS match
TRUE	[INTERPRO, BLASTED, MAPPED, ANNOTATED]	BGLB019194-PA	haemoglobin type 1	783	10	0	79.2	2	F:GO:0003674; P:GO:0006810	F:molecular_function; P:transport			IPR012292 (G3DSA:1.10.490.GENE3D); IPR000971 (PFAM); PTHR46458 (PANTHER); PTHR46458 (PANTHER); PTHR46458:SF3 (PANTHER); IPR000971 (PROSITE_PROFILES); IPR000971 (PROSITE_PROFILES); IPR000971 (PROSITE_PROFILES); IPR000971 (PROSITE_PROFILES); IPR044399 (CDD); IPR044399 (CDD); IPR044399 (CDD); IPR044399 (CDD); IPR009050 (SUPERFAMILY); IPR009050 (SUPERFAMILY); IPR009050 (SUPERFAMILY); IPR009050 (SUPER…	F:GO:0019825; F:GO:0020037	F:oxygen binding; F:heme binding
TRUE	[INTERPRO, BLASTED]	BGLB019413-PA	actin, cytoplasmic-like	535	10	0	98.26		C:GO:0005737; C:GO:0005856; F:GO:0043167	C:cytoplasm; C:cytoskeleton; F:ion binding			IPR004000 (PRINTS); G3DSA:3.90.640.10 (GENE3D); G3DSA:3.30.420.40 (GENE3D); G3DSA:3.30.420.40 (GENE3D); G3DSA:3.90.640.10 (GENE3D); G3DSA:3.30.420.40 (GENE3D); G3DSA:2.30.36.70 (GENE3D); G3DSA:3.30.420.40 (GENE3D); IPR004000 (PFAM); IPR004000 (PANTHER); IPR004000 (PANTHER); PTHR11937:SF192 (PANTHER); PTHR11937:SF192 (PANTHER); IPR004001 (PROSITE_PATTERNS); IPR020902 (PROSITE_PATTERNS); IPR004001 …	no GO terms	no GO terms
TRUE	[INTERPRO, BLASTED]	BGLB019847-PA	fatty acid-binding protein	138	10	3.77934e-94	68.85		F:GO:0008289	F:lipid binding			IPR012674 (G3DSA:2.40.128.GENE3D); cd00742 (CDD); IPR012674 (SUPERFAMILY)	no GO terms	no GO terms
TRUE	[INTERPRO, BLASTED, MAPPED, ANNOTATED]	BGLB020284-PA	polyubiquitin-B	229	10	3.30191e-162	100	27	P:GO:0006914; P:GO:0007141; P:GO:0007144; P:GO:0008585; P:GO:0019941; P:GO:0021888; P:GO:0035096; P:GO:0047497; P:GO:0048812; P:GO:0051881; P:GO:0060613; P:GO:0061136; P:GO:0072520; P:GO:0097009; P:GO:1901214; P:GO:1902255; P:GO:1902527; F:GO:0031386; F:GO:0031625; C:GO:0005654; C:GO:0005789; C:GO:0005829; C:GO:0010008; C:GO:0030666; C:GO:0031315; C:GO:0043005; C:GO:0043025	P:autophagy; P:male meiosis I; P:female meiosis I; P:female gonad development; P:modification-dependent protein catabolic process; P:hypothalamus gonadotrophin-releasing hormone neuron development; P:larval midgut cell programmed cell death; P:mitochondrion transport along microtubule; P:neuron projection morphogenesis; P:regulation of mitochondrial membrane potential; P:fat pad development; P:re…			IPR019956 (PRINTS); IPR000626 (PFAM); G3DSA:3.10.20.90 (GENE3D); PTHR10666 (PANTHER); PTHR10666:SF277 (PANTHER); PTHR10666 (PANTHER); IPR019954 (PROSITE_PATTERNS); IPR019954 (PROSITE_PATTERNS); IPR019954 (PROSITE_PATTERNS); IPR000626 (PROSITE_PROFILES); IPR000626 (PROSITE_PROFILES); IPR000626 (PROSITE_PROFILES); cd01803 (CDD); cd01803 (CDD); cd01803 (CDD); IPR029071 (SUPERFAMILY); IPR029071 (SUPE…	F:GO:0005515	F:protein binding
TRUE	[INTERPRO, BLASTED, ANNOTATED]	BGLB021817-PA	polyubiquitin-B isoform X2	153	10	2.59316e-105	100	1	F:GO:0005515	F:protein binding			IPR019956 (PRINTS); G3DSA:3.10.20.90 (GENE3D); IPR000626 (PFAM); PTHR10666:SF364 (PANTHER); PTHR10666 (PANTHER); IPR019954 (PROSITE_PATTERNS); IPR019954 (PROSITE_PATTERNS); IPR000626 (PROSITE_PROFILES); IPR000626 (PROSITE_PROFILES); cd01803 (CDD); cd01803 (CDD); IPR029071 (SUPERFAMILY); IPR029071 (SUPERFAMILY)	F:GO:0005515	F:protein binding
TRUE	[INTERPRO, BLASTED, MAPPED]	BGLB021839-PB	PREDICTED: uncharacterized protein LOC106050989 isoform X4	306	10	0	59.12	2	P:GO:0006508; F:GO:0008236	P:proteolysis; F:serine-type peptidase activity			PF13365 (PFAM); IPR043504 (G3DSA:2.40.10.GENE3D); IPR009003 (SUPERFAMILY)	no GO terms	no GO terms
TRUE	[INTERPRO, BLASTED, MAPPED, ANNOTATED]	BGLB021854-PA	CD109 antigen-like	1376	10	0	95.97	3	P:GO:0010951; F:GO:0004867; C:GO:0005615	P:negative regulation of endopeptidase activity; F:serine-type endopeptidase inhibitor activity; C:extracellular space			IPR009048 (PFAM); G3DSA:2.60.40.1940 (GENE3D); G3DSA:2.60.120.1540 (GENE3D); G3DSA:2.60.40.1930 (GENE3D); IPR011626 (PFAM); IPR001599 (PFAM); IPR013783 (G3DSA:2.60.40.GENE3D); IPR041555 (PFAM); IPR036595 (G3DSA:2.60.40.GENE3D); G3DSA:1.50.10.20 (GENE3D); IPR011625 (PFAM); IPR013783 (G3DSA:2.60.40.GENE3D); IPR002890 (PFAM); G3DSA:2.20.130.20 (GENE3D); G3DSA:2.60.40.1930 (GENE3D); PTHR11412 (PANTHE…	F:GO:0004866; C:GO:0005576; C:GO:0005615	F:endopeptidase inhibitor activity; C:extracellular region; C:extracellular space
TRUE	[INTERPRO, BLASTED, MAPPED, ANNOTATED]	BGLB022175-PA	PREDICTED: uncharacterized protein LOC106057772	1055	10	0	71.11	1	C:GO:0016021	C:integral component of membrane			IPR000906 (PFAM); G3DSA:2.60.220.30 (GENE3D); mobidb-lite (MOBIDB_LITE); mobidb-lite (MOBIDB_LITE); mobidb-lite (MOBIDB_LITE); mobidb-lite (MOBIDB_LITE); mobidb-lite (MOBIDB_LITE); mobidb-lite (MOBIDB_LITE); mobidb-lite (MOBIDB_LITE); mobidb-lite (MOBIDB_LITE); mobidb-lite (MOBIDB_LITE); IPR000906 (PROSITE_PROFILES)	no GO terms	no GO terms
TRUE	[INTERPRO, BLASTED, MAPPED, ANNOTATED]	BGLB022175-PB	PREDICTED: uncharacterized protein LOC106057772	1055	10	0	71.11	1	C:GO:0016021	C:integral component of membrane			IPR000906 (PFAM); G3DSA:2.60.220.30 (GENE3D); mobidb-lite (MOBIDB_LITE); mobidb-lite (MOBIDB_LITE); mobidb-lite (MOBIDB_LITE); mobidb-lite (MOBIDB_LITE); mobidb-lite (MOBIDB_LITE); mobidb-lite (MOBIDB_LITE); mobidb-lite (MOBIDB_LITE); mobidb-lite (MOBIDB_LITE); mobidb-lite (MOBIDB_LITE); IPR000906 (PROSITE_PROFILES)	no GO terms	no GO terms
TRUE	[INTERPRO, BLASTED, MAPPED, ANNOTATED]	BGLB022175-PC	PREDICTED: uncharacterized protein LOC106057772	1055	10	0	71.11	1	C:GO:0016021	C:integral component of membrane			IPR000906 (PFAM); G3DSA:2.60.220.30 (GENE3D); mobidb-lite (MOBIDB_LITE); mobidb-lite (MOBIDB_LITE); mobidb-lite (MOBIDB_LITE); mobidb-lite (MOBIDB_LITE); mobidb-lite (MOBIDB_LITE); mobidb-lite (MOBIDB_LITE); mobidb-lite (MOBIDB_LITE); mobidb-lite (MOBIDB_LITE); mobidb-lite (MOBIDB_LITE); IPR000906 (PROSITE_PROFILES)	no GO terms	no GO terms
TRUE	[INTERPRO, BLASTED, MAPPED, ANNOTATED]	BGLB022175-PD	PREDICTED: uncharacterized protein LOC106057772	1055	10	0	71.11	1	C:GO:0016021	C:integral component of membrane			IPR000906 (PFAM); G3DSA:2.60.220.30 (GENE3D); mobidb-lite (MOBIDB_LITE); mobidb-lite (MOBIDB_LITE); mobidb-lite (MOBIDB_LITE); mobidb-lite (MOBIDB_LITE); mobidb-lite (MOBIDB_LITE); mobidb-lite (MOBIDB_LITE); mobidb-lite (MOBIDB_LITE); mobidb-lite (MOBIDB_LITE); mobidb-lite (MOBIDB_LITE); IPR000906 (PROSITE_PROFILES)	no GO terms	no GO terms
TRUE	[INTERPRO, BLASTED]	BGLB022431-PA	PREDICTED: uncharacterized protein LOC106071204	302	2	0	72.14						no IPS match	no IPS match	no IPS match
TRUE	[INTERPRO, BLASTED, MAPPED, ANNOTATED]	BGLB022790-PA	P granule abnormality protein 1-like	126	10	3.27542e-86	77.19	1	F:GO:0043167	F:ion binding			IPR002048 (PFAM); G3DSA:1.10.238.10 (GENE3D); IPR018247 (PROSITE_PATTERNS); IPR018247 (PROSITE_PATTERNS); IPR002048 (PROSITE_PROFILES); IPR002048 (PROSITE_PROFILES); IPR011992 (SUPERFAMILY)	F:GO:0005509	F:calcium ion binding
TRUE	[INTERPRO, BLASTED]	BGLB023549-PA	pulmonary surfactant-associated protein D-like	142	10	1.99129e-102	69.98						IPR016186 (G3DSA:3.10.100.GENE3D); IPR001304 (PFAM); IPR001304 (PROSITE_PROFILES); cd00037 (CDD); IPR016187 (SUPERFAMILY)	no GO terms	no GO terms
TRUE	[INTERPRO, BLASTED, MAPPED, ANNOTATED]	BGLB023740-PA	superoxide dismutase [Cu-Zn]	222	10	2.79496e-162	60.66	12	P:GO:0003008; P:GO:0006801; P:GO:0006979; P:GO:0032502; P:GO:0048518; P:GO:0048519; P:GO:0050794; P:GO:0065008; P:GO:1901700; F:GO:0046872; C:GO:0005737; C:GO:0043231	P:system process; P:superoxide metabolic process; P:response to oxidative stress; P:developmental process; P:positive regulation of biological process; P:negative regulation of biological process; P:regulation of cellular process; P:regulation of biological quality; P:response to oxygen-containing compound; F:metal ion binding; C:cytoplasm; C:intracellular membrane-bounded organelle			IPR001424 (PRINTS); IPR036423 (G3DSA:2.60.40.GENE3D); IPR001424 (PFAM); IPR024134 (PANTHER); PTHR10003:SF81 (PANTHER); PS51257 (PROSITE_PROFILES); IPR001424 (CDD); IPR036423 (SUPERFAMILY)	P:GO:0006801; F:GO:0046872	P:superoxide metabolic process; F:metal ion binding
TRUE	[INTERPRO, BLASTED]	BGLB024061-PA	PREDICTED: uncharacterized protein LOC106061828	109	1	1.14581e-73	100						SIGNAL_PEPTIDE (PHOBIUS); NON_CYTOPLASMIC_DOMAIN (PHOBIUS); SIGNAL_PEPTIDE_N_REGION (PHOBIUS); SIGNAL_PEPTIDE_H_REGION (PHOBIUS); SIGNAL_PEPTIDE_C_REGION (PHOBIUS); SignalP-noTM (SIGNALP_EUK)	no GO terms	no GO terms
TRUE	[INTERPRO, BLASTED, MAPPED, ANNOTATED]	BGLB024127-PA	calmodulin, striated muscle	142	10	9.2264e-99	65.58	1	C:GO:0005623; P:GO:0008150; F:GO:0043167	C:obsolete cell; P:biological_process; F:ion binding			IPR002048 (PFAM); G3DSA:1.10.238.10 (GENE3D); PTHR23050:SF330 (PANTHER); PTHR23050 (PANTHER); IPR018247 (PROSITE_PATTERNS); IPR018247 (PROSITE_PATTERNS); IPR018247 (PROSITE_PATTERNS); IPR018247 (PROSITE_PATTERNS); IPR002048 (PROSITE_PROFILES); IPR002048 (PROSITE_PROFILES); IPR002048 (PROSITE_PROFILES); IPR002048 (PROSITE_PROFILES); IPR002048 (CDD); IPR002048 (CDD); IPR011992 (SUPERFAMILY)	F:GO:0005509	F:calcium ion binding
TRUE	[INTERPRO, BLASTED, MAPPED, ANNOTATED]	BGLB024190-PA	EGF-containing fibulin-like extracellular matrix protein 1	645	10	0	59.54	2	F:GO:0043167	F:ion binding			IPR001881 (PFAM); G3DSA:2.10.25.10 (GENE3D); G3DSA:3.30.60.30 (GENE3D); G3DSA:2.10.25.10 (GENE3D); mobidb-lite (MOBIDB_LITE); mobidb-lite (MOBIDB_LITE); mobidb-lite (MOBIDB_LITE); PTHR24039:SF45 (PANTHER); PTHR24039 (PANTHER); IPR018097 (PROSITE_PATTERNS); IPR000152 (PROSITE_PATTERNS); IPR000742 (PROSITE_PATTERNS); IPR000152 (PROSITE_PATTERNS); IPR000742 (PROSITE_PROFILES); IPR002350 (PROSITE_PRO…	F:GO:0005509; F:GO:0005515	F:calcium ion binding; F:protein binding
TRUE	[INTERPRO, BLASTED, MAPPED, ANNOTATED]	BGLB024577-PA	virulence metalloprotease	538	10	0	54.08	2	F:GO:0008233	F:peptidase activity	EC:3.4.24	Acting on peptide bonds (peptidases)	IPR023612 (PRINTS); IPR027268 (G3DSA:1.10.390.GENE3D); G3DSA:3.10.170.10 (GENE3D); G3DSA:3.10.450.490 (GENE3D); IPR001570 (PFAM); IPR011096 (PFAM); IPR013856 (PFAM); PTHR33794:SF1 (PANTHER); PTHR33794 (PANTHER); SSF55486 (SUPERFAMILY)	P:GO:0006508; F:GO:0004222	P:proteolysis; F:metalloendopeptidase activity
TRUE	[INTERPRO, BLASTED, MAPPED, ANNOTATED]	BGLB024849-PB	Zinc finger protein dzip1	918	10	0	74.66	3	F:GO:0046872; C:GO:0005814; C:GO:0042995	F:metal ion binding; C:centriole; C:cell projection			Coil (COILS); Coil (COILS); Coil (COILS); Coil (COILS); IPR032714 (PFAM); mobidb-lite (MOBIDB_LITE); mobidb-lite (MOBIDB_LITE); mobidb-lite (MOBIDB_LITE); mobidb-lite (MOBIDB_LITE); mobidb-lite (MOBIDB_LITE); mobidb-lite (MOBIDB_LITE); PTHR21502 (PANTHER); PTHR21502:SF8 (PANTHER); IPR013087 (PROSITE_PATTERNS); IPR013087 (PROSITE_PROFILES)	no GO terms	no GO terms
TRUE	[INTERPRO, BLASTED, MAPPED, ANNOTATED]	BGLB024882-PA	lysosome-associated membrane glycoprotein 2-like isoform X1	417	10	0	62.46	2	C:GO:0005575	C:cellular_component			G3DSA:2.40.160.110 (GENE3D); IPR002000 (PFAM); G3DSA:2.40.160.110 (GENE3D); IPR002000 (PANTHER); IPR002000 (PROSITE_PROFILES); cd12087 (CDD)	C:GO:0016020	C:membrane
TRUE	[INTERPRO, BLASTED, MAPPED, ANNOTATED]	BGLB024882-PB	lysosome-associated membrane glycoprotein 1	416	10	0	62.12	2	C:GO:0005575	C:cellular_component			G3DSA:2.40.160.110 (GENE3D); IPR002000 (PFAM); G3DSA:2.40.160.110 (GENE3D); IPR002000 (PANTHER); IPR002000 (PROSITE_PROFILES); cd12087 (CDD)	C:GO:0016020	C:membrane
TRUE	[INTERPRO, BLASTED, MAPPED, ANNOTATED]	BGLB025246-PA	extracellular tyrosine-protein kinase PKDCC-like	538	10	0	70.27	4	P:GO:0018108; F:GO:0004715; F:GO:0005524; C:GO:0016021	P:peptidyl-tyrosine phosphorylation; F:non-membrane spanning protein tyrosine kinase activity; F:ATP binding; C:integral component of membrane	EC:2.7.10.2	Non-specific protein-tyrosine kinase	IPR022049 (PFAM); G3DSA:1.10.510.10 (GENE3D); IPR042983 (PANTHER); IPR000719 (PROSITE_PROFILES); IPR011009 (SUPERFAMILY)	P:GO:0006468; F:GO:0004672; F:GO:0004715; F:GO:0005524	P:protein phosphorylation; F:protein kinase activity; F:non-membrane spanning protein tyrosine kinase activity; F:ATP binding
TRUE	[INTERPRO, BLASTED, MAPPED, ANNOTATED]	BGLB025246-PB	extracellular tyrosine-protein kinase PKDCC-like	538	10	0	70.27	4	P:GO:0018108; F:GO:0004715; F:GO:0005524; C:GO:0016021	P:peptidyl-tyrosine phosphorylation; F:non-membrane spanning protein tyrosine kinase activity; F:ATP binding; C:integral component of membrane	EC:2.7.10.2	Non-specific protein-tyrosine kinase	IPR022049 (PFAM); G3DSA:1.10.510.10 (GENE3D); IPR042983 (PANTHER); IPR000719 (PROSITE_PROFILES); IPR011009 (SUPERFAMILY)	P:GO:0006468; F:GO:0004672; F:GO:0004715; F:GO:0005524	P:protein phosphorylation; F:protein kinase activity; F:non-membrane spanning protein tyrosine kinase activity; F:ATP binding
TRUE	[INTERPRO, BLASTED, MAPPED, ANNOTATED]	BGLB025331-PA	toll-like receptor 4	713	10	0	74.43	5	P:GO:0002224; F:GO:0003953; F:GO:0004888; F:GO:0005515; C:GO:0016021	P:toll-like receptor signaling pathway; F:NAD+ nucleosidase activity; F:transmembrane signaling receptor activity; F:protein binding; C:integral component of membrane	EC:3.2.2	Glycosylases	IPR003591 (SMART); IPR035897 (G3DSA:3.40.50.GENE3D); IPR032675 (G3DSA:3.80.10.GENE3D); IPR026906 (PFAM); IPR032675 (G3DSA:3.80.10.GENE3D); IPR001611 (PFAM); IPR032675 (G3DSA:3.80.10.GENE3D); IPR000157 (PFAM); PTHR24365:SF521 (PANTHER); IPR017241 (PANTHER); NON_CYTOPLASMIC_DOMAIN (PHOBIUS); CYTOPLASMIC_DOMAIN (PHOBIUS); TRANSMEMBRANE (PHOBIUS); IPR000157 (PROSITE_PROFILES); IPR001611 (PROSITE_PROF…	P:GO:0002224; P:GO:0006955; P:GO:0007165; F:GO:0003953; F:GO:0004888; F:GO:0005515; C:GO:0016021	P:toll-like receptor signaling pathway; P:immune response; P:signal transduction; F:NAD+ nucleosidase activity; F:transmembrane signaling receptor activity; F:protein binding; C:integral component of membrane
TRUE	[INTERPRO, BLASTED, MAPPED]	BGLB026916-PA	perlucin-like protein	322	10	0	56.01	1	F:GO:0005509	F:calcium ion binding			IPR001304 (PFAM); IPR016186 (G3DSA:3.10.100.GENE3D); IPR001304 (PROSITE_PROFILES); cd00037 (CDD); IPR016187 (SUPERFAMILY)	no GO terms	no GO terms
TRUE	[INTERPRO, BLASTED]	BGLB027972-PA	PREDICTED: uncharacterized protein LOC106074992	243	3	7.73613e-150	69.46		P:GO:0007399; P:GO:0030154	P:nervous system development; P:cell differentiation			mobidb-lite (MOBIDB_LITE); mobidb-lite (MOBIDB_LITE)	no GO terms	no GO terms
TRUE	[INTERPRO, BLASTED, MAPPED, ANNOTATED]	BGLB029661-PA	PREDICTED: uncharacterized protein LOC106080255	329	10	0	60.77	2	F:GO:0003674; P:GO:0007155	F:molecular_function; P:cell adhesion			IPR019019 (PFAM); IPR037221 (G3DSA:2.60.40.GENE3D); IPR037221 (SUPERFAMILY)	P:GO:0007155; F:GO:0030246	P:cell adhesion; F:carbohydrate binding
TRUE	[INTERPRO, BLASTED, MAPPED, ANNOTATED]	BGLB029718-PA	mammalian ependymin-related protein 1-like	165	10	3.76322e-109	69.86	3	C:GO:0005576; P:GO:0007155; F:GO:0043167	C:extracellular region; P:cell adhesion; F:ion binding			IPR001299 (PFAM); PTHR10697:SF1 (PANTHER); IPR001299 (PANTHER)	P:GO:0007160; F:GO:0005509; C:GO:0005576	P:cell-matrix adhesion; F:calcium ion binding; C:extracellular region
TRUE	[INTERPRO, BLASTED, MAPPED]	BGLB029905-PA	PREDICTED: uncharacterized protein LOC106057777, partial	295	10	0	64.84	2	C:GO:0016020; C:GO:0016021	C:membrane; C:integral component of membrane			G3DSA:2.60.120.260 (GENE3D); PTHR45713:SF6 (PANTHER); PTHR45713 (PANTHER); IPR008979 (SUPERFAMILY)	no GO terms	no GO terms
TRUE	[INTERPRO, BLASTED, MAPPED, ANNOTATED]	BGLB030199-PA	L-amino-acid oxidase-like	171	10	5.2332e-123	62.13	3	P:GO:0042742; F:GO:0001716; C:GO:0005576	P:defense response to bacterium; F:L-amino-acid oxidase activity; C:extracellular region	EC:1.4.3.2	L-amino-acid oxidase	no IPS match	no IPS match	no IPS match
TRUE	[INTERPRO, BLASTED, MAPPED, ANNOTATED]	BGLB030458-PA	carbohydrate sulfotransferase 11-like	332	10	0	59.9	4	P:GO:0016051; F:GO:0008146; C:GO:0000139; C:GO:0016021	P:carbohydrate biosynthetic process; F:sulfotransferase activity; C:Golgi membrane; C:integral component of membrane	EC:2.8.2	Transferring sulfur-containing groups	IPR005331 (PFAM); IPR018011 (PANTHER); PTHR12137:SF54 (PANTHER)	P:GO:0016051; F:GO:0008146; C:GO:0016021	P:carbohydrate biosynthetic process; F:sulfotransferase activity; C:integral component of membrane
TRUE	[INTERPRO, BLASTED, MAPPED, ANNOTATED]	BGLB031282-PA	von Willebrand factor d and egf domain-containing protein	4532	10	0	78.05	1	C:GO:0016021	C:integral component of membrane			IPR001846 (PFAM); IPR013111 (PFAM); G3DSA:2.10.25.10 (GENE3D); mobidb-lite (MOBIDB_LITE); mobidb-lite (MOBIDB_LITE); mobidb-lite (MOBIDB_LITE); IPR000742 (PROSITE_PATTERNS); IPR000742 (PROSITE_PATTERNS); IPR001846 (PROSITE_PROFILES); IPR045860 (SUPERFAMILY)	no GO terms	no GO terms
TRUE	[INTERPRO, BLASTED, MAPPED, ANNOTATED]	BGLB031282-PB	von Willebrand factor d and egf domain-containing protein	4571	10	0	78.04	1	C:GO:0016021	C:integral component of membrane			IPR001846 (PFAM); IPR013111 (PFAM); G3DSA:2.10.25.10 (GENE3D); mobidb-lite (MOBIDB_LITE); mobidb-lite (MOBIDB_LITE); mobidb-lite (MOBIDB_LITE); mobidb-lite (MOBIDB_LITE); IPR000742 (PROSITE_PATTERNS); IPR000742 (PROSITE_PATTERNS); IPR001846 (PROSITE_PROFILES); IPR045860 (SUPERFAMILY)	no GO terms	no GO terms
TRUE	[INTERPRO, BLASTED, MAPPED, ANNOTATED]	BGLB031282-PD	von Willebrand factor d and egf domain-containing protein	4519	10	0	78.02	1	C:GO:0016021	C:integral component of membrane			IPR013111 (PFAM); IPR001846 (PFAM); G3DSA:2.10.25.10 (GENE3D); mobidb-lite (MOBIDB_LITE); mobidb-lite (MOBIDB_LITE); mobidb-lite (MOBIDB_LITE); IPR000742 (PROSITE_PATTERNS); IPR000742 (PROSITE_PATTERNS); IPR001846 (PROSITE_PROFILES); IPR045860 (SUPERFAMILY)	no GO terms	no GO terms
TRUE	[INTERPRO, BLASTED, MAPPED, ANNOTATED]	BGLB031895-PA	ubiquitin-60S ribosomal protein L40	128	10	2.48636e-89	99.84	5	P:GO:0006412; F:GO:0003735; F:GO:0005515; C:GO:0005737; C:GO:0005840	P:translation; F:structural constituent of ribosome; F:protein binding; C:cytoplasm; C:ribosome			IPR019956 (PRINTS); IPR038587 (G3DSA:4.10.1060.GENE3D); G3DSA:3.10.20.90 (GENE3D); IPR001975 (PFAM); IPR000626 (PFAM); PTHR10666 (PANTHER); PTHR10666:SF368 (PANTHER); IPR019954 (PROSITE_PATTERNS); IPR000626 (PROSITE_PROFILES); cd01803 (CDD); IPR029071 (SUPERFAMILY)	P:GO:0006412; F:GO:0003735; F:GO:0005515; C:GO:0005840	P:translation; F:structural constituent of ribosome; F:protein binding; C:ribosome
TRUE	[INTERPRO, BLASTED]	BGLB032376-PA	vacuolar protein sorting-associated protein 13A-like isoform X1	742	10	0	75.86						IPR031646 (PFAM); IPR031642 (PFAM); IPR026854 (PFAM); PTHR16166:SF125 (PANTHER); IPR026847 (PANTHER)	no GO terms	no GO terms
TRUE	[INTERPRO, BLASTED, MAPPED, ANNOTATED]	BGLB033580-PA	leukocyte elastase inhibitor-like	402	10	0	55.29	3	P:GO:0010951; F:GO:0004867; C:GO:0005615	P:negative regulation of endopeptidase activity; F:serine-type endopeptidase inhibitor activity; C:extracellular space			IPR042185 (G3DSA:2.30.39.GENE3D); IPR042185 (G3DSA:2.30.39.GENE3D); IPR042178 (G3DSA:3.30.497.GENE3D); IPR023796 (PFAM); G3DSA:1.10.287.580 (GENE3D); IPR000215 (PANTHER); IPR036186 (SUPERFAMILY)	F:GO:0004867; C:GO:0005615	F:serine-type endopeptidase inhibitor activity; C:extracellular space
TRUE	[INTERPRO, BLASTED, MAPPED, ANNOTATED]	BGLB033943-PA	calcium binding protein 1	140	10	1.4749e-76	63.62	1	F:GO:0043167	F:ion binding			G3DSA:1.10.238.10 (GENE3D); IPR002048 (PFAM); IPR018247 (PROSITE_PATTERNS); IPR018247 (PROSITE_PATTERNS); IPR002048 (PROSITE_PROFILES); IPR002048 (PROSITE_PROFILES); IPR011992 (SUPERFAMILY)	F:GO:0005509	F:calcium ion binding
TRUE	[INTERPRO, BLASTED, MAPPED, ANNOTATED]	BGLB034203-PA	zinc finger ZZ-type and EF-hand domain-containing protein 1-like	2955	10	0	75.82	1	F:GO:0043167	F:ion binding			IPR035914 (G3DSA:2.60.120.GENE3D); IPR043145 (G3DSA:3.30.60.GENE3D); IPR000433 (PFAM); IPR004939 (PFAM); G3DSA:2.60.120.260 (GENE3D); mobidb-lite (MOBIDB_LITE); mobidb-lite (MOBIDB_LITE); mobidb-lite (MOBIDB_LITE); mobidb-lite (MOBIDB_LITE); mobidb-lite (MOBIDB_LITE); mobidb-lite (MOBIDB_LITE); PTHR22772 (PANTHER); IPR040099 (PTHR22772:PANTHER); IPR040099 (PTHR22772:PANTHER); PTHR22772 (PANTHER);…	F:GO:0008270	F:zinc ion binding
TRUE	[INTERPRO, BLASTED]	BGLB034788-PA	coiled-coil domain-containing protein 62	2381	10	0	68.5						mobidb-lite (MOBIDB_LITE); mobidb-lite (MOBIDB_LITE); mobidb-lite (MOBIDB_LITE); mobidb-lite (MOBIDB_LITE); mobidb-lite (MOBIDB_LITE); mobidb-lite (MOBIDB_LITE); mobidb-lite (MOBIDB_LITE); mobidb-lite (MOBIDB_LITE); mobidb-lite (MOBIDB_LITE); mobidb-lite (MOBIDB_LITE); mobidb-lite (MOBIDB_LITE); mobidb-lite (MOBIDB_LITE); mobidb-lite (MOBIDB_LITE); mobidb-lite (MOBIDB_LITE); mobidb-lite (MOBIDB_L…	no GO terms	no GO terms
TRUE	[INTERPRO, BLASTED, MAPPED, ANNOTATED]	BGLB035036-PA	calmodulin isoform X1	81	10	5.19242e-52	94.92	2	P:GO:0019722; F:GO:0005509	P:calcium-mediated signaling; F:calcium ion binding			G3DSA:1.10.238.10 (GENE3D); IPR002048 (PFAM); PTHR23050:SF414 (PANTHER); PTHR23050 (PANTHER); IPR018247 (PROSITE_PATTERNS); IPR002048 (PROSITE_PROFILES); IPR002048 (CDD); IPR011992 (SUPERFAMILY)	F:GO:0005509	F:calcium ion binding
TRUE	[INTERPRO, BLASTED, MAPPED, ANNOTATED]	BGLB035451-PA	Kinesin-like protein KIF18A	889	10	0	66.09	1	F:GO:0005488	F:binding			Coil (COILS); Coil (COILS); mobidb-lite (MOBIDB_LITE); mobidb-lite (MOBIDB_LITE); mobidb-lite (MOBIDB_LITE); mobidb-lite (MOBIDB_LITE); mobidb-lite (MOBIDB_LITE); mobidb-lite (MOBIDB_LITE); mobidb-lite (MOBIDB_LITE); mobidb-lite (MOBIDB_LITE); mobidb-lite (MOBIDB_LITE); mobidb-lite (MOBIDB_LITE); mobidb-lite (MOBIDB_LITE)	no GO terms	no GO terms
TRUE	[INTERPRO, BLASTED, MAPPED, ANNOTATED]	BGLB035451-PB	kinesin-like protein KIF18A	889	10	0	66.05	1	F:GO:0005488	F:binding			mobidb-lite (MOBIDB_LITE); mobidb-lite (MOBIDB_LITE); mobidb-lite (MOBIDB_LITE); mobidb-lite (MOBIDB_LITE); mobidb-lite (MOBIDB_LITE); mobidb-lite (MOBIDB_LITE); mobidb-lite (MOBIDB_LITE); mobidb-lite (MOBIDB_LITE); mobidb-lite (MOBIDB_LITE); mobidb-lite (MOBIDB_LITE); mobidb-lite (MOBIDB_LITE)	no GO terms	no GO terms
TRUE	[INTERPRO, BLASTED]	BGLB035490-PA	perlucin-like protein	160	10	9.31026e-109	66.11						IPR001304 (PFAM); IPR016186 (G3DSA:3.10.100.GENE3D); IPR001304 (PROSITE_PROFILES); cd00037 (CDD); IPR016187 (SUPERFAMILY)	no GO terms	no GO terms
TRUE	[INTERPRO, BLASTED]	BGLB035575-PA	PREDICTED: uncharacterized protein LOC106060951	286	2	0	78.42						no IPS match	no IPS match	no IPS match
TRUE	[INTERPRO, BLASTED]	BGLB036153-PA	PREDICTED: uncharacterized protein LOC106069469, partial	157	3	4.36007e-106	69.53						no IPS match	no IPS match	no IPS match
TRUE	[INTERPRO, BLASTED, MAPPED, ANNOTATED]	BGLB038797-PA	IQ domain-containing protein D	417	10	0	63.57	3	C:GO:0005737; C:GO:0005856; C:GO:0031514	C:cytoplasm; C:cytoskeleton; C:motile cilium			mobidb-lite (MOBIDB_LITE); mobidb-lite (MOBIDB_LITE); mobidb-lite (MOBIDB_LITE); mobidb-lite (MOBIDB_LITE); IPR042815 (PANTHER)	no GO terms	no GO terms
TRUE	[INTERPRO, BLASTED, MAPPED, ANNOTATED]	BGLB039942-PA	Hypothetical predicted protein	112	10	1.82399e-68	79.3	1	F:GO:0016715	F:oxidoreductase activity, acting on paired donors, with incorporation or reduction of molecular oxygen, reduced ascorbate as one donor, and incorporation of one atom of oxygen	EC:1.14.17	Acting on paired donors, with incorporation or reduction of molecular oxygen. The oxygen incorporated need not be derived from O(2)	mobidb-lite (MOBIDB_LITE); PTHR34737 (PANTHER)	no GO terms	no GO terms
TRUE	[INTERPRO, BLASTED, MAPPED, ANNOTATED]	BGLB040049-PA	enhancer of mRNA-decapping protein 4-like isoform X2	1333	10	0	70.92	3	P:GO:0031087; F:GO:0005515; C:GO:0005737	P:deadenylation-independent decapping of nuclear-transcribed mRNA; F:protein binding; C:cytoplasm			Coil (COILS); G3DSA:6.10.140.270 (GENE3D); IPR044938 (G3DSA:1.10.220.GENE3D); IPR015943 (G3DSA:2.130.10.GENE3D); IPR032401 (PFAM); mobidb-lite (MOBIDB_LITE); mobidb-lite (MOBIDB_LITE); mobidb-lite (MOBIDB_LITE); mobidb-lite (MOBIDB_LITE); IPR045152 (PANTHER); PTHR15598:SF5 (PANTHER); IPR036322 (SUPERFAMILY)	P:GO:0031087; F:GO:0005515	P:deadenylation-independent decapping of nuclear-transcribed mRNA; F:protein binding
TRUE	[INTERPRO, BLASTED, MAPPED, ANNOTATED]	BGLB040049-PB	enhancer of mRNA-decapping protein 4-like isoform X2	1322	10	0	70.92	3	P:GO:0031087; F:GO:0005515; C:GO:0005737	P:deadenylation-independent decapping of nuclear-transcribed mRNA; F:protein binding; C:cytoplasm			IPR015943 (G3DSA:2.130.10.GENE3D); IPR044938 (G3DSA:1.10.220.GENE3D); G3DSA:6.10.140.270 (GENE3D); IPR032401 (PFAM); mobidb-lite (MOBIDB_LITE); mobidb-lite (MOBIDB_LITE); mobidb-lite (MOBIDB_LITE); mobidb-lite (MOBIDB_LITE); mobidb-lite (MOBIDB_LITE); mobidb-lite (MOBIDB_LITE); PTHR15598:SF5 (PANTHER); IPR045152 (PANTHER); IPR036322 (SUPERFAMILY)	P:GO:0031087; F:GO:0005515	P:deadenylation-independent decapping of nuclear-transcribed mRNA; F:protein binding
TRUE	[INTERPRO, BLASTED, MAPPED, ANNOTATED]	BGLB040049-PC	enhancer of mRNA-decapping protein 4-like isoform X2	1322	10	0	70.92	3	P:GO:0031087; F:GO:0005515; C:GO:0005737	P:deadenylation-independent decapping of nuclear-transcribed mRNA; F:protein binding; C:cytoplasm			IPR015943 (G3DSA:2.130.10.GENE3D); IPR044938 (G3DSA:1.10.220.GENE3D); G3DSA:6.10.140.270 (GENE3D); IPR032401 (PFAM); mobidb-lite (MOBIDB_LITE); mobidb-lite (MOBIDB_LITE); mobidb-lite (MOBIDB_LITE); mobidb-lite (MOBIDB_LITE); mobidb-lite (MOBIDB_LITE); mobidb-lite (MOBIDB_LITE); PTHR15598:SF5 (PANTHER); IPR045152 (PANTHER); IPR036322 (SUPERFAMILY)	P:GO:0031087; F:GO:0005515	P:deadenylation-independent decapping of nuclear-transcribed mRNA; F:protein binding
TRUE	[INTERPRO, BLASTED, MAPPED, ANNOTATED]	BGLB040049-PD	enhancer of mRNA-decapping protein 4-like isoform X2	1322	10	0	70.92	3	P:GO:0031087; F:GO:0005515; C:GO:0005737	P:deadenylation-independent decapping of nuclear-transcribed mRNA; F:protein binding; C:cytoplasm			IPR015943 (G3DSA:2.130.10.GENE3D); IPR044938 (G3DSA:1.10.220.GENE3D); G3DSA:6.10.140.270 (GENE3D); IPR032401 (PFAM); mobidb-lite (MOBIDB_LITE); mobidb-lite (MOBIDB_LITE); mobidb-lite (MOBIDB_LITE); mobidb-lite (MOBIDB_LITE); mobidb-lite (MOBIDB_LITE); mobidb-lite (MOBIDB_LITE); PTHR15598:SF5 (PANTHER); IPR045152 (PANTHER); IPR036322 (SUPERFAMILY)	P:GO:0031087; F:GO:0005515	P:deadenylation-independent decapping of nuclear-transcribed mRNA; F:protein binding
TRUE	[INTERPRO, BLASTED, MAPPED, ANNOTATED]	BGLB040049-PE	enhancer of mRNA-decapping protein 4-like isoform X2	1322	10	0	70.92	3	P:GO:0031087; F:GO:0005515; C:GO:0005737	P:deadenylation-independent decapping of nuclear-transcribed mRNA; F:protein binding; C:cytoplasm			IPR015943 (G3DSA:2.130.10.GENE3D); IPR044938 (G3DSA:1.10.220.GENE3D); G3DSA:6.10.140.270 (GENE3D); IPR032401 (PFAM); mobidb-lite (MOBIDB_LITE); mobidb-lite (MOBIDB_LITE); mobidb-lite (MOBIDB_LITE); mobidb-lite (MOBIDB_LITE); mobidb-lite (MOBIDB_LITE); mobidb-lite (MOBIDB_LITE); PTHR15598:SF5 (PANTHER); IPR045152 (PANTHER); IPR036322 (SUPERFAMILY)	P:GO:0031087; F:GO:0005515	P:deadenylation-independent decapping of nuclear-transcribed mRNA; F:protein binding
TRUE	[INTERPRO, BLASTED, MAPPED, ANNOTATED]	BGLB040188-PA	lipopolysaccharide-binding protein-like isoform X2	256	10	7.92559e-165	75.8	2	F:GO:0008289; C:GO:0016021	F:lipid binding; C:integral component of membrane			G3DSA:3.15.20.10 (GENE3D); G3DSA:3.15.10.10 (GENE3D); IPR001124 (PFAM); mobidb-lite (MOBIDB_LITE); IPR032942 (PANTHER); IPR017943 (SUPERFAMILY); IPR017943 (SUPERFAMILY)	F:GO:0008289	F:lipid binding
TRUE	[INTERPRO, BLASTED, MAPPED, ANNOTATED]	BGLB040280-PA	ADAM family mig-17-like isoform X2	470	10	0	64.34	2	P:GO:0006508; F:GO:0004222	P:proteolysis; F:metalloendopeptidase activity	EC:3.4.24	Acting on peptide bonds (peptidases)	IPR024079 (G3DSA:3.40.390.GENE3D); IPR001590 (PROSITE_PROFILES); SSF55486 (SUPERFAMILY)	P:GO:0006508; F:GO:0004222; F:GO:0008237	P:proteolysis; F:metalloendopeptidase activity; F:metallopeptidase activity

## Sheet: Naive_1_peptides
Protein Group	Protein ID	Protein Accession	Peptide	Unique	-10lgP	Mass	ppm	m/z	z	RT	Scan	#Spec	Start	End	PTM
29	3744	BGLB000033-PA	K.VNLNNKEPFKPIEIPVTEVKV	Y	37.98	2406.35	-0.4	803.124	3	6.87	1493	1	552	572
29	3744	BGLB000033-PA	R.ASSPVTESIDR.T	Y	29.37	1160.57	3.8	581.293	2	3.17	552	1	302	312
29	3744	BGLB000033-PA	R.ASSPVTESID(+14.02)R.T	Y	24.46	1174.58	0	588.299	2	3.27	582	1	302	312	Methyl ester
29	3744	BGLB000033-PA	K.GYLFNLESAR.C	Y	18.62	1168.59	-8.6	585.296	2	6.25	1346	1	119	128
29	3746	BGLB000033-PB	K.VNLNNKEPFKPIEIPVTEVKV	Y	37.98	2406.35	-0.4	803.124	3	6.87	1493	1	552	572
29	3746	BGLB000033-PB	R.ASSPVTESIDR.T	Y	29.37	1160.57	3.8	581.293	2	3.17	552	1	302	312
29	3746	BGLB000033-PB	R.ASSPVTESID(+14.02)R.T	Y	24.46	1174.58	0	588.299	2	3.27	582	1	302	312	Methyl ester
29	3746	BGLB000033-PB	K.GYLFNLESAR.C	Y	18.62	1168.59	-8.6	585.296	2	6.25	1346	1	119	128
29	3745	BGLB000033-PC	K.VNLNNKEPFKPIEIPVTEVKV	Y	37.98	2406.35	-0.4	803.124	3	6.87	1493	1	552	572
29	3745	BGLB000033-PC	R.ASSPVTESIDR.T	Y	29.37	1160.57	3.8	581.293	2	3.17	552	1	302	312
29	3745	BGLB000033-PC	R.ASSPVTESID(+14.02)R.T	Y	24.46	1174.58	0	588.299	2	3.27	582	1	302	312	Methyl ester
29	3745	BGLB000033-PC	K.GYLFNLESAR.C	Y	18.62	1168.59	-8.6	585.296	2	6.25	1346	1	119	128
45	41793	BGLB000218-PA	K.QLNLLDPEGTK.M	Y	29.29	1226.65	0.7	614.333	2	5.63	1189	1	976	986
45	41793	BGLB000218-PA	K.IHIFVEEE	Y	14.74	1014.5	15.3	508.266	2	5.3	1100	1	1319	1326
45	41791	BGLB000218-PB	K.QLNLLDPEGTK.M	Y	29.29	1226.65	0.7	614.333	2	5.63	1189	1	974	984
45	41791	BGLB000218-PB	K.IHIFVEEE	Y	14.74	1014.5	15.3	508.266	2	5.3	1100	1	1317	1324
45	53217	BGLB000218-PC	K.QLNLLDPEGTK.M	Y	29.29	1226.65	0.7	614.333	2	5.63	1189	1	976	986
45	53217	BGLB000218-PC	K.IHIFVEEE	Y	14.74	1014.5	15.3	508.266	2	5.3	1100	1	1319	1326
45	41792	BGLB000218-PD	K.QLNLLDPEGTK.M	Y	29.29	1226.65	0.7	614.333	2	5.63	1189	1	976	986
45	41792	BGLB000218-PD	K.IHIFVEEE	Y	14.74	1014.5	15.3	508.266	2	5.3	1100	1	1319	1326
43	3688	BGLB001057-PB	K.LTPTGGFVPGLGR.A	Y	33.39	1270.7	0.3	636.359	2	6.02	1297	1	96	108
95	7715	BGLB001213-PB	K.LEALER.E	Y	16.11	729.402	0.6	365.709	2	2.42	390	1	287	292
41	1361	BGLB001498-PB	M.A(+42.01)EQLTEETIAEFK.E	Y	25.05	1549.75	-1.1	775.882	2	8.4	1821	1	2	14	Acetylation (Protein N-term)
41	1361	BGLB001498-PB	K.ELGTVMR.S	N	24.47	804.416	-1.4	403.215	2	3.17	550	1	32	38
95	9011	BGLB002368-PB	Y.LEAIER.A	Y	16.11	729.402	0.6	365.709	2	2.42	390	1	3472	3477
28	3630	BGLB002603-PB	R.LPYAEIVEPFR.A	Y	47.18	1332.71	0.7	667.362	2	7.12	1560	1	36	46
28	3630	BGLB002603-PB	R.AYLDTPN(+.98)AR(-.98).S	Y	29.14	1019.5	0.1	510.759	2	3.2	558	1	47	55	Deamidation (NQ); Amidation
28	3630	BGLB002603-PB	R.FNDDDFAIPK.N	Y	28.37	1180.54	1.8	591.278	2	5.48	1148	1	193	202
95	4190	BGLB003550-PB	E.LEAIER.D	Y	16.11	729.402	0.6	365.709	2	2.42	390	1	1286	1291
95	4270	BGLB003550-PC	E.LEAIER.D	Y	16.11	729.402	0.6	365.709	2	2.42	390	1	1286	1291
95	4231	BGLB003550-PD	E.LEAIER.D	Y	16.11	729.402	0.6	365.709	2	2.42	390	1	879	884
95	4178	BGLB003550-PE	E.LEAIER.D	Y	16.11	729.402	0.6	365.709	2	2.42	390	1	424	429
95	4290	BGLB003550-PF	E.LEAIER.D	Y	16.11	729.402	0.6	365.709	2	2.42	390	1	1286	1291
95	4189	BGLB003550-PG	E.LEAIER.D	Y	16.11	729.402	0.6	365.709	2	2.42	390	1	1286	1291
95	4294	BGLB003550-PH	E.LEAIER.D	Y	16.11	729.402	0.6	365.709	2	2.42	390	1	1286	1291
95	4242	BGLB003550-PI	E.LEAIER.D	Y	16.11	729.402	0.6	365.709	2	2.42	390	1	970	975
5	1270	BGLB004090-PB	R.VVMFEESFTGGTR.E	Y	57.17	1458.68	0.2	730.348	2	6.03	1299	1	55	67
5	1270	BGLB004090-PB	R.ENWLGQFSLR.N	Y	39.08	1248.63	-2.1	625.318	2	7.4	1611	1	137	146
5	1270	BGLB004090-PB	L.HYIDTGFEYDFK.L	Y	34.39	1533.68	-2	512.232	3	5.63	1188	1	76	87
5	1270	BGLB004090-PB	R.VVM(+15.99)FEESFTGGTR.E	Y	31.61	1474.68	3.5	738.348	2	5.22	1086	1	55	67	Oxidation (M)
5	1270	BGLB004090-PB	R.YYTEYDRPNQ.R	Y	30.02	1347.57	1.2	674.795	2	2.97	500	1	44	53
5	1270	BGLB004090-PB	R.YYTEYDRPNQR.V	Y	29.57	1503.67	0.3	752.845	2	2.46	413	1	44	54
5	1270	BGLB004090-PB	H.YIDTGFEYDFK.L	Y	28.65	1396.62	-1.8	699.315	2	6.32	1362	1	77	87
5	1270	BGLB004090-PB	R.ENWLGQFS.L	Y	23.82	979.44	1	490.728	2	7.21	1573	1	137	144
5	1270	BGLB004090-PB	R.TGPFRPF.E	Y	19.9	820.423	-3.3	411.217	2	5.18	1077	1	96	102
5	1270	BGLB004090-PB	R.TSISHFFDVVQ(-.98)(+.98).G	Y	19.7	1278.62	2.1	640.321	2	7.03	1533	1	164	174	Amidation; Deamidation (NQ)
5	1270	BGLB004090-PB	Y.IDTGFEYDFK.L	Y	19.26	1233.56	2.8	617.787	2	5.82	1242	1	78	87
5	1270	BGLB004090-PB	F.EESFTGGTR.E	Y	17.29	982.436	0.2	492.225	2	2.1	323	1	59	67
5	1270	BGLB004090-PB	R.HDQGDTYYR.R	Y	15.64	1153.48	-0.1	577.747	2	1.52	240	1	34	42
95	19664	BGLB005248-PB	I.IEALER.L	Y	16.11	729.402	0.6	365.709	2	2.42	390	1	575	580
95	19665	BGLB005248-PC	I.IEALER.L	Y	16.11	729.402	0.6	365.709	2	2.42	390	1	575	580
46	1305	BGLB005344-PB	R.QGVAVIDESPGVGIK.N	Y	32.35	1467.79	3.4	734.906	2	5.34	1113	1	382	396
81	1266	BGLB005708-PB	K.LAVDVPETSR.G	Y	32.19	1085.57	2	543.794	2	4.13	808	1	666	675
47	8040	BGLB008634-PB	K.IAPDVLR.K	Y	28.02	782.465	1	392.24	2	3.85	736	1	533	539
10	1261	BGLB009133-PB	K.VDVLYLSK.S	Y	35.1	935.533	-0.6	468.773	2	5.24	1091	1	2007	2014
10	1261	BGLB009133-PB	K.TSVFAGK.L	Y	28.11	708.381	-3.6	355.196	2	2.42	389	1	717	723
10	1261	BGLB009133-PB	K.NVFVFDFK.G	Y	23.48	1014.52	2.4	508.267	2	7.43	1619	1	691	698
10	1261	BGLB009133-PB	K.FLETINTAGK.S	Y	23.01	1092.58	-0.1	547.298	2	4.3	851	1	1775	1784
10	1261	BGLB009133-PB	R.DGVFEFESSRPEDC(+57.02)K.G	Y	22.62	1800.76	-9.6	601.256	3	4.96	1021	1	1017	1031	Carbamidomethylation
95	19637	BGLB009482-PB	S.LEALER.I	Y	16.11	729.402	0.6	365.709	2	2.42	390	1	316	321
17	1280	BGLB011523-PB	R.VGLEYFGPLQR.Y	Y	47.16	1277.68	1.9	639.847	2	6.62	1440	1	532	542
17	1280	BGLB011523-PB	K.QSDEALKTDAEFLK.Q	Y	31.1	1593.79	-8.6	532.266	3	4.66	936	1	332	345
17	1280	BGLB011523-PB	R.IGLEFFGPLQK.Y	N	28.26	1247.69	1.3	624.854	2	7.91	1713	1	845	855
17	1280	BGLB011523-PB	K.AN(+.98)AEFVK.Q	Y	25.18	778.386	-5.3	390.198	2	2.63	432	1	1752	1758	Deamidation (NQ)
16	19596	BGLB012280-PB	Q.Q(-17.03)HC(+57.02)DLC(+57.02)SLQAEIGPC(+57.02)K.A	Y	65.74	1897.81	-0.5	949.913	2	5.67	1203	1	23	38	Pyro-glu from Q; Carbamidomethylation
16	19596	BGLB012280-PB	K.WYFDLNQHK.C	Y	50.48	1249.59	0	417.537	3	5.62	1184	1	44	52
16	19596	BGLB012280-PB	K.HC(+57.02)PGDKPEP	Y	35.03	1035.44	1.6	518.73	2	1.22	193	1	77	85	Carbamidomethylation
16	19596	BGLB012280-PB	R.FETLEEC(+57.02)TK.H	Y	25.17	1155.51	0.7	578.764	2	3.48	631	1	68	76	Carbamidomethylation
16	19596	BGLB012280-PB	K.C(+57.02)LQFTYGGC(+57.02)QGNENRFETLEEC(+57.02)TK.H	Y	23.37	2940.25	-2.8	981.087	3	5.82	1245	1	53	76	Carbamidomethylation
79	3775	BGLB013250-PB	K.GFLDGQWENDIK.Q	Y	38.13	1420.66	0.3	711.339	2	6.86	1489	1	153	164
107	25021	BGLB013621-PB	K.IIHKEQDIITSFAINQ(+.98)AN(+.98)NK.L	Y	14.16	2298.19	-9.9	767.062	3	6.68	1454	1	2761	2780	Deamidation (NQ)
107	31258	BGLB013621-PC	K.IIHKEQDIITSFAINQ(+.98)AN(+.98)NK.L	Y	14.16	2298.19	-9.9	767.062	3	6.68	1454	1	2761	2780	Deamidation (NQ)
107	1843	BGLB013621-PD	K.IIHKEQDIITSFAINQ(+.98)AN(+.98)NK.L	Y	14.16	2298.19	-9.9	767.062	3	6.68	1454	1	2755	2774	Deamidation (NQ)
82	1343	BGLB013769-PB	R.TLSDYNIQK.E	Y	30.14	1080.55	2.8	541.281	2	3.38	612	1	55	63
40	1359	BGLB013770-PB	M.A(+42.01)DQLTEEQIAEFK.E	Y	37.01	1562.75	1.3	782.381	2	6.86	1491	1	2	14	Acetylation (Protein N-term)
40	1359	BGLB013770-PB	K.ELGTVMR.S	N	24.47	804.416	-1.4	403.215	2	3.17	550	1	32	38
11	1371	BGLB013804-PB	K.GNIHISAEDINDC(+57.02)C(+57.02)K.S	Y	46.39	1744.75	2	582.592	3	3.83	733	1	134	148	Carbamidomethylation
11	1371	BGLB013804-PB	K.WPDC(+57.02)ASLNEIR.D	Y	41.24	1359.62	-0.8	680.819	2	5.66	1200	1	97	107	Carbamidomethylation
11	1371	BGLB013804-PB	K.GKDEC(+57.02)GIESSIVAGDP	Y	36.33	1632.73	-0.5	817.372	2	4.87	990	1	318	333	Carbamidomethylation
11	1371	BGLB013804-PB	K.YQPC(+57.02)PAVVPTPK.C	Y	27.86	1355.69	1.8	678.854	2	4.31	854	1	199	210	Carbamidomethylation
11	1371	BGLB013804-PB	K.C(+57.02)LTGYPK.S	Y	25.96	837.405	0.8	419.71	2	2.69	441	1	215	221	Carbamidomethylation
11	1371	BGLB013804-PB	D.LPDNFDPR.T	Y	23.13	972.466	0.9	487.241	2	4.12	805	1	87	94
11	1371	BGLB013804-PB	D.C(+57.02)ASLNEIR.D	Y	16.91	961.465	-1.1	481.739	2	3.05	523	1	100	107	Carbamidomethylation
11	1371	BGLB013804-PB	N.DLPDNFDPR.T	Y	13.65	1087.49	1	544.755	2	4.88	995	1	86	94
14	1259	BGLB013891-PB	K.LTPDAVENAQQTDMVFISTSTPNEVR.Y	Y	49.7	2862.37	-4.7	955.126	3	6.99	1521	1	550	575
14	1259	BGLB013891-PB	K.VSPSGEVPFYVVK.V	Y	39.23	1406.74	0.4	704.38	2	6.15	1320	1	160	172
14	1259	BGLB013891-PB	K.VQVLPTDIIK.V	Y	27.18	1124.68	0.5	563.348	2	6.35	1374	1	173	182
14	1259	BGLB013891-PB	K.IDFINNQNGNIQSINLSPGSEVLISK.D	Y	26.55	2813.46	-1.1	938.825	3	7.83	1696	1	92	117
14	1259	BGLB013891-PB	K.FISGVSVDDNK.Y	Y	25.8	1179.58	0.6	590.796	2	4.04	785	1	436	446
14	1259	BGLB013891-PB	K.LITDDYDTTIWK.V	Y	18.61	1482.72	3.5	742.372	2	6.48	1411	1	148	159
3	7505	BGLB016060-PA	R.IAEDTISEQDQR.E	Y	60.97	1403.65	1.4	702.835	2	2.79	465	1	318	329
3	7505	BGLB016060-PA	K.VPDVEISEEGVR.I	N	56	1327.66	-0.6	664.838	2	4.67	940	1	362	373
3	7505	BGLB016060-PA	R.AHVEGNSLVPDILSYDVETR.D	Y	55.07	2213.1	0.8	738.707	3	7.25	1582	1	406	425
3	7505	BGLB016060-PA	R.DLTQMQINPK.E	Y	51.11	1186.6	0	594.308	2	4.63	929	1	426	435
3	7505	BGLB016060-PA	K.TFAESAHSHDYLK.A	N	47.46	1504.69	0.3	502.572	3	2.9	490	1	303	315
3	7505	BGLB016060-PA	K.VSLEQTEIGNVK.V	Y	46.8	1315.7	0.4	658.857	2	4.52	898	1	88	99
3	7505	BGLB016060-PA	R.ILQNILDQATFENLEDK.D	Y	43.03	2003.02	-0.6	1002.52	2	7.86	1704	1	61	77
3	7505	BGLB016060-PA	R.GLPLMSLPDLR.L	Y	41.21	1210.67	25.5	606.36	2	8.12	1764	1	462	472
3	7505	BGLB016060-PA	R.GLPLM(+15.99)SLPDLR.L	Y	39.68	1226.67	-1.5	614.341	2	6.94	1511	1	462	472	Oxidation (M)
3	7505	BGLB016060-PA	T.M(+15.99)QHSGSAQISLKDVDVDVK(+14.02).I	Y	37.17	2086.04	-22.8	696.337	3	6.47	1408	1	135	153	Oxidation (M); Methyl ester
3	7505	BGLB016060-PA	R.GLPLMSLP(+31.99)DL.R	Y	37.04	1086.56	-1.1	544.288	2	9.56	2042	1	462	471	Dihydroxy
3	7505	BGLB016060-PA	S.LVPDILSYDVETR.D	Y	36.97	1518.79	-13.8	507.265	3	7.1	1556	1	413	425
3	7505	BGLB016060-PA	A.Q(-17.03)EKPGAILR.L	Y	32.66	993.561	-0.2	497.788	2	3.55	653	1	37	45	Pyro-glu from Q
3	7505	BGLB016060-PA	K.IAIEMDSDRIPTLR.T	Y	30.86	1628.86	-0.1	543.959	3	6.14	1318	1	154	167
3	7505	BGLB016060-PA	I.AEDTISEQDQR.E	Y	28.75	1290.57	-2.5	646.29	2	1.89	283	1	319	329
3	7505	BGLB016060-PA	K.DVDVDVK.I	Y	28.49	788.392	1.4	395.204	2	2.89	488	1	147	153
3	7505	BGLB016060-PA	K.LHSVMDDLFK.V	Y	28.13	1203.6	-1.5	602.804	2	6.26	1348	1	231	240
3	7505	BGLB016060-PA	L.VPDILSYDVETR.D	Y	27.02	1405.71	0.5	703.862	2	6.29	1356	1	414	425
3	7505	BGLB016060-PA	L.HSVMDDLFK.V	Y	24.34	1090.51	-4.1	546.261	2	5.87	1258	1	232	240
3	7505	BGLB016060-PA	K.QQALEYGSR.I	Y	23.68	1050.51	-1.4	526.261	2	2.53	422	1	48	56
3	7505	BGLB016060-PA	K.IAIEMDSDRIPTL.R	Y	23.51	1472.75	-2.2	737.383	2	7.22	1576	1	154	166
3	7505	BGLB016060-PA	R.GLPLMSLPDL.R	Y	20.78	1054.57	-1.8	528.293	2	9.84	2100	1	462	471
3	7505	BGLB016060-PA	R.LVDPAIR.F	Y	18.49	782.465	-1.2	392.239	2	3.52	640	1	473	479
3	7505	BGLB016060-PA	V.SLEQTEIGN(+.98)VK(-.98).V	Y	17.84	1216.63	-16.9	609.312	2	3.72	702	1	89	99	Deamidation (NQ); Amidation
3	7505	BGLB016060-PA	R.LKQQ(+.98)ALEYGSR.I	Y	17.62	1292.67	7.6	647.348	2	2.79	464	1	46	56	Deamidation (NQ)
3	7505	BGLB016060-PA	K.TQETIK.S	N	16.08	718.386	1.7	360.201	2	1.2	189	1	222	227
3	7505	BGLB016060-PA	S.LVPDILSYDVET.R	Y	15.85	1362.69	-3.2	682.351	2	8.13	1766	1	413	424
3	7505	BGLB016060-PA	L.MSLPDLR.L	Y	14.88	830.432	-0.6	416.223	2	5.27	1095	1	466	472
105	1260	BGLB016459-PA	R.SNVGPINFK.G	Y	14.33	974.519	1	488.267	2	4.6	918	1	386	394
80	53218	BGLB016655-PA	K.FDAGELTWVPGK.Y	Y	33.99	1318.66	-12.5	660.327	2	6.68	1452	1	448	459
80	53219	BGLB016655-PB	K.FDAGELTWVPGK.Y	Y	33.99	1318.66	-12.5	660.327	2	6.68	1452	1	518	529
89	3895	BGLB016968-PA	R.EVQQYFR.R	Y	18.25	968.472	9.4	485.248	2	3.59	665	1	41	47
87	53221	BGLB017023-PA	R.FAFYVALPK.S	Y	26.59	1054.59	-46.6	528.275	2	7.46	1627	1	157	165
4	1258	BGLB017114-PA	K.QVNNIINGVGDLVDSVNDPGK.L	Y	62.94	2166.09	-1.6	723.037	3	7.88	1707	1	501	521
4	1258	BGLB017114-PA	R.ILGGVESLVNNVDDPVALK.A	Y	56.55	1951.06	1.1	976.54	2	7.92	1714	1	37	55
4	1258	BGLB017114-PA	R.DPEFLAQVDR.I	Y	46.58	1188.58	-1.8	595.295	2	5.52	1161	1	27	36
4	1258	BGLB017114-PA	K.ALGVASNSDEAK.S	Y	39.61	1160.57	1	581.292	2	2.31	372	1	404	415
4	1258	BGLB017114-PA	R.AWTDLLTALNK.V	Y	37.9	1244.68	0.7	623.346	2	8.33	1806	1	1039	1049
4	1258	BGLB017114-PA	R.IAGGLESLINNVDNQGK.L	Y	36.09	1740.9	-1.4	871.456	2	7.02	1529	1	193	209
4	1258	BGLB017114-PA	R.SYIQNALGVAADSAEAR.S	Y	34.45	1734.85	2.8	868.437	2	6.27	1350	1	867	883
4	1258	BGLB017114-PA	K.NIHTFIEQALGVGADSDEPK.A	Y	32.36	2140.04	-7.9	714.35	3	7.46	1628	1	551	570
4	1258	BGLB017114-PA	K.FDANQADDALRADPEFQ(+.98)K(-.98).Q	Y	30.69	2049.94	-0.6	684.32	3	5.16	1074	1	640	657	Deamidation (NQ); Amidation
4	1258	BGLB017114-PA	K.GWTDLFAAFNK.V	Y	30.68	1268.62	-2	635.315	2	8.9	1923	1	103	113
4	1258	BGLB017114-PA	K.SAAGGTQEAGVR.L	Y	28.58	1102.54	1.5	552.276	2	1.34	210	1	141	152
4	1258	BGLB017114-PA	R.IGLEFFGPLQK.Y	N	28.26	1247.69	1.3	624.854	2	7.91	1713	1	1008	1018
4	1258	BGLB017114-PA	K.FDANQADDALR.A	Y	22.94	1234.56	1.3	618.287	2	3.95	765	1	640	650
4	1258	BGLB017114-PA	R.IAGGLESLIN(-.98)(+.98).N	Y	22.27	985.544	35.2	493.797	2	5.42	1134	1	193	202	Amidation; Deamidation (NQ)
4	1258	BGLB017114-PA	K.QVNVIVGGLK.S	Y	20.77	1025.62	-0.9	513.818	2	4.94	1017	1	658	667
4	1258	BGLB017114-PA	K.FNALQGDDALR.A	Y	15.13	1218.6	-5.7	610.303	2	4.76	962	1	171	181
95	19630	BGLB017557-PA	Y.LEALER.I	Y	16.11	729.402	0.6	365.709	2	2.42	390	1	184	189
95	19631	BGLB017557-PB	Y.LEALER.I	Y	16.11	729.402	0.6	365.709	2	2.42	390	1	184	189
18	1285	BGLB017720-PA	R.VAPEEHPVLLTEAPLNPK.A	N	53.99	1953.06	0.2	652.026	3	5.63	1191	1	97	114
18	1285	BGLB017720-PA	K.AGFAGDDAPR.S	N	53.13	975.441	-1.3	488.727	2	2.61	430	1	20	29
18	1285	BGLB017720-PA	K.ELTSLAPSSMK(+14.02).I	Y	28.1	1176.61	-4.8	589.307	2	4.45	878	1	480	490	Methyl ester
18	1285	BGLB017720-PA	K.VIAPPER(+31.99)K(+14.02).Y	N	24.36	954.55	10.5	478.287	2	10.2	2180	1	493	500	Dihydroxy; Methyl ester
18	1285	BGLB017720-PA	R.GYSFTTTAER.E	N	23.88	1131.52	0.4	566.767	2	3.59	667	1	198	207
106	21083	BGLB017903-PA	R.N(+.98)VTEASDN(+.98)ILK.I	Y	14.2	1204.58	32.4	603.318	2	4.89	998	1	725	735	Deamidation (NQ)
37	3655	BGLB018260-PA	K.VITTATSDIQDFFK.L	Y	46.8	1584.8	-3.6	793.406	2	7.41	1615	1	392	405
37	3655	BGLB018260-PA	R.YGTWIEQVGK.I	Y	28.67	1179.59	3.6	590.806	2	5.21	1084	1	531	540
19	1268	BGLB018374-PA	R.VGLEFFGPLQK.Y	Y	33.76	1233.68	-2.8	617.843	2	7.56	1645	1	72	82
19	1268	BGLB018374-PA	R.IVGGLDSLVK.S	Y	28.29	999.596	-8.1	500.801	2	5.71	1211	1	1132	1141
19	1268	BGLB018374-PA	K.FDATQSN(+.98)DNLK(-.98).N	Y	17.36	1251.57	5.4	626.797	2	3.63	680	1	1110	1120	Deamidation (NQ); Amidation
78	1492	BGLB018517-PA	R.QGFILEELLK.G	Y	38.67	1188.68	-4.6	595.342	2	8.75	1888	1	19	28
77	3690	BGLB018646-PA	K.VSFNEPLVFPDGR.I	Y	49.24	1475.74	1.8	738.879	2	6.95	1515	1	75	87
27	1282	BGLB019194-PA	K.ALGVSADSAAPR.A	Y	56.98	1113.58	-0.5	557.796	2	3.27	581	1	563	574
27	1282	BGLB019194-PA	R.LVTDSDIQALR.S	Y	29.21	1229.66	-1.9	615.837	2	4.89	1000	1	125	135
27	1282	BGLB019194-PA	R.YVNAEWK.R	Y	26.94	908.439	2.3	455.228	2	3.19	556	1	34	40
27	1282	BGLB019194-PA	K.ALGVSADSAAP(+31.99)R(-.98)(+31.99).A	Y	18.84	1176.57	18.7	589.305	2	2.85	477	1	563	574	Dihydroxy; Amidation
6	1265	BGLB019413-PA	K.YPIE(+14.02)HGIVTNWDDMEK.I	N	54.22	1959.9	-4.3	654.306	3	5.97	1287	1	70	85	Methyl ester
6	1265	BGLB019413-PA	R.VAPEEHPVLLTEAPLNPK.A	N	53.99	1953.06	0.2	652.026	3	5.63	1191	1	97	114
6	1265	BGLB019413-PA	K.AGFAGDDAPR.A	N	53.13	975.441	-1.3	488.727	2	2.61	430	1	20	29
6	1265	BGLB019413-PA	K.SYELPDGQVITIGNER.F	N	49.54	1789.88	-2.7	895.947	2	6.63	1442	1	240	255
6	1265	BGLB019413-PA	K.QEYDESGPSIVHR.K	N	45.56	1515.7	-2.6	506.238	3	3.22	567	1	520	532
6	1265	BGLB019413-PA	K.EITALAPPTMK.I	Y	35.2	1170.63	2.9	586.325	2	5.3	1102	1	476	486
6	1265	BGLB019413-PA	R.DLTDYLMK.I	N	32.23	997.479	-0.1	499.747	2	6.56	1426	1	185	192
6	1265	BGLB019413-PA	K.QEYDESGPSIVH.R	N	28.13	1359.59	-1.5	680.803	2	3.74	708	1	520	531
6	1265	BGLB019413-PA	R.GYSFTTTAER.E	N	23.88	1131.52	0.4	566.767	2	3.59	667	1	198	207
6	1265	BGLB019413-PA	K.SYELPDGQVITIGNER(-.98).F	N	17.39	1788.9	-11.7	597.301	3	6.62	1439	1	240	255	Amidation
13	1269	BGLB019847-PA	R.SVEGNVMTAVTK.L	Y	48.33	1234.62	2.4	618.32	2	4.51	897	1	114	125
13	1269	BGLB019847-PA	K.LADTELTQK.L	Y	40.24	1017.53	-0.7	509.774	2	2.84	474	1	126	134
13	1269	BGLB019847-PA	K.LTLTVEDGK.S	Y	27.91	974.528	2	488.272	2	4.03	781	1	87	95
13	1269	BGLB019847-PA	M(+42.01)DSSFFGTWEVDKDQTTGLEEFGK.V	Y	26.71	2795.23	10.4	932.759	3	9.01	1942	1	1	24	Acetylation (Protein N-term)
13	1269	BGLB019847-PA	K.VMGFSEEK.I	Y	26.5	925.422	0.2	463.718	2	3.44	622	1	25	32
13	1269	BGLB019847-PA	R.ELVYSFTISK.D	Y	25.68	1185.63	0.4	593.822	2	6.17	1326	1	38	47
82	1346	BGLB020284-PA	R.TLSDYNIQK.E	Y	30.14	1080.55	2.8	541.281	2	3.38	612	1	55	63
82	1342	BGLB021817-PA	R.TLSDYNIQK.E	Y	30.14	1080.55	2.8	541.281	2	3.38	612	1	55	63
95	19633	BGLB021839-PB	A.IEALER.L	Y	16.11	729.402	0.6	365.709	2	2.42	390	1	185	190
33	1327	BGLB021854-PA	K.SVYFPIVPADLGK.I	Y	24.7	1404.77	33.7	703.414	2	7.86	1703	1	777	789
33	1327	BGLB021854-PA	K.VFTVAEYVLPK.F	Y	18.13	1264.71	0.3	633.361	2	7.19	1570	1	135	145
33	1327	BGLB021854-PA	K.TVDLTLPSNTVK.G	Y	13.14	1286.71	0.7	644.362	2	5.34	1112	1	838	849
90	1483	BGLB022175-PA	G.VQTVSIPR.V	Y	17.57	898.524	0.5	450.269	2	4.09	795	1	146	153
90	1485	BGLB022175-PB	G.VQTVSIPR.V	Y	17.57	898.524	0.5	450.269	2	4.09	795	1	146	153
90	1484	BGLB022175-PC	G.VQTVSIPR.V	Y	17.57	898.524	0.5	450.269	2	4.09	795	1	146	153
90	1486	BGLB022175-PD	G.VQTVSIPR.V	Y	17.57	898.524	0.5	450.269	2	4.09	795	1	146	153
50	18817	BGLB022431-PA	R.FLSQIFGR.N	Y	16.35	966.529	1.7	484.272	2	6.46	1404	1	129	136
88	1488	BGLB022790-PA	R.HFDDDGDGDVTK.Q	Y	18.23	1319.53	1	660.771	2	2.07	316	1	46	57
85	18994	BGLB023549-PA	K.DTVANFDK.A	Y	28.51	908.424	1.2	455.22	2	3.02	512	1	26	33
20	20837	BGLB023740-PA	R.SLVIHEFEDDLGVK.N	Y	52.73	1599.81	1	534.279	3	6.4	1385	1	181	194
20	20837	BGLB023740-PA	K.VTDNLSSLFGDNSILGR.S	Y	22.41	1806.91	0.5	904.463	2	8.19	1777	1	164	180
20	20837	BGLB023740-PA	K.VTDNLSSLFGDNSILG.R	Y	18.55	1650.81	3.8	826.415	2	9.25	1984	1	164	179
114	1302	BGLB024061-PA	K.AELYTINK.N	Y	13.21	950.507	1.7	476.262	2	3.62	678	1	97	104
92	3636	BGLB024127-PA	K.YIEQVDINK.D	Y	16.37	1120.58	9.1	561.301	2	3.8	723	1	117	125
26	1277	BGLB024190-PA	K.TSGGPSSLPTESPIK.A	Y	65.14	1456.74	-1.9	729.376	2	4.4	867	1	387	401
26	1277	BGLB024190-PA	K.YVNPNGQSEER.C	Y	32.19	1291.58	-2.7	646.795	2	1.7	260	1	137	147
26	1277	BGLB024190-PA	R.ETVGFPTLPTDAR.C	Y	26	1402.71	-0.3	702.362	2	6.17	1329	1	249	261
1	1257	BGLB024577-PA	K.SPSVDAFYAAQSVFR.L	Y	73.25	1643.79	1	822.905	2	7.44	1622	1	296	310
1	1257	BGLB024577-PA	R.SIGLASENDWLIGATITK.Q	Y	64.23	1887.99	0.7	945.005	2	8.04	1743	1	404	421
1	1257	BGLB024577-PA	K.ANDIDDFTTQK.Q	Y	55.96	1266.57	1.8	634.295	2	3.8	725	1	145	155
1	1257	BGLB024577-PA	R.GYYPTISPALDTSASVNDQQLK.K	Y	55.79	2367.16	1	790.061	3	6.42	1396	1	103	124
1	1257	BGLB024577-PA	K.YLGAITAPGQASGIISK.A	Y	54.45	1645.9	-0.6	823.959	2	5.91	1271	1	445	461
1	1257	BGLB024577-PA	K.DVFLGDGSELLFPAPSGPDVVAHEIGHAVSAAYGK.L	Y	54.4	3521.75	-2.5	881.442	4	9.49	2027	1	345	379
1	1257	BGLB024577-PA	R.DLQNPSNDDFYIDNTK.Y	Y	53.27	1897.83	-1.1	949.923	2	5.4	1131	1	429	444
1	1257	BGLB024577-PA	K.VLYDIASGQIISGSILVR.F	Y	53.17	1903.08	-3.2	635.365	3	8.25	1786	1	187	204
1	1257	BGLB024577-PA	R.NSNGNFVGEVR.G	Y	52.03	1191.56	0.5	596.789	2	3.35	603	1	92	102
1	1257	BGLB024577-PA	R.LQLTYNGLPVR.N	Y	49.62	1272.72	2.6	637.368	2	6	1293	1	73	83
1	1257	BGLB024577-PA	R.DLYESFLQAN.I	Y	49.46	1198.55	1.3	600.283	2	7.62	1659	1	483	492
1	1257	BGLB024577-PA	R.NSC(+57.02)PNVQGGNEK.L	Y	48.69	1302.56	0.7	652.289	2	1.28	200	1	220	231	Carbamidomethylation
1	1257	BGLB024577-PA	S.IYVHYGENFDNSFSNGK.D	Y	47.4	1989.89	2	664.304	3	4.99	1034	1	328	344
1	1257	BGLB024577-PA	K.SPSVDAFYAAQSV.F	Y	44.67	1340.62	0	671.32	2	6.49	1414	1	296	308
1	1257	BGLB024577-PA	K.C(+57.02)TLAGDNFVVLSLDNSYDKK.K	Y	42.74	2258.09	-1.2	753.703	3	7.07	1547	1	255	274	Carbamidomethylation
1	1257	BGLB024577-PA	T.ISPALDTSASVNDQQLK.K	Y	39.91	1785.91	-9.4	893.954	2	4.67	941	1	108	124
1	1257	BGLB024577-PA	K.AFYNALQPVVSAGQTK.K	Y	39.48	1692.88	-12	847.439	2	6.24	1343	1	462	477
1	1257	BGLB024577-PA	K.C(+57.02)TLAGDNFVVLSLDNSYDK.K	Y	37.16	2129.99	1.3	711.006	3	7.8	1688	1	255	273	Carbamidomethylation
1	1257	BGLB024577-PA	K.GPNDSINGAK.S	Y	36.09	971.467	1.1	486.741	2	1.45	229	1	286	295
1	1257	BGLB024577-PA	K.LGVFNYGSGSNEIC(+57.02)LDVQR.D	Y	35.6	2127.01	0.3	1064.51	2	7.08	1552	1	232	250	Carbamidomethylation
1	1257	BGLB024577-PA	N.ALQPVVSAGQTK.K	Y	34.36	1197.67	1.6	599.844	2	3.38	613	1	466	477
1	1257	BGLB024577-PA	K.ANPLVNREPLS.I	Y	32.74	1208.65	-3.2	605.331	2	4.28	843	1	317	327
1	1257	BGLB024577-PA	S.VDAFYAAQSVFR.L	Y	32.45	1372.68	-1	687.345	2	6.95	1514	1	299	310
1	1257	BGLB024577-PA	Y.VHYGENFDNSFSNGK.D	Y	31.85	1713.74	0.9	572.254	3	3.83	732	1	330	344
1	1257	BGLB024577-PA	K.VLYDIASGQ.I	Y	31.57	964.486	-6.8	483.247	2	5.21	1082	1	187	195
1	1257	BGLB024577-PA	F.NYGSGSNEIC(+57.02)LDVQ(+.98)R(-.98).D	Y	31.36	1710.76	-0.3	856.389	2	4.73	953	1	236	250	Carbamidomethylation; Deamidation (NQ); Amidation
1	1257	BGLB024577-PA	K.YLGAITAPGQASGIIS.K	Y	30.12	1517.81	1.5	759.913	2	7.05	1538	1	445	460
1	1257	BGLB024577-PA	Y.NALQPVVSAGQTK.K	Y	30.07	1311.71	1.5	656.865	2	3.74	707	1	465	477
1	1257	BGLB024577-PA	L.GVFNYGSGSNEIC(+57.02)LDVQR.D	Y	28.03	2013.92	0.5	672.315	3	6.41	1391	1	233	250	Carbamidomethylation
1	1257	BGLB024577-PA	K.VLYDIASGQIISGSILV.R	Y	27.77	1746.98	-0.2	874.495	2	9.61	2049	1	187	203
1	1257	BGLB024577-PA	K.ANPLVNR.E	Y	27.5	782.44	-0.6	392.227	2	2.42	392	1	317	323
1	1257	BGLB024577-PA	K.ANPLVNREPL.S	Y	26.69	1121.62	2.3	561.818	2	4.6	920	1	317	326
1	1257	BGLB024577-PA	K.GFITIPTFFR.N	Y	26.34	1197.65	0.2	599.835	2	8.87	1914	1	174	183
1	1257	BGLB024577-PA	R.NSN(+.98)GNFVGEVR.G	Y	26.05	1192.55	-2.9	597.279	2	3.63	679	1	92	102	Deamidation (NQ)
1	1257	BGLB024577-PA	R.QDVGEIK.A	Y	25.82	787.408	1.4	394.712	2	2.02	306	1	138	144
1	1257	BGLB024577-PA	R.DLQNPSNDDFYIDNT.K	Y	25.59	1769.74	-3.3	885.873	2	6.39	1383	1	429	443
1	1257	BGLB024577-PA	K.AFYNALQPVVSAGQT.K	Y	25.51	1564.79	-2.5	783.4	2	7.14	1562	1	462	476
1	1257	BGLB024577-PA	K.LGVFNYGSGSN(+.98)EIC(+57.02)LDVQR.D	Y	25.3	2127.99	9.4	710.344	3	7.04	1537	1	232	250	Deamidation (NQ); Carbamidomethylation
1	1257	BGLB024577-PA	L.ASENDWLIGATITK.Q	Y	25.13	1517.77	-1.5	759.892	2	6.71	1462	1	408	421
1	1257	BGLB024577-PA	K.QAGESLR.D	Y	24.8	759.388	0.6	380.701	2	1.33	208	1	422	428
1	1257	BGLB024577-PA	A.SENDWLIGATITK.Q	Y	21.87	1446.74	-0.4	724.375	2	6.75	1469	1	409	421
1	1257	BGLB024577-PA	R.LLNSYK.A	Y	21.72	736.412	2.5	369.214	2	2.52	421	1	311	316
1	1257	BGLB024577-PA	K.SPSVDAFYAAQ(-.98)(+.98).S	Y	21.15	1154.52	-1.3	578.269	2	5.55	1166	1	296	306	Amidation; Deamidation (NQ)
1	1257	BGLB024577-PA	A.LQPVVSAGQTK.K	Y	18.72	1126.63	0.2	564.325	2	3.06	528	1	467	477
1	1257	BGLB024577-PA	L.TYNGLPVR.N	Y	18.11	918.492	0.2	460.253	2	3.62	677	1	76	83
1	1257	BGLB024577-PA	A.ITAPGQASGIISK.A	Y	17.45	1241.7	-1.3	621.855	2	4.16	820	1	449	461
1	1257	BGLB024577-PA	F.YAAQSVFR.L	Y	17.05	940.477	1.7	471.246	2	3.71	699	1	303	310
1	1257	BGLB024577-PA	G.QASGIISK.A	Y	17.05	802.455	-4.4	402.233	2	2	301	1	454	461
1	1257	BGLB024577-PA	K.LGVFNYGSGSNEIC(+57.02)LDVQ(-.98)(+.98).R	Y	16.99	1970.9	-11	986.449	2	8.07	1753	1	232	249	Carbamidomethylation; Amidation; Deamidation (NQ)
1	1257	BGLB024577-PA	R.NSNGNFVGEV.R	Y	13.69	1035.46	0.7	518.739	2	4.72	949	1	92	101
112	53256	BGLB024849-PB	E.NKLN(+.98)LLQTQRQAHLQ(+.98)R.Y	Y	13.57	1962.08	-34.1	982.012	2	6.66	1448	1	581	596	Deamidation (NQ)
44	1300	BGLB024882-PA	R.FQVNAPK.T	Y	35.85	802.434	1.3	402.225	2	3.07	532	1	18	24
44	1299	BGLB024882-PB	R.FQVNAPK.T	Y	35.85	802.434	1.3	402.225	2	3.07	532	1	18	24
97	18995	BGLB025246-PA	R.DNIFILK.T	Y	15.84	861.496	-39.3	431.738	2	4.12	802	1	531	537
97	18996	BGLB025246-PB	R.DNIFILK.T	Y	15.84	861.496	-39.3	431.738	2	4.12	802	1	531	537
109	53252	BGLB025331-PA	R.IQ(+.98)Q(+.98)TQ(+.98)ADMSK.S	Y	13.81	1151.5	17.3	576.768	2	2.76	457	1	255	264	Deamidation (NQ)
9	19599	BGLB026916-PA	K.ATGSLISGTDAEKER.T	Y	43.68	1533.76	0.7	512.262	3	2.91	492	1	235	249
9	19599	BGLB026916-PA	K.EMTYFNWLKPAPDNLQGK.E	Y	41.99	2151.05	8.9	718.029	3	7.25	1581	1	259	276
9	19599	BGLB026916-PA	R.Q(-17.03)GLVDLFFQK.T	Y	33.11	1176.62	-1.6	589.315	2	10.03	2140	1	172	181	Pyro-glu from Q
9	19599	BGLB026916-PA	K.ATGSLISGTDAEK.E	Y	32.23	1248.62	1.6	625.318	2	3.23	571	1	235	247
9	19599	BGLB026916-PA	R.YIEISSDFAGVVGR.I	Y	31.45	1511.76	1.2	756.889	2	6.96	1517	1	62	75
9	19599	BGLB026916-PA	R.TYYLSK.G	Y	27.89	773.396	-1	387.705	2	2.81	467	1	189	194
9	19599	BGLB026916-PA	F.NWLKPAPDNLQ(+.98)GK(-.98).E	Y	23.96	1479.78	-2.3	494.267	3	4.3	849	1	264	276	Deamidation (NQ); Amidation
9	19599	BGLB026916-PA	N.AMVELIK.E	Y	13.14	802.462	-0.7	402.238	2	4.77	965	1	225	231
31	1278	BGLB027972-PA	K.DITLETVQEANK.R	Y	53.92	1359.69	-0.4	680.851	2	4.86	988	1	130	141
31	1278	BGLB027972-PA	L.IVPPTSMQLDASFEGK.V	Y	36.29	1718.85	0.6	860.435	2	6.36	1380	1	109	124
31	1278	BGLB027972-PA	K.DITLETVQEANKRPSVYVISDKDSK.I	Y	32.14	2834.47	-1.1	567.9	5	5.36	1117	1	130	154
42	1283	BGLB029661-PA	K.FEAQPGTIHPILTK.E	Y	40.61	1550.85	-0.8	517.955	3	4.84	981	1	28	41
42	1283	BGLB029661-PA	R.ELAFQNDYILN(+.98)R(-.98).L	Y	22.73	1494.75	-2.5	748.379	2	6.42	1394	1	238	249	Deamidation (NQ); Amidation
8	1267	BGLB029718-PA	R.EAWVGVFSR.F	Y	43.05	1049.53	1	525.773	2	6.11	1312	1	90	98
8	1267	BGLB029718-PA	Y.VGGPGEEVEAVEWSDR.S	Y	39.74	1714.78	-1.7	858.396	2	5.4	1130	1	69	84
8	1267	BGLB029718-PA	R.ENIAYEYNR.Q	Y	36.74	1170.53	2	586.274	2	3.32	594	1	31	39
8	1267	BGLB029718-PA	R.FNC(+57.02)YPLR.S	Y	26.9	968.454	-13.8	485.228	2	4.07	790	1	99	105	Carbamidomethylation
8	1267	BGLB029718-PA	R.SFFLNGR.N	Y	21.38	839.429	1.9	420.723	2	5	1039	1	106	112
8	1267	BGLB029718-PA	R.ENIAYEYN(-.98)(+.98).R	Y	18.42	1014.43	-2.1	508.221	2	4.03	782	1	31	38	Amidation; Deamidation (NQ)
8	1267	BGLB029718-PA	K.GQAGPFFPF.A	Y	13.21	966.46	-30.1	484.223	2	8.99	1938	1	47	55
91	53225	BGLB029905-PA	K.TIVSNVTIIATFDDGAGK.Y	Y	17.12	1820.95	-7.9	607.986	3	4.89	999	1	267	284
39	19602	BGLB030199-PA	K.SAGSSQLGENQVSQELSDHIITK.L	Y	45.76	2427.19	-2	810.068	3	5.64	1195	1	63	85
39	19602	BGLB030199-PA	R.DLETLNLYK.S	Y	23.82	1107.58	1.1	554.798	2	5.9	1268	1	54	62
103	8264	BGLB030458-PA	L.LASYLDK.V	Y	14.59	808.433	1.6	405.224	2	3.13	542	1	51	57
86	3664	BGLB031282-PA	K.DAISAIDATLK.S	Y	28.03	1116.6	-3.4	559.307	2	6.35	1373	1	4172	4182
86	3667	BGLB031282-PB	K.DAISAIDATLK.S	Y	28.03	1116.6	-3.4	559.307	2	6.35	1373	1	4211	4221
86	3663	BGLB031282-PD	K.DAISAIDATLK.S	Y	28.03	1116.6	-3.4	559.307	2	6.35	1373	1	4159	4169
82	1341	BGLB031895-PA	R.TLSDYNIQK.E	Y	30.14	1080.55	2.8	541.281	2	3.38	612	1	55	63
95	19650	BGLB032376-PA	L.LEAIER.M	Y	16.11	729.402	0.6	365.709	2	2.42	390	1	318	323
25	8926	BGLB033580-PA	K.TQDGEFVTESGETIR.T	Y	52.17	1667.76	-5.7	834.884	2	4.31	857	1	203	217
25	8926	BGLB033580-PA	K.ETGIVSTETPVFEGR.Q	Y	49.09	1620.8	1.3	811.408	2	5.49	1153	1	345	359
25	8926	BGLB033580-PA	R.DSSEDFVVK.R	Y	34.19	1024.47	-11.2	513.237	2	3.86	739	1	363	371
25	8926	BGLB033580-PA	K.TLDNFHELLK.I	Y	23.68	1228.65	-6.3	615.326	2	5.37	1119	1	78	87
24	1281	BGLB033943-PA	R.NADDNNNGVVTR.A	Y	54.89	1287.58	0.9	644.798	2	1.57	245	1	112	123
24	1281	BGLB033943-PA	R.ADYTAAIDENFPNETHDPIITNAYR.N	Y	38.64	2850.31	0.1	951.111	3	6.81	1480	1	63	87
24	1281	BGLB033943-PA	R.NLFDVLDNNK.N	Y	37.98	1190.59	2.5	596.305	2	6.98	1520	1	88	97
24	1281	BGLB033943-PA	K.FFQTYDANHDNR.I	Y	34.45	1526.65	1.7	509.893	3	3.35	602	1	48	59
100	25019	BGLB034203-PA	K.IVEMANLR.L	Y	15.79	944.511	-3.5	473.261	2	4.03	780	1	489	496
83	1347	BGLB034788-PA	R.GASAQ(+.98)NFLDTLK.Y	Y	29.24	1264.63	1.1	633.323	2	4.55	906	1	1430	1441	Deamidation (NQ)
41	1357	BGLB035036-PA	Q.A(+42.01)EQLTEETIAEFK.E	Y	25.05	1549.75	-1.1	775.882	2	8.4	1821	1	21	33	Acetylation (Protein N-term)
41	1357	BGLB035036-PA	K.ELGTVMR.S	N	24.47	804.416	-1.4	403.215	2	3.17	550	1	51	57
115	53261	BGLB035451-PA	P.LSGSN(+.98)GVAAQ(+.98)K.S	Y	13.18	1032.51	-23.6	517.25	2	2	302	1	623	633	Deamidation (NQ)
115	53262	BGLB035451-PB	P.LSGSN(+.98)GVAAQ(+.98)K.S	Y	13.18	1032.51	-23.6	517.25	2	2	302	1	623	633	Deamidation (NQ)
38	18629	BGLB035490-PA	R.TGAEVGFLR.W	Y	36.31	948.503	2.6	475.26	2	4.72	948	1	102	110
38	18629	BGLB035490-PA	S.SILDTTQLDR.I	Y	27.01	1160.6	-21.3	581.297	2	5.01	1047	1	18	27
98	20989	BGLB035575-PA	K.SSTNKSC(+57.02)NKQ(+.98)GNK.T	Y	15.68	1452.66	-9.7	727.332	2	4.14	814	1	242	254	Carbamidomethylation; Deamidation (NQ)
32	1354	BGLB036153-PA	K.EPVYVVR.V	Y	25.92	860.476	5.4	431.247	2	3.5	635	1	98	104
32	1354	BGLB036153-PA	N.TLPQINDER.T	Y	18.54	1084.55	-5	543.28	2	3.56	655	1	131	139
32	1354	BGLB036153-PA	S.NTLPQINDER.T	Y	16.3	1198.59	-0.3	600.304	2	3.65	686	1	130	139
95	19639	BGLB038797-PA	L.IEAIER.H	Y	16.11	729.402	0.6	365.709	2	2.42	390	1	102	107
21	53216	BGLB039942-PA	R.WHGVGHTNPSGGLA.R	Y	22.77	1388.66	0.8	463.894	3	3.25	577	1	40	53
21	53216	BGLB039942-PA	K.DSDGDGSSNGEELGDPNC(+57.02)TWK.Q	Y	20.21	2238.86	1.3	747.295	3	4.46	881	1	76	96	Carbamidomethylation
21	53216	BGLB039942-PA	R.NKFGLDLK.A	Y	19.96	933.528	0.4	467.772	2	4.12	804	1	55	62
21	53216	BGLB039942-PA	R.WHGVGHTNPS.G	Y	15.99	1090.49	-7.7	546.25	2	1.85	279	1	40	49
21	53216	BGLB039942-PA	K.QGEKPYR.T	Y	15.98	876.445	-0.9	439.23	2	1.12	170	1	97	103
108	53249	BGLB040049-PA	K.FALTGAK.Q	Y	14.47	706.401	-24.6	354.199	2	2.83	472	1	382	388
108	53248	BGLB040049-PB	K.FALTGAK.Q	Y	14.47	706.401	-24.6	354.199	2	2.83	472	1	371	377
108	53245	BGLB040049-PC	K.FALTGAK.Q	Y	14.47	706.401	-24.6	354.199	2	2.83	472	1	371	377
108	53246	BGLB040049-PD	K.FALTGAK.Q	Y	14.47	706.401	-24.6	354.199	2	2.83	472	1	371	377
108	53247	BGLB040049-PE	K.FALTGAK.Q	Y	14.47	706.401	-24.6	354.199	2	2.83	472	1	371	377
2	7481	BGLB040188-PA	R.VITDYIDNKMPETIK.E	Y	60.07	1778.91	-0.2	593.978	3	5.7	1207	1	84	98
2	7481	BGLB040188-PA	K.LSAEMDEFKVDYSPVSK.V	Y	59.96	1943.92	-0.4	648.98	3	5.88	1263	1	102	118
2	7481	BGLB040188-PA	K.LSAEM(+15.99)DEFKVDYSPVSK.V	Y	59.59	1959.91	-3.2	654.31	3	5.13	1068	1	102	118	Oxidation (M)
2	7481	BGLB040188-PA	R.IAEDTISEEDQK.E	Y	57.21	1376.63	0.6	689.323	2	2.82	470	1	188	199
2	7481	BGLB040188-PA	K.VPDVEISEEGVR.V	N	56	1327.66	-0.6	664.838	2	4.67	940	1	231	242
2	7481	BGLB040188-PA	L.SAEMDEFKVDYSPVSK.V	Y	54.82	1830.83	1	611.286	3	5.31	1104	1	103	118
2	7481	BGLB040188-PA	R.IAEDTISEEDQKEK.L	Y	53.87	1633.77	1	545.597	3	2.46	408	1	188	201
2	7481	BGLB040188-PA	K.VSVSQQSLEAR.H	Y	50.4	1202.63	1.9	602.321	2	3.2	561	1	119	129
2	7481	BGLB040188-PA	R.VITDYIDNK.M	Y	48.05	1079.55	-1.5	540.781	2	4.34	860	1	84	92
2	7481	BGLB040188-PA	K.TFAESAHSHDYLK.A	N	47.46	1504.69	0.3	502.572	3	2.9	490	1	173	185
2	7481	BGLB040188-PA	K.LSAEMDEFKVD.Y	Y	40.05	1282.58	2.8	642.297	2	5.6	1177	1	102	112
2	7481	BGLB040188-PA	K.VAVEADSDR.R	Y	39.59	960.451	0	481.233	2	1.76	269	1	25	33
2	7481	BGLB040188-PA	S.AEMDEFKVDYSPVSK.V	Y	37.87	1743.8	-1.5	582.274	3	5.3	1101	1	104	118
2	7481	BGLB040188-PA	K.VDYSPVSK.V	Y	35.45	893.449	1.4	447.733	2	2.75	455	1	111	118
2	7481	BGLB040188-PA	K.LSAEMDEFK.V	Y	33.24	1068.48	-1.5	535.246	2	4.42	871	1	102	110
2	7481	BGLB040188-PA	R.VITDYIDNKM(+15.99)PETIK.E	Y	31.06	1794.91	-2.9	599.308	3	4.76	961	1	84	98	Oxidation (M)
2	7481	BGLB040188-PA	R.LSYVSSLIPELSSNSAGSVQVEVSSSK.V	Y	28.75	2753.4	-4.4	918.802	3	8.04	1742	1	204	230
2	7481	BGLB040188-PA	R.LSYVSSLIPELSSN(-.98)(+.98).S	Y	28.71	1507.78	0.6	754.896	2	8.61	1863	1	204	217	Amidation; Deamidation (NQ)
2	7481	BGLB040188-PA	K.VSVSQQSLEA.R	Y	26.64	1046.52	0.4	524.27	2	4.04	783	1	119	128
2	7481	BGLB040188-PA	K.VAVEADSDRR.A	Y	24.2	1116.55	0	559.283	2	1.37	216	1	25	34
2	7481	BGLB040188-PA	K.VDYSPVSK(+14.02).V	Y	23.6	907.465	0.5	454.74	2	3.62	676	1	111	118	Methyl ester
2	7481	BGLB040188-PA	K.MPETIK.E	Y	22.07	717.373	0.1	359.694	2	2.36	377	1	93	98
2	7481	BGLB040188-PA	K.LSAEM(+15.99)DEFK.V	Y	21.86	1084.47	23.4	543.257	2	3.23	570	1	102	110	Oxidation (M)
2	7481	BGLB040188-PA	I.AEDTISEEDQKEK.L	Y	21.72	1520.68	1	507.902	3	1.51	237	1	189	201
2	7481	BGLB040188-PA	R.EWTEER.L	Y	20.82	848.366	0	425.19	2	2.09	321	1	75	80
2	7481	BGLB040188-PA	R.LSYVSSLIPELS.S	Y	19.31	1306.7	-8	654.353	2	8.9	1924	1	204	215
2	7481	BGLB040188-PA	W.LDEFVAK.T	Y	18.06	820.433	1.9	411.225	2	3.49	634	1	166	172
2	7481	BGLB040188-PA	K.LSAEMDEFKVDYSPVS.K	Y	16.36	1815.82	0.2	908.919	2	6.72	1463	1	102	117
2	7481	BGLB040188-PA	N.LWLDEFVAK.T	Y	15.21	1119.6	-0.6	560.805	2	7.67	1666	1	164	172
2	7481	BGLB040188-PA	L.WLDEFVAK.T	Y	13.55	1006.51	3.9	504.265	2	6.13	1316	1	165	172
12	1374	BGLB040280-PA	R.SPSDEPVPK.L	Y	47.62	954.466	0.1	478.24	2	2.03	310	1	437	445
12	1374	BGLB040280-PA	K.IIGQEPDIMPFEEFNSQP	Y	42.24	2089.97	-4.3	1045.99	2	8.76	1889	1	453	470
12	1374	BGLB040280-PA	K.IIGQEPDIM(+15.99)PFEEFNSQP	Y	36.12	2105.96	0.7	1053.99	2	7.92	1715	1	453	470	Oxidation (M)
12	1374	BGLB040280-PA	I.IGQEPDIMPFEEFNSQ(+.98)P(-.98)	Y	29.76	1976.88	2	989.451	2	8.44	1828	1	454	470	Deamidation (NQ); Amidation
12	1374	BGLB040280-PA	K.IIGQEPDIM(+15.99)PF.E	Y	20.47	1274.62	-0.1	638.318	2	7.24	1579	1	453	463	Oxidation (M)
12	1374	BGLB040280-PA	R.EIATTESYSVK.Y	Y	13.48	1226.6	0.5	614.309	2	3.32	595	1	43	53
40	1360	Smp_026560.1	M.A(+42.01)DQLTEEQIAEFK.E	Y	37.01	1562.75	1.3	782.381	2	6.86	1491	1	2	14	Acetylation (Protein N-term)
40	1360	Smp_026560.1	K.ELGTVMR.S	N	24.47	804.416	-1.4	403.215	2	3.17	550	1	32	38
40	1358	Smp_026560.2	M.A(+42.01)DQLTEEQIAEFK.E	Y	37.01	1562.75	1.3	782.381	2	6.86	1491	1	2	14	Acetylation (Protein N-term)
40	1358	Smp_026560.2	K.ELGTVMR.S	N	24.47	804.416	-1.4	403.215	2	3.17	550	1	32	38
82	1349	Smp_046690.1	R.TLSDYNIQK.E	Y	30.14	1080.55	2.8	541.281	2	3.38	612	1	55	63
82	1344	Smp_046690.2	R.TLSDYNIQK.E	Y	30.14	1080.55	2.8	541.281	2	3.38	612	1	55	63
82	1348	Smp_046690.3	R.TLSDYNIQK.E	Y	30.14	1080.55	2.8	541.281	2	3.38	612	1	55	63
111	53255	Smp_057530.1	R.NGTRN(+.98)Q(+.98)IDVEAK.L	Y	13.61	1345.65	31.6	673.852	2	6.45	1401	1	619	630	Deamidation (NQ)
82	1340	Smp_089430.1	R.TLSDYNIQK.E	Y	30.14	1080.55	2.8	541.281	2	3.38	612	1	55	63
95	19632	Smp_094050.2	E.LEALER.S	Y	16.11	729.402	0.6	365.709	2	2.42	390	1	155	160
95	19643	Smp_094050.3	E.LEALER.S	Y	16.11	729.402	0.6	365.709	2	2.42	390	1	176	181
95	4046	Smp_151280.1	Y.LEALER.K	Y	16.11	729.402	0.6	365.709	2	2.42	390	1	424	429
99	17566	Smp_305430.1	R.RLTMN(+.98)NM(+15.99)TAKQ(+.98)KFANLVK.E	Y	15.66	2125.1	-26	709.356	3	5.82	1244	1	875	892	Deamidation (NQ); Oxidation (M)
82	1345	Smp_335990.1	R.TLSDYNIQK.E	Y	30.14	1080.55	2.8	541.281	2	3.38	612	1	55	63

## Sheet: Naive_2_proteins
	Tags	SeqName	Description	Length	#Hits	e-Value	sim mean	#GO	GO IDs	GO Names	Enzyme Codes	Enzyme Names	InterPro IDs	InterPro GO IDs	InterPro GO Names
TRUE	[INTERPRO, BLASTED, MAPPED, ANNOTATED]	BGLB000195-PA	lipopolysaccharide-binding protein-like isoform X2	453	10	0	78.48	1	F:GO:0008289	F:lipid binding			G3DSA:3.15.10.10 (GENE3D); IPR017942 (PFAM); IPR001124 (PFAM); G3DSA:3.15.20.10 (GENE3D); IPR032942 (PANTHER); IPR017943 (SUPERFAMILY); IPR017943 (SUPERFAMILY)	F:GO:0008289	F:lipid binding
TRUE	[INTERPRO, BLASTED, MAPPED, ANNOTATED]	BGLB000195-PB	lipopolysaccharide-binding protein-like isoform X2	478	10	0	78.46	1	F:GO:0008289	F:lipid binding			G3DSA:3.15.10.10 (GENE3D); IPR017942 (PFAM); IPR001124 (PFAM); G3DSA:3.15.20.10 (GENE3D); IPR032942 (PANTHER); IPR017943 (SUPERFAMILY); IPR017943 (SUPERFAMILY)	F:GO:0008289	F:lipid binding
TRUE	[INTERPRO, BLASTED, MAPPED, ANNOTATED]	BGLB000195-PC	lipopolysaccharide-binding protein-like isoform X2	485	10	0	78.47	1	F:GO:0008289	F:lipid binding			G3DSA:3.15.20.10 (GENE3D); IPR017942 (PFAM); G3DSA:3.15.10.10 (GENE3D); IPR001124 (PFAM); IPR032942 (PANTHER); IPR017943 (SUPERFAMILY); IPR017943 (SUPERFAMILY)	F:GO:0008289	F:lipid binding
TRUE	[INTERPRO, BLASTED, MAPPED, ANNOTATED]	BGLB000195-PD	lipopolysaccharide-binding protein-like isoform X2	478	10	0	78.46	1	F:GO:0008289	F:lipid binding			G3DSA:3.15.10.10 (GENE3D); IPR017942 (PFAM); IPR001124 (PFAM); G3DSA:3.15.20.10 (GENE3D); IPR032942 (PANTHER); IPR017943 (SUPERFAMILY); IPR017943 (SUPERFAMILY)	F:GO:0008289	F:lipid binding
TRUE	[INTERPRO, BLASTED, MAPPED, ANNOTATED]	BGLB000202-PA	biomphalysin 20	519	10	0	69.16	1	C:GO:0005576; P:GO:0009405	C:extracellular region; P:obsolete pathogenesis			IPR005830 (PFAM); G3DSA:3.30.412.10 (GENE3D); PTHR34007 (PANTHER)	C:GO:0005576	C:extracellular region
TRUE	[INTERPRO, BLASTED]	BGLB002524-PB	actin, adductor muscle	376	10	0	99.07						IPR004000 (PRINTS); G3DSA:3.90.640.10 (GENE3D); IPR004000 (PFAM); G3DSA:3.30.420.40 (GENE3D); G3DSA:3.30.420.40 (GENE3D); IPR004000 (PANTHER); PTHR11937:SF397 (PANTHER); IPR004001 (PROSITE_PATTERNS); IPR004001 (PROSITE_PATTERNS); IPR020902 (PROSITE_PATTERNS); cd00012 (CDD); IPR043129 (SUPERFAMILY); IPR043129 (SUPERFAMILY)	no GO terms	no GO terms
TRUE	[INTERPRO, BLASTED, MAPPED, ANNOTATED]	BGLB002603-PB	digestive cysteine proteinase 2-like	540	10	0	80.13	2	F:GO:0008233	F:peptidase activity	EC:3.4	Acting on peptide bonds (peptidases)	IPR000668 (PRINTS); IPR000668 (PFAM); G3DSA:3.90.70.10 (GENE3D); IPR013201 (PFAM); PTHR12411:SF575 (PANTHER); PTHR12411 (PANTHER); IPR025660 (PROSITE_PATTERNS); IPR025661 (PROSITE_PATTERNS); IPR000169 (PROSITE_PATTERNS); IPR039417 (CDD); IPR038765 (SUPERFAMILY)	P:GO:0006508; F:GO:0008234	P:proteolysis; F:cysteine-type peptidase activity
TRUE	[INTERPRO, BLASTED, MAPPED, ANNOTATED]	BGLB003971-PB	actin, adductor muscle	376	10	0	99.89	3	F:GO:0005524; C:GO:0005737; C:GO:0005856	F:ATP binding; C:cytoplasm; C:cytoskeleton			IPR004000 (PRINTS); G3DSA:3.30.420.40 (GENE3D); G3DSA:3.30.420.40 (GENE3D); G3DSA:3.90.640.10 (GENE3D); IPR004000 (PFAM); PTHR11937:SF192 (PANTHER); IPR004000 (PANTHER); IPR004001 (PROSITE_PATTERNS); IPR004001 (PROSITE_PATTERNS); IPR020902 (PROSITE_PATTERNS); cd00012 (CDD); IPR043129 (SUPERFAMILY); IPR043129 (SUPERFAMILY)	no GO terms	no GO terms
TRUE	[INTERPRO, BLASTED, MAPPED, ANNOTATED]	BGLB004090-PB	mammalian ependymin-related protein 1-like	214	10	8.56153e-136	69.16	3	C:GO:0005576; P:GO:0007155; F:GO:0043167	C:extracellular region; P:cell adhesion; F:ion binding			IPR001299 (PFAM); IPR001299 (PANTHER); PTHR10697:SF1 (PANTHER)	P:GO:0007160; F:GO:0005509; C:GO:0005576	P:cell-matrix adhesion; F:calcium ion binding; C:extracellular region
TRUE	[INTERPRO, BLASTED, MAPPED, ANNOTATED]	BGLB005373-PB	pleckstrin homology domain-containing family G member 2-like	459	10	0	58.14	4	0	0			IPR029034 (G3DSA:2.10.90.GENE3D); PF05806 (PFAM); IPR008717 (PANTHER); IPR029034 (SUPERFAMILY)	P:GO:0030514; P:GO:0045596	P:negative regulation of BMP signaling pathway; P:negative regulation of cell differentiation
TRUE	[INTERPRO, BLASTED]	BGLB008299-PB	actin ovestestis isoform	376	10	0	99.47						IPR004000 (PRINTS); G3DSA:3.90.640.10 (GENE3D); G3DSA:3.30.420.40 (GENE3D); IPR004000 (PFAM); G3DSA:3.30.420.40 (GENE3D); PTHR11937:SF423 (PANTHER); IPR004000 (PANTHER); IPR004001 (PROSITE_PATTERNS); IPR004001 (PROSITE_PATTERNS); IPR020902 (PROSITE_PATTERNS); cd00012 (CDD); IPR043129 (SUPERFAMILY); IPR043129 (SUPERFAMILY)	no GO terms	no GO terms
TRUE	[INTERPRO, BLASTED, MAPPED, ANNOTATED]	BGLB008810-PB	growth/differentiation factor 8	348	10	0	51.53	2	F:GO:0003674; P:GO:0007165; P:GO:0008283; P:GO:0040007	F:molecular_function; P:signal transduction; P:cell population proliferation; P:growth			G3DSA:2.60.120.970 (GENE3D); IPR001839 (PFAM); IPR029034 (G3DSA:2.10.90.GENE3D); IPR015616 (PTHR11848:PANTHER); IPR015615 (PANTHER); IPR001839 (PROSITE_PROFILES); cd08698 (CDD); IPR029034 (SUPERFAMILY)	F:GO:0005102; F:GO:0008083	F:signaling receptor binding; F:growth factor activity
TRUE	[INTERPRO, BLASTED, MAPPED, ANNOTATED]	BGLB010468-PB	haemoglobin type 2	118	10	1.48054e-82	80.92	4	F:GO:0003674; P:GO:0006810	F:molecular_function; P:transport			IPR012292 (G3DSA:1.10.490.GENE3D); IPR000971 (PFAM); IPR000971 (PROSITE_PROFILES); IPR044399 (CDD); IPR009050 (SUPERFAMILY)	F:GO:0019825; F:GO:0020037	F:oxygen binding; F:heme binding
TRUE	[INTERPRO, BLASTED, MAPPED, ANNOTATED]	BGLB010864-PB	RecName: Full=Globin; AltName: Full=Myoglobin	150	10	1.08105e-101	91.23	5	P:GO:0015671; F:GO:0005344; F:GO:0019825; F:GO:0020037; F:GO:0046872	P:oxygen transport; F:oxygen carrier activity; F:oxygen binding; F:heme binding; F:metal ion binding			IPR000971 (PFAM); IPR012292 (G3DSA:1.10.490.GENE3D); IPR000971 (PROSITE_PROFILES); IPR044399 (CDD); IPR009050 (SUPERFAMILY)	F:GO:0019825; F:GO:0020037	F:oxygen binding; F:heme binding
TRUE	[INTERPRO, BLASTED, MAPPED, ANNOTATED]	BGLB011523-PB	haemoglobin type 1	2001	10	0	78.08	2	P:GO:0006810; F:GO:0043167	P:transport; F:ion binding			IPR012292 (G3DSA:1.10.490.GENE3D); IPR012292 (G3DSA:1.10.490.GENE3D); IPR012292 (G3DSA:1.10.490.GENE3D); IPR000971 (PFAM); mobidb-lite (MOBIDB_LITE); PTHR46458:SF3 (PANTHER); PTHR46458:SF3 (PANTHER); PTHR46458 (PANTHER); PTHR46458:SF3 (PANTHER); PTHR46458 (PANTHER); PTHR46458 (PANTHER); PTHR46458 (PANTHER); PTHR46458 (PANTHER); PTHR46458:SF3 (PANTHER); PTHR46458 (PANTHER); PTHR46458:SF3 (PANTHER)…	F:GO:0019825; F:GO:0020037	F:oxygen binding; F:heme binding
TRUE	[INTERPRO, BLASTED, MAPPED, ANNOTATED]	BGLB012730-PB	haemoglobin type 2	541	10	0	80.61	2	F:GO:0003674; P:GO:0006810	F:molecular_function; P:transport			IPR000971 (PFAM); IPR012292 (G3DSA:1.10.490.GENE3D); IPR012292 (G3DSA:1.10.490.GENE3D); PTHR46458 (PANTHER); PTHR46458:SF3 (PANTHER); PTHR46458:SF3 (PANTHER); PTHR46458 (PANTHER); PTHR46458 (PANTHER); PTHR46458:SF3 (PANTHER); PTHR46458 (PANTHER); PTHR46458:SF3 (PANTHER); IPR000971 (PROSITE_PROFILES); IPR000971 (PROSITE_PROFILES); IPR000971 (PROSITE_PROFILES); IPR000971 (PROSITE_PROFILES); IPR0443…	F:GO:0019825; F:GO:0020037	F:oxygen binding; F:heme binding
TRUE	[INTERPRO, BLASTED, MAPPED]	BGLB012882-PB	collagen alpha-5(VI) chain-like	463	10	0	66.33	2	F:GO:0008061; C:GO:0005576	F:chitin binding; C:extracellular region			PR00453 (PRINTS); IPR036465 (G3DSA:3.40.50.GENE3D); IPR036465 (G3DSA:3.40.50.GENE3D); IPR002035 (PFAM); mobidb-lite (MOBIDB_LITE); mobidb-lite (MOBIDB_LITE); PTHR22588 (PANTHER); IPR002035 (PROSITE_PROFILES); IPR002035 (PROSITE_PROFILES); cd01450 (CDD); cd01450 (CDD); IPR036465 (SUPERFAMILY); IPR036465 (SUPERFAMILY)	no GO terms	no GO terms
TRUE	[INTERPRO, BLASTED, MAPPED, ANNOTATED]	BGLB013367-PB	haemoglobin type 2	700	10	0	79.77	4	F:GO:0003674; P:GO:0006810	F:molecular_function; P:transport			IPR012292 (G3DSA:1.10.490.GENE3D); IPR000971 (PFAM); PTHR46458:SF3 (PANTHER); PTHR46458 (PANTHER); PTHR46458 (PANTHER); PTHR46458:SF3 (PANTHER); IPR000971 (PROSITE_PROFILES); IPR000971 (PROSITE_PROFILES); IPR000971 (PROSITE_PROFILES); IPR000971 (PROSITE_PROFILES); IPR000971 (PROSITE_PROFILES); IPR044399 (CDD); IPR044399 (CDD); IPR044399 (CDD); IPR044399 (CDD); IPR009050 (SUPERFAMILY); IPR009050 (…	F:GO:0019825; F:GO:0020037	F:oxygen binding; F:heme binding
TRUE	[INTERPRO, BLASTED, MAPPED, ANNOTATED]	BGLB013804-PB	cathepsin B	333	10	0	79.45	3	F:GO:0008233	F:peptidase activity	EC:3.4.22	Acting on peptide bonds (peptidases)	IPR000668 (PRINTS); IPR000668 (PFAM); IPR012599 (PFAM); G3DSA:3.90.70.10 (GENE3D); PTHR12411 (PANTHER); PTHR12411:SF737 (PANTHER); IPR025660 (PROSITE_PATTERNS); IPR025661 (PROSITE_PATTERNS); IPR000169 (PROSITE_PATTERNS); cd02620 (CDD); IPR038765 (SUPERFAMILY)	P:GO:0006508; P:GO:0050790; F:GO:0004197; F:GO:0008234	P:proteolysis; P:regulation of catalytic activity; F:cysteine-type endopeptidase activity; F:cysteine-type peptidase activity
TRUE	[INTERPRO, BLASTED, MAPPED, ANNOTATED]	BGLB017114-PA	haemoglobin type 1	1718	10	0	82.33	4	P:GO:0006810; F:GO:0043167	P:transport; F:ion binding			IPR000971 (PFAM); IPR012292 (G3DSA:1.10.490.GENE3D); IPR012292 (G3DSA:1.10.490.GENE3D); PTHR46458 (PANTHER); PTHR46458:SF3 (PANTHER); PTHR46458:SF3 (PANTHER); PTHR46458:SF3 (PANTHER); PTHR46458:SF3 (PANTHER); PTHR46458 (PANTHER); PTHR46458 (PANTHER); PTHR46458 (PANTHER); PTHR46458:SF3 (PANTHER); PTHR46458:SF3 (PANTHER); PTHR46458:SF3 (PANTHER); PTHR46458 (PANTHER); PTHR46458 (PANTHER); PTHR46458 …	F:GO:0019825; F:GO:0020037	F:oxygen binding; F:heme binding
TRUE	[INTERPRO, BLASTED]	BGLB017354-PA	PREDICTED: uncharacterized protein LOC106070463	239	8	3.85147e-163	64.52						no IPS match	no IPS match	no IPS match
TRUE	[INTERPRO, BLASTED, MAPPED, ANNOTATED]	BGLB018373-PA	haemoglobin type 2	118	10	4.34192e-82	81.71	4	F:GO:0003674; P:GO:0006810	F:molecular_function; P:transport			IPR012292 (G3DSA:1.10.490.GENE3D); IPR000971 (PFAM); IPR000971 (PROSITE_PROFILES); IPR044399 (CDD); IPR009050 (SUPERFAMILY)	F:GO:0019825; F:GO:0020037	F:oxygen binding; F:heme binding
TRUE	[INTERPRO, BLASTED, MAPPED, ANNOTATED]	BGLB018374-PA	haemoglobin type 2	1252	10	0	83.21	4	F:GO:0003674; P:GO:0006810	F:molecular_function; P:transport			IPR000971 (PFAM); IPR012292 (G3DSA:1.10.490.GENE3D); PTHR46458 (PANTHER); PTHR46458:SF3 (PANTHER); PTHR46458 (PANTHER); PTHR46458 (PANTHER); PTHR46458 (PANTHER); PTHR46458:SF3 (PANTHER); PTHR46458:SF3 (PANTHER); PTHR46458 (PANTHER); PTHR46458 (PANTHER); PTHR46458:SF3 (PANTHER); PTHR46458:SF3 (PANTHER); PTHR46458:SF3 (PANTHER); IPR000971 (PROSITE_PROFILES); IPR000971 (PROSITE_PROFILES); IPR000971 …	F:GO:0019825; F:GO:0020037	F:oxygen binding; F:heme binding
TRUE	[INTERPRO, BLASTED]	BGLB018517-PA	PREDICTED: uncharacterized protein LOC106078992	159	1	2.3792e-116	100						no IPS match	no IPS match	no IPS match
TRUE	[INTERPRO, BLASTED]	BGLB018646-PA	PREDICTED: uncharacterized protein LOC106079040	128	1	6.37706e-75	100						no IPS match	no IPS match	no IPS match
TRUE	[INTERPRO, BLASTED, MAPPED, ANNOTATED]	BGLB018664-PA	haemoglobin type 1	126	10	2.61555e-88	77.14	2	F:GO:0003674	F:molecular_function			no IPS match	no IPS match	no IPS match
TRUE	[INTERPRO, BLASTED, MAPPED, ANNOTATED]	BGLB019194-PA	haemoglobin type 1	783	10	0	79.2	2	F:GO:0003674; P:GO:0006810	F:molecular_function; P:transport			IPR012292 (G3DSA:1.10.490.GENE3D); IPR000971 (PFAM); PTHR46458 (PANTHER); PTHR46458:SF3 (PANTHER); PTHR46458 (PANTHER); IPR000971 (PROSITE_PROFILES); IPR000971 (PROSITE_PROFILES); IPR000971 (PROSITE_PROFILES); IPR000971 (PROSITE_PROFILES); IPR044399 (CDD); IPR044399 (CDD); IPR044399 (CDD); IPR044399 (CDD); IPR009050 (SUPERFAMILY); IPR009050 (SUPERFAMILY); IPR009050 (SUPERFAMILY); IPR009050 (SUPER…	F:GO:0019825; F:GO:0020037	F:oxygen binding; F:heme binding
TRUE	[INTERPRO, BLASTED]	BGLB019413-PA	actin, cytoplasmic-like	535	10	0	98.26		C:GO:0005737; C:GO:0005856; F:GO:0043167	C:cytoplasm; C:cytoskeleton; F:ion binding			IPR004000 (PRINTS); G3DSA:3.90.640.10 (GENE3D); G3DSA:3.30.420.40 (GENE3D); G3DSA:3.30.420.40 (GENE3D); G3DSA:3.90.640.10 (GENE3D); G3DSA:3.30.420.40 (GENE3D); G3DSA:3.30.420.40 (GENE3D); G3DSA:2.30.36.70 (GENE3D); IPR004000 (PFAM); IPR004000 (PANTHER); IPR004000 (PANTHER); PTHR11937:SF192 (PANTHER); IPR004001 (PROSITE_PATTERNS); IPR020902 (PROSITE_PATTERNS); IPR004001 (PROSITE_PATTERNS); cd00012…	no GO terms	no GO terms
TRUE	[INTERPRO, BLASTED]	BGLB019847-PA	fatty acid-binding protein	138	10	3.77934e-94	68.85		F:GO:0008289	F:lipid binding			IPR012674 (G3DSA:2.40.128.GENE3D); cd00742 (CDD); IPR012674 (SUPERFAMILY)	no GO terms	no GO terms
TRUE	[INTERPRO, BLASTED, MAPPED, ANNOTATED]	BGLB020170-PA	thioester-containing protein 1	178	10	3.0482e-100	95.37	3	C:GO:0005615; F:GO:0030234	C:extracellular space; F:enzyme regulator activity			G3DSA:1.50.10.20 (GENE3D); IPR011626 (PFAM); PTHR11412 (PANTHER); PTHR11412:SF162 (PANTHER); IPR019742 (PROSITE_PATTERNS); IPR008930 (SUPERFAMILY)	C:GO:0005615	C:extracellular space
TRUE	[INTERPRO, BLASTED, MAPPED, ANNOTATED]	BGLB020983-PA	AChain A, Acetylcholine-binding protein	224	10	1.91607e-165	71.85	7	C:GO:0005575; P:GO:0007165; F:GO:0022857	C:cellular_component; P:signal transduction; F:transmembrane transporter activity	EC:7	Translocases	IPR036734 (G3DSA:2.70.170.GENE3D); IPR006202 (PFAM); PTHR18945:SF832 (PANTHER); IPR006201 (PANTHER); cd18995 (CDD); IPR036734 (SUPERFAMILY)	P:GO:0006811; P:GO:0034220; F:GO:0004888; F:GO:0005216; F:GO:0005230; C:GO:0016021	P:ion transport; P:ion transmembrane transport; F:transmembrane signaling receptor activity; F:ion channel activity; F:extracellular ligand-gated ion channel activity; C:integral component of membrane
TRUE	[INTERPRO, BLASTED, MAPPED, ANNOTATED]	BGLB020983-PB	AChain A, Acetylcholine-binding protein	224	10	1.91607e-165	71.85	7	C:GO:0005575; P:GO:0007165; F:GO:0022857	C:cellular_component; P:signal transduction; F:transmembrane transporter activity	EC:7	Translocases	IPR036734 (G3DSA:2.70.170.GENE3D); IPR006202 (PFAM); PTHR18945:SF832 (PANTHER); IPR006201 (PANTHER); cd18995 (CDD); IPR036734 (SUPERFAMILY)	P:GO:0006811; P:GO:0034220; F:GO:0004888; F:GO:0005216; F:GO:0005230; C:GO:0016021	P:ion transport; P:ion transmembrane transport; F:transmembrane signaling receptor activity; F:ion channel activity; F:extracellular ligand-gated ion channel activity; C:integral component of membrane
TRUE	[INTERPRO, BLASTED]	BGLB021597-PB	PREDICTED: uncharacterized protein LOC106073664 isoform X1	104	7	1.04324e-57	78.52						no IPS match	no IPS match	no IPS match
TRUE	[INTERPRO, BLASTED]	BGLB021597-PC	PREDICTED: uncharacterized protein LOC106073664 isoform X2	104	7	1.45303e-56	79.84						mobidb-lite (MOBIDB_LITE)	no GO terms	no GO terms
TRUE	[INTERPRO, BLASTED]	BGLB021958-PA	LWamide neuropeptides-like	163	3	3.18479e-80	81.71						mobidb-lite (MOBIDB_LITE)	no GO terms	no GO terms
TRUE	[INTERPRO, BLASTED]	BGLB021958-PB	LWamide neuropeptides-like	142	3	3.18565e-65	79.59						mobidb-lite (MOBIDB_LITE)	no GO terms	no GO terms
TRUE	[INTERPRO, BLASTED]	BGLB022431-PA	PREDICTED: uncharacterized protein LOC106071204	302	2	0	72.14						no IPS match	no IPS match	no IPS match
TRUE	[INTERPRO, BLASTED, MAPPED, ANNOTATED]	BGLB023061-PB	Ras and Rab interactor 2RAS and EF-hand domain-containing protein	1592	10	0	89.7	5	P:GO:0007165; P:GO:0016192; P:GO:0050790; F:GO:0005085; F:GO:0005096	P:signal transduction; P:vesicle-mediated transport; P:regulation of catalytic activity; F:guanyl-nucleotide exchange factor activity; F:GTPase activator activity			IPR037191 (G3DSA:1.20.1050.GENE3D); IPR000159 (PFAM); IPR000980 (PFAM); IPR036860 (G3DSA:3.30.505.GENE3D); IPR003123 (PFAM); mobidb-lite (MOBIDB_LITE); mobidb-lite (MOBIDB_LITE); mobidb-lite (MOBIDB_LITE); mobidb-lite (MOBIDB_LITE); mobidb-lite (MOBIDB_LITE); mobidb-lite (MOBIDB_LITE); mobidb-lite (MOBIDB_LITE); mobidb-lite (MOBIDB_LITE); IPR045046 (PANTHER); PTHR23101:SF104 (PANTHER); IPR000980 …	P:GO:0007165; P:GO:0016192; F:GO:0005085	P:signal transduction; P:vesicle-mediated transport; F:guanyl-nucleotide exchange factor activity
TRUE	[INTERPRO, BLASTED, MAPPED, ANNOTATED]	BGLB023061-PC	Ras and Rab interactor 2RAS and EF-hand domain-containing protein	1555	10	0	89.63	5	P:GO:0007165; P:GO:0016192; P:GO:0050790; F:GO:0005085; F:GO:0005096	P:signal transduction; P:vesicle-mediated transport; P:regulation of catalytic activity; F:guanyl-nucleotide exchange factor activity; F:GTPase activator activity			IPR000980 (PFAM); IPR037191 (G3DSA:1.20.1050.GENE3D); IPR036860 (G3DSA:3.30.505.GENE3D); IPR000159 (PFAM); IPR003123 (PFAM); mobidb-lite (MOBIDB_LITE); mobidb-lite (MOBIDB_LITE); mobidb-lite (MOBIDB_LITE); mobidb-lite (MOBIDB_LITE); mobidb-lite (MOBIDB_LITE); mobidb-lite (MOBIDB_LITE); mobidb-lite (MOBIDB_LITE); mobidb-lite (MOBIDB_LITE); PTHR23101:SF104 (PANTHER); IPR045046 (PANTHER); IPR003123 …	P:GO:0007165; P:GO:0016192; F:GO:0005085	P:signal transduction; P:vesicle-mediated transport; F:guanyl-nucleotide exchange factor activity
TRUE	[INTERPRO, BLASTED, MAPPED, ANNOTATED]	BGLB023061-PD	Ras and Rab interactor 2RAS and EF-hand domain-containing protein	1591	10	0	89.68	5	P:GO:0007165; P:GO:0016192; P:GO:0050790; F:GO:0005085; F:GO:0005096	P:signal transduction; P:vesicle-mediated transport; P:regulation of catalytic activity; F:guanyl-nucleotide exchange factor activity; F:GTPase activator activity			IPR003123 (PFAM); IPR000159 (PFAM); IPR037191 (G3DSA:1.20.1050.GENE3D); IPR000980 (PFAM); IPR036860 (G3DSA:3.30.505.GENE3D); mobidb-lite (MOBIDB_LITE); mobidb-lite (MOBIDB_LITE); mobidb-lite (MOBIDB_LITE); mobidb-lite (MOBIDB_LITE); mobidb-lite (MOBIDB_LITE); mobidb-lite (MOBIDB_LITE); mobidb-lite (MOBIDB_LITE); mobidb-lite (MOBIDB_LITE); IPR045046 (PANTHER); PTHR23101:SF104 (PANTHER); IPR000980 …	P:GO:0007165; P:GO:0016192; F:GO:0005085	P:signal transduction; P:vesicle-mediated transport; F:guanyl-nucleotide exchange factor activity
TRUE	[INTERPRO, BLASTED, MAPPED, ANNOTATED]	BGLB023061-PE	Ras and Rab interactor 2RAS and EF-hand domain-containing protein	1563	10	0	89.71	5	P:GO:0007165; P:GO:0016192; P:GO:0050790; F:GO:0005085; F:GO:0005096	P:signal transduction; P:vesicle-mediated transport; P:regulation of catalytic activity; F:guanyl-nucleotide exchange factor activity; F:GTPase activator activity			IPR000159 (PFAM); IPR003123 (PFAM); IPR036860 (G3DSA:3.30.505.GENE3D); IPR037191 (G3DSA:1.20.1050.GENE3D); IPR000980 (PFAM); mobidb-lite (MOBIDB_LITE); mobidb-lite (MOBIDB_LITE); mobidb-lite (MOBIDB_LITE); mobidb-lite (MOBIDB_LITE); mobidb-lite (MOBIDB_LITE); mobidb-lite (MOBIDB_LITE); mobidb-lite (MOBIDB_LITE); mobidb-lite (MOBIDB_LITE); PTHR23101:SF104 (PANTHER); IPR045046 (PANTHER); IPR000980 …	P:GO:0007165; P:GO:0016192; F:GO:0005085	P:signal transduction; P:vesicle-mediated transport; F:guanyl-nucleotide exchange factor activity
TRUE	[INTERPRO, BLASTED, MAPPED, ANNOTATED]	BGLB023061-PF	Ras and Rab interactor 2RAS and EF-hand domain-containing protein	1548	10	0	89.74	5	P:GO:0007165; P:GO:0016192; P:GO:0050790; F:GO:0005085; F:GO:0005096	P:signal transduction; P:vesicle-mediated transport; P:regulation of catalytic activity; F:guanyl-nucleotide exchange factor activity; F:GTPase activator activity			IPR036860 (G3DSA:3.30.505.GENE3D); IPR000159 (PFAM); IPR000980 (PFAM); IPR037191 (G3DSA:1.20.1050.GENE3D); IPR003123 (PFAM); mobidb-lite (MOBIDB_LITE); mobidb-lite (MOBIDB_LITE); mobidb-lite (MOBIDB_LITE); mobidb-lite (MOBIDB_LITE); mobidb-lite (MOBIDB_LITE); mobidb-lite (MOBIDB_LITE); mobidb-lite (MOBIDB_LITE); mobidb-lite (MOBIDB_LITE); IPR045046 (PANTHER); PTHR23101:SF104 (PANTHER); IPR000980 …	P:GO:0007165; P:GO:0016192; F:GO:0005085	P:signal transduction; P:vesicle-mediated transport; F:guanyl-nucleotide exchange factor activity
TRUE	[INTERPRO, BLASTED]	BGLB023727-PA	LWamide neuropeptides-like	266	4	0	62.87						mobidb-lite (MOBIDB_LITE); mobidb-lite (MOBIDB_LITE)	no GO terms	no GO terms
TRUE	[INTERPRO, BLASTED]	BGLB024061-PA	PREDICTED: uncharacterized protein LOC106061828	109	1	1.14558e-73	100						no IPS match	no IPS match	no IPS match
TRUE	[INTERPRO, BLASTED, MAPPED, ANNOTATED]	BGLB024577-PA	virulence metalloprotease	538	10	0	54.08	2	F:GO:0008233	F:peptidase activity	EC:3.4.24	Acting on peptide bonds (peptidases)	IPR023612 (PRINTS); IPR001570 (PFAM); IPR013856 (PFAM); IPR027268 (G3DSA:1.10.390.GENE3D); G3DSA:3.10.170.10 (GENE3D); G3DSA:3.10.450.490 (GENE3D); IPR011096 (PFAM); PTHR33794:SF1 (PANTHER); PTHR33794 (PANTHER); SSF55486 (SUPERFAMILY)	P:GO:0006508; F:GO:0004222	P:proteolysis; F:metalloendopeptidase activity
TRUE	[INTERPRO, BLASTED, MAPPED, ANNOTATED]	BGLB024882-PA	lysosome-associated membrane glycoprotein 2-like isoform X1	417	10	0	62.46	2	C:GO:0005575	C:cellular_component			G3DSA:2.40.160.110 (GENE3D); IPR002000 (PFAM); G3DSA:2.40.160.110 (GENE3D); IPR002000 (PANTHER); IPR002000 (PROSITE_PROFILES); cd12087 (CDD)	C:GO:0016020	C:membrane
TRUE	[INTERPRO, BLASTED, MAPPED, ANNOTATED]	BGLB024882-PB	lysosome-associated membrane glycoprotein 1	416	10	0	62.12	2	C:GO:0005575	C:cellular_component			G3DSA:2.40.160.110 (GENE3D); IPR002000 (PFAM); G3DSA:2.40.160.110 (GENE3D); IPR002000 (PANTHER); IPR002000 (PROSITE_PROFILES); cd12087 (CDD)	C:GO:0016020	C:membrane
TRUE	[INTERPRO, BLASTED, MAPPED, ANNOTATED]	BGLB025228-PA	acetylcholine-binding protein-like	224	10	3.28615e-164	77.94	26	C:GO:0005575; P:GO:0007165; F:GO:0022857	C:cellular_component; P:signal transduction; F:transmembrane transporter activity	EC:7	Translocases	IPR006202 (PFAM); IPR036734 (G3DSA:2.70.170.GENE3D); IPR006201 (PANTHER); PTHR18945:SF82 (PANTHER); cd18995 (CDD); IPR036734 (SUPERFAMILY)	P:GO:0006811; P:GO:0034220; F:GO:0004888; F:GO:0005216; F:GO:0005230; C:GO:0016021	P:ion transport; P:ion transmembrane transport; F:transmembrane signaling receptor activity; F:ion channel activity; F:extracellular ligand-gated ion channel activity; C:integral component of membrane
TRUE	[INTERPRO, BLASTED, MAPPED, ANNOTATED]	BGLB025228-PB	acetylcholine-binding protein-like	232	10	2.94405e-166	78.01	26	C:GO:0005575; P:GO:0007165; F:GO:0022857	C:cellular_component; P:signal transduction; F:transmembrane transporter activity	EC:7	Translocases	IPR006202 (PFAM); IPR036734 (G3DSA:2.70.170.GENE3D); IPR006201 (PANTHER); PTHR18945:SF82 (PANTHER); cd18995 (CDD); IPR036734 (SUPERFAMILY)	P:GO:0006811; P:GO:0034220; F:GO:0004888; F:GO:0005216; F:GO:0005230; C:GO:0016021	P:ion transport; P:ion transmembrane transport; F:transmembrane signaling receptor activity; F:ion channel activity; F:extracellular ligand-gated ion channel activity; C:integral component of membrane
TRUE	[INTERPRO, BLASTED, MAPPED, ANNOTATED]	BGLB026203-PA	multiple epidermal growth factor-like domains 10	312	10	0	62.22	3	P:GO:0035335; F:GO:0004725; C:GO:0016021	P:peptidyl-tyrosine dephosphorylation; F:protein tyrosine phosphatase activity; C:integral component of membrane	EC:3.1.3.48	Protein-tyrosine-phosphatase	G3DSA:2.60.120.260 (GENE3D); PTHR45713 (PANTHER); IPR008979 (SUPERFAMILY)	no GO terms	no GO terms
TRUE	[INTERPRO, BLASTED]	BGLB027975-PB	PREDICTED: uncharacterized protein LOC106065300	186	2	2.73913e-113	97.85						no IPS match	no IPS match	no IPS match
TRUE	[INTERPRO, BLASTED]	BGLB027975-PD	PREDICTED: uncharacterized protein LOC106065300	186	2	2.73913e-113	97.85						no IPS match	no IPS match	no IPS match
TRUE	[INTERPRO, BLASTED]	BGLB029397-PA	PREDICTED: uncharacterized protein LOC106074740	108	7	2.99559e-72	72.86						no IPS match	no IPS match	no IPS match
TRUE	[INTERPRO, BLASTED, MAPPED, ANNOTATED]	BGLB029661-PA	PREDICTED: uncharacterized protein LOC106080255	329	10	0	60.77	2	F:GO:0003674; P:GO:0007155	F:molecular_function; P:cell adhesion			IPR019019 (PFAM); IPR037221 (G3DSA:2.60.40.GENE3D); IPR037221 (SUPERFAMILY)	P:GO:0007155; F:GO:0030246	P:cell adhesion; F:carbohydrate binding
TRUE	[INTERPRO, BLASTED, MAPPED, ANNOTATED]	BGLB029718-PA	mammalian ependymin-related protein 1-like	165	10	3.76322e-109	69.86	3	C:GO:0005576; P:GO:0007155; F:GO:0043167	C:extracellular region; P:cell adhesion; F:ion binding			IPR001299 (PFAM); PTHR10697:SF1 (PANTHER); IPR001299 (PANTHER)	P:GO:0007160; F:GO:0005509; C:GO:0005576	P:cell-matrix adhesion; F:calcium ion binding; C:extracellular region
TRUE	[INTERPRO, BLASTED, MAPPED, ANNOTATED]	BGLB030063-PA	haemoglobin type 1	206	10	1.80812e-138	75.42	4	F:GO:0003674; P:GO:0006810	F:molecular_function; P:transport			IPR000971 (PFAM); IPR012292 (G3DSA:1.10.490.GENE3D); IPR000971 (PROSITE_PROFILES); IPR044399 (CDD); IPR009050 (SUPERFAMILY)	F:GO:0019825; F:GO:0020037	F:oxygen binding; F:heme binding
TRUE	[INTERPRO, BLASTED, MAPPED, ANNOTATED]	BGLB030391-PA	probable serine carboxypeptidase CPVL	449	10	0	68.46	2	F:GO:0008233	F:peptidase activity	EC:3.4.21; EC:3.4.16	Acting on peptide bonds (peptidases); Acting on peptide bonds (peptidases)	IPR001563 (PFAM); IPR029058 (G3DSA:3.40.50.GENE3D); PTHR11802:SF201 (PANTHER); IPR001563 (PANTHER); IPR029058 (SUPERFAMILY)	P:GO:0006508; F:GO:0004185	P:proteolysis; F:serine-type carboxypeptidase activity
TRUE	[INTERPRO, BLASTED]	BGLB031523-PA	PREDICTED: uncharacterized protein LOC106067104 isoform X1	239	7	1.17631e-149	79.75						no IPS match	no IPS match	no IPS match
TRUE	[INTERPRO, BLASTED]	BGLB031523-PB	PREDICTED: uncharacterized protein LOC106067104 isoform X3	215	7	6.49471e-138	78.96						no IPS match	no IPS match	no IPS match
TRUE	[INTERPRO, BLASTED]	BGLB031523-PC	PREDICTED: uncharacterized protein LOC106067104 isoform X2	239	7	1.61624e-150	79.32						no IPS match	no IPS match	no IPS match
TRUE	[INTERPRO, BLASTED, MAPPED]	BGLB031576-PA	collagen alpha-1(XII) chain-like	231	10	6.88114e-170	73.16	2	F:GO:0008061; C:GO:0005576	F:chitin binding; C:extracellular region			PR00453 (PRINTS); IPR036465 (G3DSA:3.40.50.GENE3D); IPR002035 (PFAM); PTHR24020 (PANTHER); PTHR24020:SF15 (PANTHER); IPR002035 (PROSITE_PROFILES); IPR036465 (SUPERFAMILY)	no GO terms	no GO terms
TRUE	[INTERPRO, BLASTED]	BGLB031982-PA	PREDICTED: uncharacterized protein LOC106063174	83	2	1.85727e-54	80.77						no IPS match	no IPS match	no IPS match
TRUE	[INTERPRO, BLASTED]	BGLB032429-PA	pulmonary surfactant-associated protein D-like	179	10	5.85949e-130	72.73						IPR001304 (PFAM); IPR016186 (G3DSA:3.10.100.GENE3D); IPR001304 (PROSITE_PROFILES); cd00037 (CDD); IPR016187 (SUPERFAMILY)	no GO terms	no GO terms
TRUE	[INTERPRO, BLASTED]	BGLB032490-PA	PREDICTED: uncharacterized protein LOC106050122	213	2	4.035e-125	76.98						no IPS match	no IPS match	no IPS match
TRUE	[INTERPRO, BLASTED]	BGLB033318-PA	PREDICTED: uncharacterized protein LOC106065075	107	6	6.01455e-58	79.17						no IPS match	no IPS match	no IPS match
TRUE	[INTERPRO, BLASTED, MAPPED, ANNOTATED]	BGLB033432-PB	max gene-associated protein	2448	10	0	75.53	1	F:GO:0046983	F:protein dimerization activity			IPR036638 (G3DSA:4.10.280.GENE3D); mobidb-lite (MOBIDB_LITE); mobidb-lite (MOBIDB_LITE); mobidb-lite (MOBIDB_LITE); mobidb-lite (MOBIDB_LITE); mobidb-lite (MOBIDB_LITE); mobidb-lite (MOBIDB_LITE); mobidb-lite (MOBIDB_LITE); mobidb-lite (MOBIDB_LITE); mobidb-lite (MOBIDB_LITE); mobidb-lite (MOBIDB_LITE); mobidb-lite (MOBIDB_LITE); mobidb-lite (MOBIDB_LITE); mobidb-lite (MOBIDB_LITE); mobidb-lite (…	F:GO:0046983	F:protein dimerization activity
TRUE	[INTERPRO, BLASTED, MAPPED, ANNOTATED]	BGLB033432-PC	max gene-associated protein	2448	10	0	75.53	1	F:GO:0046983	F:protein dimerization activity			IPR036638 (G3DSA:4.10.280.GENE3D); mobidb-lite (MOBIDB_LITE); mobidb-lite (MOBIDB_LITE); mobidb-lite (MOBIDB_LITE); mobidb-lite (MOBIDB_LITE); mobidb-lite (MOBIDB_LITE); mobidb-lite (MOBIDB_LITE); mobidb-lite (MOBIDB_LITE); mobidb-lite (MOBIDB_LITE); mobidb-lite (MOBIDB_LITE); mobidb-lite (MOBIDB_LITE); mobidb-lite (MOBIDB_LITE); mobidb-lite (MOBIDB_LITE); mobidb-lite (MOBIDB_LITE); mobidb-lite (…	F:GO:0046983	F:protein dimerization activity
TRUE	[INTERPRO, BLASTED, MAPPED, ANNOTATED]	BGLB033943-PA	calcium binding protein 1	140	10	1.4749e-76	63.62	1	F:GO:0043167	F:ion binding			G3DSA:1.10.238.10 (GENE3D); IPR002048 (PFAM); IPR018247 (PROSITE_PATTERNS); IPR018247 (PROSITE_PATTERNS); IPR002048 (PROSITE_PROFILES); IPR002048 (PROSITE_PROFILES); IPR011992 (SUPERFAMILY)	F:GO:0005509	F:calcium ion binding
TRUE	[INTERPRO, BLASTED]	BGLB034788-PA	coiled-coil domain-containing protein 62	2381	10	0	68.5						mobidb-lite (MOBIDB_LITE); mobidb-lite (MOBIDB_LITE); mobidb-lite (MOBIDB_LITE); mobidb-lite (MOBIDB_LITE); mobidb-lite (MOBIDB_LITE); mobidb-lite (MOBIDB_LITE); mobidb-lite (MOBIDB_LITE); mobidb-lite (MOBIDB_LITE); mobidb-lite (MOBIDB_LITE); mobidb-lite (MOBIDB_LITE); mobidb-lite (MOBIDB_LITE); mobidb-lite (MOBIDB_LITE); mobidb-lite (MOBIDB_LITE); mobidb-lite (MOBIDB_LITE); mobidb-lite (MOBIDB_L…	no GO terms	no GO terms
TRUE	[INTERPRO, BLASTED, MAPPED, ANNOTATED]	BGLB035135-PA	endothelin-converting enzyme 2-like isoform X3	695	10	0	62.25	3	F:GO:0008233	F:peptidase activity	EC:3.4.24	Acting on peptide bonds (peptidases)	IPR018497 (PRINTS); IPR024079 (G3DSA:3.40.390.GENE3D); IPR008753 (PFAM); IPR042089 (G3DSA:1.10.1380.GENE3D); IPR018497 (PFAM); PTHR11733:SF216 (PANTHER); IPR000718 (PANTHER); IPR000718 (PROSITE_PROFILES); IPR000718 (CDD); SSF55486 (SUPERFAMILY)	P:GO:0006508; F:GO:0004222; F:GO:0008237	P:proteolysis; F:metalloendopeptidase activity; F:metallopeptidase activity
TRUE	[INTERPRO, BLASTED]	BGLB035490-PA	perlucin-like protein	160	10	9.31026e-109	66.11						IPR001304 (PFAM); IPR016186 (G3DSA:3.10.100.GENE3D); IPR001304 (PROSITE_PROFILES); cd00037 (CDD); IPR016187 (SUPERFAMILY)	no GO terms	no GO terms
TRUE	[INTERPRO, BLASTED, MAPPED, ANNOTATED]	BGLB035581-PA	receptor-type tyrosine-protein phosphatase T-like	428	10	0	73.44	3	P:GO:0035335; F:GO:0004725; C:GO:0016021	P:peptidyl-tyrosine dephosphorylation; F:protein tyrosine phosphatase activity; C:integral component of membrane	EC:3.1.3.48	Protein-tyrosine-phosphatase	IPR000242 (PRINTS); IPR000242 (PFAM); IPR029021 (G3DSA:3.90.190.GENE3D); IPR029021 (G3DSA:3.90.190.GENE3D); IPR029021 (G3DSA:3.90.190.GENE3D); PTHR19134:SF504 (PANTHER); PTHR19134:SF504 (PANTHER); PTHR19134 (PANTHER); PTHR19134:SF504 (PANTHER); PTHR19134 (PANTHER); IPR000242 (PROSITE_PROFILES); IPR000387 (PROSITE_PROFILES); IPR000242 (PROSITE_PROFILES); IPR029021 (SUPERFAMILY); IPR029021 (SUPERFA…	P:GO:0006470; P:GO:0016311; F:GO:0004725; F:GO:0016791	P:protein dephosphorylation; P:dephosphorylation; F:protein tyrosine phosphatase activity; F:phosphatase activity
TRUE	[INTERPRO, BLASTED]	BGLB036475-PA	PREDICTED: uncharacterized protein LOC106068687	271	1	3.58231e-173	100						mobidb-lite (MOBIDB_LITE); mobidb-lite (MOBIDB_LITE)	no GO terms	no GO terms
TRUE	[INTERPRO, BLASTED]	BGLB036679-PA	PREDICTED: uncharacterized protein LOC106077041	132	1	2.80407e-73	100						no IPS match	no IPS match	no IPS match
TRUE	[INTERPRO, BLASTED]	BGLB037026-PA	PREDICTED: uncharacterized protein LOC106065075	107	6	6.01454e-58	79.17						no IPS match	no IPS match	no IPS match
TRUE	[INTERPRO, BLASTED, MAPPED]	BGLB039477-PA	collagen alpha-1(XII) chain-like	205	9	3.50614e-135	61.35	2	F:GO:0008061; C:GO:0005576	F:chitin binding; C:extracellular region			mobidb-lite (MOBIDB_LITE); mobidb-lite (MOBIDB_LITE)	no GO terms	no GO terms
TRUE	[INTERPRO, BLASTED, MAPPED, ANNOTATED]	BGLB039826-PA	epididymal secretory protein E1-like	147	10	6.9889e-102	70.26	2	P:GO:0032367; C:GO:0005576	P:intracellular cholesterol transport; C:extracellular region			G3DSA:2.60.40.770 (GENE3D); IPR003172 (PFAM); IPR039670 (PANTHER); PTHR11306:SF30 (PANTHER); IPR033916 (CDD); IPR014756 (SUPERFAMILY)	P:GO:0032367	P:intracellular cholesterol transport
TRUE	[INTERPRO, BLASTED, MAPPED, ANNOTATED]	BGLB040280-PA	ADAM family mig-17-like isoform X2	470	10	0	64.34	2	F:GO:0008233	F:peptidase activity	EC:3.4.24	Acting on peptide bonds (peptidases)	IPR024079 (G3DSA:3.40.390.GENE3D); IPR001590 (PROSITE_PROFILES); SSF55486 (SUPERFAMILY)	P:GO:0006508; F:GO:0004222; F:GO:0008237	P:proteolysis; F:metalloendopeptidase activity; F:metallopeptidase activity

## Sheet: Naive_2_peptides
Protein Group	Protein ID	Protein Accession	Peptide	Unique	-10lgP	Mass	ppm	m/z	z	RT	Scan	#Spec	Start	End	PTM
83	1290	BGLB000195-PA	K.SQVGDVDITAINK.A	Y	34.27	1358.7	0.6	680.36	2	4.89	1171	1	385	397
83	1292	BGLB000195-PB	K.SQVGDVDITAINK.A	Y	34.27	1358.7	0.6	680.36	2	4.89	1171	1	410	422
83	1293	BGLB000195-PC	K.SQVGDVDITAINK.A	Y	34.27	1358.7	0.6	680.36	2	4.89	1171	1	417	429
83	1291	BGLB000195-PD	K.SQVGDVDITAINK.A	Y	34.27	1358.7	0.6	680.36	2	4.89	1171	1	410	422
41	23135	BGLB000202-PA	R.IQLEPIFNDPVSS	Y	44.51	1457.74	-0.8	729.877	2	7.92	2044	1	507	519
41	23135	BGLB000202-PA	K.AGPDDKPVEVNYPEISSK.G	Y	29.2	1943.95	-2.6	648.988	3	4.53	1059	1	485	502
37	1276	BGLB002524-PB	K.SYELPDGQVITIGNER.F	Y	55.94	1789.88	-0.3	895.949	2	6.64	1682	1	240	255
37	1276	BGLB002524-PB	K.SYELPDGQVITIGNER(-.98).F	Y	26.93	1788.9	11.9	597.315	3	6.62	1677	1	240	255	Amidation
49	3630	BGLB002603-PB	R.FNDDDFAIPK.N	Y	24.75	1180.54	3.7	591.279	2	5.49	1341	1	193	202
37	1264	BGLB003971-PB	K.SYELPDGQVITIGNER.F	Y	55.94	1789.88	-0.3	895.949	2	6.64	1682	1	240	255
37	1264	BGLB003971-PB	K.SYELPDGQVITIGNER(-.98).F	Y	26.93	1788.9	11.9	597.315	3	6.62	1677	1	240	255	Amidation
11	1270	BGLB004090-PB	R.VVMFEESFTGGTR.E	Y	45.65	1458.68	-0.4	730.348	2	6.04	1502	1	55	67
11	1270	BGLB004090-PB	R.YYTEYDRPNQ.R	Y	43.42	1347.57	-6.5	674.789	2	2.95	542	1	44	53
11	1270	BGLB004090-PB	H.YIDTGFEYDFK.L	Y	25.62	1396.62	3.4	699.319	2	6.33	1595	1	77	87
11	1270	BGLB004090-PB	R.TGPFRPF.E	Y	24.67	820.423	-1.7	411.218	2	5.18	1257	1	96	102
11	1270	BGLB004090-PB	R.VVMFEESFTGGT.R	Y	23.84	1302.58	-0.1	652.297	2	7.08	1808	1	55	66
11	1270	BGLB004090-PB	R.TSISHFFDVVQ(-.98)(+.98).G	Y	22.98	1278.62	-3.1	640.317	2	7.05	1796	1	164	174	Amidation; Deamidation (NQ)
11	1270	BGLB004090-PB	R.ENWLGQFS.L	Y	17.24	979.44	1.8	490.728	2	7.22	1846	1	137	144
38	18818	BGLB005373-PB	K.TLGVSNVVMIPSSPKDDDDPLLH.L	Y	35.26	2448.22	0.7	817.081	3	7.32	1878	1	390	412
38	18818	BGLB005373-PB	K.DDDDPLLH.L	Y	16.06	938.398	-2.3	470.205	2	4.31	981	1	405	412
37	1272	BGLB008299-PB	K.SYELPDGQVITIGNER.F	Y	55.94	1789.88	-0.3	895.949	2	6.64	1682	1	240	255
37	1272	BGLB008299-PB	K.SYELPDGQVITIGNER(-.98).F	Y	26.93	1788.9	11.9	597.315	3	6.62	1677	1	240	255	Amidation
82	1279	BGLB008810-PB	R.NLVVLPADNFDK.S	Y	35.04	1343.71	0.5	672.862	2	6.36	1604	1	211	222
22	7498	BGLB010468-PB	K.YIHLYIEK.S	N	31.67	1077.59	1.4	539.801	2	4.59	1080	1	83	90
22	7498	BGLB010468-PB	K.YIHLY.I	N	28.17	707.364	-0.2	354.689	2	4.58	1072	1	83	87
22	7498	BGLB010468-PB	A.SFNEVLK.K	N	17.52	835.444	0.2	418.729	2	3.86	832	1	110	116
22	7498	BGLB010468-PB	A.A(+42.01)LETLSTLHKNKTPN.I	Y	16.73	1707.92	27.1	570.328	3	10.72	2695	1	57	71	Acetylation (N-term)
34	3743	BGLB010864-PB	K.IGLEFFGPLQ.Q	N	44.83	1119.6	-1.3	560.805	2	9.46	2424	1	104	113
34	3743	BGLB010864-PB	K.LTAGADGK.K	Y	25.24	731.381	2.5	366.699	2	1.23	204	1	17	24
34	3743	BGLB010864-PB	I.GLEFFGPLQ.Q	N	24.57	1006.51	15.3	504.271	2	8.55	2224	1	105	113
4	1280	BGLB011523-PB	R.VGLEYFGPLQR.Y	Y	48.04	1277.68	-0.7	639.845	2	6.63	1679	1	532	542
4	1280	BGLB011523-PB	R.VGLEYFGPLQ.R	N	47.35	1121.58	0.6	561.795	2	7.85	2015	1	532	541
4	1280	BGLB011523-PB	R.IGLEFFGPLQK.Y	N	45.38	1247.69	1	624.854	2	7.89	2033	1	845	855
4	1280	BGLB011523-PB	R.IGLEFFGPLQ.K	N	44.83	1119.6	-1.3	560.805	2	9.46	2424	1	845	854
4	1280	BGLB011523-PB	K.QSDEALKTDAEFLK.Q	Y	35.48	1593.79	0.4	532.27	3	4.67	1111	1	332	345
4	1280	BGLB011523-PB	K.IGLSDDDRKGLESSWK.K	Y	35.36	1804.9	-19.6	602.627	3	5.08	1235	1	1198	1213
4	1280	BGLB011523-PB	K.Q(+.98)SD(-18.01)EALKTDAEFLK.Q	Y	34.62	1576.76	-0.3	789.388	2	5.79	1425	1	332	345	Deamidation (NQ); Dehydration
4	1280	BGLB011523-PB	K.IGLSDDDR(-.98).K	Y	31.86	888.43	19.8	445.231	2	2.76	498	1	1198	1205	Amidation
4	1280	BGLB011523-PB	Q.YIHLYIEK.A	N	31.67	1077.59	1.4	539.801	2	4.59	1080	1	1809	1816
4	1280	BGLB011523-PB	R.VGLEYFGPLQ(-.98)(+.98).R	N	30	1121.58	0.6	561.795	2	7.85	2016	1	532	541	Amidation; Deamidation (NQ)
4	1280	BGLB011523-PB	K.ALDSSWK.R	N	28.75	805.397	1.9	403.707	2	3.17	604	1	1493	1499
4	1280	BGLB011523-PB	Q.LQAAIDR.L	N	28.59	785.439	2.1	393.728	2	2.49	446	1	1129	1135
4	1280	BGLB011523-PB	K.YIHLY.I	N	28.17	707.364	-0.2	354.689	2	4.58	1072	1	856	860
4	1280	BGLB011523-PB	R.LTAGEN(+.98)GVQK.A	N	27.7	1016.51	3.4	509.266	2	2.17	371	1	1501	1510	Deamidation (NQ)
4	1280	BGLB011523-PB	Q.LQANLER.L	N	26.6	842.461	4.2	422.24	2	2.55	458	1	1780	1786
4	1280	BGLB011523-PB	K.QSDEALKTDAEFL.K	Y	26.46	1465.69	-0.2	733.854	2	5.79	1424	1	332	344
4	1280	BGLB011523-PB	K.TDAEFLK.Q	N	26.15	822.412	0.3	412.214	2	3.6	742	1	339	345
4	1280	BGLB011523-PB	K.QVDVIIGGLK.S	N	25.93	1040.62	2.7	521.32	2	5.73	1402	1	1551	1560
4	1280	BGLB011523-PB	S.YFGPLQK.N	N	25.4	851.454	0.8	426.735	2	4.13	912	1	389	395
4	1280	BGLB011523-PB	H.QSDEALK.N	N	25.15	789.387	0.7	395.701	2	1.29	220	1	175	181
4	1280	BGLB011523-PB	R.VGLEYFGPL.Q	N	24.97	993.517	2	497.767	2	8.55	2223	1	532	540
4	1280	BGLB011523-PB	I.GLEFFGPLQ.K	N	24.57	1006.51	15.3	504.271	2	8.55	2224	1	846	854
4	1280	BGLB011523-PB	K.IGLS(-18.01)VTD(-18.01)R.K	N	24.4	823.455	45.6	412.754	2	3.93	849	1	739	746	Dehydration
4	1280	BGLB011523-PB	R.IVSN(+.98)DDK(+27.99).K	Y	24.06	818.366	13.8	410.196	2	1.26	211	1	583	589	Deamidation (NQ); Formylation
4	1280	BGLB011523-PB	K.QSDEALKTDAEF.L	Y	22.73	1352.61	1	677.313	2	4.29	976	1	332	343
4	1280	BGLB011523-PB	K.QSDEALKTD.A	Y	19.87	1005.46	0.6	503.738	2	1.75	286	1	332	340
4	1280	BGLB011523-PB	W.MLN(+.98)NVPNM.R	N	17.78	932.41	1.3	467.213	2	5.57	1363	1	1076	1083	Deamidation (NQ)
4	1280	BGLB011523-PB	E.SFNEVLK.K	N	17.52	835.444	0.2	418.729	2	3.86	832	1	1993	1999
4	1280	BGLB011523-PB	K.QVNVIVGGL.E	N	17.33	897.528	1.2	449.772	2	6.8	1720	1	649	657
4	1280	BGLB011523-PB	K.IGLSVTD(-18.01)R.K	N	16.62	841.466	43.6	421.759	2	3.87	833	1	739	746	Dehydration
4	1280	BGLB011523-PB	H.LNLKPR.V	N	15.23	739.471	1.9	370.743	2	2.16	370	1	526	531
8	3628	BGLB012730-PB	S.VGLEYFGPLQ.Q	N	47.35	1121.58	0.6	561.795	2	7.85	2015	1	385	394
8	3628	BGLB012730-PB	R.LVEVHLHMTPSVGLEYFGPLQQ.N	Y	45.16	2493.27	-2.1	624.324	4	7.62	1950	1	374	395
8	3628	BGLB012730-PB	R.GLDSLINSLDKPGQLQK.T	N	39.48	1824.99	0.3	609.339	3	6.95	1768	1	503	519
8	3628	BGLB012730-PB	K.FNAFQSDEDLQK.D	N	38.74	1440.65	-10.9	721.326	2	4.57	1070	1	478	489
8	3628	BGLB012730-PB	K.SLGVSSDSAVSR.S	Y	31.94	1163.58	3.7	582.798	2	3.03	566	1	248	259
8	3628	BGLB012730-PB	R.LVEVHLHMTPSVGLEYFGPLQ.Q	Y	28.98	2365.21	-9.4	789.404	3	8.43	2190	1	374	394
8	3628	BGLB012730-PB	R.QSDDNLK(+27.99).K	Y	25.98	846.372	11.9	424.198	2	1.26	212	1	176	182	Formylation
8	3628	BGLB012730-PB	S.VGLEYFGPL.Q	N	24.97	993.517	2	497.767	2	8.55	2223	1	385	393
8	3628	BGLB012730-PB	K.FNAFQSDEDLQKDAEFINQ.R	N	24.11	2258.01	-1.9	1130.01	2	6.91	1758	1	478	496
8	3628	BGLB012730-PB	F.IETALGVSSDSEEAK.A	Y	16.27	1534.74	3.6	768.378	2	3.88	844	1	88	102
8	3628	BGLB012730-PB	R.GLDSLINSLDKPGQLQ(-.98)(+.98).K	N	15.95	1696.9	-7.4	849.451	2	7.81	2000	1	503	518	Amidation; Deamidation (NQ)
8	3628	BGLB012730-PB	H.LNLKPR.V	N	15.23	739.471	1.9	370.743	2	2.16	370	1	223	228
18	18820	BGLB012882-PB	R.ADAPNIVILMTDGK.S	Y	63.61	1456.76	0	729.387	2	7.51	1927	1	372	385
18	18820	BGLB012882-PB	R.TAGDLQSELH	Y	42.54	1069.5	1	535.76	2	3.49	715	1	454	463
18	18820	BGLB012882-PB	R.DFTVSPTQ(+.98)VR(-.98).F	Y	29.26	1148.58	4.4	575.301	2	4.59	1082	1	66	75	Deamidation (NQ); Amidation
18	18820	BGLB012882-PB	R.DFTVSPTQV.R	Y	27.55	992.481	0.5	497.248	2	5.97	1483	1	66	74
18	18820	BGLB012882-PB	K.DYLDNDSLSK.A	Y	23.58	1168.52	1.4	585.27	2	4.02	876	1	93	102
18	18820	BGLB012882-PB	K.ALTEVLEK.K	Y	21.83	901.512	0.8	451.764	2	4.13	913	1	120	127
6	1372	BGLB013367-PB	K.QANDIAGGLVSLVNNIDIPGK.L	N	46.95	2107.13	-0.5	703.383	3	9.19	2374	1	229	249
6	1372	BGLB013367-PB	K.FDANQPDSVLK.Q	N	45.6	1232.6	-1.3	617.308	2	4.38	1001	1	44	54
6	1372	BGLB013367-PB	K.FNAYQSDD(-18.01)ALR.T	Y	40.12	1280.58	27.9	641.314	2	4.44	1016	1	368	378	Dehydration
6	1372	BGLB013367-PB	K.Q(+42.01)(+.98)N(+.98)AEFLNQVDR.I	Y	37.43	1376.62	8.9	689.324	2	4.48	1033	1	55	65	Acetylation (N-term); Deamidation (NQ)
6	1372	BGLB013367-PB	K.FNAYQSDD(-18.01)AL.R	Y	33.04	1124.48	33.1	563.265	2	5.63	1386	1	368	377	Dehydration
6	1372	BGLB013367-PB	K.IGLSDVN(+.98)R.K	Y	32.08	873.456	1.5	437.736	2	3.96	857	1	319	326	Deamidation (NQ)
6	1372	BGLB013367-PB	K.LGITDNER.K	N	29.52	916.461	3.4	459.24	2	2.9	531	1	476	483
6	1372	BGLB013367-PB	K.ALDSSWK.K	N	28.75	805.397	1.9	403.707	2	3.17	604	1	4	10
6	1372	BGLB013367-PB	K.LQAAIDR.L	N	28.59	785.439	2.1	393.728	2	2.49	446	1	250	256
6	1372	BGLB013367-PB	K.IGLSDVN(+.98)RK.S	Y	28.38	1001.55	-0.7	501.782	2	3.25	632	1	319	327	Deamidation (NQ)
6	1372	BGLB013367-PB	Q.YIHLY.V	N	28.17	707.364	-0.2	354.689	2	4.58	1072	1	436	440
6	1372	BGLB013367-PB	K.Q(+.98)HSLEK.L	Y	27.43	741.366	1	371.69	2	1.13	177	1	470	475	Deamidation (NQ)
6	1372	BGLB013367-PB	S.VGLEYFGPL.E	N	24.97	993.517	2	497.767	2	8.55	2223	1	268	276
6	1372	BGLB013367-PB	K.FNAYQS(-18.01)DDA.L	Y	24.34	1011.39	37.3	506.723	2	3.87	836	1	368	376	Dehydration
6	1372	BGLB013367-PB	V.GLEYFGPLE(-.98).E	N	23.31	1022.51	-3.9	512.259	2	7.28	1868	1	269	277	Amidation
6	1372	BGLB013367-PB	R.QSNDD(-18.01)LK.R	N	19.61	800.366	-10.7	401.186	2	1.25	210	1	529	535	Dehydration
6	1372	BGLB013367-PB	K.QHS(-18.01)LEKLGITDN(+.98)ER.K	Y	19.41	1621.81	-19.8	811.894	2	7.17	1835	1	470	483	Dehydration; Deamidation (NQ)
6	1372	BGLB013367-PB	K.FNGLQSDDDLR.K	N	18.62	1278.58	-2.5	640.298	2	4.18	932	1	211	221
6	1372	BGLB013367-PB	K.SLESSWNQ(-.98)(+.98).L	N	15.76	949.414	38.5	475.733	2	3.19	609	1	328	335	Amidation; Deamidation (NQ)
45	1371	BGLB013804-PB	K.GKDEC(+57.02)GIESSIVAGDP	Y	34.33	1632.73	-1.7	817.371	2	4.87	1165	1	318	333	Carbamidomethylation
45	1371	BGLB013804-PB	R.HTTGSYEGGHAV.K	Y	16.62	1214.53	0.1	608.273	2	1.49	254	1	272	283
1	1258	BGLB017114-PA	K.QVNNIINGVGDLVDSVNDPGK.L	Y	71.91	2166.09	-0.9	723.037	3	7.89	2037	1	501	521
1	1258	BGLB017114-PA	K.QSDAALQRDPEFLAQVDR.I	Y	68.79	2058.01	0.3	687.012	3	5.34	1296	1	19	36
1	1258	BGLB017114-PA	K.VLNDHAIQHIGLSETDR.R	Y	62.1	1916.97	1.1	480.25	4	4.31	982	1	582	598
1	1258	BGLB017114-PA	R.IAGGLESLINNVDNQGK.L	Y	59.7	1740.9	0.6	581.308	3	6.98	1775	1	193	209
1	1258	BGLB017114-PA	K.ALGVASNSDEAK.S	Y	58.46	1160.57	-0.4	581.291	2	2.35	411	1	404	415
1	1258	BGLB017114-PA	K.SAAGGTQEAGVR.L	Y	56.02	1102.54	2.1	552.277	2	1.33	228	1	141	152
1	1258	BGLB017114-PA	K.FDANQADDALR.A	Y	53.13	1234.56	-0.8	618.286	2	3.94	851	1	640	650
1	1258	BGLB017114-PA	R.SYIQNALGVAADSAEAR.S	Y	52.74	1734.85	0.3	868.434	2	6.25	1569	1	867	883
1	1258	BGLB017114-PA	K.FNAHSSDEALR.A	N	52.57	1245.57	3.8	416.2	3	2.37	414	1	796	806
1	1258	BGLB017114-PA	K.NIHTFIEQALGVGADSDEPK.A	Y	51.53	2140.04	0.9	714.356	3	7.48	1920	1	551	570
1	1258	BGLB017114-PA	R.ILGGVESLVNNVDDPVALK.A	Y	51.53	1951.06	4.9	651.365	3	7.89	2034	1	37	55
1	1258	BGLB017114-PA	F.TAFNEFLADHTIQK.I	Y	48.99	1633.81	-0.1	545.611	3	5.82	1430	1	890	903
1	1258	BGLB017114-PA	R.DPEFLAQVDR.I	Y	48.61	1188.58	4	595.298	2	5.49	1342	1	27	36
1	1258	BGLB017114-PA	K.YLESALSVAADSNEAK.A	Y	48.41	1666.8	0.1	834.41	2	5.2	1262	1	243	258
1	1258	BGLB017114-PA	S.VGLEYFGPLQ.Q	N	47.35	1121.58	0.6	561.795	2	7.85	2015	1	853	862
1	1258	BGLB017114-PA	N.NIINGVGDLVDSVNDPGK.L	Y	47.26	1824.92	-7.2	913.462	2	7.2	1842	1	504	521
1	1258	BGLB017114-PA	R.AWTDLLTALNK.V	Y	46.56	1244.68	-0.3	623.345	2	8.31	2147	1	1039	1049
1	1258	BGLB017114-PA	K.SAFVSSWNELIR.K	Y	46.4	1407.71	-0.6	704.864	2	7.35	1885	1	755	766
1	1258	BGLB017114-PA	K.SFLDSVNDPIALQ.A	Y	46.34	1417.71	0.1	709.862	2	8.13	2095	1	668	680
1	1258	BGLB017114-PA	K.GWTDLFAAFNK.V	Y	45.56	1268.62	-1.9	635.316	2	8.88	2308	1	103	113
1	1258	BGLB017114-PA	R.IGLEFFGPLQK.Y	N	45.38	1247.69	1	624.854	2	7.89	2033	1	1008	1018
1	1258	BGLB017114-PA	K.LTDAAGGSENAGTN.L	Y	45.34	1276.55	-0.1	639.284	2	2.08	354	1	296	309
1	1258	BGLB017114-PA	R.IGLEFFGPLQ.K	N	44.83	1119.6	-1.3	560.805	2	9.46	2424	1	1008	1017
1	1258	BGLB017114-PA	K.AWTDLIGAFNK.V	Y	43.48	1234.63	-0.4	618.324	2	7.89	2032	1	571	581
1	1258	BGLB017114-PA	K.FDANQADDALRADPEFQK.Q	Y	43.21	2049.94	-37.4	684.295	3	5.13	1247	1	640	657
1	1258	BGLB017114-PA	R.VGLDYFGPLQT.Y	Y	42.84	1208.61	2.6	605.313	2	8.07	2086	1	72	82
1	1258	BGLB017114-PA	E.ALGVGADSDEAK.G	Y	42.05	1131.54	-1.5	566.777	2	2.68	478	1	91	102
1	1258	BGLB017114-PA	H.TFIEQALGVGADSDEPK.A	Y	41.2	1775.86	1.9	888.938	2	6.6	1672	1	554	570
1	1258	BGLB017114-PA	I.AGGLESLINNVDNQGK.L	Y	40.18	1627.82	1.3	814.917	2	6.45	1635	1	194	209
1	1258	BGLB017114-PA	Y.IHDYIEEALGVGADSDEAK.G	Y	39.88	2030.94	-1.2	677.987	3	6.3	1583	1	84	102
1	1258	BGLB017114-PA	R.LTDVHLHFVPSVGPEFFGPLQ.K	Y	39.35	2335.2	3.6	779.41	3	8.68	2253	1	529	549
1	1258	BGLB017114-PA	R.LADAHLSFDPR.V	Y	39.14	1240.62	-6.9	621.313	2	4.53	1057	1	61	71
1	1258	BGLB017114-PA	F.IEQALGVGADSDEPK.A	Y	39.09	1527.74	-3.9	764.875	2	3.85	830	1	556	570
1	1258	BGLB017114-PA	K.FNALQGDDALR.A	Y	38.85	1218.6	1.7	610.308	2	4.74	1132	1	171	181
1	1258	BGLB017114-PA	D.SVNDPIALQANMDR.I	Y	38.83	1542.75	-0.7	772.38	2	5.22	1273	1	672	685
1	1258	BGLB017114-PA	D.NSDNFQAAIER.L	Y	38.35	1263.58	3.7	632.802	2	3.94	852	1	831	841
1	1258	BGLB017114-PA	E.QALGVGADSDEPK.A	Y	38.25	1285.62	2.3	643.816	2	3.07	583	1	558	570
1	1258	BGLB017114-PA	A.LGVGADSDEAK.G	Y	37.95	1060.5	2.3	531.26	2	2.44	427	1	92	102
1	1258	BGLB017114-PA	D.SLINNVDNSDNFQAAIER.L	Y	36.8	2018.97	2	1010.49	2	6.22	1558	1	824	841
1	1258	BGLB017114-PA	K.Q(-17.03)VNVIVGGLK.S	Y	36.54	1008.6	0.6	505.306	2	7.1	1815	1	658	667	Pyro-glu from Q
1	1258	BGLB017114-PA	R.SYIQNALGVAADSAEA.R	Y	36.41	1578.75	-0.2	790.383	2	6.9	1755	1	867	882
1	1258	BGLB017114-PA	K.KLTDAAGGSENAGTN.L	Y	36.34	1404.65	-1	703.331	2	2.06	348	1	295	309
1	1258	BGLB017114-PA	K.FNAHQSNAALQDDDEFRNQV.R	Y	36.17	2318.03	1	773.685	3	4.45	1018	1	328	347
1	1258	BGLB017114-PA	K.FDANQADDALRADPEFQ.K	Y	35.88	1921.84	0.2	641.622	3	5.88	1455	1	640	656
1	1258	BGLB017114-PA	K.IGISDSDR.R	N	34.36	861.419	0.5	431.717	2	2.61	465	1	436	443
1	1258	BGLB017114-PA	R.IAGGLESLINNVDN(+.98)QG(-.98).K	Y	34.28	1612.81	2.1	807.412	2	7.72	1977	1	193	208	Deamidation (NQ); Amidation
1	1258	BGLB017114-PA	K.QVNVIVGGLK.S	Y	33.86	1025.62	1	513.819	2	4.92	1183	1	658	667
1	1258	BGLB017114-PA	K.ALGVASNSDEA.K	Y	33.81	1032.47	0	517.243	2	3.27	642	1	404	414
1	1258	BGLB017114-PA	K.FNAHSSDEA.L	N	33.47	976.389	0.7	489.202	2	1.45	250	1	796	804
1	1258	BGLB017114-PA	K.LTDAAGGSENAGTNLV.F	Y	33.28	1488.71	0.1	745.36	2	4.78	1145	1	296	311
1	1258	BGLB017114-PA	K.SFLDSVNDPIALQANM(+15.99)DR.I	Y	33	2020.95	-1.1	1011.48	2	7.12	1824	1	668	685	Oxidation (M)
1	1258	BGLB017114-PA	K.FDANQADDALRADPE.F	Y	32.99	1646.72	4.2	824.369	2	4.71	1126	1	640	654
1	1258	BGLB017114-PA	H.DYIEEALGVGADSDEAK.G	Y	32.96	1780.8	4.8	891.412	2	6.67	1689	1	86	102
1	1258	BGLB017114-PA	R.ILGGVESLVNNVDDPVAL.K	Y	32.87	1822.97	2.3	912.493	2	9.16	2366	1	37	54
1	1258	BGLB017114-PA	H.FVPSVGPEFFGPLQK.N	Y	32.6	1647.87	2	824.942	2	7.9	2039	1	536	550
1	1258	BGLB017114-PA	R.ADAEFVK.Q	Y	32.39	778.386	2	390.201	2	2.64	469	1	182	188
1	1258	BGLB017114-PA	N.GVGDLVDSVNDPGK.L	Y	31	1370.67	1	686.342	2	5.02	1216	1	508	521
1	1258	BGLB017114-PA	K.AWTDLIGAFN.K	Y	30.78	1106.54	0	554.277	2	8.88	2306	1	571	580
1	1258	BGLB017114-PA	N.NVDNSDNFQAAIER.L	Y	30.76	1591.72	-1.9	796.867	2	4.51	1047	1	828	841
1	1258	BGLB017114-PA	K.SAFVSSWNELI.R	Y	30.65	1251.61	-1.6	626.813	2	8.88	2307	1	755	765
1	1258	BGLB017114-PA	K.FNALQGDDALRADAEFV.K	Y	30.29	1850.88	-0.6	926.447	2	7.21	1843	1	171	187
1	1258	BGLB017114-PA	R.EALDSSWK.K	Y	29.72	934.44	1.7	468.228	2	3.45	701	1	1067	1074
1	1258	BGLB017114-PA	R.IAGGLESLIN(-.98)(+.98).N	Y	29.69	985.544	33.5	493.796	2	5.39	1306	1	193	202	Amidation; Deamidation (NQ)
1	1258	BGLB017114-PA	R.ANNEFLR.Q	Y	29.12	862.43	-3.9	432.22	2	3.15	594	1	807	813
1	1258	BGLB017114-PA	R.ALDSSWK.R	N	28.75	805.397	1.9	403.707	2	3.17	604	1	600	606
1	1258	BGLB017114-PA	K.LQAAIDR.L	N	28.59	785.439	2.1	393.728	2	2.49	446	1	210	216
1	1258	BGLB017114-PA	K.FNALQGDDALRADAE.F	Y	28.33	1604.74	-1.2	803.378	2	5.19	1261	1	171	185
1	1258	BGLB017114-PA	Q.NALGVAADSAEAR.S	Y	28.27	1243.62	0.4	622.815	2	3.52	725	1	871	883
1	1258	BGLB017114-PA	K.ALESSWK.K	Y	28.21	819.413	1.8	410.714	2	3.05	573	1	288	294
1	1258	BGLB017114-PA	Q.YIHLY.I	N	28.17	707.364	-0.2	354.689	2	4.58	1072	1	396	400
1	1258	BGLB017114-PA	N.GVGDLVDSVNDPGKLQ.A	Y	27.78	1611.81	0.2	806.913	2	5.95	1475	1	508	523
1	1258	BGLB017114-PA	K.IGLSPTDR.K	Y	27.74	857.461	1.3	429.738	2	3.27	639	1	904	911
1	1258	BGLB017114-PA	R.LTAGEN(+.98)GVQK.A	N	27.7	1016.51	3.4	509.266	2	2.17	371	1	608	617	Deamidation (NQ)
1	1258	BGLB017114-PA	R.ADPEFQK.Q	Y	27.08	833.392	-0.2	417.703	2	2.04	340	1	651	657
1	1258	BGLB017114-PA	K.QSDAALQ(+.98)R(-.98).D	Y	27.02	887.446	-0.9	444.73	2	1.45	248	1	19	26	Deamidation (NQ); Amidation
1	1258	BGLB017114-PA	K.LQANLER.L	N	26.6	842.461	4.2	422.24	2	2.55	458	1	522	528
1	1258	BGLB017114-PA	R.NDAEFINQVNN(-.98)(+.98).I	Y	26.39	1276.57	-2.3	639.29	2	4.62	1093	1	962	972	Amidation; Deamidation (NQ)
1	1258	BGLB017114-PA	N.AALQDDDEFRNQV.R	Y	25.25	1519.69	0.9	760.853	2	4.44	1017	1	335	347
1	1258	BGLB017114-PA	K.GWTDLFAAFN(-.98)(+.98).K	Y	25	1140.52	8.5	571.274	2	10.01	2541	1	103	112	Amidation; Deamidation (NQ)
1	1258	BGLB017114-PA	S.VGLEYFGPL.Q	N	24.97	993.517	2	497.767	2	8.55	2223	1	853	861
1	1258	BGLB017114-PA	K.FNALQGDDA.L	Y	24.79	949.414	1.5	475.715	2	4.17	928	1	171	179
1	1258	BGLB017114-PA	I.GLEFFGPLQ.K	N	24.57	1006.51	15.3	504.271	2	8.55	2224	1	1009	1017
1	1258	BGLB017114-PA	R.VGLDYFGPL.Q	Y	24.52	979.501	0.6	490.758	2	8.7	2255	1	72	80
1	1258	BGLB017114-PA	K.QSDADLR.R	Y	24.5	803.377	1.6	402.697	2	1.35	232	1	487	493
1	1258	BGLB017114-PA	L.ADAHLSFDPR.V	Y	24.03	1127.54	-1	564.775	2	3.82	817	1	62	71
1	1258	BGLB017114-PA	R.SSWDSLK.S	Y	23.68	821.392	2.7	411.704	2	3.69	773	1	134	140
1	1258	BGLB017114-PA	H.FVPSVGPEFFGPLQ.K	Y	23.33	1519.77	-2.3	760.891	2	9.22	2379	1	536	549
1	1258	BGLB017114-PA	E.SALNVAVGSEESR.A	Y	23.06	1317.65	-0.3	659.833	2	3.85	828	1	1026	1038
1	1258	BGLB017114-PA	K.FNALQ(+.98)GDD(-18.01)ALR.A	Y	22.81	1201.57	10.4	601.8	2	3.22	622	1	171	181	Deamidation (NQ); Dehydration
1	1258	BGLB017114-PA	A.LGVAADSAEAR.S	Y	22.76	1058.54	1.8	530.276	2	2.76	502	1	873	883
1	1258	BGLB017114-PA	A.LGVGADSDEPK.A	Y	22.53	1086.52	-1.5	544.266	2	2.73	490	1	560	570
1	1258	BGLB017114-PA	V.NNVDDPVALK.A	Y	22.28	1083.56	-3.3	542.784	2	3.76	796	1	46	55
1	1258	BGLB017114-PA	I.LGGVESLVNNVDDPVALK.A	Y	22.21	1837.98	-1.1	919.995	2	7.24	1852	1	38	55
1	1258	BGLB017114-PA	R.QVDVIVGGLDS.L	Y	22.12	1100.57	-2.1	551.292	2	6.32	1591	1	814	824
1	1258	BGLB017114-PA	K.FNAHSSDEAL.R	N	21.81	1089.47	1.4	545.744	2	3.16	600	1	796	805
1	1258	BGLB017114-PA	K.FNALQGDDALRADAEFVK.Q	Y	21.64	1978.97	1.2	660.666	3	6.18	1550	1	171	188
1	1258	BGLB017114-PA	K.FDANQADDA.L	Y	21.24	965.373	0.6	483.694	2	2.8	514	1	640	648
1	1258	BGLB017114-PA	L.VNNVDDPVALK.A	Y	21.03	1182.62	3.1	592.321	2	4.06	885	1	45	55
1	1258	BGLB017114-PA	L.NVAVGSEESR.A	Y	20.38	1046.5	0.4	524.257	2	1.84	301	1	1029	1038
1	1258	BGLB017114-PA	K.IVSDN(+.98)ER(-.98).A	Y	20.26	831.409	0.6	416.712	2	1.23	205	1	123	129	Deamidation (NQ); Amidation
1	1258	BGLB017114-PA	K.VLNDHAIQ(-.98)(+.98).H	Y	20.09	908.472	0.5	455.243	2	2.73	488	1	582	589	Amidation; Deamidation (NQ)
1	1258	BGLB017114-PA	F.TAFNEFLADHTIQ.K	Y	18.13	1505.72	-1.4	753.864	2	6.81	1725	1	890	902
1	1258	BGLB017114-PA	K.SFLDSVNDPIA.L	Y	17.72	1176.57	4.9	589.293	2	7.35	1884	1	668	678
1	1258	BGLB017114-PA	K.QVNVIVGGL.K	N	17.33	897.528	1.2	449.772	2	6.8	1720	1	658	666
1	1258	BGLB017114-PA	K.FDANQADDAL.R	Y	16.98	1078.46	2	540.237	2	4.79	1148	1	640	649
1	1258	BGLB017114-PA	N.AALQDDDEFR.N	Y	16.95	1178.52	1.6	590.268	2	3.64	759	1	335	344
1	1258	BGLB017114-PA	K.NIHTFIEQA.L	Y	16.39	1071.53	4.1	536.777	2	4.83	1158	1	551	559
1	1258	BGLB017114-PA	K.FNALQGDDALRAD.A	Y	15.4	1404.66	-1.6	703.338	2	5.04	1224	1	171	183
42	1368	BGLB017354-PA	R.LADAYLDAR.D	Y	32.41	1006.51	-2.9	504.26	2	4.08	890	1	67	75
42	1368	BGLB017354-PA	R.TAMNSIER.L	Y	32	920.438	-1.8	461.226	2	2.37	415	1	59	66
9	3646	BGLB018373-PA	A.ITSGLESLVNNVENPGQFQAALER.L	Y	44.22	2585.31	1.3	862.778	3	8.44	2191	1	37	60
9	3646	BGLB018373-PA	K.FNAFQPDVALVK.D	Y	41.11	1347.72	-0.2	674.866	2	6.66	1688	1	15	26
9	3646	BGLB018373-PA	K.SLNVEPDSQEPR.A	Y	40.38	1369.65	-0.1	685.831	2	3.31	655	1	91	102
9	3646	BGLB018373-PA	S.GLESLVNNVENPGQFQAALER.L	Y	36.91	2284.14	-1.5	762.388	3	7.87	2024	1	40	60
9	3646	BGLB018373-PA	K.YIHLYIEK.S	N	31.67	1077.59	1.4	539.801	2	4.59	1080	1	83	90
9	3646	BGLB018373-PA	K.YIHLY.I	N	28.17	707.364	-0.2	354.689	2	4.58	1072	1	83	87
9	3646	BGLB018373-PA	N.NVENPGQFQAALER.L	Y	27.87	1571.77	1.9	786.893	2	5.08	1236	1	47	60
9	3646	BGLB018373-PA	A.ITSGLESLVNNVENPGQFQ.A	Y	27.75	2045.01	3.8	1023.51	2	8.11	2092	1	37	55
9	3646	BGLB018373-PA	A.SFNEVLK.Q	N	17.52	835.444	0.2	418.729	2	3.86	832	1	110	116
2	1268	BGLB018374-PA	K.IGLSDSDKDALVSSWNTLTVSGLEK.A	Y	64.2	2634.34	-3	879.118	3	7.96	2050	1	1063	1087
2	1268	BGLB018374-PA	K.SFLDTVDDPIGLQTNMDR.V	Y	62.74	2035.95	1.4	679.659	3	7.77	1986	1	827	844
2	1268	BGLB018374-PA	K.FDATQSNDNLKNDAEFIAQSNR.I	Y	57.21	2497.15	1.6	833.391	3	5.35	1298	1	1110	1131
2	1268	BGLB018374-PA	R.ITQGIDSLVDNVNNPAGLQSGIER.L	Y	54.57	2509.28	-1.4	837.432	3	7.03	1789	1	507	530
2	1268	BGLB018374-PA	K.EQALQQIGISDSDR.K	Y	52.57	1558.76	-1.6	780.385	2	4.66	1108	1	744	757
2	1268	BGLB018374-PA	R.LTTEANGQQNLGVK.L	Y	52.35	1471.76	1.4	736.89	2	3.16	602	1	610	623
2	1268	BGLB018374-PA	R.VGLEFFGPLQK.Y	Y	51.86	1233.68	0.3	617.845	2	7.53	1930	1	72	82
2	1268	BGLB018374-PA	K.QANDIAGGLVSLVNNIDIPGK.L	N	46.95	2107.13	-0.5	703.383	3	9.19	2374	1	346	366
2	1268	BGLB018374-PA	K.SVNQPGELQANLEK.L	Y	46.77	1525.77	0.8	763.895	2	4.09	896	1	1142	1155
2	1268	BGLB018374-PA	K.FDANQPDSVLK.E	N	45.6	1232.6	-1.3	617.308	2	4.38	1001	1	172	182
2	1268	BGLB018374-PA	K.FNANQPDDVLK.A	Y	42.64	1259.61	1.8	630.816	2	4.23	955	1	799	809
2	1268	BGLB018374-PA	K.FDANQPDSVLKENTEFLNQVDR.I	Y	41.51	2578.23	-0.5	860.417	3	6.84	1735	1	172	193
2	1268	BGLB018374-PA	R.ADQEFVNQVQR.I	Y	39.95	1332.64	0.5	667.329	2	3.49	717	1	496	506
2	1268	BGLB018374-PA	R.GLDSLINSLDKPGQLQK.T	N	39.48	1824.99	0.3	609.339	3	6.95	1768	1	40	56
2	1268	BGLB018374-PA	K.ENTEFLNQVDR.I	Y	39.34	1363.64	-0.4	682.825	2	4.56	1069	1	183	193
2	1268	BGLB018374-PA	K.FNAFQSDEDLQK.D	N	38.74	1440.65	-10.9	721.326	2	4.57	1070	1	15	26
2	1268	BGLB018374-PA	K.TLENLADFHLDK.K	Y	38.27	1414.71	0.8	472.577	3	5.96	1480	1	57	68
2	1268	BGLB018374-PA	K.SFLDTVDDPIGLQ.T	Y	37.16	1418.69	-0.3	710.354	2	8.4	2179	1	827	839
2	1268	BGLB018374-PA	K.FNANQPDDVLR.N	Y	36.53	1287.62	2.3	644.819	2	4.32	986	1	955	965
2	1268	BGLB018374-PA	Q.IGISDSDR.K	N	34.36	861.419	0.5	431.717	2	2.61	465	1	750	757
2	1268	BGLB018374-PA	R.IVGGLDSLVK.S	Y	34.03	999.596	1.2	500.806	2	5.72	1401	1	1132	1141
2	1268	BGLB018374-PA	K.FDATQSNDNLKNDAEFIAQSN.R	Y	32.88	2341.05	-1.8	781.355	3	5.7	1396	1	1110	1130
2	1268	BGLB018374-PA	Q.YIHLYIEK.S	N	31.67	1077.59	1.4	539.801	2	4.59	1080	1	1178	1185
2	1268	BGLB018374-PA	K.FDATQSNDNLK.N	Y	31.22	1251.57	0.1	626.794	2	3.61	752	1	1110	1120
2	1268	BGLB018374-PA	R.AWTN(+.98)LLTALN.N	Y	30.46	1116.58	6.8	559.302	2	9.25	2384	1	103	112	Deamidation (NQ)
2	1268	BGLB018374-PA	K.ALVDAAGSQEGAAVN.L	Y	30.26	1371.66	-0.8	686.838	2	4.14	921	1	295	309
2	1268	BGLB018374-PA	R.ILGGIESLVNTVNDPVALK.A	Y	30.03	1951.1	-9.3	976.548	2	8.53	2220	1	194	212
2	1268	BGLB018374-PA	K.IIGGLGSLVDSLNDPGQLQANLER.L	Y	29.83	2478.31	2.3	827.112	3	8.86	2302	1	664	687
2	1268	BGLB018374-PA	K.LGITDNER.K	N	29.52	916.461	3.4	459.24	2	2.9	531	1	593	600
2	1268	BGLB018374-PA	K.ALDSSWK.K	N	28.75	805.397	1.9	403.707	2	3.17	604	1	132	138
2	1268	BGLB018374-PA	K.LQAAIDR.L	N	28.59	785.439	2.1	393.728	2	2.49	446	1	367	373
2	1268	BGLB018374-PA	R.VDSNSAESK.A	Y	28.21	935.42	0.1	468.717	2	1.11	169	1	721	729
2	1268	BGLB018374-PA	Q.YIHLY.V	N	28.17	707.364	-0.2	354.689	2	4.58	1072	1	553	557
2	1268	BGLB018374-PA	K.IGLSDSDK.D	Y	27.9	833.413	6.6	417.717	2	2.59	462	1	1063	1070
2	1268	BGLB018374-PA	Q.LQANLER.L	N	26.6	842.461	4.2	422.24	2	2.55	458	1	681	687
2	1268	BGLB018374-PA	K.SLGVSSNSVEAK.V	Y	25.95	1176.6	1.2	589.307	2	3.01	556	1	1186	1197
2	1268	BGLB018374-PA	K.QVDVIIGGLK.S	N	25.93	1040.62	2.7	521.32	2	5.73	1402	1	817	826
2	1268	BGLB018374-PA	R.NN(+.98)AEFLNQVN.L	Y	25.02	1162.53	-1.2	582.269	2	4.8	1151	1	966	975	Deamidation (NQ)
2	1268	BGLB018374-PA	S.VGLEYFGPL.E	N	24.97	993.517	2	497.767	2	8.55	2223	1	385	393
2	1268	BGLB018374-PA	V.GLEFFGPLQ.K	N	24.57	1006.51	15.3	504.271	2	8.55	2224	1	73	81
2	1268	BGLB018374-PA	K.FNAFQSDEDLQKDAEFINQ.R	N	24.11	2258.01	-1.9	1130.01	2	6.91	1758	1	15	33
2	1268	BGLB018374-PA	K.SVNQPGELQ(-.98)(+.98).A	Y	24.01	970.472	6.6	486.246	2	3	551	1	1142	1150	Amidation; Deamidation (NQ)
2	1268	BGLB018374-PA	V.GLEYFGPLE(-.98).E	N	23.31	1022.51	-3.9	512.259	2	7.28	1868	1	386	394	Amidation
2	1268	BGLB018374-PA	K.IDAFIEK.S	Y	23.18	834.449	-0.2	418.231	2	4.1	898	1	868	874
2	1268	BGLB018374-PA	R.VGLEFFGPLQ(-.98).K	Y	22.35	1104.6	-7.5	553.302	2	9.07	2347	1	72	81	Amidation
2	1268	BGLB018374-PA	R.LLDALER.L	N	21.34	828.471	-1.7	415.242	2	4.52	1049	1	994	1000
2	1268	BGLB018374-PA	K.F(+27.99)TKFN(+.98)ANQPDDVLR.N	Y	20.38	1692.81	-28.5	847.389	2	5.98	1486	1	952	965	Formylation; Deamidation (NQ)
2	1268	BGLB018374-PA	R.QSNDD(-18.01)LK.R	N	19.61	800.366	-10.7	401.186	2	1.25	210	1	646	652	Dehydration
2	1268	BGLB018374-PA	K.FNGLQSDDDLR.K	N	18.62	1278.58	-2.5	640.298	2	4.18	932	1	328	338
2	1268	BGLB018374-PA	K.SLGVSSNSVEA.K	Y	18.34	1048.5	5	525.262	2	4.08	892	1	1186	1196
2	1268	BGLB018374-PA	MLN(+.98)NVPNM.R	N	17.78	932.41	1.3	467.213	2	5.57	1363	1	1	8	Deamidation (NQ)
2	1268	BGLB018374-PA	L.QANLEK(+27.99).L	Y	17.69	729.366	15	365.696	2	1.25	208	1	1150	1155	Formylation
2	1268	BGLB018374-PA	R.GLDSLINSLDKPGQLQ(-.98)(+.98).K	N	15.95	1696.9	-7.4	849.451	2	7.81	2000	1	40	55	Amidation; Deamidation (NQ)
2	1268	BGLB018374-PA	K.SLESSWNQ(-.98)(+.98).L	N	15.76	949.414	38.5	475.733	2	3.19	609	1	445	452	Amidation; Deamidation (NQ)
43	1492	BGLB018517-PA	R.QGFILEELLK.G	Y	29.36	1188.68	1.6	595.346	2	8.76	2263	1	19	28
43	1492	BGLB018517-PA	K.VEYYEFNPK.W	Y	24.49	1187.55	0.4	594.782	2	4.62	1092	1	50	58
81	3690	BGLB018646-PA	K.VSFNEPLVFPDGR.I	Y	45.39	1475.74	-0.6	738.877	2	6.96	1769	1	75	87
24	3700	BGLB018664-PA	R.RLESQFDDC(+57.02)QQENDR.K	Y	39.84	1938.81	-1.5	647.277	3	2.77	503	1	90	104	Carbamidomethylation
24	3700	BGLB018664-PA	R.APAEYANK.I	Y	35.64	862.418	-5	432.214	2	1.29	221	1	73	80
24	3700	BGLB018664-PA	R.YVNAEWK.R	N	29.66	908.439	0.2	455.227	2	3.21	617	1	31	37
5	1282	BGLB019194-PA	K.ALGVSADSAAPR.A	Y	58.68	1113.58	-0.1	557.796	2	3.28	643	1	563	574
5	1282	BGLB019194-PA	K.FNAHSSDEALR.K	N	52.57	1245.57	3.8	416.2	3	2.37	414	1	643	653
5	1282	BGLB019194-PA	Q.SFIDNLENPGQLQATIER.L	Y	49.58	2044.02	1.7	682.349	3	7.5	1925	1	201	218
5	1282	BGLB019194-PA	K.FNAHQSDEALKNDNEFVK.Q	Y	43.62	2104.98	-0.8	527.252	4	3.76	794	1	173	190
5	1282	BGLB019194-PA	R.LESLADEHLEK.K	Y	41.14	1282.64	0.1	428.554	3	3.54	728	1	373	383
5	1282	BGLB019194-PA	L.K(+42.01)VGADDAAPK.S	Y	37.3	1012.52	-47.8	507.243	2	2.95	541	1	251	260	Acetylation (N-term)
5	1282	BGLB019194-PA	R.LVTDSDIQALR.S	Y	36.78	1229.66	0.2	615.838	2	4.89	1170	1	125	135
5	1282	BGLB019194-PA	K.QVDAIIGGFETL(-.98).I	Y	34.76	1260.67	-1.5	631.342	2	8.55	2225	1	348	359	Amidation
5	1282	BGLB019194-PA	K.FNAHSSDEA.L	N	33.47	976.389	0.7	489.202	2	1.45	250	1	643	651
5	1282	BGLB019194-PA	K.QVDAIIGGFETLIN(-.98)(+.98).N	Y	31.55	1488.78	-0.6	745.398	2	9.43	2422	1	348	361	Amidation; Deamidation (NQ)
5	1282	BGLB019194-PA	R.YVNAEWK.R	N	29.66	908.439	0.2	455.227	2	3.21	617	1	34	40
5	1282	BGLB019194-PA	K.TDAEFLK.Q	N	26.15	822.412	0.3	412.214	2	3.6	742	1	341	347
5	1282	BGLB019194-PA	K.FNAHQSDEALKNDNEFV.K	Y	25.41	1976.89	-1.3	659.968	3	4.47	1031	1	173	189
5	1282	BGLB019194-PA	N.YFGPLQK.K	N	25.4	851.454	0.8	426.735	2	4.13	912	1	391	397
5	1282	BGLB019194-PA	H.QSDEALK.N	N	25.15	789.387	0.7	395.701	2	1.29	220	1	177	183
5	1282	BGLB019194-PA	Q.SFIDNLENPGQLQ.A	Y	24.94	1473.71	0.5	737.863	2	7.2	1841	1	201	213
5	1282	BGLB019194-PA	N.IGLS(-18.01)VTD(-18.01)R.K	N	24.4	823.455	45.6	412.754	2	3.93	849	1	751	758	Dehydration
5	1282	BGLB019194-PA	K.FNAHSSDEAL.R	N	21.81	1089.47	1.4	545.744	2	3.16	600	1	643	652
5	1282	BGLB019194-PA	R.LVTDSDIQAL.R	Y	21.65	1073.56	0.5	537.788	2	6.08	1515	1	125	134
5	1282	BGLB019194-PA	T.LKVGADDAAPK.S	Y	21	1083.59	-32	542.786	2	3.22	621	1	250	260
5	1282	BGLB019194-PA	A.LGVSADSAAPR.A	Y	20.35	1042.54	6.5	522.281	2	3.03	562	1	564	574
5	1282	BGLB019194-PA	S.FIDNLENPGQLQ(+.98)ATIER(-.98).L	Y	19.33	1956.99	-0.5	979.502	2	6.7	1699	1	202	218	Deamidation (NQ); Amidation
5	1282	BGLB019194-PA	R.AWTHLVGALN(-.98)(+.98).K	Y	19.3	1080.57	-1.5	541.292	2	5.76	1415	1	418	427	Amidation; Deamidation (NQ)
5	1282	BGLB019194-PA	E.SLADEHLEK.K	Y	17.43	1040.51	10.8	521.27	2	2.51	449	1	375	383
5	1282	BGLB019194-PA	N.IGLSVTD(-18.01)R.K	N	16.62	841.466	43.6	421.759	2	3.87	833	1	751	758	Dehydration
5	1282	BGLB019194-PA	N.DADLLLNR.L	Y	16.23	928.498	2.7	465.257	2	4.85	1161	1	365	372
37	1265	BGLB019413-PA	K.SYELPDGQVITIGNER.F	Y	55.94	1789.88	-0.3	895.949	2	6.64	1682	1	240	255
37	1265	BGLB019413-PA	K.SYELPDGQVITIGNER(-.98).F	Y	26.93	1788.9	11.9	597.315	3	6.62	1677	1	240	255	Amidation
28	1269	BGLB019847-PA	R.SVEGNVMTAVTK.L	Y	37.12	1234.62	2.4	618.32	2	4.53	1056	1	114	125
28	1269	BGLB019847-PA	K.LADTELTQK.L	Y	36.01	1017.53	-0.3	509.774	2	2.86	525	1	126	134
28	1269	BGLB019847-PA	K.LTLTVEDGK.S	Y	26.72	974.528	3.3	488.273	2	4.05	883	1	87	95
28	1269	BGLB019847-PA	K.VMGFSEEK.I	Y	18.35	925.422	0.9	463.718	2	3.45	700	1	25	32
88	7508	BGLB020170-PA	R.QNIDGSFNEFGK.V	Y	23.22	1354.62	-1.1	678.314	2	4.77	1143	1	120	131
17	7485	BGLB020983-PA	R.ANPNNIPIVDEQPVK.V	Y	52.95	1646.86	0.3	824.439	2	5.14	1248	1	35	49
17	7485	BGLB020983-PA	R.DLVLDESQQVDLTTYAGGER.F	Y	50.61	2208.05	-1.8	1105.03	2	6.78	1717	1	171	190
17	7485	BGLB020983-PA	K.TYPC(+57.02)C(+57.02)PQSFEDIELR.V	Y	43.43	1913.83	2.4	957.924	2	6.28	1576	1	204	218	Carbamidomethylation
17	7485	BGLB020983-PA	K.DGTVTFVPQYT.I	Y	30.59	1226.58	-0.1	614.298	2	6.56	1661	1	130	140
17	7485	BGLB020983-PA	R.FQLIEAK.Q	Y	24.8	847.48	0.5	424.748	2	4.67	1110	1	191	197
17	7485	BGLB020983-PA	N.NIPIVDEQPVK.V	Y	21.71	1250.69	15.4	626.36	2	5.04	1222	1	39	49
17	7486	BGLB020983-PB	R.ANPNNIPIVDEQPVK.V	Y	52.95	1646.86	0.3	824.439	2	5.14	1248	1	35	49
17	7486	BGLB020983-PB	R.DLVLDESQQVDLTTYAGGER.F	Y	50.61	2208.05	-1.8	1105.03	2	6.78	1717	1	171	190
17	7486	BGLB020983-PB	K.TYPC(+57.02)C(+57.02)PQSFEDIELR.V	Y	43.43	1913.83	2.4	957.924	2	6.28	1576	1	204	218	Carbamidomethylation
17	7486	BGLB020983-PB	K.DGTVTFVPQYT.I	Y	30.59	1226.58	-0.1	614.298	2	6.56	1661	1	130	140
17	7486	BGLB020983-PB	R.FQLIEAK.Q	Y	24.8	847.48	0.5	424.748	2	4.67	1110	1	191	197
17	7486	BGLB020983-PB	N.NIPIVDEQPVK.V	Y	21.71	1250.69	15.4	626.36	2	5.04	1222	1	39	49
19	1335	BGLB021597-PB	S.Q(-17.03)EEAPLPSPDFEQK.I	Y	57.54	1596.73	0.7	799.373	2	6.12	1528	2	19	32	Pyro-glu from Q
19	1335	BGLB021597-PB	S.Q(-17.03)EEAPLPSPDFEQ.K	Y	48.21	1468.64	-1.4	735.324	2	7.23	1850	1	19	31	Pyro-glu from Q
19	1335	BGLB021597-PB	K.ELENVEGTKDT.R	Y	38.46	1233.57	-0.3	617.793	2	2.63	467	1	46	56
19	1335	BGLB021597-PB	K.IAAAVETIK.Q	Y	30.37	914.544	1.1	458.28	2	3.54	729	1	33	41
19	1335	BGLB021597-PB	K.E(+42.01)LEN(+.98)VEGTKDT.R	Y	15.72	1276.57	7.8	639.296	2	4.17	931	1	46	56	Acetylation (N-term); Deamidation (NQ)
19	1337	BGLB021597-PC	S.Q(-17.03)EEAPLPSPDFEQK.I	Y	57.54	1596.73	0.7	799.373	2	6.12	1528	2	19	32	Pyro-glu from Q
19	1337	BGLB021597-PC	S.Q(-17.03)EEAPLPSPDFEQ.K	Y	48.21	1468.64	-1.4	735.324	2	7.23	1850	1	19	31	Pyro-glu from Q
19	1337	BGLB021597-PC	K.ELENVEGTKDT.R	Y	38.46	1233.57	-0.3	617.793	2	2.63	467	1	46	56
19	1337	BGLB021597-PC	K.IAAAVETIK.Q	Y	30.37	914.544	1.1	458.28	2	3.54	729	1	33	41
19	1337	BGLB021597-PC	K.E(+42.01)LEN(+.98)VEGTKDT.R	Y	15.72	1276.57	7.8	639.296	2	4.17	931	1	46	56	Acetylation (N-term); Deamidation (NQ)
31	1332	BGLB021958-PA	K.ESLNNLQNK.I	Y	36.55	1058.54	5.5	530.278	2	2.46	433	1	50	58
31	1331	BGLB021958-PB	K.ESLNNLQNK.I	Y	36.55	1058.54	5.5	530.278	2	2.46	433	1	50	58
50	18817	BGLB022431-PA	R.IQTFIGVVER.N	Y	22.6	1160.66	2.7	581.337	2	5.93	1469	1	180	189
91	2500	BGLB023061-PB	R.NDAN(+.98)IAWPR.Q	Y	19.6	1056.5	-3.4	529.255	2	4.55	1066	1	1573	1581	Deamidation (NQ)
91	2495	BGLB023061-PC	R.NDAN(+.98)IAWPR.Q	Y	19.6	1056.5	-3.4	529.255	2	4.55	1066	1	1536	1544	Deamidation (NQ)
91	2499	BGLB023061-PD	R.NDAN(+.98)IAWPR.Q	Y	19.6	1056.5	-3.4	529.255	2	4.55	1066	1	1572	1580	Deamidation (NQ)
91	2498	BGLB023061-PE	R.NDAN(+.98)IAWPR.Q	Y	19.6	1056.5	-3.4	529.255	2	4.55	1066	1	1544	1552	Deamidation (NQ)
91	2494	BGLB023061-PF	R.NDAN(+.98)IAWPR.Q	Y	19.6	1056.5	-3.4	529.255	2	4.55	1066	1	1529	1537	Deamidation (NQ)
20	7495	BGLB023727-PA	K.VTDVIGDLSDLQNK.I	Y	52.57	1515.78	-1.7	758.895	2	6.36	1607	1	45	58
20	7495	BGLB023727-PA	K.WTPVISPVAGVF(-.98).G	Y	49.53	1270.71	-1.7	636.36	2	9.43	2421	1	71	82	Amidation
20	7495	BGLB023727-PA	K.VTDVIGDLSDLQN(-.98)(+.98).K	Y	33.06	1387.68	0.2	694.849	2	7.11	1820	1	45	57	Amidation; Deamidation (NQ)
20	7495	BGLB023727-PA	R.Q(-17.03)LEKEEDPL.N	Y	24.38	1082.51	1	542.264	2	5.49	1339	1	106	114	Pyro-glu from Q
20	7495	BGLB023727-PA	R.DAENMESELNN(+.98)K.Q	Y	23.4	1393.57	4.8	697.794	2	3.67	769	1	142	153	Deamidation (NQ)
35	1302	BGLB024061-PA	K.AELYTINK.N	Y	42.29	950.507	-3.1	476.259	2	3.6	746	1	97	104
35	1302	BGLB024061-PA	R.SIALLTVDKEGML.K	Y	19.88	1388.76	-0.9	695.386	2	7.5	1926	1	83	95
3	1257	BGLB024577-PA	K.YLGAITAPGQASGIISK.A	Y	57.44	1645.9	0.5	823.96	2	5.91	1464	1	445	461
3	1257	BGLB024577-PA	R.SIGLASENDWLIGATITK.Q	Y	54.32	1887.99	1.7	945.006	2	8.05	2078	1	404	421
3	1257	BGLB024577-PA	R.DLQNPSNDDFYIDNTK.Y	Y	54.15	1897.83	0.4	949.924	2	5.41	1316	1	429	444
3	1257	BGLB024577-PA	F.NYGSGSNEIC(+57.02)LDVQR.D	Y	52.29	1710.76	-2.2	856.387	2	4.72	1127	1	236	250	Carbamidomethylation
3	1257	BGLB024577-PA	K.GPNDSINGAK.S	Y	50.03	971.467	0.9	486.741	2	1.48	253	1	286	295
3	1257	BGLB024577-PA	K.ANDIDDFTTQK.Q	Y	49.43	1266.57	0.4	634.294	2	3.82	819	1	145	155
3	1257	BGLB024577-PA	K.AFYNALQPVVSAGQTK.K	Y	48.45	1692.88	1.6	565.303	3	6.24	1565	1	462	477
3	1257	BGLB024577-PA	K.SPSVDAFYAAQSVFR.L	Y	43.33	1643.79	5.3	822.909	2	7.45	1909	1	296	310
3	1257	BGLB024577-PA	R.NSNGNFVGEVR.G	Y	42.67	1191.56	1.8	596.79	2	3.37	675	1	92	102
3	1257	BGLB024577-PA	R.NSC(+57.02)PNVQGGNEK.L	Y	42.63	1302.56	3.4	652.291	2	1.27	216	1	220	231	Carbamidomethylation
3	1257	BGLB024577-PA	A.ITAPGQASGIISK.A	Y	40.02	1241.7	1.5	621.857	2	4.14	919	1	449	461
3	1257	BGLB024577-PA	R.GYYPTISPALDTSASVNDQQLK.K	Y	39.93	2367.16	4	790.064	3	6.42	1626	1	103	124
3	1257	BGLB024577-PA	K.C(+57.02)TLAGDNFVVLSLDNSYDK.K	Y	38.46	2129.99	1.7	711.006	3	7.8	1998	1	255	273	Carbamidomethylation
3	1257	BGLB024577-PA	K.YLGAITAPGQASGIIS.K	Y	36.25	1517.81	0.5	759.912	2	7.02	1788	1	445	460
3	1257	BGLB024577-PA	K.AFYNALQPVVSAGQT.K	Y	35.78	1564.79	-3.2	783.399	2	7.14	1828	1	462	476
3	1257	BGLB024577-PA	N.ALQPVVSAGQT.K	Y	35.16	1069.58	-7.4	535.792	2	4.35	994	1	466	476
3	1257	BGLB024577-PA	R.DLQNPSNDDFYIDNT.K	Y	33.17	1769.74	0.3	885.876	2	6.37	1609	1	429	443
3	1257	BGLB024577-PA	Y.VHYGENFDNSFSN(+.98)GK(-.98).D	Y	32.99	1713.74	0.8	572.254	3	3.84	825	1	330	344	Deamidation (NQ); Amidation
3	1257	BGLB024577-PA	K.ANDIDDFTTQ.K	Y	32.29	1138.48	-1.5	570.245	2	4.65	1102	1	145	154
3	1257	BGLB024577-PA	R.DLYESFLQAN.I	Y	31.97	1198.55	-2.7	600.281	2	7.62	1949	1	483	492
3	1257	BGLB024577-PA	Y.NALQPVVSAGQT.K	Y	31.89	1183.62	1	592.818	2	4.65	1104	1	465	476
3	1257	BGLB024577-PA	K.LQLGPESHTVDEAFADITA.L	Y	30.03	2012.97	-5.2	1007.49	2	7.57	1941	1	380	398
3	1257	BGLB024577-PA	R.SIGLASENDWLIGATIT.K	Y	28.82	1759.9	0.3	880.957	2	9.22	2380	1	404	420
3	1257	BGLB024577-PA	K.LQLGPESHTVDEA.F	Y	28.7	1394.67	1.3	698.342	2	4.36	995	1	380	392
3	1257	BGLB024577-PA	K.SPSVDAFYAAQSV.F	Y	25.16	1340.62	0.7	671.32	2	6.51	1651	1	296	308
3	1257	BGLB024577-PA	R.QDVGEIK.A	Y	24.75	787.408	1.8	394.712	2	2.07	350	1	138	144
3	1257	BGLB024577-PA	R.SIGLASENDW.L	Y	23.43	1090.49	2.1	546.255	2	6.32	1590	1	404	413
3	1257	BGLB024577-PA	K.LQLGPESHTVD.E	Y	19.81	1194.59	1.6	598.302	2	4.12	907	1	380	390
3	1257	BGLB024577-PA	K.SPSVDAFYAAQ(-.98)(+.98).S	Y	19.58	1154.52	5.7	578.273	2	5.55	1355	1	296	306	Amidation; Deamidation (NQ)
3	1257	BGLB024577-PA	K.C(+57.02)TLAGDNFVVLSLDN(+.98)SYDKK(-.98).K	Y	17.73	2258.09	-6.4	753.699	3	7.08	1809	1	255	274	Carbamidomethylation; Deamidation (NQ); Amidation
3	1257	BGLB024577-PA	K.ANPLVNREPLS.I	Y	16.7	1208.65	-27.1	605.317	2	4.29	974	1	317	327
3	1257	BGLB024577-PA	N.ALQPVVSAGQTK.K	Y	15.57	1197.67	0.3	599.843	2	3.4	685	1	466	477
3	1257	BGLB024577-PA	K.ANPLVNREPL.S	Y	15.08	1121.62	-1.4	561.816	2	4.62	1090	1	317	326
87	1300	BGLB024882-PA	R.FQVNAPK.T	Y	26.95	802.434	0.9	402.224	2	3.09	585	1	18	24
87	1299	BGLB024882-PB	R.FQVNAPK.T	Y	26.95	802.434	0.9	402.224	2	3.09	585	1	18	24
13	7493	BGLB025228-PA	R.VSQDGTVTYVPQLK.V	Y	58.17	1533.8	-0.4	767.909	2	5.11	1242	1	127	140
13	7493	BGLB025228-PA	K.VDLGDYASDTR.F	Y	50	1210.55	1.9	606.282	2	4.2	942	1	180	190
13	7493	BGLB025228-PA	R.C(+57.02)SPLNIPIEDDQPVK.V	Y	32.04	1723.85	-1.1	862.929	2	6.19	1555	1	35	49	Carbamidomethylation
13	7493	BGLB025228-PA	R.VSQDGTVTYVPQ(-.98)(+.98).L	Y	17.28	1292.62	-4.2	647.317	2	4.32	987	1	127	138	Amidation; Deamidation (NQ)
13	7494	BGLB025228-PB	R.VSQDGTVTYVPQLK.V	Y	58.17	1533.8	-0.4	767.909	2	5.11	1242	1	135	148
13	7494	BGLB025228-PB	K.VDLGDYASDTR.F	Y	50	1210.55	1.9	606.282	2	4.2	942	1	188	198
13	7494	BGLB025228-PB	R.C(+57.02)SPLNIPIEDDQPVK.V	Y	32.04	1723.85	-1.1	862.929	2	6.19	1555	1	43	57	Carbamidomethylation
13	7494	BGLB025228-PB	R.VSQDGTVTYVPQ(-.98)(+.98).L	Y	17.28	1292.62	-4.2	647.317	2	4.32	987	1	135	146	Amidation; Deamidation (NQ)
85	53884	BGLB026203-PA	K.Q(+.98)LC(+57.02)SVEVSGGR.N	Y	32.47	1191.56	-17.7	596.774	2	5.4	1311	1	95	105	Deamidation (NQ); Carbamidomethylation
92	7488	BGLB027975-PB	R.DITSGLDPE.V	Y	19.12	945.429	0.6	473.722	2	5.15	1250	1	112	120
92	7491	BGLB027975-PD	R.DITSGLDPE.V	Y	19.12	945.429	0.6	473.722	2	5.15	1250	1	112	120
27	7771	BGLB029397-PA	S.Q(-17.03)EQAPSTNEDFEQK.L	Y	60.9	1632.69	-1.4	817.351	2	3.7	780	1	19	32	Pyro-glu from Q
27	7771	BGLB029397-PA	K.LAVAIEAFK.E	Y	36.94	960.564	-0.2	481.289	2	5.99	1488	1	33	41
27	7771	BGLB029397-PA	K.ELEAGEGSEDISDQSLKDYLSSPSS.R	Y	32.07	2642.17	-0.9	881.731	3	6.58	1665	1	46	70
36	1283	BGLB029661-PA	K.FEAQPGTIHPILT.K	Y	47.27	1422.75	-0.8	712.382	2	5.88	1456	1	28	40
15	1267	BGLB029718-PA	E.FYVGGPGEEVEAVEWSDR.S	Y	55.73	2024.91	8.2	1013.47	2	6.85	1737	1	67	84
15	1267	BGLB029718-PA	R.SFFLN(+.98)GR(-.98).N	Y	24.08	839.429	2.5	420.723	2	5	1208	1	106	112	Deamidation (NQ); Amidation
15	1267	BGLB029718-PA	K.GQAGPFFPF.A	Y	19.32	966.46	2.4	484.238	2	9	2330	1	47	55
15	1267	BGLB029718-PA	R.ENIAYEYNR.Q	Y	16.58	1170.53	3.1	586.274	2	3.34	666	1	31	39
15	1267	BGLB029718-PA	M(+42.01)QPRS(-18.01)FK.K	Y	16.25	916.459	-6.8	459.234	2	3.42	692	1	1	7	Acetylation (Protein N-term); Dehydration
15	1267	BGLB029718-PA	R.FNC(+57.02)YPLR.S	Y	15.89	968.454	9.5	485.239	2	4.07	889	1	99	105	Carbamidomethylation
29	3703	BGLB030063-PA	K.LGSDDTPK.S	Y	33.41	831.397	2.2	416.707	2	1.6	265	1	92	99
29	3703	BGLB030063-PA	R.MQPSIGLEYFKPLQEK.I	Y	27.2	1906.99	2.8	954.503	2	6.87	1744	1	68	83
84	20843	BGLB030391-PA	K.GIYAGSPLLDGR.T	Y	34.18	1217.64	7.3	609.832	2	5.51	1346	1	223	234
10	7484	BGLB031523-PA	G.Q(-17.03)DALLTSDGSASLASVYEAIDATTTEAR.E	Y	54.77	2838.34	-8.5	947.113	3	10.24	2590	1	22	49	Pyro-glu from Q
10	7484	BGLB031523-PA	K.ASELEAAMDDIR.N	Y	53.64	1319.6	0.3	660.809	2	5.85	1442	1	54	65
10	7484	BGLB031523-PA	R.QDIVNLLADVTSK.Y	Y	51.62	1414.77	0.7	708.391	2	8.17	2108	1	82	94
10	7484	BGLB031523-PA	K.YNQGIALSTLLEDPLVQEDR.K	Y	48.2	2273.15	1.2	758.726	3	8.86	2301	1	95	114
10	7484	BGLB031523-PA	R.Q(-17.03)DIVNLLADVTSK.Y	Y	44.91	1397.74	17	699.889	2	10.09	2560	1	82	94	Pyro-glu from Q
10	7484	BGLB031523-PA	S.TLLEDPLVQEDR.K	Y	35.82	1426.73	-0.5	714.372	2	6.12	1527	1	103	114
10	7484	BGLB031523-PA	G.Q(-17.03)DALLTSDGSASLA.S	Y	34.89	1330.63	-2.9	666.318	2	7.44	1906	1	22	35	Pyro-glu from Q
10	7484	BGLB031523-PA	R.QDIVNLLADVTS.K	Y	30.4	1286.67	1.1	644.344	2	9.16	2363	1	82	93
10	7484	BGLB031523-PA	A.SVYEAIDATTTEAR.E	Y	25.33	1525.73	3.3	763.873	2	4.71	1125	1	36	49
10	7484	BGLB031523-PA	A.LSTLLEDPLVQEDR.K	Y	20.99	1626.85	10.6	814.439	2	6.94	1766	1	101	114
10	7484	BGLB031523-PA	R.QDIVNLLADVTSK(-.98).Y	Y	17.92	1413.78	-26	472.256	3	8.15	2100	1	82	94	Amidation
10	7482	BGLB031523-PB	G.Q(-17.03)DALLTSDGSASLASVYEAIDATTTEAR.E	Y	54.77	2838.34	-8.5	947.113	3	10.24	2590	1	22	49	Pyro-glu from Q
10	7482	BGLB031523-PB	K.ASELEAAMDDIR.N	Y	53.64	1319.6	0.3	660.809	2	5.85	1442	1	54	65
10	7482	BGLB031523-PB	R.QDIVNLLADVTSK.Y	Y	51.62	1414.77	0.7	708.391	2	8.17	2108	1	82	94
10	7482	BGLB031523-PB	K.YNQGIALSTLLEDPLVQEDR.K	Y	48.2	2273.15	1.2	758.726	3	8.86	2301	1	95	114
10	7482	BGLB031523-PB	R.Q(-17.03)DIVNLLADVTSK.Y	Y	44.91	1397.74	17	699.889	2	10.09	2560	1	82	94	Pyro-glu from Q
10	7482	BGLB031523-PB	S.TLLEDPLVQEDR.K	Y	35.82	1426.73	-0.5	714.372	2	6.12	1527	1	103	114
10	7482	BGLB031523-PB	G.Q(-17.03)DALLTSDGSASLA.S	Y	34.89	1330.63	-2.9	666.318	2	7.44	1906	1	22	35	Pyro-glu from Q
10	7482	BGLB031523-PB	R.QDIVNLLADVTS.K	Y	30.4	1286.67	1.1	644.344	2	9.16	2363	1	82	93
10	7482	BGLB031523-PB	A.SVYEAIDATTTEAR.E	Y	25.33	1525.73	3.3	763.873	2	4.71	1125	1	36	49
10	7482	BGLB031523-PB	A.LSTLLEDPLVQEDR.K	Y	20.99	1626.85	10.6	814.439	2	6.94	1766	1	101	114
10	7482	BGLB031523-PB	R.QDIVNLLADVTSK(-.98).Y	Y	17.92	1413.78	-26	472.256	3	8.15	2100	1	82	94	Amidation
10	7483	BGLB031523-PC	G.Q(-17.03)DALLTSDGSASLASVYEAIDATTTEAR.E	Y	54.77	2838.34	-8.5	947.113	3	10.24	2590	1	22	49	Pyro-glu from Q
10	7483	BGLB031523-PC	K.ASELEAAMDDIR.N	Y	53.64	1319.6	0.3	660.809	2	5.85	1442	1	54	65
10	7483	BGLB031523-PC	R.QDIVNLLADVTSK.Y	Y	51.62	1414.77	0.7	708.391	2	8.17	2108	1	82	94
10	7483	BGLB031523-PC	K.YNQGIALSTLLEDPLVQEDR.K	Y	48.2	2273.15	1.2	758.726	3	8.86	2301	1	95	114
10	7483	BGLB031523-PC	R.Q(-17.03)DIVNLLADVTSK.Y	Y	44.91	1397.74	17	699.889	2	10.09	2560	1	82	94	Pyro-glu from Q
10	7483	BGLB031523-PC	S.TLLEDPLVQEDR.K	Y	35.82	1426.73	-0.5	714.372	2	6.12	1527	1	103	114
10	7483	BGLB031523-PC	G.Q(-17.03)DALLTSDGSASLA.S	Y	34.89	1330.63	-2.9	666.318	2	7.44	1906	1	22	35	Pyro-glu from Q
10	7483	BGLB031523-PC	R.QDIVNLLADVTS.K	Y	30.4	1286.67	1.1	644.344	2	9.16	2363	1	82	93
10	7483	BGLB031523-PC	A.SVYEAIDATTTEAR.E	Y	25.33	1525.73	3.3	763.873	2	4.71	1125	1	36	49
10	7483	BGLB031523-PC	A.LSTLLEDPLVQEDR.K	Y	20.99	1626.85	10.6	814.439	2	6.94	1766	1	101	114
10	7483	BGLB031523-PC	R.QDIVNLLADVTSK(-.98).Y	Y	17.92	1413.78	-26	472.256	3	8.15	2100	1	82	94	Amidation
12	1452	BGLB031576-PA	K.TVC(+57.02)TVVEQK.A	Y	47.57	1062.54	1.2	532.277	2	2.53	454	1	187	195	Carbamidomethylation
12	1452	BGLB031576-PA	L.FIVDASGSIGDENFEK.V	Y	44.63	1726.8	-0.5	864.409	2	6.07	1510	1	12	27
12	1452	BGLB031576-PA	K.IAVVLTDGK.S	Y	38.65	914.544	23.9	458.29	2	4.25	961	1	115	123
12	1452	BGLB031576-PA	K.SGAVVLAIGVSQ.R	Y	36.46	1099.62	2.4	550.82	2	6.68	1693	1	140	151
12	1452	BGLB031576-PA	D.ASGSIGDENFEK.V	Y	32.94	1252.56	0.8	627.286	2	3.19	611	1	16	27
12	1452	BGLB031576-PA	R.TPYPSGETYTAQALNLA.R	Y	32.28	1795.86	-1.2	898.938	2	6.9	1756	1	81	97
12	1452	BGLB031576-PA	R.TSAFTSANGAR.A	Y	30.27	1081.52	0.4	541.765	2	2.21	376	1	99	109
12	1452	BGLB031576-PA	K.YLTNTELSEAL.L	Y	24.35	1252.62	3.2	627.319	2	6.75	1710	1	68	78
12	1452	BGLB031576-PA	R.NFLADFSR.Q	Y	22.02	968.472	0	485.243	2	5.99	1489	1	30	37
30	18821	BGLB031982-PA	R.QFVPIPDTNC(+57.02)ELC(+57.02)SC(+57.02)YK.K	Y	45.1	2129.92	1.4	710.982	3	6.36	1606	1	48	64	Carbamidomethylation
30	18821	BGLB031982-PA	K.GVEYEDR.Q	Y	24.02	866.377	0.3	434.196	2	1.83	299	1	41	47
30	18821	BGLB031982-PA	R.QFVPIPDTNC(+57.02)ELC(+57.02)SC(+57.02)YKK.Q	Y	18.77	2258.02	-2.4	753.678	3	5.65	1390	1	48	65	Carbamidomethylation
25	1262	BGLB032429-PA	K.SAVSGFTQAK.N	Y	44.2	994.508	-0.9	498.261	2	2.91	533	1	62	71
25	1262	BGLB032429-PA	R.VFIAGTDAQ(+.98)K(-.98).D	Y	30.34	1048.56	1.4	525.286	2	3.4	683	1	106	115	Deamidation (NQ); Amidation
25	1262	BGLB032429-PA	R.VFIAGTDAQ(-.98)(+.98).K	Y	17.73	920.46	5.7	461.24	2	4.46	1023	1	106	114	Amidation; Deamidation (NQ)
25	1262	BGLB032429-PA	A.FLESLVKPNSGL.R	Y	16.08	1302.72	0.9	652.367	2	6.63	1680	1	93	104
7	22594	BGLB032490-PA	K.VAAIGSISEIIQR.L	Y	64.22	1355.78	1.2	678.897	2	6.77	1714	1	137	149
7	22594	BGLB032490-PA	K.EISETIGVNPAASLILEDK.L	Y	60.51	1998.05	0.8	667.025	3	7.77	1985	1	81	99
7	22594	BGLB032490-PA	K.MDSTNSELQNK.E	Y	56.74	1265.56	1	633.786	2	2.03	337	1	164	174
7	22594	BGLB032490-PA	K.DGLTISQLEEEAK.Q	Y	50.9	1431.71	1	716.863	2	6.09	1520	1	45	57
7	22594	BGLB032490-PA	K.EGIIIYEKDEEK.D	Y	45.54	1464.73	4.7	733.378	2	3.97	859	1	175	186
7	22594	BGLB032490-PA	R.VFALVSDILDK.A	Y	44.63	1218.69	1	610.351	2	8.22	2121	1	32	42
7	22594	BGLB032490-PA	K.AGDNQTSDK.S	Y	42.56	934.399	-0.5	468.207	2	1.04	159	1	121	129
7	22594	BGLB032490-PA	K.ELDESISSLK.K	Y	40.8	1119.57	0.8	560.791	2	4.49	1038	1	153	162
7	22594	BGLB032490-PA	R.DDAGDVAGR.V	Y	40.61	874.378	4.1	438.198	2	1.44	247	1	23	31
7	22594	BGLB032490-PA	K.VAAIGSISEIIQ(-.98)(+.98).R	Y	31.82	1199.68	-0.2	600.845	2	7.68	1968	1	137	148	Amidation; Deamidation (NQ)
7	22594	BGLB032490-PA	K.LTSDITLINDY.L	Y	28.61	1266.63	3	634.326	2	7.23	1848	1	100	110
7	22594	BGLB032490-PA	K.EGIIIYEKDEEKDI(-.98).G	Y	25.2	1691.86	0.1	564.961	3	4.8	1150	1	175	188	Amidation
7	22594	BGLB032490-PA	K.QVEALSNK.L	Y	18.52	887.471	0.8	444.743	2	1.96	321	1	58	65
14	1297	BGLB033318-PA	C.Q(-17.03)EQAPSQDPSKDADFEQR.L	Y	66.87	2057.89	0.1	686.972	3	3.7	778	1	19	36	Pyro-glu from Q
14	1297	BGLB033318-PA	C.Q(-17.03)EQAPSQDPSK.D	Y	54.21	1196.53	0.1	599.273	2	2.08	353	1	19	29	Pyro-glu from Q
14	1297	BGLB033318-PA	K.ELESQEGAKES.R	Y	36.27	1205.54	1.9	603.779	2	1.39	237	1	50	60
14	1297	BGLB033318-PA	K.EAAKELESQEGAKES.R	Y	35.43	1604.75	0.7	535.925	3	1.99	332	1	46	60
14	1297	BGLB033318-PA	K.EAAKELESQEGAK.E	Y	34.49	1388.68	0.2	695.347	2	1.84	302	1	46	58
14	1297	BGLB033318-PA	C.Q(-17.03)EQAPSQDPSKDADFEQ.R	Y	32.08	1901.79	2	951.905	2	4.15	924	1	19	35	Pyro-glu from Q
14	1297	BGLB033318-PA	K.ELESQEGAK.E	Y	28.49	989.466	0.1	495.741	2	1.26	213	1	50	58
14	1297	BGLB033318-PA	K.ELESQEGAK(+27.99).E	Y	18.71	1017.46	47.1	509.762	2	2.38	417	1	50	58	Formylation
14	1297	BGLB033318-PA	K.EAAKELESQE.G	Y	18.19	1132.52	2.7	567.271	2	2.12	365	1	46	55
90	53897	BGLB033432-PB	R.ILQTDM(+15.99)SK.K	Y	19.89	950.474	-5.5	476.242	2	4.61	1087	1	2388	2395	Oxidation (M)
90	20964	BGLB033432-PC	R.ILQTDM(+15.99)SK.K	Y	19.89	950.474	-5.5	476.242	2	4.61	1087	1	2388	2395	Oxidation (M)
16	1281	BGLB033943-PA	R.NADDNNNGVVTR.A	Y	59.56	1287.58	-0.6	644.797	2	1.67	272	1	112	123
16	1281	BGLB033943-PA	K.FFQTYDANHDNR.I	Y	56.11	1526.65	2.2	764.336	2	3.34	670	1	48	59
16	1281	BGLB033943-PA	R.ADYTAAIDENFPNETHDPIITNAYR.N	Y	46.11	2850.31	-0.2	951.11	3	6.77	1715	1	63	87
16	1281	BGLB033943-PA	R.ADYTAAIDENFPNETHDPIITNA.Y	Y	30.55	2531.15	-1.2	844.721	3	7.15	1829	1	63	85
16	1281	BGLB033943-PA	R.NLFDVLDNNK.N	Y	25.12	1190.59	-0.1	596.304	2	6.99	1776	1	88	97
16	1281	BGLB033943-PA	R.ADYTAAIDENFPN(+.98)ETHDPI(-.98).I	Y	20.44	2131.93	-0.8	1066.97	2	6.78	1716	1	63	81	Deamidation (NQ); Amidation
48	1347	BGLB034788-PA	R.GASAQ(+.98)NFLDTLK.Y	Y	26.04	1264.63	-2.9	633.32	2	4.56	1068	1	1430	1441	Deamidation (NQ)
86	41404	BGLB035135-PA	K.FLSQDDDIIVETPK.Y	Y	31.14	1618.81	-2.4	810.41	2	6.06	1509	1	299	312
89	18629	BGLB035490-PA	S.SILDTTQLDR.I	Y	21.81	1160.6	-37.6	581.287	2	5.01	1214	1	18	27
97	19106	BGLB035581-PA	W.QEQKLVVSLDK.S	Y	15.99	1285.72	-29.4	643.851	2	4.8	1153	1	364	374
98	53907	BGLB036475-PA	K.ITN(+.98)TRPLTVPPNSDGEMK.C	Y	15.9	1969.98	-6.3	493.499	4	3.84	823	1	122	139	Deamidation (NQ)
44	1362	BGLB036679-PA	K.GSSFVHIE.K	Y	25.22	874.418	2.6	438.218	2	4.19	937	1	73	80
44	1362	BGLB036679-PA	K.LIEEEAK.S	Y	24.08	830.438	3.5	416.228	2	2.1	360	1	109	115
14	1298	BGLB037026-PA	C.Q(-17.03)EQAPSQDPSKDADFEQR.L	Y	66.87	2057.89	0.1	686.972	3	3.7	778	1	19	36	Pyro-glu from Q
14	1298	BGLB037026-PA	C.Q(-17.03)EQAPSQDPSK.D	Y	54.21	1196.53	0.1	599.273	2	2.08	353	1	19	29	Pyro-glu from Q
14	1298	BGLB037026-PA	K.ELESQEGAKES.R	Y	36.27	1205.54	1.9	603.779	2	1.39	237	1	50	60
14	1298	BGLB037026-PA	K.EAAKELESQEGAKES.R	Y	35.43	1604.75	0.7	535.925	3	1.99	332	1	46	60
14	1298	BGLB037026-PA	K.EAAKELESQEGAK.E	Y	34.49	1388.68	0.2	695.347	2	1.84	302	1	46	58
14	1298	BGLB037026-PA	C.Q(-17.03)EQAPSQDPSKDADFEQ.R	Y	32.08	1901.79	2	951.905	2	4.15	924	1	19	35	Pyro-glu from Q
14	1298	BGLB037026-PA	K.ELESQEGAK.E	Y	28.49	989.466	0.1	495.741	2	1.26	213	1	50	58
14	1298	BGLB037026-PA	K.ELESQEGAK(+27.99).E	Y	18.71	1017.46	47.1	509.762	2	2.38	417	1	50	58	Formylation
14	1298	BGLB037026-PA	K.EAAKELESQE.G	Y	18.19	1132.52	2.7	567.271	2	2.12	365	1	46	55
23	18826	BGLB039477-PA	R.EC(+57.02)ALGWFIDANNKPYTER.L	Y	47.64	2183.01	0.2	728.678	3	6.99	1779	1	50	67	Carbamidomethylation
23	18826	BGLB039477-PA	R.LIYDPAK.G	N	36.06	818.454	-21.8	410.225	2	3.63	755	1	68	74
23	18826	BGLB039477-PA	K.SC(+57.02)EGFK.D	Y	28.29	726.301	-0.5	364.157	2	1.44	246	1	114	119	Carbamidomethylation
23	18826	BGLB039477-PA	K.SRPTEC(+57.02)IQYN(+.98)C(+57.02)(-.98).K	Y	20.73	1426.6	16.8	714.318	2	3.04	570	1	8	18	Carbamidomethylation; Deamidation (NQ); Amidation
23	18826	BGLB039477-PA	K.TC(+57.02)EYSAPSC(+57.02)S.R	Y	20.41	1160.41	-3.2	581.211	2	2.74	491	1	173	182	Carbamidomethylation
47	53885	BGLB039826-PA	K.VDITPC(+57.02)PSIPC(+57.02)PFK.R	Y	32.1	1629.79	1.3	815.903	2	6.81	1728	1	37	50	Carbamidomethylation
21	1374	BGLB040280-PA	R.SPSDEPVPK.L	Y	41.06	954.466	-10.3	478.235	2	2.05	344	1	437	445
21	1374	BGLB040280-PA	K.IIGQEPDIM(+15.99)PFEEFNSQP	Y	32.99	2105.96	-3.3	702.992	3	7.89	2036	1	453	470	Oxidation (M)
21	1374	BGLB040280-PA	K.IIGQEPDIMPFEEFNSQ(+.98)P(-.98)	Y	23.31	2089.97	-0.7	697.662	3	8.76	2267	1	453	470	Deamidation (NQ); Amidation
21	1374	BGLB040280-PA	R.S(+42.01)PSDEPVPK.L	Y	19.01	996.476	-13.3	499.239	2	3	552	1	437	445	Acetylation (N-term)
21	1374	BGLB040280-PA	K.IIGQEPDIMPFEE.F	Y	17.45	1516.71	1.7	759.365	2	7.92	2045	1	453	465
93	53899	Smp_028120.1	L.N(+.98)GISSTVWEK.N	Y	19.02	1120.54	3.4	561.279	2	3.81	816	1	536	545	Deamidation (NQ)
93	53898	Smp_028120.2	L.N(+.98)GISSTVWEK.N	Y	19.02	1120.54	3.4	561.279	2	3.81	816	1	536	545	Deamidation (NQ)
37	1263	Smp_183710.1	K.SYELPDGQVITIGNER.F	Y	55.94	1789.88	-0.3	895.949	2	6.64	1682	1	240	255
37	1263	Smp_183710.1	K.SYELPDGQVITIGNER(-.98).F	Y	26.93	1788.9	11.9	597.315	3	6.62	1677	1	240	255	Amidation
37	1288	Smp_203130.1	K.SYELPDGQVITIGNER.F	Y	55.94	1789.88	-0.3	895.949	2	6.64	1682	1	240	255
37	1288	Smp_203130.1	K.SYELPDGQVITIGNER(-.98).F	Y	26.93	1788.9	11.9	597.315	3	6.62	1677	1	240	255	Amidation
101	53911	Smp_245520.1	R.LFSQTNNK.E	Y	15.78	950.482	26.4	476.261	2	7.01	1784	1	454	461
101	53910	Smp_245520.2	R.LFSQTNNK.A	Y	15.78	950.482	26.4	476.261	2	7.01	1784	1	454	461
101	53912	Smp_245520.3	R.LFSQTNNK.E	Y	15.78	950.482	26.4	476.261	2	7.01	1784	1	454	461
37	1271	Smp_306600.1	K.SYELPDGQVITIGNER.F	Y	55.94	1789.88	-0.3	895.949	2	6.64	1682	1	240	255
37	1271	Smp_306600.1	K.SYELPDGQVITIGNER(-.98).F	Y	26.93	1788.9	11.9	597.315	3	6.62	1677	1	240	255	Amidation
37	1273	Smp_307010.1	K.SYELPDGQVITIGNER.F	Y	55.94	1789.88	-0.3	895.949	2	6.64	1682	1	240	255
37	1273	Smp_307010.1	K.SYELPDGQVITIGNER(-.98).F	Y	26.93	1788.9	11.9	597.315	3	6.62	1677	1	240	255	Amidation
37	1274	Smp_307020.1	K.SYELPDGQVITIGNER.F	Y	55.94	1789.88	-0.3	895.949	2	6.64	1682	1	240	255
37	1274	Smp_307020.1	K.SYELPDGQVITIGNER(-.98).F	Y	26.93	1788.9	11.9	597.315	3	6.62	1677	1	240	255	Amidation
95	32117	Smp_343990.1	R.Q(+.98)IN(+.98)LNN(+.98)IPK.I	Y	17.01	1055.55	36.1	528.801	2	3.76	795	1	850	858	Deamidation (NQ)
95	35399	Smp_343990.2	R.Q(+.98)IN(+.98)LNN(+.98)IPK.I	Y	17.01	1055.55	36.1	528.801	2	3.76	795	1	850	858	Deamidation (NQ)

## Sheet: Naive_3_proteins
	Tags	SeqName	Description	Length	#Hits	e-Value	sim mean	#GO	GO IDs	GO Names	Enzyme Codes	Enzyme Names	InterPro IDs	InterPro GO IDs	InterPro GO Names
TRUE	[INTERPRO, BLASTED, MAPPED, ANNOTATED]	BGLB000035-PA	superoxide dismutase [Cu-Zn]-like	162	10	1.63645e-104	86	3	P:GO:0019430; F:GO:0004784; F:GO:0046872	P:removal of superoxide radicals; F:superoxide dismutase activity; F:metal ion binding	EC:1.15.1.1	Superoxide dismutase	IPR001424 (PRINTS); IPR036423 (G3DSA:2.60.40.GENE3D); IPR001424 (PFAM); IPR024134 (PANTHER); PTHR10003:SF66 (PANTHER); IPR018152 (PROSITE_PATTERNS); IPR018152 (PROSITE_PATTERNS); IPR001424 (CDD); IPR036423 (SUPERFAMILY)	P:GO:0006801; F:GO:0046872	P:superoxide metabolic process; F:metal ion binding
TRUE	[INTERPRO, BLASTED, MAPPED, ANNOTATED]	BGLB000035-PB	superoxide dismutase [Cu-Zn]-like	162	10	6.14018e-113	89.35	3	P:GO:0019430; F:GO:0004784; F:GO:0046872	P:removal of superoxide radicals; F:superoxide dismutase activity; F:metal ion binding	EC:1.15.1.1	Superoxide dismutase	IPR001424 (PRINTS); IPR036423 (G3DSA:2.60.40.GENE3D); IPR001424 (PFAM); PTHR10003:SF66 (PANTHER); IPR024134 (PANTHER); IPR018152 (PROSITE_PATTERNS); IPR018152 (PROSITE_PATTERNS); IPR001424 (CDD); IPR036423 (SUPERFAMILY)	P:GO:0006801; F:GO:0046872	P:superoxide metabolic process; F:metal ion binding
TRUE	[INTERPRO, BLASTED, MAPPED, ANNOTATED]	BGLB000109-PA	biomphalysin 21	414	10	0	72.63	1	C:GO:0005576	C:extracellular region			IPR005830 (PFAM); G3DSA:3.30.412.10 (GENE3D); PTHR34007 (PANTHER); SSF56973 (SUPERFAMILY)	C:GO:0005576	C:extracellular region
TRUE	[INTERPRO, BLASTED, MAPPED, ANNOTATED]	BGLB000109-PB	biomphalysin 21	414	10	0	72.63	1	C:GO:0005576	C:extracellular region			IPR005830 (PFAM); G3DSA:3.30.412.10 (GENE3D); PTHR34007 (PANTHER); SSF56973 (SUPERFAMILY)	C:GO:0005576	C:extracellular region
TRUE	[INTERPRO, BLASTED]	BGLB000141-PA	fibrinogen-related protein A precursor	424	10	0	73.03						IPR002181 (PFAM); IPR014716 (G3DSA:3.90.215.GENE3D); PTHR19143 (PANTHER); IPR002181 (PROSITE_PROFILES); IPR036056 (SUPERFAMILY)	no GO terms	no GO terms
TRUE	[INTERPRO, BLASTED]	BGLB000141-PB	fibrinogen-related protein A precursor	424	10	0	73.03						IPR002181 (PFAM); IPR014716 (G3DSA:3.90.215.GENE3D); PTHR19143 (PANTHER); IPR002181 (PROSITE_PROFILES); IPR036056 (SUPERFAMILY)	no GO terms	no GO terms
TRUE	[INTERPRO, BLASTED, MAPPED, ANNOTATED]	BGLB000202-PA	biomphalysin 20	519	10	0	69.16	1	C:GO:0005576	C:extracellular region			IPR005830 (PFAM); G3DSA:3.30.412.10 (GENE3D); PTHR34007 (PANTHER)	C:GO:0005576	C:extracellular region
TRUE	[INTERPRO, BLASTED, MAPPED, ANNOTATED]	BGLB000202-PB	biomphalysin 20	519	10	0	69.16	1	C:GO:0005576	C:extracellular region			IPR005830 (PFAM); G3DSA:3.30.412.10 (GENE3D); PTHR34007 (PANTHER)	C:GO:0005576	C:extracellular region
TRUE	[INTERPRO, BLASTED, MAPPED, ANNOTATED]	BGLB000805-PB	dipeptidyl peptidase 1	454	10	0	81.24	3	P:GO:0006508; F:GO:0008234; F:GO:0008239	P:proteolysis; F:cysteine-type peptidase activity; F:dipeptidyl-peptidase activity	EC:3.4.14.1; EC:3.4.14.5; EC:3.4.14.4; EC:3.4.14.2	Dipeptidyl-peptidase I; Dipeptidyl-peptidase IV; Dipeptidyl-peptidase III; Dipeptidyl-peptidase II	IPR000668 (PRINTS); IPR036496 (G3DSA:2.40.128.GENE3D); IPR014882 (PFAM); G3DSA:3.90.70.10 (GENE3D); IPR000668 (PFAM); PTHR12411:SF690 (PANTHER); PTHR12411 (PANTHER); IPR000169 (PROSITE_PATTERNS); IPR025661 (PROSITE_PATTERNS); IPR036496 (SUPERFAMILY); IPR038765 (SUPERFAMILY)	P:GO:0006508; F:GO:0008234	P:proteolysis; F:cysteine-type peptidase activity
TRUE	[INTERPRO, BLASTED, MAPPED, ANNOTATED]	BGLB000805-PC	dipeptidyl peptidase 1	451	10	0	81.26	3	P:GO:0006508; F:GO:0008234; F:GO:0008239	P:proteolysis; F:cysteine-type peptidase activity; F:dipeptidyl-peptidase activity	EC:3.4.14.1; EC:3.4.14.5; EC:3.4.14.4; EC:3.4.14.2	Dipeptidyl-peptidase I; Dipeptidyl-peptidase IV; Dipeptidyl-peptidase III; Dipeptidyl-peptidase II	IPR000668 (PRINTS); IPR014882 (PFAM); IPR036496 (G3DSA:2.40.128.GENE3D); IPR000668 (PFAM); G3DSA:3.90.70.10 (GENE3D); PTHR12411 (PANTHER); PTHR12411:SF690 (PANTHER); IPR025661 (PROSITE_PATTERNS); IPR000169 (PROSITE_PATTERNS); IPR025660 (PROSITE_PATTERNS); IPR036496 (SUPERFAMILY); IPR038765 (SUPERFAMILY)	P:GO:0006508; F:GO:0008234	P:proteolysis; F:cysteine-type peptidase activity
TRUE	[INTERPRO, BLASTED, MAPPED, ANNOTATED]	BGLB000805-PD	dipeptidyl peptidase 1	451	10	0	81.26	3	P:GO:0006508; F:GO:0008234; F:GO:0008239	P:proteolysis; F:cysteine-type peptidase activity; F:dipeptidyl-peptidase activity	EC:3.4.14.1; EC:3.4.14.5; EC:3.4.14.4; EC:3.4.14.2	Dipeptidyl-peptidase I; Dipeptidyl-peptidase IV; Dipeptidyl-peptidase III; Dipeptidyl-peptidase II	IPR000668 (PRINTS); IPR014882 (PFAM); IPR036496 (G3DSA:2.40.128.GENE3D); IPR000668 (PFAM); G3DSA:3.90.70.10 (GENE3D); PTHR12411 (PANTHER); PTHR12411:SF690 (PANTHER); IPR025661 (PROSITE_PATTERNS); IPR000169 (PROSITE_PATTERNS); IPR025660 (PROSITE_PATTERNS); IPR036496 (SUPERFAMILY); IPR038765 (SUPERFAMILY)	P:GO:0006508; F:GO:0008234	P:proteolysis; F:cysteine-type peptidase activity
TRUE	[INTERPRO, BLASTED, MAPPED, ANNOTATED]	BGLB001498-PB	calmodulin isoform X2	166	10	5.91029e-119	93.9	2	P:GO:0019722; F:GO:0005509	P:calcium-mediated signaling; F:calcium ion binding			G3DSA:1.10.238.10 (GENE3D); G3DSA:1.10.238.10 (GENE3D); IPR002048 (PFAM); PTHR23050 (PANTHER); IPR039030 (PTHR23050:PANTHER); IPR018247 (PROSITE_PATTERNS); IPR018247 (PROSITE_PATTERNS); IPR018247 (PROSITE_PATTERNS); IPR002048 (PROSITE_PROFILES); IPR002048 (PROSITE_PROFILES); IPR002048 (PROSITE_PROFILES); IPR002048 (CDD); IPR002048 (CDD); IPR011992 (SUPERFAMILY)	P:GO:0019722; F:GO:0005509	P:calcium-mediated signaling; F:calcium ion binding
TRUE	[INTERPRO, BLASTED, MAPPED, ANNOTATED]	BGLB001864-PB	cathepsin L1-like	326	10	0	80.51	2	P:GO:0006508; F:GO:0008234	P:proteolysis; F:cysteine-type peptidase activity	EC:3.4	Acting on peptide bonds (peptidases)	IPR000668 (PRINTS); IPR000668 (PFAM); G3DSA:3.90.70.10 (GENE3D); IPR013201 (PFAM); PTHR12411:SF57 (PANTHER); PTHR12411 (PANTHER); IPR025660 (PROSITE_PATTERNS); IPR000169 (PROSITE_PATTERNS); IPR025661 (PROSITE_PATTERNS); PS51257 (PROSITE_PROFILES); IPR039417 (CDD); IPR038765 (SUPERFAMILY)	P:GO:0006508; F:GO:0008234	P:proteolysis; F:cysteine-type peptidase activity
TRUE	[INTERPRO, BLASTED, MAPPED, ANNOTATED]	BGLB002603-PB	digestive cysteine proteinase 2-like	540	10	0	80.13	2	P:GO:0006508; F:GO:0008234	P:proteolysis; F:cysteine-type peptidase activity	EC:3.4	Acting on peptide bonds (peptidases)	IPR000668 (PRINTS); IPR000668 (PFAM); G3DSA:3.90.70.10 (GENE3D); IPR013201 (PFAM); PTHR12411:SF575 (PANTHER); PTHR12411 (PANTHER); IPR025661 (PROSITE_PATTERNS); IPR000169 (PROSITE_PATTERNS); IPR025660 (PROSITE_PATTERNS); IPR039417 (CDD); IPR038765 (SUPERFAMILY)	P:GO:0006508; F:GO:0008234	P:proteolysis; F:cysteine-type peptidase activity
TRUE	[INTERPRO, BLASTED, MAPPED, ANNOTATED]	BGLB003693-PB	dynein heavy chain 1, axonemal-like isoform X1	4212	10	0	91.11	6	P:GO:0007018; F:GO:0005524; F:GO:0008569; C:GO:0005737; C:GO:0005874; C:GO:0030286	P:microtubule-based movement; F:ATP binding; F:minus-end-directed microtubule motor activity; C:cytoplasm; C:microtubule; C:dynein complex			IPR042228 (G3DSA:3.20.180.GENE3D); G3DSA:6.10.140.1060 (GENE3D); G3DSA:1.20.920.20 (GENE3D); IPR041658 (PFAM); G3DSA:1.20.1270.280 (GENE3D); IPR027417 (G3DSA:3.40.50.GENE3D); IPR027417 (G3DSA:3.40.50.GENE3D); IPR035699 (PFAM); IPR042222 (G3DSA:1.20.140.GENE3D); PF12775 (PFAM); G3DSA:1.10.472.130 (GENE3D); IPR043160 (G3DSA:3.10.490.GENE3D); IPR024317 (PFAM); IPR027417 (G3DSA:3.40.50.GENE3D); IPR04…	P:GO:0007018; F:GO:0005524; F:GO:0008569; C:GO:0030286	P:microtubule-based movement; F:ATP binding; F:minus-end-directed microtubule motor activity; C:dynein complex
TRUE	[INTERPRO, BLASTED, MAPPED, ANNOTATED]	BGLB003693-PC	dynein heavy chain 1, axonemal-like isoform X1	4212	10	0	91.11	6	P:GO:0007018; F:GO:0005524; F:GO:0008569; C:GO:0005737; C:GO:0005874; C:GO:0030286	P:microtubule-based movement; F:ATP binding; F:minus-end-directed microtubule motor activity; C:cytoplasm; C:microtubule; C:dynein complex			IPR042228 (G3DSA:3.20.180.GENE3D); G3DSA:6.10.140.1060 (GENE3D); G3DSA:1.20.920.20 (GENE3D); IPR041658 (PFAM); G3DSA:1.20.1270.280 (GENE3D); IPR027417 (G3DSA:3.40.50.GENE3D); IPR027417 (G3DSA:3.40.50.GENE3D); IPR035699 (PFAM); IPR042222 (G3DSA:1.20.140.GENE3D); PF12775 (PFAM); G3DSA:1.10.472.130 (GENE3D); IPR043160 (G3DSA:3.10.490.GENE3D); IPR024317 (PFAM); IPR027417 (G3DSA:3.40.50.GENE3D); IPR04…	P:GO:0007018; F:GO:0005524; F:GO:0008569; C:GO:0030286	P:microtubule-based movement; F:ATP binding; F:minus-end-directed microtubule motor activity; C:dynein complex
TRUE	[INTERPRO, BLASTED, MAPPED, ANNOTATED]	BGLB003693-PD	dynein heavy chain 1, axonemal-like isoform X1	4204	10	0	91.17	6	P:GO:0007018; F:GO:0005524; F:GO:0008569; C:GO:0005737; C:GO:0005874; C:GO:0030286	P:microtubule-based movement; F:ATP binding; F:minus-end-directed microtubule motor activity; C:cytoplasm; C:microtubule; C:dynein complex			IPR042228 (G3DSA:3.20.180.GENE3D); IPR027417 (G3DSA:3.40.50.GENE3D); G3DSA:1.20.920.30 (GENE3D); G3DSA:1.20.920.20 (GENE3D); IPR024317 (PFAM); IPR024743 (PFAM); IPR041466 (PFAM); IPR027417 (G3DSA:3.40.50.GENE3D); IPR042222 (G3DSA:1.20.140.GENE3D); G3DSA:1.10.472.130 (GENE3D); G3DSA:6.10.140.1060 (GENE3D); IPR041589 (PFAM); IPR041658 (PFAM); IPR043160 (G3DSA:3.10.490.GENE3D); IPR027417 (G3DSA:3.40…	P:GO:0007018; F:GO:0005524; F:GO:0008569; C:GO:0030286	P:microtubule-based movement; F:ATP binding; F:minus-end-directed microtubule motor activity; C:dynein complex
TRUE	[INTERPRO, BLASTED, MAPPED, ANNOTATED]	BGLB004090-PB	mammalian ependymin-related protein 1-like	214	10	8.56153e-136	69.16	3	P:GO:0007160; F:GO:0005509; C:GO:0005576	P:cell-matrix adhesion; F:calcium ion binding; C:extracellular region			IPR001299 (PFAM); IPR001299 (PANTHER); PTHR10697:SF1 (PANTHER)	P:GO:0007160; F:GO:0005509; C:GO:0005576	P:cell-matrix adhesion; F:calcium ion binding; C:extracellular region
TRUE	[INTERPRO, BLASTED, MAPPED, ANNOTATED]	BGLB005344-PB	beta-glucuronidase isoform X1	647	10	0	81.82	3	P:GO:0005975; F:GO:0004566; C:GO:0005764	P:carbohydrate metabolic process; F:beta-glucuronidase activity; C:lysosome	EC:3.2.1.31	Beta-glucuronidase	IPR006101 (PRINTS); G3DSA:2.60.120.260 (GENE3D); IPR006102 (PFAM); IPR006103 (PFAM); IPR006104 (PFAM); G3DSA:3.20.20.80 (GENE3D); IPR013783 (G3DSA:2.60.40.GENE3D); mobidb-lite (MOBIDB_LITE); PTHR10066 (PANTHER); IPR008979 (SUPERFAMILY); IPR036156 (SUPERFAMILY); IPR017853 (SUPERFAMILY)	P:GO:0005975; F:GO:0004553	P:carbohydrate metabolic process; F:hydrolase activity, hydrolyzing O-glycosyl compounds
TRUE	[INTERPRO, BLASTED, MAPPED, ANNOTATED]	BGLB005373-PB	pleckstrin homology domain-containing family G member 2-like	459	10	0	58.14	4	P:GO:0030514; P:GO:0045596; P:GO:0051216; C:GO:0005576	P:negative regulation of BMP signaling pathway; P:negative regulation of cell differentiation; P:cartilage development; C:extracellular region			IPR029034 (G3DSA:2.10.90.GENE3D); PF05806 (PFAM); IPR008717 (PANTHER); IPR029034 (SUPERFAMILY)	P:GO:0030514; P:GO:0045596	P:negative regulation of BMP signaling pathway; P:negative regulation of cell differentiation
TRUE	[INTERPRO, BLASTED, MAPPED, ANNOTATED]	BGLB005570-PB	chromosome alignment-maintaining phosphoprotein 1	3476	10	0	80.6	3	P:GO:0006355; F:GO:0046872; C:GO:0031213	P:regulation of transcription, DNA-templated; F:metal ion binding; C:RSF complex			IPR019787 (PFAM); G3DSA:2.30.30.1150 (GENE3D); mobidb-lite (MOBIDB_LITE); mobidb-lite (MOBIDB_LITE); mobidb-lite (MOBIDB_LITE); mobidb-lite (MOBIDB_LITE); mobidb-lite (MOBIDB_LITE); mobidb-lite (MOBIDB_LITE); mobidb-lite (MOBIDB_LITE); mobidb-lite (MOBIDB_LITE); mobidb-lite (MOBIDB_LITE); mobidb-lite (MOBIDB_LITE); mobidb-lite (MOBIDB_LITE); mobidb-lite (MOBIDB_LITE); mobidb-lite (MOBIDB_LITE); m…	no GO terms	no GO terms
TRUE	[INTERPRO, BLASTED, MAPPED, ANNOTATED]	BGLB005570-PC	chromosome alignment-maintaining phosphoprotein 1	3471	10	0	80.73	3	P:GO:0006355; F:GO:0046872; C:GO:0031213	P:regulation of transcription, DNA-templated; F:metal ion binding; C:RSF complex			IPR019787 (PFAM); G3DSA:2.30.30.1150 (GENE3D); mobidb-lite (MOBIDB_LITE); mobidb-lite (MOBIDB_LITE); mobidb-lite (MOBIDB_LITE); mobidb-lite (MOBIDB_LITE); mobidb-lite (MOBIDB_LITE); mobidb-lite (MOBIDB_LITE); mobidb-lite (MOBIDB_LITE); mobidb-lite (MOBIDB_LITE); mobidb-lite (MOBIDB_LITE); mobidb-lite (MOBIDB_LITE); mobidb-lite (MOBIDB_LITE); mobidb-lite (MOBIDB_LITE); mobidb-lite (MOBIDB_LITE); m…	no GO terms	no GO terms
TRUE	[INTERPRO, BLASTED, MAPPED, ANNOTATED]	BGLB005708-PB	protein kinase c-binding protein nell1	1244	10	0	56.27	1	F:GO:0005509	F:calcium ion binding			IPR016186 (G3DSA:3.10.100.GENE3D); IPR001846 (PFAM); IPR002919 (PFAM); G3DSA:2.10.25.10 (GENE3D); IPR016186 (G3DSA:3.10.100.GENE3D); IPR001881 (PFAM); G3DSA:2.10.25.10 (GENE3D); G3DSA:2.10.25.10 (GENE3D); mobidb-lite (MOBIDB_LITE); mobidb-lite (MOBIDB_LITE); PTHR11339 (PANTHER); PTHR11339 (PANTHER); PTHR11339:SF244 (PANTHER); PTHR11339:SF244 (PANTHER); IPR018097 (PROSITE_PATTERNS); IPR000742 (PRO…	F:GO:0005509	F:calcium ion binding
TRUE	[INTERPRO, BLASTED, MAPPED, ANNOTATED]	BGLB006210-PB	cathepsin L1-like	243	10	0	87.41	2	P:GO:0006508; F:GO:0008234	P:proteolysis; F:cysteine-type peptidase activity	EC:3.4	Acting on peptide bonds (peptidases)	IPR000668 (PRINTS); IPR000668 (PFAM); G3DSA:3.90.70.10 (GENE3D); PTHR12411 (PANTHER); PTHR12411:SF577 (PANTHER); IPR025660 (PROSITE_PATTERNS); IPR000169 (PROSITE_PATTERNS); IPR039417 (CDD); IPR038765 (SUPERFAMILY)	P:GO:0006508; F:GO:0008234	P:proteolysis; F:cysteine-type peptidase activity
TRUE	[INTERPRO, BLASTED, MAPPED, ANNOTATED]	BGLB008002-PB	tissue factor pathway inhibitor 2	86	10	4.81167e-57	65.71	2	P:GO:0010951; F:GO:0004867	P:negative regulation of endopeptidase activity; F:serine-type endopeptidase inhibitor activity			IPR002223 (PRINTS); IPR036880 (G3DSA:4.10.410.GENE3D); IPR002223 (PFAM); PTHR10083:SF217 (PANTHER); PTHR10083 (PANTHER); IPR020901 (PROSITE_PATTERNS); IPR002223 (PROSITE_PROFILES); IPR002223 (CDD); IPR036880 (SUPERFAMILY)	F:GO:0004867	F:serine-type endopeptidase inhibitor activity
TRUE	[INTERPRO, BLASTED, MAPPED, ANNOTATED]	BGLB008810-PB	growth/differentiation factor 8	348	10	0	51.53	2	P:GO:0007165; F:GO:0008083	P:signal transduction; F:growth factor activity			G3DSA:2.60.120.970 (GENE3D); IPR001839 (PFAM); IPR029034 (G3DSA:2.10.90.GENE3D); IPR015616 (PTHR11848:PANTHER); IPR015615 (PANTHER); IPR001839 (PROSITE_PROFILES); cd08698 (CDD); IPR029034 (SUPERFAMILY)	F:GO:0005102; F:GO:0008083	F:signaling receptor binding; F:growth factor activity
TRUE	[INTERPRO, BLASTED, MAPPED, ANNOTATED]	BGLB009133-PB	von Willebrand factor	2177	10	0	67.28	3	P:GO:0007399; P:GO:0030154; F:GO:0005515	P:nervous system development; P:cell differentiation; F:protein binding			IPR002172 (PRINTS); IPR002919 (PFAM); G3DSA:2.10.25.10 (GENE3D); IPR036055 (G3DSA:4.10.400.GENE3D); IPR036055 (G3DSA:4.10.400.GENE3D); G3DSA:2.10.25.10 (GENE3D); IPR001846 (PFAM); IPR036055 (G3DSA:4.10.400.GENE3D); IPR014853 (PFAM); IPR002172 (PFAM); IPR036055 (G3DSA:4.10.400.GENE3D); mobidb-lite (MOBIDB_LITE); mobidb-lite (MOBIDB_LITE); IPR030119 (PTHR11339:PANTHER); PTHR11339 (PANTHER); IPR0234…	P:GO:0007399; P:GO:0030154; F:GO:0005515	P:nervous system development; P:cell differentiation; F:protein binding
TRUE	[INTERPRO, BLASTED, MAPPED, ANNOTATED]	BGLB009288-PB	multiple EGF and TSP domain-containing protein	429	10	0	64.1	2	F:GO:0005509; F:GO:0005515	F:calcium ion binding; F:protein binding			IPR002350 (PFAM); G3DSA:3.30.60.30 (GENE3D); IPR001881 (PFAM); G3DSA:2.10.25.10 (GENE3D); G3DSA:2.10.25.10 (GENE3D); G3DSA:3.30.60.30 (GENE3D); PTHR10913:SF16 (PANTHER); PTHR10913 (PANTHER); IPR000152 (PROSITE_PATTERNS); IPR018097 (PROSITE_PATTERNS); IPR000742 (PROSITE_PATTERNS); IPR000742 (PROSITE_PROFILES); IPR000884 (PROSITE_PROFILES); IPR002350 (PROSITE_PROFILES); IPR006207 (PROSITE_PROFILES)…	F:GO:0005509; F:GO:0005515	F:calcium ion binding; F:protein binding
TRUE	[INTERPRO, BLASTED, MAPPED, ANNOTATED]	BGLB010468-PB	haemoglobin type 2	118	10	1.48054e-82	80.92	4	P:GO:0015671; F:GO:0005344; F:GO:0019825; F:GO:0020037	P:oxygen transport; F:oxygen carrier activity; F:oxygen binding; F:heme binding			IPR012292 (G3DSA:1.10.490.GENE3D); IPR000971 (PFAM); IPR000971 (PROSITE_PROFILES); IPR044399 (CDD); IPR009050 (SUPERFAMILY)	F:GO:0019825; F:GO:0020037	F:oxygen binding; F:heme binding
TRUE	[INTERPRO, BLASTED, MAPPED, ANNOTATED]	BGLB011149-PB	haemoglobin type 2	257	10	0	79.29	4	P:GO:0015671; F:GO:0005344; F:GO:0019825; F:GO:0020037	P:oxygen transport; F:oxygen carrier activity; F:oxygen binding; F:heme binding			IPR012292 (G3DSA:1.10.490.GENE3D); IPR000971 (PFAM); PTHR47217 (PANTHER); IPR000971 (PROSITE_PROFILES); IPR044399 (CDD); IPR009050 (SUPERFAMILY)	F:GO:0019825; F:GO:0020037	F:oxygen binding; F:heme binding
TRUE	[INTERPRO, BLASTED, MAPPED, ANNOTATED]	BGLB011257-PB	26S proteasome non-ATPase regulatory subunit 6-like	272	10	0	94.88	3	P:GO:0050790; F:GO:0030234; C:GO:0000502	P:regulation of catalytic activity; F:enzyme regulator activity; C:proteasome complex			IPR045135 (PFAM); IPR000717 (PFAM); G3DSA:1.25.40.570 (GENE3D); IPR035268 (PTHR14145:PANTHER); IPR019585 (PANTHER); IPR000717 (PROSITE_PROFILES); IPR036390 (SUPERFAMILY)	F:GO:0030234	F:enzyme regulator activity
TRUE	[INTERPRO, BLASTED, MAPPED, ANNOTATED]	BGLB011523-PB	haemoglobin type 1	2001	10	0	78.08	2	F:GO:0019825; F:GO:0020037	F:oxygen binding; F:heme binding			IPR012292 (G3DSA:1.10.490.GENE3D); IPR012292 (G3DSA:1.10.490.GENE3D); IPR012292 (G3DSA:1.10.490.GENE3D); IPR000971 (PFAM); mobidb-lite (MOBIDB_LITE); PTHR46458 (PANTHER); PTHR46458:SF3 (PANTHER); PTHR46458:SF3 (PANTHER); PTHR46458 (PANTHER); PTHR46458 (PANTHER); PTHR46458:SF3 (PANTHER); PTHR46458 (PANTHER); PTHR46458:SF3 (PANTHER); PTHR46458 (PANTHER); PTHR46458:SF3 (PANTHER); PTHR46458 (PANTHER)…	F:GO:0019825; F:GO:0020037	F:oxygen binding; F:heme binding
TRUE	[INTERPRO, BLASTED, MAPPED, ANNOTATED]	BGLB011911-PC	ubiquitin-like modifier-activating enzyme 6	1014	10	0	83.62	3	P:GO:0016567; F:GO:0005524; F:GO:0008641	P:protein ubiquitination; F:ATP binding; F:ubiquitin-like modifier activating enzyme activity	EC:6.2	Forming carbon-sulfur bonds	IPR000011 (PRINTS); G3DSA:3.40.50.720 (GENE3D); IPR042449 (G3DSA:3.50.50.GENE3D); IPR042302 (G3DSA:2.40.30.GENE3D); IPR019572 (PFAM); IPR038252 (G3DSA:3.10.290.GENE3D); IPR000594 (PFAM); IPR032418 (PFAM); IPR042063 (G3DSA:1.10.10.GENE3D); IPR018965 (PFAM); G3DSA:3.40.50.12550 (GENE3D); IPR032420 (PFAM); IPR000594 (PFAM); IPR018075 (TIGRFAM); IPR045886 (PANTHER); PTHR10953:SF186 (PANTHER); cd01491…	P:GO:0006464; F:GO:0008641	P:cellular protein modification process; F:ubiquitin-like modifier activating enzyme activity
TRUE	[INTERPRO, BLASTED, MAPPED, ANNOTATED]	BGLB012730-PB	haemoglobin type 2	541	10	0	80.61	2	F:GO:0019825; F:GO:0020037	F:oxygen binding; F:heme binding			IPR000971 (PFAM); IPR012292 (G3DSA:1.10.490.GENE3D); IPR012292 (G3DSA:1.10.490.GENE3D); PTHR46458 (PANTHER); PTHR46458:SF3 (PANTHER); PTHR46458:SF3 (PANTHER); PTHR46458 (PANTHER); PTHR46458 (PANTHER); PTHR46458:SF3 (PANTHER); PTHR46458 (PANTHER); PTHR46458:SF3 (PANTHER); IPR000971 (PROSITE_PROFILES); IPR000971 (PROSITE_PROFILES); IPR000971 (PROSITE_PROFILES); IPR000971 (PROSITE_PROFILES); IPR0443…	F:GO:0019825; F:GO:0020037	F:oxygen binding; F:heme binding
TRUE	[INTERPRO, BLASTED, MAPPED, ANNOTATED]	BGLB012742-PB	lysosomal aspartic protease	187	10	4.60763e-119	71.37	2	P:GO:0006508; F:GO:0004190	P:proteolysis; F:aspartic-type endopeptidase activity	EC:3.4.23	Acting on peptide bonds (peptidases)	IPR001461 (PRINTS); IPR033121 (PFAM); IPR021109 (G3DSA:2.40.70.GENE3D); IPR001461 (PANTHER); IPR001969 (PROSITE_PATTERNS); IPR033121 (PROSITE_PROFILES); IPR021109 (SUPERFAMILY)	P:GO:0006508; F:GO:0004190	P:proteolysis; F:aspartic-type endopeptidase activity
TRUE	[INTERPRO, BLASTED, MAPPED, ANNOTATED]	BGLB013367-PB	haemoglobin type 2	700	10	0	79.77	4	P:GO:0015671; F:GO:0005344; F:GO:0019825; F:GO:0020037	P:oxygen transport; F:oxygen carrier activity; F:oxygen binding; F:heme binding			IPR012292 (G3DSA:1.10.490.GENE3D); IPR000971 (PFAM); PTHR46458:SF3 (PANTHER); PTHR46458 (PANTHER); PTHR46458 (PANTHER); PTHR46458:SF3 (PANTHER); IPR000971 (PROSITE_PROFILES); IPR000971 (PROSITE_PROFILES); IPR000971 (PROSITE_PROFILES); IPR000971 (PROSITE_PROFILES); IPR000971 (PROSITE_PROFILES); IPR044399 (CDD); IPR044399 (CDD); IPR044399 (CDD); IPR044399 (CDD); IPR009050 (SUPERFAMILY); IPR009050 (…	F:GO:0019825; F:GO:0020037	F:oxygen binding; F:heme binding
TRUE	[INTERPRO, BLASTED, MAPPED, ANNOTATED]	BGLB013377-PB	aminopeptidase N-like	106	10	4.41269e-73	74.59	3	P:GO:0006508; F:GO:0008237; F:GO:0008270	P:proteolysis; F:metallopeptidase activity; F:zinc ion binding	EC:3.4	Acting on peptide bonds (peptidases)	IPR014782 (PFAM); G3DSA:3.30.2010.30 (GENE3D); PTHR11533 (PANTHER); IPR033581 (PTHR11533:PANTHER); SSF55486 (SUPERFAMILY)	F:GO:0008237; F:GO:0008270	F:metallopeptidase activity; F:zinc ion binding
TRUE	[INTERPRO, BLASTED, MAPPED, ANNOTATED]	BGLB013683-PB	cathepsin L1-like	241	10	8.62739e-168	87.9	2	P:GO:0006508; F:GO:0008234	P:proteolysis; F:cysteine-type peptidase activity	EC:3.4	Acting on peptide bonds (peptidases)	G3DSA:3.90.70.10 (GENE3D); IPR000668 (PFAM); IPR013201 (PFAM); G3DSA:1.10.287.2250 (GENE3D); PTHR12411:SF57 (PANTHER); PTHR12411 (PANTHER); IPR000169 (PROSITE_PATTERNS); IPR039417 (CDD); IPR038765 (SUPERFAMILY)	P:GO:0006508; F:GO:0008234	P:proteolysis; F:cysteine-type peptidase activity
TRUE	[INTERPRO, BLASTED, ANNOTATED]	BGLB013800-PB	very low-density lipoprotein receptor-like	173	10	2.80257e-122	73.79	1	F:GO:0005515	F:protein binding			IPR002172 (PRINTS); IPR002172 (SMART); IPR036055 (G3DSA:4.10.400.GENE3D); IPR036055 (G3DSA:4.10.400.GENE3D); IPR002172 (PFAM); PTHR24270 (PANTHER); PTHR24270:SF34 (PANTHER); PTHR24270:SF34 (PANTHER); IPR023415 (PROSITE_PATTERNS); IPR023415 (PROSITE_PATTERNS); IPR023415 (PROSITE_PATTERNS); IPR002172 (PROSITE_PROFILES); IPR002172 (PROSITE_PROFILES); IPR002172 (PROSITE_PROFILES); IPR002172 (CDD); IP…	F:GO:0005515	F:protein binding
TRUE	[INTERPRO, BLASTED, MAPPED, ANNOTATED]	BGLB013804-PB	cathepsin B	333	10	0	79.45	3	P:GO:0006508; P:GO:0050790; F:GO:0004197	P:proteolysis; P:regulation of catalytic activity; F:cysteine-type endopeptidase activity	EC:3.4.22	Acting on peptide bonds (peptidases)	IPR000668 (PRINTS); IPR000668 (PFAM); IPR012599 (PFAM); G3DSA:3.90.70.10 (GENE3D); PTHR12411 (PANTHER); PTHR12411:SF737 (PANTHER); IPR025661 (PROSITE_PATTERNS); IPR000169 (PROSITE_PATTERNS); IPR025660 (PROSITE_PATTERNS); cd02620 (CDD); IPR038765 (SUPERFAMILY)	P:GO:0006508; P:GO:0050790; F:GO:0004197; F:GO:0008234	P:proteolysis; P:regulation of catalytic activity; F:cysteine-type endopeptidase activity; F:cysteine-type peptidase activity
TRUE	[INTERPRO, BLASTED, MAPPED]	BGLB013891-PB	PREDICTED: mucin-5AC-like, partial	665	4	1.89966e-120	69.12	2	P:GO:0007399; P:GO:0030154	P:nervous system development; P:cell differentiation			G3DSA:2.160.20.80 (GENE3D); mobidb-lite (MOBIDB_LITE); mobidb-lite (MOBIDB_LITE); mobidb-lite (MOBIDB_LITE); mobidb-lite (MOBIDB_LITE); SSF141571 (SUPERFAMILY)	no GO terms	no GO terms
TRUE	[INTERPRO, BLASTED, MAPPED, ANNOTATED]	BGLB016459-PA	pedal mucus protein 2	1347	10	0	59.18	2	P:GO:0071205; F:GO:0005509	P:protein localization to juxtaparanode region of axon; F:calcium ion binding			G3DSA:2.10.25.10 (GENE3D); G3DSA:2.60.120.1000 (GENE3D); IPR029831 (PTHR15036:PANTHER); PTHR15036 (PANTHER); PTHR15036 (PANTHER); IPR029831 (PTHR15036:PANTHER); PTHR15036 (PANTHER); IPR000152 (PROSITE_PATTERNS); IPR000742 (PROSITE_PROFILES); cd00054 (CDD); SSF57196 (SUPERFAMILY)	P:GO:0071205	P:protein localization to juxtaparanode region of axon
TRUE	[INTERPRO, BLASTED, MAPPED, ANNOTATED]	BGLB016967-PA	calmodulin-like protein 5 isoform X3	121	10	1.42239e-82	87.61	1	F:GO:0005509	F:calcium ion binding			IPR002048 (PFAM); G3DSA:1.10.238.10 (GENE3D); IPR018247 (PROSITE_PATTERNS); IPR018247 (PROSITE_PATTERNS); IPR002048 (PROSITE_PROFILES); IPR011992 (SUPERFAMILY)	F:GO:0005509	F:calcium ion binding
TRUE	[INTERPRO, BLASTED, MAPPED, ANNOTATED]	BGLB016967-PB	calmodulin-like protein 5 isoform X1	133	10	2.41677e-92	88.78	1	F:GO:0005509	F:calcium ion binding			G3DSA:1.10.238.10 (GENE3D); IPR002048 (PFAM); IPR018247 (PROSITE_PATTERNS); IPR018247 (PROSITE_PATTERNS); IPR002048 (PROSITE_PROFILES); IPR002048 (PROSITE_PROFILES); IPR011992 (SUPERFAMILY)	F:GO:0005509	F:calcium ion binding
TRUE	[INTERPRO, BLASTED, MAPPED, ANNOTATED]	BGLB016967-PC	calmodulin-like protein 5 isoform X1	133	10	2.52525e-92	88.82	1	F:GO:0005509	F:calcium ion binding			G3DSA:1.10.238.10 (GENE3D); IPR002048 (PFAM); IPR018247 (PROSITE_PATTERNS); IPR018247 (PROSITE_PATTERNS); IPR002048 (PROSITE_PROFILES); IPR002048 (PROSITE_PROFILES); IPR002048 (CDD); IPR011992 (SUPERFAMILY)	F:GO:0005509	F:calcium ion binding
TRUE	[INTERPRO, BLASTED, MAPPED, ANNOTATED]	BGLB016967-PD	calmodulin-like protein 5 isoform X1	133	10	2.52525e-92	88.82	1	F:GO:0005509	F:calcium ion binding			G3DSA:1.10.238.10 (GENE3D); IPR002048 (PFAM); IPR018247 (PROSITE_PATTERNS); IPR018247 (PROSITE_PATTERNS); IPR002048 (PROSITE_PROFILES); IPR002048 (PROSITE_PROFILES); IPR002048 (CDD); IPR011992 (SUPERFAMILY)	F:GO:0005509	F:calcium ion binding
TRUE	[INTERPRO, BLASTED, MAPPED, ANNOTATED]	BGLB016967-PE	calmodulin-like protein 5 isoform X3	121	10	1.42239e-82	87.61	1	F:GO:0005509	F:calcium ion binding			IPR002048 (PFAM); G3DSA:1.10.238.10 (GENE3D); IPR018247 (PROSITE_PATTERNS); IPR018247 (PROSITE_PATTERNS); IPR002048 (PROSITE_PROFILES); IPR011992 (SUPERFAMILY)	F:GO:0005509	F:calcium ion binding
TRUE	[INTERPRO, BLASTED, MAPPED, ANNOTATED]	BGLB017114-PA	haemoglobin type 1	1718	10	0	82.33	4	P:GO:0015671; F:GO:0005344; F:GO:0019825; F:GO:0020037	P:oxygen transport; F:oxygen carrier activity; F:oxygen binding; F:heme binding			IPR000971 (PFAM); IPR012292 (G3DSA:1.10.490.GENE3D); IPR012292 (G3DSA:1.10.490.GENE3D); PTHR46458 (PANTHER); PTHR46458 (PANTHER); PTHR46458:SF3 (PANTHER); PTHR46458:SF3 (PANTHER); PTHR46458:SF3 (PANTHER); PTHR46458:SF3 (PANTHER); PTHR46458:SF3 (PANTHER); PTHR46458 (PANTHER); PTHR46458:SF3 (PANTHER); PTHR46458 (PANTHER); PTHR46458 (PANTHER); PTHR46458 (PANTHER); PTHR46458:SF3 (PANTHER); PTHR46458:…	F:GO:0019825; F:GO:0020037	F:oxygen binding; F:heme binding
TRUE	[INTERPRO, BLASTED, MAPPED, ANNOTATED]	BGLB018260-PA	mucin-like protein	2344	10	0	66.96	3	P:GO:0007160; F:GO:0005509; C:GO:0016021	P:cell-matrix adhesion; F:calcium ion binding; C:integral component of membrane			PR00011 (PRINTS); G3DSA:2.10.25.10 (GENE3D); G3DSA:2.10.25.10 (GENE3D); G3DSA:2.10.25.10 (GENE3D); G3DSA:2.10.25.10 (GENE3D); G3DSA:2.10.25.10 (GENE3D); G3DSA:2.10.25.10 (GENE3D); G3DSA:2.170.300.10 (GENE3D); G3DSA:2.10.25.10 (GENE3D); IPR001881 (PFAM); PF14670 (PFAM); G3DSA:2.10.25.10 (GENE3D); G3DSA:2.10.25.10 (GENE3D); IPR003886 (PFAM); G3DSA:2.10.25.10 (GENE3D); IPR026823 (PFAM); mobidb-lite …	P:GO:0007160; F:GO:0005509	P:cell-matrix adhesion; F:calcium ion binding
TRUE	[INTERPRO, BLASTED, MAPPED, ANNOTATED]	BGLB018373-PA	haemoglobin type 2	118	10	4.34192e-82	81.71	4	P:GO:0015671; F:GO:0005344; F:GO:0019825; F:GO:0020037	P:oxygen transport; F:oxygen carrier activity; F:oxygen binding; F:heme binding			IPR012292 (G3DSA:1.10.490.GENE3D); IPR000971 (PFAM); IPR000971 (PROSITE_PROFILES); IPR044399 (CDD); IPR009050 (SUPERFAMILY)	F:GO:0019825; F:GO:0020037	F:oxygen binding; F:heme binding
TRUE	[INTERPRO, BLASTED, MAPPED, ANNOTATED]	BGLB018374-PA	haemoglobin type 2	1252	10	0	83.21	4	P:GO:0015671; F:GO:0005344; F:GO:0019825; F:GO:0020037	P:oxygen transport; F:oxygen carrier activity; F:oxygen binding; F:heme binding			IPR000971 (PFAM); IPR012292 (G3DSA:1.10.490.GENE3D); PTHR46458 (PANTHER); PTHR46458 (PANTHER); PTHR46458:SF3 (PANTHER); PTHR46458:SF3 (PANTHER); PTHR46458 (PANTHER); PTHR46458:SF3 (PANTHER); PTHR46458 (PANTHER); PTHR46458:SF3 (PANTHER); IPR000971 (PROSITE_PROFILES); IPR000971 (PROSITE_PROFILES); IPR000971 (PROSITE_PROFILES); IPR000971 (PROSITE_PROFILES); IPR000971 (PROSITE_PROFILES); IPR000971 (P…	F:GO:0019825; F:GO:0020037	F:oxygen binding; F:heme binding
TRUE	[INTERPRO, BLASTED, MAPPED, ANNOTATED]	BGLB018496-PA	calmodulin 3	80	10	8.94054e-52	95.26	2	P:GO:0019722; F:GO:0005509	P:calcium-mediated signaling; F:calcium ion binding			IPR002048 (PFAM); G3DSA:1.10.238.10 (GENE3D); G3DSA:1.10.238.10 (GENE3D); PTHR23050:SF383 (PANTHER); PTHR23050 (PANTHER); IPR018247 (PROSITE_PATTERNS); IPR018247 (PROSITE_PATTERNS); IPR002048 (PROSITE_PROFILES); IPR002048 (PROSITE_PROFILES); IPR002048 (CDD); IPR011992 (SUPERFAMILY)	F:GO:0005509	F:calcium ion binding
TRUE	[INTERPRO, BLASTED]	BGLB018517-PA	PREDICTED: uncharacterized protein LOC106078992	159	1	2.3792e-116	100						no IPS match	no IPS match	no IPS match
TRUE	[INTERPRO, BLASTED]	BGLB018646-PA	PREDICTED: uncharacterized protein LOC106079040	128	1	6.37706e-75	100						no IPS match	no IPS match	no IPS match
TRUE	[INTERPRO, BLASTED, MAPPED, ANNOTATED]	BGLB018664-PA	haemoglobin type 1	126	10	2.61555e-88	77.14	2	F:GO:0019825; F:GO:0020037	F:oxygen binding; F:heme binding			no IPS match	no IPS match	no IPS match
TRUE	[INTERPRO, BLASTED, MAPPED, ANNOTATED]	BGLB019194-PA	haemoglobin type 1	783	10	0	79.2	2	F:GO:0019825; F:GO:0020037	F:oxygen binding; F:heme binding			IPR012292 (G3DSA:1.10.490.GENE3D); IPR000971 (PFAM); PTHR46458 (PANTHER); PTHR46458 (PANTHER); PTHR46458:SF3 (PANTHER); PTHR46458:SF3 (PANTHER); IPR000971 (PROSITE_PROFILES); IPR000971 (PROSITE_PROFILES); IPR000971 (PROSITE_PROFILES); IPR000971 (PROSITE_PROFILES); IPR044399 (CDD); IPR044399 (CDD); IPR044399 (CDD); IPR044399 (CDD); IPR009050 (SUPERFAMILY); IPR009050 (SUPERFAMILY); IPR009050 (SUPER…	F:GO:0019825; F:GO:0020037	F:oxygen binding; F:heme binding
TRUE	[INTERPRO, BLASTED, MAPPED, ANNOTATED]	BGLB019346-PA	calmodulin-like protein 5 isoform X1	128	10	1.7887e-89	85.69	1	F:GO:0005509	F:calcium ion binding			IPR002048 (PFAM); G3DSA:1.10.238.10 (GENE3D); IPR018247 (PROSITE_PATTERNS); IPR018247 (PROSITE_PATTERNS); IPR002048 (PROSITE_PROFILES); IPR002048 (PROSITE_PROFILES); IPR002048 (CDD); IPR011992 (SUPERFAMILY)	F:GO:0005509	F:calcium ion binding
TRUE	[INTERPRO, BLASTED]	BGLB019413-PA	actin, cytoplasmic-like	535	10	0	98.26						IPR004000 (PRINTS); G3DSA:3.90.640.10 (GENE3D); G3DSA:3.30.420.40 (GENE3D); G3DSA:3.30.420.40 (GENE3D); G3DSA:3.30.420.40 (GENE3D); G3DSA:3.90.640.10 (GENE3D); G3DSA:3.30.420.40 (GENE3D); G3DSA:2.30.36.70 (GENE3D); IPR004000 (PFAM); IPR004000 (PANTHER); IPR004000 (PANTHER); PTHR11937:SF192 (PANTHER); PTHR11937:SF192 (PANTHER); IPR004001 (PROSITE_PATTERNS); IPR020902 (PROSITE_PATTERNS); IPR004001 …	no GO terms	no GO terms
TRUE	[INTERPRO, BLASTED]	BGLB019847-PA	fatty acid-binding protein	138	10	3.77934e-94	68.85						IPR012674 (G3DSA:2.40.128.GENE3D); cd00742 (CDD); IPR012674 (SUPERFAMILY)	no GO terms	no GO terms
TRUE	[INTERPRO, BLASTED, MAPPED, ANNOTATED]	BGLB020170-PA	thioester-containing protein 1	178	10	3.0482e-100	95.37	3	P:GO:0010951; F:GO:0004867; C:GO:0005615	P:negative regulation of endopeptidase activity; F:serine-type endopeptidase inhibitor activity; C:extracellular space			IPR011626 (PFAM); G3DSA:1.50.10.20 (GENE3D); PTHR11412:SF162 (PANTHER); PTHR11412 (PANTHER); IPR019742 (PROSITE_PATTERNS); IPR008930 (SUPERFAMILY)	C:GO:0005615	C:extracellular space
TRUE	[INTERPRO, BLASTED]	BGLB020840-PA	pulmonary surfactant-associated protein D-like	164	10	1.18695e-104	71.25						IPR001304 (PFAM); IPR016186 (G3DSA:3.10.100.GENE3D); IPR001304 (PROSITE_PROFILES); cd00037 (CDD); IPR016187 (SUPERFAMILY)	no GO terms	no GO terms
TRUE	[INTERPRO, BLASTED, MAPPED, ANNOTATED]	BGLB020983-PA	AChain A, Acetylcholine-binding protein	224	10	1.91607e-165	71.85	7	P:GO:0032223; P:GO:0034220; F:GO:0004888; F:GO:0005230; C:GO:0016021; C:GO:0032991; C:GO:0043083	P:negative regulation of synaptic transmission, cholinergic; P:ion transmembrane transport; F:transmembrane signaling receptor activity; F:extracellular ligand-gated ion channel activity; C:integral component of membrane; C:protein-containing complex; C:synaptic cleft	EC:7	Translocases	IPR036734 (G3DSA:2.70.170.GENE3D); IPR006202 (PFAM); PTHR18945:SF832 (PANTHER); IPR006201 (PANTHER); cd18995 (CDD); IPR036734 (SUPERFAMILY)	P:GO:0006811; P:GO:0034220; F:GO:0004888; F:GO:0005216; F:GO:0005230; C:GO:0016021	P:ion transport; P:ion transmembrane transport; F:transmembrane signaling receptor activity; F:ion channel activity; F:extracellular ligand-gated ion channel activity; C:integral component of membrane
TRUE	[INTERPRO, BLASTED, MAPPED, ANNOTATED]	BGLB020983-PB	AChain A, Acetylcholine-binding protein	224	10	1.91607e-165	71.85	7	P:GO:0032223; P:GO:0034220; F:GO:0004888; F:GO:0005230; C:GO:0016021; C:GO:0032991; C:GO:0043083	P:negative regulation of synaptic transmission, cholinergic; P:ion transmembrane transport; F:transmembrane signaling receptor activity; F:extracellular ligand-gated ion channel activity; C:integral component of membrane; C:protein-containing complex; C:synaptic cleft	EC:7	Translocases	IPR036734 (G3DSA:2.70.170.GENE3D); IPR006202 (PFAM); PTHR18945:SF832 (PANTHER); IPR006201 (PANTHER); cd18995 (CDD); IPR036734 (SUPERFAMILY)	P:GO:0006811; P:GO:0034220; F:GO:0004888; F:GO:0005216; F:GO:0005230; C:GO:0016021	P:ion transport; P:ion transmembrane transport; F:transmembrane signaling receptor activity; F:ion channel activity; F:extracellular ligand-gated ion channel activity; C:integral component of membrane
TRUE	[INTERPRO, BLASTED]	BGLB021783-PA	PREDICTED: uncharacterized protein LOC106056935	721	1	0	100						no IPS match	no IPS match	no IPS match
TRUE	[INTERPRO, BLASTED]	BGLB022431-PA	PREDICTED: uncharacterized protein LOC106071204	302	2	0	72.14						no IPS match	no IPS match	no IPS match
TRUE	[INTERPRO, BLASTED, MAPPED, ANNOTATED]	BGLB022790-PA	P granule abnormality protein 1-like	126	10	3.27542e-86	77.19	1	F:GO:0005509	F:calcium ion binding			IPR002048 (PFAM); G3DSA:1.10.238.10 (GENE3D); IPR018247 (PROSITE_PATTERNS); IPR018247 (PROSITE_PATTERNS); IPR002048 (PROSITE_PROFILES); IPR002048 (PROSITE_PROFILES); IPR011992 (SUPERFAMILY)	F:GO:0005509	F:calcium ion binding
TRUE	[INTERPRO, BLASTED]	BGLB024061-PA	PREDICTED: uncharacterized protein LOC106061828	109	1	1.14558e-73	100						no IPS match	no IPS match	no IPS match
TRUE	[INTERPRO, BLASTED, MAPPED, ANNOTATED]	BGLB024127-PA	calmodulin, striated muscle	142	10	9.2264e-99	65.58	1	F:GO:0005509	F:calcium ion binding			IPR002048 (PFAM); G3DSA:1.10.238.10 (GENE3D); PTHR23050:SF330 (PANTHER); PTHR23050 (PANTHER); IPR018247 (PROSITE_PATTERNS); IPR018247 (PROSITE_PATTERNS); IPR018247 (PROSITE_PATTERNS); IPR018247 (PROSITE_PATTERNS); IPR002048 (PROSITE_PROFILES); IPR002048 (PROSITE_PROFILES); IPR002048 (PROSITE_PROFILES); IPR002048 (PROSITE_PROFILES); IPR002048 (CDD); IPR002048 (CDD); IPR011992 (SUPERFAMILY)	F:GO:0005509	F:calcium ion binding
TRUE	[INTERPRO, BLASTED, MAPPED, ANNOTATED]	BGLB024190-PA	EGF-containing fibulin-like extracellular matrix protein 1	645	10	0	59.54	2	F:GO:0005509; F:GO:0005515	F:calcium ion binding; F:protein binding			IPR001881 (PFAM); G3DSA:2.10.25.10 (GENE3D); G3DSA:3.30.60.30 (GENE3D); G3DSA:2.10.25.10 (GENE3D); mobidb-lite (MOBIDB_LITE); mobidb-lite (MOBIDB_LITE); mobidb-lite (MOBIDB_LITE); PTHR24039:SF45 (PANTHER); PTHR24039 (PANTHER); IPR000152 (PROSITE_PATTERNS); IPR000152 (PROSITE_PATTERNS); IPR000742 (PROSITE_PATTERNS); IPR018097 (PROSITE_PATTERNS); IPR000742 (PROSITE_PROFILES); IPR002350 (PROSITE_PRO…	F:GO:0005509; F:GO:0005515	F:calcium ion binding; F:protein binding
TRUE	[INTERPRO, BLASTED, MAPPED, ANNOTATED]	BGLB024366-PA	aminopeptidase N-like	125	10	6.44762e-88	62.63	1	F:GO:0016787	F:hydrolase activity	EC:3	Hydrolases	IPR024571 (PFAM); G3DSA:1.25.50.20 (GENE3D); IPR033581 (PTHR11533:PANTHER); PTHR11533 (PANTHER)	no GO terms	no GO terms
TRUE	[INTERPRO, BLASTED, MAPPED, ANNOTATED]	BGLB024577-PA	virulence metalloprotease	538	10	0	54.08	2	P:GO:0006508; F:GO:0004222	P:proteolysis; F:metalloendopeptidase activity	EC:3.4.24	Acting on peptide bonds (peptidases)	IPR023612 (PRINTS); IPR001570 (PFAM); IPR013856 (PFAM); IPR027268 (G3DSA:1.10.390.GENE3D); G3DSA:3.10.170.10 (GENE3D); G3DSA:3.10.450.490 (GENE3D); IPR011096 (PFAM); PTHR33794:SF1 (PANTHER); PTHR33794 (PANTHER); SSF55486 (SUPERFAMILY)	P:GO:0006508; F:GO:0004222	P:proteolysis; F:metalloendopeptidase activity
TRUE	[INTERPRO, BLASTED, MAPPED, ANNOTATED]	BGLB025228-PA	acetylcholine-binding protein-like	224	10	3.28615e-164	77.94	26	P:GO:0001666; P:GO:0006816; P:GO:0006874; P:GO:0007611; P:GO:0008284; P:GO:0016043; P:GO:0032720; P:GO:0034220; P:GO:0035094; P:GO:0043410; P:GO:0045766; P:GO:0050804; P:GO:0051247; P:GO:0051899; P:GO:0080164; P:GO:1902430; P:GO:1905144; F:GO:0001540; F:GO:0015464; F:GO:0015643; F:GO:0017081; F:GO:0022848; F:GO:0042166; F:GO:0042803; C:GO:0005892; C:GO:0098794	P:response to hypoxia; P:calcium ion transport; P:cellular calcium ion homeostasis; P:learning or memory; P:positive regulation of cell population proliferation; P:cellular component organization; P:negative regulation of tumor necrosis factor production; P:ion transmembrane transport; P:response to nicotine; P:positive regulation of MAPK cascade; P:positive regulation of angiogenesis; P:modulati…	EC:7	Translocases	IPR006202 (PFAM); IPR036734 (G3DSA:2.70.170.GENE3D); IPR006201 (PANTHER); PTHR18945:SF82 (PANTHER); cd18995 (CDD); IPR036734 (SUPERFAMILY)	P:GO:0006811; P:GO:0034220; F:GO:0004888; F:GO:0005216; F:GO:0005230; C:GO:0016021	P:ion transport; P:ion transmembrane transport; F:transmembrane signaling receptor activity; F:ion channel activity; F:extracellular ligand-gated ion channel activity; C:integral component of membrane
TRUE	[INTERPRO, BLASTED, MAPPED, ANNOTATED]	BGLB025228-PB	acetylcholine-binding protein-like	232	10	2.94405e-166	78.01	26	P:GO:0001666; P:GO:0006816; P:GO:0006874; P:GO:0007611; P:GO:0008284; P:GO:0016043; P:GO:0032720; P:GO:0034220; P:GO:0035094; P:GO:0043410; P:GO:0045766; P:GO:0050804; P:GO:0051247; P:GO:0051899; P:GO:0080164; P:GO:1902430; P:GO:1905144; F:GO:0001540; F:GO:0015464; F:GO:0015643; F:GO:0017081; F:GO:0022848; F:GO:0042166; F:GO:0042803; C:GO:0005892; C:GO:0098794	P:response to hypoxia; P:calcium ion transport; P:cellular calcium ion homeostasis; P:learning or memory; P:positive regulation of cell population proliferation; P:cellular component organization; P:negative regulation of tumor necrosis factor production; P:ion transmembrane transport; P:response to nicotine; P:positive regulation of MAPK cascade; P:positive regulation of angiogenesis; P:modulati…	EC:7	Translocases	IPR006202 (PFAM); IPR036734 (G3DSA:2.70.170.GENE3D); IPR006201 (PANTHER); PTHR18945:SF82 (PANTHER); cd18995 (CDD); IPR036734 (SUPERFAMILY)	P:GO:0006811; P:GO:0034220; F:GO:0004888; F:GO:0005216; F:GO:0005230; C:GO:0016021	P:ion transport; P:ion transmembrane transport; F:transmembrane signaling receptor activity; F:ion channel activity; F:extracellular ligand-gated ion channel activity; C:integral component of membrane
TRUE	[INTERPRO, BLASTED, MAPPED, ANNOTATED]	BGLB025354-PA	haemoglobin type 1	153	10	2.22272e-110	74.65	2	F:GO:0019825; F:GO:0020037	F:oxygen binding; F:heme binding			no IPS match	no IPS match	no IPS match
TRUE	[INTERPRO, BLASTED]	BGLB026247-PA	PREDICTED: uncharacterized protein LOC106059358	131	1	5.55448e-90	100						no IPS match	no IPS match	no IPS match
TRUE	[INTERPRO, BLASTED, MAPPED]	BGLB026470-PA	fatty-acid amide hydrolase 1-like isoform X1	492	10	0	66.59	1	F:GO:0016787	F:hydrolase activity			IPR023631 (PFAM); IPR036928 (G3DSA:3.90.1300.GENE3D); PIRSF001221 (PIRSF); PTHR45847 (PANTHER); IPR036928 (SUPERFAMILY)	no GO terms	no GO terms
TRUE	[INTERPRO, BLASTED]	BGLB026470-PB	fatty-acid amide hydrolase 1-like isoform X1	492	10	0	66.59						IPR023631 (PFAM); IPR036928 (G3DSA:3.90.1300.GENE3D); PIRSF001221 (PIRSF); PTHR45847 (PANTHER); IPR036928 (SUPERFAMILY)	no GO terms	no GO terms
TRUE	[INTERPRO, BLASTED, MAPPED]	BGLB026470-PC	vitamin D3 hydroxylase-associated protein-like	486	10	0	66.9	3	F:GO:0016787; C:GO:0016020; C:GO:0016021	F:hydrolase activity; C:membrane; C:integral component of membrane			IPR023631 (PFAM); IPR036928 (G3DSA:3.90.1300.GENE3D); PTHR45847 (PANTHER); IPR036928 (SUPERFAMILY)	no GO terms	no GO terms
TRUE	[INTERPRO, BLASTED]	BGLB027972-PA	PREDICTED: uncharacterized protein LOC106074992	243	3	7.73613e-150	69.46						mobidb-lite (MOBIDB_LITE); mobidb-lite (MOBIDB_LITE)	no GO terms	no GO terms
TRUE	[INTERPRO, BLASTED]	BGLB028620-PA	protein FAM179B-like	92	10	4.00937e-50	87.6						PTHR21567 (PANTHER); PTHR21567:SF76 (PANTHER)	no GO terms	no GO terms
TRUE	[INTERPRO, BLASTED, MAPPED, ANNOTATED]	BGLB029189-PA	cytidine deaminase	108	10	8.58255e-76	63.59	3	P:GO:0009972; F:GO:0004126; F:GO:0008270	P:cytidine deamination; F:cytidine deaminase activity; F:zinc ion binding	EC:3.5.4.5	Cytidine deaminase	G3DSA:3.40.140.10 (GENE3D); IPR013171 (PFAM); G3DSA:3.40.140.10 (GENE3D); PTHR11644:SF24 (PANTHER); PTHR11644 (PANTHER); IPR002125 (PROSITE_PROFILES); cd01283 (CDD); IPR016193 (SUPERFAMILY)	P:GO:0009972; F:GO:0003824; F:GO:0004126; F:GO:0008270	P:cytidine deamination; F:catalytic activity; F:cytidine deaminase activity; F:zinc ion binding
TRUE	[INTERPRO, BLASTED, MAPPED, ANNOTATED]	BGLB029452-PA	acetylcholine-binding protein-like	132	10	6.19008e-94	79.85	7	P:GO:0032223; P:GO:0034220; F:GO:0004888; F:GO:0005230; C:GO:0016021; C:GO:0032991; C:GO:0043083	P:negative regulation of synaptic transmission, cholinergic; P:ion transmembrane transport; F:transmembrane signaling receptor activity; F:extracellular ligand-gated ion channel activity; C:integral component of membrane; C:protein-containing complex; C:synaptic cleft	EC:7	Translocases	IPR006202 (PFAM); IPR036734 (G3DSA:2.70.170.GENE3D); PTHR18945:SF847 (PANTHER); IPR006201 (PANTHER); IPR036734 (SUPERFAMILY)	P:GO:0006811; P:GO:0034220; F:GO:0004888; F:GO:0005216; F:GO:0005230; C:GO:0016021	P:ion transport; P:ion transmembrane transport; F:transmembrane signaling receptor activity; F:ion channel activity; F:extracellular ligand-gated ion channel activity; C:integral component of membrane
TRUE	[INTERPRO, BLASTED, MAPPED, ANNOTATED]	BGLB029484-PA	endothelin-converting enzyme 1-like isoform X2	494	10	0	61.2	3	P:GO:0006508; F:GO:0004222; F:GO:0046872	P:proteolysis; F:metalloendopeptidase activity; F:metal ion binding	EC:3.4.24	Acting on peptide bonds (peptidases)	IPR018497 (PFAM); IPR024079 (G3DSA:3.40.390.GENE3D); IPR008753 (PFAM); IPR042089 (G3DSA:1.10.1380.GENE3D); PTHR11733:SF216 (PANTHER); IPR000718 (PANTHER); IPR000718 (PROSITE_PROFILES); IPR000718 (CDD); SSF55486 (SUPERFAMILY)	P:GO:0006508; F:GO:0004222; F:GO:0008237	P:proteolysis; F:metalloendopeptidase activity; F:metallopeptidase activity
TRUE	[INTERPRO, BLASTED, MAPPED, ANNOTATED]	BGLB029661-PA	PREDICTED: uncharacterized protein LOC106080255	329	10	0	60.77	2	P:GO:0007155; F:GO:0030246	P:cell adhesion; F:carbohydrate binding			IPR019019 (PFAM); IPR037221 (G3DSA:2.60.40.GENE3D); IPR037221 (SUPERFAMILY)	P:GO:0007155; F:GO:0030246	P:cell adhesion; F:carbohydrate binding
TRUE	[INTERPRO, BLASTED, MAPPED, ANNOTATED]	BGLB029718-PA	mammalian ependymin-related protein 1-like	165	10	3.76322e-109	69.86	3	P:GO:0007160; F:GO:0005509; C:GO:0005576	P:cell-matrix adhesion; F:calcium ion binding; C:extracellular region			IPR001299 (PFAM); PTHR10697:SF1 (PANTHER); IPR001299 (PANTHER)	P:GO:0007160; F:GO:0005509; C:GO:0005576	P:cell-matrix adhesion; F:calcium ion binding; C:extracellular region
TRUE	[INTERPRO, BLASTED, MAPPED, ANNOTATED]	BGLB030063-PA	haemoglobin type 1	206	10	1.80812e-138	75.42	4	P:GO:0015671; F:GO:0005344; F:GO:0019825; F:GO:0020037	P:oxygen transport; F:oxygen carrier activity; F:oxygen binding; F:heme binding			IPR000971 (PFAM); IPR012292 (G3DSA:1.10.490.GENE3D); IPR000971 (PROSITE_PROFILES); IPR044399 (CDD); IPR009050 (SUPERFAMILY)	F:GO:0019825; F:GO:0020037	F:oxygen binding; F:heme binding
TRUE	[INTERPRO, BLASTED, MAPPED, ANNOTATED]	BGLB030391-PA	probable serine carboxypeptidase CPVL	449	10	0	68.46	2	P:GO:0006508; F:GO:0004185	P:proteolysis; F:serine-type carboxypeptidase activity	EC:3.4.21; EC:3.4.16	Acting on peptide bonds (peptidases); Acting on peptide bonds (peptidases)	IPR001563 (PFAM); IPR029058 (G3DSA:3.40.50.GENE3D); PTHR11802:SF201 (PANTHER); IPR001563 (PANTHER); IPR029058 (SUPERFAMILY)	P:GO:0006508; F:GO:0004185	P:proteolysis; F:serine-type carboxypeptidase activity
TRUE	[INTERPRO, BLASTED, MAPPED, ANNOTATED]	BGLB031097-PA	thioester-containing protein 1	316	10	0	96.96	3	P:GO:0010951; F:GO:0004867; C:GO:0005615	P:negative regulation of endopeptidase activity; F:serine-type endopeptidase inhibitor activity; C:extracellular space			IPR036595 (G3DSA:2.60.40.GENE3D); G3DSA:1.50.10.20 (GENE3D); IPR009048 (PFAM); G3DSA:2.60.120.1540 (GENE3D); IPR011626 (PFAM); PTHR11412 (PANTHER); IPR036595 (SUPERFAMILY); IPR008930 (SUPERFAMILY)	C:GO:0005576; C:GO:0005615	C:extracellular region; C:extracellular space
TRUE	[INTERPRO, BLASTED]	BGLB031609-PA	tryparedoxin-like isoform X1	142	10	7.85313e-102	80.76						IPR012336 (PFAM); G3DSA:3.40.30.10 (GENE3D); PTHR13871 (PANTHER); PTHR13871:SF7 (PANTHER); IPR013766 (PROSITE_PROFILES); IPR036249 (SUPERFAMILY)	no GO terms	no GO terms
TRUE	[INTERPRO, BLASTED, MAPPED, ANNOTATED]	BGLB032318-PA	beta-glucuronidase isoform X1	115	10	1.47946e-81	93.12	3	P:GO:0005975; F:GO:0004566; C:GO:0005764	P:carbohydrate metabolic process; F:beta-glucuronidase activity; C:lysosome	EC:3.2.1.31	Beta-glucuronidase	IPR006101 (PRINTS); G3DSA:3.20.20.80 (GENE3D); IPR006103 (PFAM); PTHR10066 (PANTHER); IPR017853 (SUPERFAMILY)	P:GO:0005975; F:GO:0004553	P:carbohydrate metabolic process; F:hydrolase activity, hydrolyzing O-glycosyl compounds
TRUE	[INTERPRO, BLASTED, MAPPED, ANNOTATED]	BGLB033529-PA	Creb/atf bzip transcription factor	423	10	0	64.21	2	P:GO:0006355; F:GO:0003700	P:regulation of transcription, DNA-templated; F:DNA-binding transcription factor activity			IPR004827 (PFAM); G3DSA:1.20.5.170 (GENE3D); cd14706 (CDD); SSF57959 (SUPERFAMILY)	P:GO:0006355; F:GO:0003700	P:regulation of transcription, DNA-templated; F:DNA-binding transcription factor activity
TRUE	[INTERPRO, BLASTED, MAPPED, ANNOTATED]	BGLB033943-PA	calcium binding protein 1	140	10	1.4749e-76	63.62	1	F:GO:0005509	F:calcium ion binding			G3DSA:1.10.238.10 (GENE3D); IPR002048 (PFAM); IPR018247 (PROSITE_PATTERNS); IPR018247 (PROSITE_PATTERNS); IPR002048 (PROSITE_PROFILES); IPR002048 (PROSITE_PROFILES); IPR011992 (SUPERFAMILY)	F:GO:0005509	F:calcium ion binding
TRUE	[INTERPRO, BLASTED, MAPPED, ANNOTATED]	BGLB034203-PA	zinc finger ZZ-type and EF-hand domain-containing protein 1-like	2955	10	0	75.82	1	F:GO:0008270	F:zinc ion binding			IPR004939 (PFAM); IPR035914 (G3DSA:2.60.120.GENE3D); IPR043145 (G3DSA:3.30.60.GENE3D); IPR000433 (PFAM); G3DSA:2.60.120.260 (GENE3D); mobidb-lite (MOBIDB_LITE); mobidb-lite (MOBIDB_LITE); mobidb-lite (MOBIDB_LITE); mobidb-lite (MOBIDB_LITE); mobidb-lite (MOBIDB_LITE); mobidb-lite (MOBIDB_LITE); PTHR22772 (PANTHER); IPR040099 (PTHR22772:PANTHER); IPR040099 (PTHR22772:PANTHER); IPR040099 (PTHR22772…	F:GO:0008270	F:zinc ion binding
TRUE	[INTERPRO, BLASTED]	BGLB034270-PA	PREDICTED: uncharacterized protein LOC106059211	146	1	5.139e-92	100						no IPS match	no IPS match	no IPS match
TRUE	[INTERPRO, BLASTED]	BGLB034788-PA	coiled-coil domain-containing protein 62	2381	10	0	68.5						mobidb-lite (MOBIDB_LITE); mobidb-lite (MOBIDB_LITE); mobidb-lite (MOBIDB_LITE); mobidb-lite (MOBIDB_LITE); mobidb-lite (MOBIDB_LITE); mobidb-lite (MOBIDB_LITE); mobidb-lite (MOBIDB_LITE); mobidb-lite (MOBIDB_LITE); mobidb-lite (MOBIDB_LITE); mobidb-lite (MOBIDB_LITE); mobidb-lite (MOBIDB_LITE); mobidb-lite (MOBIDB_LITE); mobidb-lite (MOBIDB_LITE); mobidb-lite (MOBIDB_LITE); mobidb-lite (MOBIDB_L…	no GO terms	no GO terms
TRUE	[INTERPRO, BLASTED, MAPPED, ANNOTATED]	BGLB035135-PA	endothelin-converting enzyme 2-like isoform X3	695	10	0	62.25	3	P:GO:0006508; F:GO:0004222; F:GO:0046872	P:proteolysis; F:metalloendopeptidase activity; F:metal ion binding	EC:3.4.24	Acting on peptide bonds (peptidases)	IPR018497 (PRINTS); IPR024079 (G3DSA:3.40.390.GENE3D); IPR008753 (PFAM); IPR042089 (G3DSA:1.10.1380.GENE3D); IPR018497 (PFAM); PTHR11733:SF216 (PANTHER); IPR000718 (PANTHER); IPR000718 (PROSITE_PROFILES); IPR000718 (CDD); SSF55486 (SUPERFAMILY)	P:GO:0006508; F:GO:0004222; F:GO:0008237	P:proteolysis; F:metalloendopeptidase activity; F:metallopeptidase activity
TRUE	[INTERPRO, BLASTED]	BGLB035490-PA	perlucin-like protein	160	10	9.31026e-109	66.11						IPR001304 (PFAM); IPR016186 (G3DSA:3.10.100.GENE3D); IPR001304 (PROSITE_PROFILES); cd00037 (CDD); IPR016187 (SUPERFAMILY)	no GO terms	no GO terms
TRUE	[INTERPRO, BLASTED, MAPPED, ANNOTATED]	BGLB035643-PA	PREDICTED: uncharacterized protein LOC106055144	131	1	1.07118e-80	100	1	F:GO:0008061	F:chitin binding			IPR036508 (SUPERFAMILY)	F:GO:0008061	F:chitin binding
TRUE	[INTERPRO, BLASTED, MAPPED, ANNOTATED]	BGLB036774-PA	P granule abnormality protein 1-like	128	10	5.9683e-81	72.06	1	F:GO:0005509	F:calcium ion binding			G3DSA:1.10.238.10 (GENE3D); IPR002048 (PFAM); IPR018247 (PROSITE_PATTERNS); IPR002048 (PROSITE_PROFILES); IPR011992 (SUPERFAMILY)	F:GO:0005509	F:calcium ion binding
TRUE	[INTERPRO, BLASTED, MAPPED, ANNOTATED]	BGLB037941-PA	PREDICTED: uncharacterized protein LOC106065168	237	10	1.82412e-164	59.22	2	P:GO:0017009; F:GO:0016829	P:protein-phycocyanobilin linkage; F:lyase activity	EC:4	Lyases	IPR010404 (PFAM); IPR038672 (G3DSA:2.40.128.GENE3D)	P:GO:0017009; F:GO:0016829	P:protein-phycocyanobilin linkage; F:lyase activity
TRUE	[INTERPRO, BLASTED, MAPPED, ANNOTATED]	BGLB038391-PA	endothelin-converting enzyme 2-like	228	10	1.17986e-151	59.38	2	P:GO:0006508; F:GO:0004222	P:proteolysis; F:metalloendopeptidase activity	EC:3.4.24	Acting on peptide bonds (peptidases)	IPR008753 (PFAM); IPR042089 (G3DSA:1.10.1380.GENE3D); IPR024079 (G3DSA:3.40.390.GENE3D); IPR000718 (PANTHER); PTHR11733:SF216 (PANTHER); IPR000718 (PROSITE_PROFILES); SSF55486 (SUPERFAMILY)	P:GO:0006508; F:GO:0004222; F:GO:0008237	P:proteolysis; F:metalloendopeptidase activity; F:metallopeptidase activity
TRUE	[INTERPRO, BLASTED, MAPPED, ANNOTATED]	BGLB038567-PA	PREDICTED: uncharacterized protein LOC106065054	612	10	0	57.36	1	C:GO:0016021	C:integral component of membrane			IPR001304 (PFAM); IPR016186 (G3DSA:3.10.100.GENE3D); PTHR22907 (PANTHER); IPR001507 (PROSITE_PROFILES); IPR001304 (PROSITE_PROFILES); cd00037 (CDD); IPR016187 (SUPERFAMILY)	no GO terms	no GO terms
TRUE	[INTERPRO, BLASTED, MAPPED, ANNOTATED]	BGLB039075-PA	lysosomal protective protein-like	486	10	0	80.03	2	P:GO:0006508; F:GO:0004185	P:proteolysis; F:serine-type carboxypeptidase activity	EC:3.4.21; EC:3.4.16	Acting on peptide bonds (peptidases); Acting on peptide bonds (peptidases)	IPR001563 (PRINTS); IPR001563 (PFAM); IPR029058 (G3DSA:3.40.50.GENE3D); PTHR11802:SF388 (PANTHER); IPR001563 (PANTHER); IPR018202 (PROSITE_PATTERNS); IPR033124 (PROSITE_PATTERNS); IPR029058 (SUPERFAMILY)	P:GO:0006508; F:GO:0004185	P:proteolysis; F:serine-type carboxypeptidase activity
TRUE	[INTERPRO, BLASTED, MAPPED, ANNOTATED]	BGLB040280-PA	ADAM family mig-17-like isoform X2	470	10	0	64.34	2	P:GO:0006508; F:GO:0004222	P:proteolysis; F:metalloendopeptidase activity	EC:3.4.24	Acting on peptide bonds (peptidases)	IPR024079 (G3DSA:3.40.390.GENE3D); IPR001590 (PROSITE_PROFILES); SSF55486 (SUPERFAMILY)	P:GO:0006508; F:GO:0004222; F:GO:0008237	P:proteolysis; F:metalloendopeptidase activity; F:metallopeptidase activity

## Sheet: Naive_3_peptides
Protein Group	Protein ID	Protein Accession	Peptide	Unique	-10lgP	Mass	ppm	m/z	z	RT	Scan	#Spec	Start	End	PTM
144	55879	BGLB000035-PA	K.AGDC(+57.02)TVVSGK.V	Y	19.43	992.46	-2.4	497.236	2	1.7	307	1	27	36	Carbamidomethylation
144	55880	BGLB000035-PB	K.AGDC(+57.02)TVVSGK.V	Y	19.43	992.46	-2.4	497.236	2	1.7	307	1	27	36	Carbamidomethylation
70	41433	BGLB000109-PA	R.EGDSWVADSR.L	Y	28.41	1120.48	1.9	561.248	2	3.28	740	1	236	245
70	41432	BGLB000109-PB	R.EGDSWVADSR.L	Y	28.41	1120.48	1.9	561.248	2	3.28	740	1	236	245
41	1294	BGLB000141-PA	R.LLVDNGDENGLR.V	Y	32.93	1313.66	-0.5	657.836	2	4.35	1152	1	291	302
41	1294	BGLB000141-PA	R.VGPGDGYTLIADGYSDGGK.G	Y	21.5	1840.85	-2.5	921.429	2	5.94	1793	1	323	341
41	1294	BGLB000141-PA	R.FDGSVDFYR.N	Y	16.53	1104.49	8.9	553.256	2	5.12	1461	1	255	263
41	1294	BGLB000141-PA	K.FRPFPSPV.R	Y	15.34	945.507	0.2	473.761	2	5.78	1724	1	415	422
41	1295	BGLB000141-PB	R.LLVDNGDENGLR.V	Y	32.93	1313.66	-0.5	657.836	2	4.35	1152	1	291	302
41	1295	BGLB000141-PB	R.VGPGDGYTLIADGYSDGGK.G	Y	21.5	1840.85	-2.5	921.429	2	5.94	1793	1	323	341
41	1295	BGLB000141-PB	R.FDGSVDFYR.N	Y	16.53	1104.49	8.9	553.256	2	5.12	1461	1	255	263
41	1295	BGLB000141-PB	K.FRPFPSPV.R	Y	15.34	945.507	0.2	473.761	2	5.78	1724	1	415	422
45	23135	BGLB000202-PA	K.AGPDDKPVEVNYPEISSK.G	Y	36.11	1943.95	1	648.99	3	4.54	1222	1	485	502
45	23135	BGLB000202-PA	R.IIMDNTLPR.L	Y	17.23	1071.57	-0.9	536.794	2	4.73	1311	1	157	165
45	23134	BGLB000202-PB	K.AGPDDKPVEVNYPEISSK.G	Y	36.11	1943.95	1	648.99	3	4.54	1222	1	485	502
45	23134	BGLB000202-PB	R.IIMDNTLPR.L	Y	17.23	1071.57	-0.9	536.794	2	4.73	1311	1	157	165
27	3675	BGLB000805-PB	R.NIDGTNFVSPVR.N	Y	50.68	1317.67	3.6	659.843	2	5.13	1465	1	224	235
27	3675	BGLB000805-PB	R.DWAC(+57.02)YNGK.K	Y	29.84	1012.41	5.5	507.214	2	3.34	761	1	122	129	Carbamidomethylation
27	3675	BGLB000805-PB	K.INLIYPDVAVDEFNNK.G	Y	20.81	1862.94	-0.9	932.477	2	7.67	2407	1	59	74
27	3675	BGLB000805-PB	K.INLIYPD(+21.98)VAVDE(+14.02)FNNK.G	Y	19.81	1898.94	3.4	950.48	2	7.04	2185	1	59	74	Sodium adduct; Methyl ester
27	3675	BGLB000805-PB	K.GGWSHDVLG.R	Y	19.68	926.425	0.5	464.22	2	4.4	1165	1	112	120
27	3674	BGLB000805-PC	R.NIDGTNFVSPVR.N	Y	50.68	1317.67	3.6	659.843	2	5.13	1465	1	224	235
27	3674	BGLB000805-PC	R.DWAC(+57.02)YNGK.K	Y	29.84	1012.41	5.5	507.214	2	3.34	761	1	122	129	Carbamidomethylation
27	3674	BGLB000805-PC	K.INLIYPDVAVDEFNNK.G	Y	20.81	1862.94	-0.9	932.477	2	7.67	2407	1	59	74
27	3674	BGLB000805-PC	K.INLIYPD(+21.98)VAVDE(+14.02)FNNK.G	Y	19.81	1898.94	3.4	950.48	2	7.04	2185	1	59	74	Sodium adduct; Methyl ester
27	3674	BGLB000805-PC	K.GGWSHDVLG.R	Y	19.68	926.425	0.5	464.22	2	4.4	1165	1	112	120
27	3673	BGLB000805-PD	R.NIDGTNFVSPVR.N	Y	50.68	1317.67	3.6	659.843	2	5.13	1465	1	224	235
27	3673	BGLB000805-PD	R.DWAC(+57.02)YNGK.K	Y	29.84	1012.41	5.5	507.214	2	3.34	761	1	122	129	Carbamidomethylation
27	3673	BGLB000805-PD	K.INLIYPDVAVDEFNNK.G	Y	20.81	1862.94	-0.9	932.477	2	7.67	2407	1	59	74
27	3673	BGLB000805-PD	K.INLIYPD(+21.98)VAVDE(+14.02)FNNK.G	Y	19.81	1898.94	3.4	950.48	2	7.04	2185	1	59	74	Sodium adduct; Methyl ester
27	3673	BGLB000805-PD	K.GGWSHDVLG.R	Y	19.68	926.425	0.5	464.22	2	4.4	1165	1	112	120
49	1361	BGLB001498-PB	K.EAFSLFDKDGDGTITTK.E	Y	51.63	1843.88	2	615.636	3	5.87	1763	1	15	31
49	1361	BGLB001498-PB	M.A(+42.01)EQLTEETIAEFK.E	Y	35.62	1549.75	0	775.883	2	8.38	2629	1	2	14	Acetylation (Protein N-term)
49	1361	BGLB001498-PB	R.VFDKDGNGFISAAELR.H	Y	29.62	1737.87	3.4	580.299	3	5.78	1729	1	92	107
35	7515	BGLB001864-PB	K.LVSLSEQNLVDC(+57.02)SQK.Q	Y	59.28	1718.85	-0.6	860.432	2	5.28	1518	1	154	168	Carbamidomethylation
35	7515	BGLB001864-PB	K.DLPAEVDWR.T	Y	31.95	1099.53	1.9	550.773	2	5.72	1699	1	109	117
35	7515	BGLB001864-PB	K.GYVTDVK.D	Y	27.17	780.402	-3.2	391.207	2	2.47	488	1	120	126
35	7515	BGLB001864-PB	K.QGNQGC(+57.02)NGGLMDQAFTYIK.V	Y	21.14	2100.94	-0.9	701.318	3	6.94	2151	1	169	187	Carbamidomethylation
35	7515	BGLB001864-PB	K.DYWLVK.N	N	20.36	822.428	-33.1	412.207	2	5.74	1708	1	287	292
21	3630	BGLB002603-PB	R.TLQFSNAPGLPYGTNLK.V	Y	46.77	1819.95	2.6	910.983	2	6.56	2010	1	67	83
21	3630	BGLB002603-PB	R.LPYAEIVEPFR.A	Y	43.38	1332.71	0.3	667.361	2	7.15	2225	1	36	46
21	3630	BGLB002603-PB	R.FNDDDFAIPK.N	Y	38.89	1180.54	2	591.279	2	5.49	1600	1	193	202
21	3630	BGLB002603-PB	R.AYLDTPNAR.S	Y	30.1	1019.5	0.4	510.759	2	3.19	698	1	47	55
21	3630	BGLB002603-PB	E.DYWLVK.N	N	20.36	822.428	-33.1	412.207	2	5.74	1708	1	501	506
154	22309	BGLB003693-PB	R.IVDQ(+.98)EGK.T	Y	17.61	788.391	11.6	395.208	2	3.6	864	1	273	279	Deamidation (NQ)
154	22310	BGLB003693-PC	R.IVDQ(+.98)EGK.T	Y	17.61	788.391	11.6	395.208	2	3.6	864	1	273	279	Deamidation (NQ)
154	22308	BGLB003693-PD	R.IVDQ(+.98)EGK.T	Y	17.61	788.391	11.6	395.208	2	3.6	864	1	273	279	Deamidation (NQ)
8	1270	BGLB004090-PB	R.VVMFEESFTGGTR.E	Y	50.34	1458.68	2.2	730.35	2	6.03	1819	1	55	67
8	1270	BGLB004090-PB	Q.GIVNPNDFDVPTEC(+57.02)AR.L	Y	48.04	1802.83	2.8	902.423	2	6	1807	1	175	190	Carbamidomethylation
8	1270	BGLB004090-PB	R.HDQGDTYYR.R	Y	46.54	1153.48	0.9	577.747	2	1.57	286	1	34	42
8	1270	BGLB004090-PB	R.VVMFEESFTGGT.R	Y	43.86	1302.58	-32.1	652.277	2	7.06	2194	1	55	66
8	1270	BGLB004090-PB	R.ENWLGQFSLR.N	Y	41.35	1248.63	0.3	625.32	2	7.39	2308	1	137	146
8	1270	BGLB004090-PB	R.YYTEYDRPNQ.R	Y	40.28	1347.57	0.8	674.794	2	2.96	624	1	44	53
8	1270	BGLB004090-PB	L.HYIDTGFEYDFK.L	Y	32.43	1533.68	-5.6	512.23	3	5.63	1663	1	76	87
8	1270	BGLB004090-PB	H.YIDTGFEYDFK.L	Y	29.81	1396.62	2.5	699.318	2	6.32	1916	1	77	87
8	1270	BGLB004090-PB	R.YYTEYDRPNQR.V	Y	28.19	1503.67	2.2	752.846	2	2.49	499	1	44	54
8	1270	BGLB004090-PB	R.TSISHFFDVVQ.G	Y	25.27	1278.62	1.1	640.32	2	7.03	2179	1	164	174
8	1270	BGLB004090-PB	R.ENWLGQFS.L	Y	24.27	979.44	0	490.727	2	7.21	2239	1	137	144
8	1270	BGLB004090-PB	R.TGPFRPF.E	Y	20.51	820.423	1.7	411.219	2	5.18	1481	1	96	102
8	1270	BGLB004090-PB	M.FEESFTGGTR.E	Y	19.28	1129.5	-0.2	565.759	2	3.67	898	1	58	67
8	1270	BGLB004090-PB	Y.IDTGFEYDFK.L	Y	16.98	1233.56	3.1	617.787	2	5.81	1743	1	78	87
8	1270	BGLB004090-PB	A.ARPC(+57.02)SAPWELT.F	Y	15.57	1286.61	0.8	644.312	2	5.34	1540	1	18	28	Carbamidomethylation
8	1270	BGLB004090-PB	R.HDQGDTYY.R	Y	15.52	997.378	2.6	499.697	2	2.39	460	1	34	41
69	1305	BGLB005344-PB	R.QGVAVIDESPGVGIK.N	Y	29.63	1467.79	1.7	734.905	2	5.34	1542	1	382	396
10	18818	BGLB005373-PB	K.DLGALYWPR.W	Y	48.2	1089.56	2	545.789	2	7.03	2177	1	305	313
10	18818	BGLB005373-PB	K.TLGVSNVVMIPSSPK.D	Y	47.54	1527.83	1.1	764.925	2	6.38	1935	1	390	404
10	18818	BGLB005373-PB	K.TLGVSNVVMIPSSPKDDDDPLLHLW.R	Y	42.14	2747.38	2.8	916.804	3	9.38	2880	1	390	414
10	18818	BGLB005373-PB	K.TLGVSNVVMIPSSPKDDDDPLLH.L	Y	41.03	2448.22	0.3	817.081	3	7.31	2282	1	390	412
10	18818	BGLB005373-PB	K.TLGVSNVVMIPSSPKDDDDPLLHL.W	Y	37.79	2561.3	-1.5	854.774	3	8.45	2656	1	390	413
10	18818	BGLB005373-PB	R.Q(-17.03)IYVNIK.R	Y	33.22	859.48	1.2	430.748	2	6.04	1821	1	429	435	Pyro-glu from Q
10	18818	BGLB005373-PB	R.QIYVNIK.R	Y	28.67	876.507	2.4	439.262	2	4.11	1053	1	429	435
10	18818	BGLB005373-PB	K.DDDDPLLHL.W	Y	26.37	1051.48	-1.3	526.748	2	7.15	2221	1	405	413
10	18818	BGLB005373-PB	K.TLGVSNVVM(+15.99)IPSSPKDDDDPLLH.L	Y	25.4	2464.22	7.1	822.418	3	6.98	2160	1	390	412	Oxidation (M)
10	18818	BGLB005373-PB	R.DWLNYQM.S	Y	23.94	968.406	5.5	485.213	2	7.42	2321	1	289	295
10	18818	BGLB005373-PB	K.DDDDPLLHLW.R	Y	23.8	1237.56	-1	619.787	2	9.01	2809	1	405	414
10	18818	BGLB005373-PB	R.Q(-17.03)IYVNIKR.K	Y	20.89	1015.58	3.6	508.8	2	4.85	1353	1	429	436	Pyro-glu from Q
10	18818	BGLB005373-PB	K.GNLETP(+15.99)T(-18.01)E(+14.02)K.N	Y	19.62	999.487	35.7	500.769	2	3.28	736	1	247	255	Hydroxylation; Dehydration; Methyl ester
75	4977	BGLB005570-PB	K.SEELSPEK.S	Y	18.49	917.434	-14.9	459.717	2	1.25	218	1	721	728
75	4976	BGLB005570-PC	K.SEELSPEK.S	Y	18.49	917.434	-14.9	459.717	2	1.25	218	1	721	728
15	1266	BGLB005708-PB	K.ENFEITFK.V	Y	26.85	1026.5	3.2	514.26	2	5.68	1684	1	608	615
15	1266	BGLB005708-PB	R.LSPSINPK.A	Y	26.31	854.486	1	428.251	2	2.91	609	1	1010	1017
15	1266	BGLB005708-PB	K.EGFFLDSK.M	Y	25.65	941.449	0.5	471.732	2	5.5	1607	1	168	175
15	1266	BGLB005708-PB	K.AQADLC(+57.02)ASK.G	Y	22.41	962.449	3.1	482.233	2	1.69	306	1	804	812	Carbamidomethylation
15	1266	BGLB005708-PB	K.ASPNDDGSVR.F	Y	17.15	1016.45	2.8	509.235	2	1.25	220	1	971	980
15	1266	BGLB005708-PB	K.LAVDVPETSR.G	Y	16.32	1085.57	0.5	543.793	2	4.14	1070	1	666	675
15	1266	BGLB005708-PB	K.C(+57.02)EFNADGEYYK.C	Y	15.6	1394.54	-1.2	698.279	2	3.89	990	1	1119	1129	Carbamidomethylation
134	1289	BGLB006210-PB	K.LVSLSESNLVDC(+57.02)SK.K	Y	25.7	1549.77	-4.1	775.887	2	5.34	1543	1	103	116	Carbamidomethylation
67	41412	BGLB008002-PB	Q.STNPTC(+57.02)DLAQDAGPC(+57.02)R.G	Y	53.63	1761.74	0.3	881.878	2	3.77	936	1	22	37	Carbamidomethylation
12	1279	BGLB008810-PB	R.SIPNVPEYLSSR.L	Y	44.24	1360.7	0.8	681.357	2	5.82	1745	1	56	67
12	1279	BGLB008810-PB	R.NLVVLPADNFDK.S	Y	36.26	1343.71	1.3	672.862	2	6.35	1927	1	211	222
12	1279	BGLB008810-PB	R.IVLDNGLVK.L	Y	36.09	969.586	2.9	485.802	2	4.82	1347	1	153	161
12	1279	BGLB008810-PB	L.EEIGLQIEAK.N	Y	36.01	1128.6	1.3	565.309	2	4.85	1357	1	196	205
12	1279	BGLB008810-PB	K.SYEPSLQIK.V	Y	35.86	1063.55	1.6	532.786	2	4.43	1176	1	223	231
12	1279	BGLB008810-PB	R.RIVLDNGLVK.L	Y	31.9	1125.69	-0.1	563.851	2	4.2	1084	1	152	161
12	1279	BGLB008810-PB	R.NLVVLPADNFDKSYEPSLQIK.V	Y	30.46	2389.25	0.6	797.425	3	7.25	2259	1	211	231
12	1279	BGLB008810-PB	K.SDAFGWK.Q	Y	27.53	809.371	1.9	405.693	2	4.25	1103	1	173	179
12	1279	BGLB008810-PB	R.SIPNVPEYLSS.R	Y	23.95	1204.6	-1.3	603.305	2	6.55	2004	1	56	66
12	1279	BGLB008810-PB	R.IVLDN(+.98)GLVK.L	Y	22.02	970.57	2.3	486.293	2	5	1416	1	153	161	Deamidation (NQ)
7	1261	BGLB009133-PB	K.FDAAAFGPSDFVYIPK.Q	Y	62.2	1743.85	-1.7	872.931	2	8.33	2610	1	2031	2046
7	1261	BGLB009133-PB	K.C(+57.02)NC(+57.02)PDPYIGR.A	Y	33.42	1250.52	-3.4	626.264	2	3.29	742	1	132	141	Carbamidomethylation
7	1261	BGLB009133-PB	K.VDVLYLSK.S	Y	28.24	935.533	1.8	468.774	2	5.23	1502	1	2007	2014
7	1261	BGLB009133-PB	K.FLETINTAGK.S	Y	27.67	1092.58	1.2	547.299	2	4.28	1120	1	1775	1784
7	1261	BGLB009133-PB	R.QWENTIR.E	Y	26.93	945.467	1.1	473.741	2	3.25	725	1	35	41
7	1261	BGLB009133-PB	K.EIDVC(+57.02)DSNC(+57.02)R.D	Y	23.57	1266.5	-2.6	634.254	2	2.72	553	1	842	851	Carbamidomethylation
7	1261	BGLB009133-PB	K.SGC(+57.02)QELTLVESSDTK.Y	Y	23.03	1652.76	-6.3	827.38	2	4.57	1237	1	615	629	Carbamidomethylation
7	1261	BGLB009133-PB	K.NVFVFDFK.G	Y	22.21	1014.52	10.3	508.271	2	7.42	2323	1	691	698
7	1261	BGLB009133-PB	C.C(+57.02)D(+21.98)GWK(+21.98).G	Y	16.28	708.228	-23.7	355.113	2	11.82	3394	1	96	100	Carbamidomethylation; Sodium adduct
130	1296	BGLB009288-PB	K.TYENEC(+57.02)ELQK.K	Y	30.69	1312.56	-0.1	657.288	2	2.48	496	1	314	323	Carbamidomethylation
37	7498	BGLB010468-PB	K.YIHLYIEK.S	N	33.6	1077.59	0.7	539.801	2	4.59	1247	1	83	90
37	7498	BGLB010468-PB	R.AWT(-18.01)NMFASFNEVLK.K	Y	30.98	1638.79	27.9	820.423	2	9.55	2927	1	103	116	Dehydration
37	7498	BGLB010468-PB	A.SFNEVLK.K	N	20.48	835.444	-0.2	418.729	2	3.87	980	1	110	116
37	7498	BGLB010468-PB	M.FASFNEVLK.K	N	19.31	1053.55	1.4	527.783	2	5.78	1726	1	108	116
18	3989	BGLB011149-PB	R.LSSAHLNMQPSVGLEYFQPLQQK.I	N	39.92	2614.32	9	872.456	3	7.19	2236	1	143	165
18	3989	BGLB011149-PB	R.LLDALER.L	N	24.15	828.471	2.7	415.244	2	4.52	1211	1	136	142
18	3989	BGLB011149-PB	N.LIAGGLESLVK.N	N	22.3	1098.66	-6.5	550.336	2	6.49	1984	1	118	128
18	3989	BGLB011149-PB	L.LDALER.L	N	20.75	715.386	0.1	358.7	2	2.7	545	1	137	142
18	3989	BGLB011149-PB	I.AGGLESLVK.N	N	19.86	872.497	0.7	437.256	2	4.61	1255	1	120	128
18	3989	BGLB011149-PB	K.IAS(-18.01)Y(-18.01)FAN(+.98)ALGVAVDSDK.A	Y	17.91	1704.84	38	569.308	3	7.32	2287	1	166	182	Dehydration; Deamidation (NQ)
18	3989	BGLB011149-PB	K.ILEFSSIN(+.98)K.I	Y	15.47	1050.56	1.4	526.288	2	4.97	1402	1	196	204	Deamidation (NQ)
138	8488	BGLB011257-PB	K.Q(+.98)GDILLNR.V	Y	22.27	928.498	9.8	465.261	2	4.85	1352	1	255	262	Deamidation (NQ)
3	1280	BGLB011523-PB	R.VGLEYFGPLQR.Y	Y	53.25	1277.68	1.5	639.847	2	6.62	2026	1	532	542
3	1280	BGLB011523-PB	R.LADAHLNLKPR.V	N	50.89	1246.71	1.1	416.579	3	3.21	708	1	521	531
3	1280	BGLB011523-PB	R.VGLEYFGPLQ.R	N	48.3	1121.58	1.2	561.796	2	7.86	2467	2	532	541
3	1280	BGLB011523-PB	R.IGLEFFGPLQK.Y	N	47.26	1247.69	0.7	624.853	2	7.87	2472	1	845	855
3	1280	BGLB011523-PB	K.QSDEALKTDAEFLK.Q	Y	43.91	1593.79	-0.8	532.27	3	4.64	1270	1	332	345
3	1280	BGLB011523-PB	K.IGLSDDDRKGLESSWK.K	Y	34.22	1804.9	-19.6	602.627	3	5.07	1441	1	1198	1213
3	1280	BGLB011523-PB	K.QVDVIIGGLK.S	N	33.71	1040.62	2.9	521.32	2	5.72	1697	1	1551	1560
3	1280	BGLB011523-PB	Q.YIHLYIEK.A	N	33.6	1077.59	0.7	539.801	2	4.59	1247	1	1809	1816
3	1280	BGLB011523-PB	R.IGLEFFGPLQ.K	N	31.8	1119.6	1.2	560.806	2	9.47	2902	1	845	854
3	1280	BGLB011523-PB	R.LTAGEN(+.98)GVQK.A	N	30.2	1016.51	1	509.265	2	2.17	403	2	1501	1510	Deamidation (NQ)
3	1280	BGLB011523-PB	R.IGLEFFGPL.Q	N	28.79	991.538	2.7	496.777	2	10.12	3071	1	845	853
3	1280	BGLB011523-PB	F.NEFLADHTIQK.I	N	28.71	1314.66	1.5	658.337	2	3.71	910	1	728	738
3	1280	BGLB011523-PB	K.QSDEALKTDAEF.L	Y	28.58	1352.61	1.2	677.313	2	4.29	1125	1	332	343
3	1280	BGLB011523-PB	K.TDAEFLK.Q	N	27.59	822.412	-1	412.213	2	3.6	865	1	339	345
3	1280	BGLB011523-PB	Q.LQANLER.L	N	27.35	842.461	2.3	422.239	2	2.56	510	1	1780	1786
3	1280	BGLB011523-PB	K.Q(-17.03)SDEALKTDAEFLK.Q	Y	27.06	1576.76	1.4	789.389	2	5.79	1733	1	332	345	Pyro-glu from Q
3	1280	BGLB011523-PB	Q.LQAAIDR.L	N	26.03	785.439	2.1	393.728	2	2.5	502	1	1129	1135
3	1280	BGLB011523-PB	W.MLN(+.98)NVPNMR.D	N	25	1088.51	-1.7	545.262	2	4.35	1149	1	1076	1084	Deamidation (NQ)
3	1280	BGLB011523-PB	K.ALDSSWK.R	N	24.53	805.397	-0.6	403.705	2	3.15	683	1	1493	1499
3	1280	BGLB011523-PB	S.YFGPLQK.N	N	24.09	851.454	1.6	426.735	2	4.13	1065	1	389	395
3	1280	BGLB011523-PB	R.VGLEYFGPL.Q	N	21.09	993.517	1.4	497.767	2	8.56	2687	1	532	540
3	1280	BGLB011523-PB	E.SFNEVLK.K	N	20.48	835.444	-0.2	418.729	2	3.87	980	1	1993	1999
3	1280	BGLB011523-PB	R.EHSLEK.I	N	19.79	741.366	1.4	371.691	2	1.12	175	1	1192	1197
3	1280	BGLB011523-PB	K.ALGVSAD(-18.01)SAAAR(+14.02).A	Y	19.52	1083.57	-10.2	542.785	2	3.22	715	1	551	562	Dehydration; Methyl ester
3	1280	BGLB011523-PB	L.EFFGPLQK.Y	N	18.88	964.502	4.5	483.26	2	5.36	1547	1	848	855
3	1280	BGLB011523-PB	R.AWTHLLS.A	N	18.78	826.434	4.2	414.226	2	5.2	1488	1	719	725
3	1280	BGLB011523-PB	K.Q(+.98)VNVIVGGLESLVN.N	Y	17.34	1440.78	34.2	721.423	2	8.99	2797	1	649	662	Deamidation (NQ)
3	1280	BGLB011523-PB	E.FFGPLQK.Y	N	16.94	835.459	2.2	418.738	2	4.9	1376	1	849	855
3	1280	BGLB011523-PB	R.LADAHLNLKP.R	N	16.67	1090.61	-2.8	546.312	2	4.09	1046	1	521	530
3	1280	BGLB011523-PB	K.IGLSD(+14.02)DD(+14.02)RK.G	Y	16.48	1045.54	3.2	523.779	2	2.2	409	1	1198	1206	Methyl ester
3	1280	BGLB011523-PB	K.P(+15.99)R(+15.99)VGLEYFGPLQR.Y	Y	15.36	1562.82	-28.5	782.395	2	6.86	2117	1	530	542	Hydroxylation
147	2636	BGLB011911-PC	K.N(+.98)YALLGISTGAGK.I	Y	17.62	1264.67	48.1	633.371	2	8.65	2709	1	450	462	Deamidation (NQ)
6	3628	BGLB012730-PB	R.VLQVFNEFLADR.T	Y	55.54	1449.76	0.8	725.889	2	7.99	2511	1	420	431
6	3628	BGLB012730-PB	K.QVNVITGGLESLINNVNDADQLK.A	Y	53.57	2453.28	1	818.767	3	9.35	2876	1	346	368
6	3628	BGLB012730-PB	K.FNAFQSDEDLQK.D	N	51.74	1440.65	3.9	721.336	2	4.57	1236	1	478	489
6	3628	BGLB012730-PB	R.LADAHLNLKPR.V	N	50.89	1246.71	1.1	416.579	3	3.21	708	1	218	228
6	3628	BGLB012730-PB	S.VGLEYFGPLQ.Q	N	48.3	1121.58	1.2	561.796	2	7.86	2467	2	385	394
6	3628	BGLB012730-PB	R.QVSLITGGLESLINNLNNPDR.L	Y	47.87	2266.19	2.7	756.407	3	9.77	2978	1	190	210
6	3628	BGLB012730-PB	R.LVEVHLHMTPSVGLEYFGPLQQ.N	Y	40.73	2493.27	-1.9	624.324	4	7.6	2383	1	374	395
6	3628	BGLB012730-PB	K.AWSNLVGALNR.V	Y	40.67	1199.64	0.8	600.828	2	6.29	1902	1	103	113
6	3628	BGLB012730-PB	R.GLDSLINSLDKPGQLQK.T	N	40.43	1824.99	-4.9	609.336	3	6.94	2149	1	503	519
6	3628	BGLB012730-PB	K.SLGVSSDSAVSR.S	Y	37.23	1163.58	0.3	582.797	2	3.04	644	1	248	259
6	3628	BGLB012730-PB	R.GLDSLINSLDKPGQLQ.K	N	27.6	1696.9	-6	849.452	2	7.79	2442	1	503	518
6	3628	BGLB012730-PB	K.DAEFINQR.N	N	24.19	991.472	2.1	496.745	2	3.37	775	1	490	497
6	3628	BGLB012730-PB	W.MFNNVPNMR.E	N	23.29	1121.51	-0.3	561.763	2	4.47	1192	1	464	472
6	3628	BGLB012730-PB	K.DTEFLK.Q	N	21.38	751.375	2.1	376.696	2	3.42	795	1	340	345
6	3628	BGLB012730-PB	S.VGLEYFGPL.Q	N	21.09	993.517	1.4	497.767	2	8.56	2687	1	385	393
6	3628	BGLB012730-PB	K.SLGVSSDSAVS.R	Y	20.02	1007.48	1.4	504.747	2	3.73	916	1	248	258
6	3628	BGLB012730-PB	R.LVEVHLHMTPSVGLEYFGPLQ.Q	Y	19.32	2365.21	-14.9	789.4	3	8.44	2654	1	374	394
6	3628	BGLB012730-PB	R.LADAHLNLKP.R	N	16.67	1090.61	-2.8	546.312	2	4.09	1046	1	218	227
38	19605	BGLB012742-PB	K.ASVGGELVLGGIDSK.L	Y	46.36	1400.75	-31	701.361	2	5.9	1776	1	9	23
38	19605	BGLB012742-PB	K.GVVDTGTSLLSGPTEQVADINQK.I	Y	45.61	2328.18	0.8	777.068	3	6.71	2064	1	64	86
38	19605	BGLB012742-PB	R.VGFADVNRPS.E	Y	23.87	1060.53	-1.9	531.271	2	3.87	984	1	177	186
9	1372	BGLB013367-PB	K.QANDIAGGLVSLVNNIDIPGK.L	N	57.61	2107.13	0.2	703.383	3	9.2	2844	1	229	249
9	1372	BGLB013367-PB	R.PSVGLEYFGPLEEK.I	N	40.65	1563.78	3.3	782.901	2	7.07	2197	1	266	279
9	1372	BGLB013367-PB	K.FNAYQS(-18.01)DDALR.T	Y	30.48	1280.58	28.5	641.315	2	4.44	1182	1	368	378	Dehydration
9	1372	BGLB013367-PB	R.IGLDFFGPLQQN.I	N	27.76	1347.68	1	674.849	2	9.35	2875	1	101	112
9	1372	BGLB013367-PB	K.LGITDNER.K	N	27.46	916.461	6.2	459.241	2	2.86	597	1	476	483
9	1372	BGLB013367-PB	K.FNGLQSDDDLR.K	N	26.6	1278.58	1.9	640.301	2	4.18	1081	1	211	221
9	1372	BGLB013367-PB	K.LQAAIDR.L	N	26.03	785.439	2.1	393.728	2	2.5	502	1	250	256
9	1372	BGLB013367-PB	K.ALDSSWK.K	N	24.53	805.397	-0.6	403.705	2	3.15	683	1	4	10
9	1372	BGLB013367-PB	K.LADAHLSMPS.R	N	21.63	1040.5	2.3	521.256	2	4.47	1191	1	90	99
9	1372	BGLB013367-PB	K.DTEFIK.Q	N	21.38	751.375	2.1	376.696	2	3.42	795	1	223	228
9	1372	BGLB013367-PB	S.VGLEYFGPL.E	N	21.09	993.517	1.4	497.767	2	8.56	2687	1	268	276
9	1372	BGLB013367-PB	K.SLESSWNQ.L	N	15.1	949.414	38.1	475.732	2	3.16	687	1	328	335
52	20832	BGLB013377-PB	K.LDMIPIPDFPG.G	Y	22.07	1213.61	3.6	607.812	2	9.7	2968	1	65	75
52	20832	BGLB013377-PB	L.YFEEFFDVK.Y	Y	17.91	1222.55	-1.7	612.284	2	7.33	2290	1	51	59
52	20832	BGLB013377-PB	K.LDMIPIPDFPGGGMENWGLITYK.E	Y	15.78	2563.25	2.4	855.426	3	10.43	3152	1	65	87
132	1350	BGLB013683-PB	K.AANVGATETSFK.D	Y	26.69	1194.59	9.1	598.307	2	3.05	646	1	209	220
158	55909	BGLB013800-PB	R.EC(+57.02)DAGEVK.C	Y	15.04	906.375	1.5	454.196	2	1.24	216	1	11	18	Carbamidomethylation
19	1371	BGLB013804-PB	K.YQPC(+57.02)PAVVPTPK.C	Y	45.62	1355.69	2.1	678.854	2	4.3	1126	1	199	210	Carbamidomethylation
19	1371	BGLB013804-PB	K.GNIHISAEDINDC(+57.02)C(+57.02)K.S	Y	41.03	1744.75	0.4	582.591	3	3.85	973	1	134	148	Carbamidomethylation
19	1371	BGLB013804-PB	K.GKDEC(+57.02)GIESSIVAGDP	Y	33.15	1632.73	-0.5	817.372	2	4.86	1363	1	318	333	Carbamidomethylation
19	1371	BGLB013804-PB	K.C(+57.02)LTGYPK.S	Y	29.79	837.405	-0.4	419.71	2	2.71	547	1	215	221	Carbamidomethylation
19	1371	BGLB013804-PB	N.DLPDNFDPR.T	Y	24.34	1087.49	4.9	544.757	2	4.85	1356	1	86	94
22	1259	BGLB013891-PB	K.VSPSGEVPFYVVK.V	Y	47.56	1406.74	0.4	704.38	2	6.15	1863	1	160	172
22	1259	BGLB013891-PB	K.LTPDAVENAQQTDMVFISTSTPNEVR.Y	Y	40.18	2862.37	3.2	955.134	3	6.98	2162	1	550	575
22	1259	BGLB013891-PB	K.LITDDYDTTIWK.V	Y	35.55	1482.72	-1	742.369	2	6.47	1977	1	148	159
22	1259	BGLB013891-PB	K.IDFINNQNGNIQSINLSPGSEVLISK.D	Y	26.6	2813.46	-2.9	938.823	3	7.82	2455	1	92	117
22	1259	BGLB013891-PB	K.FISGVSVDDNK.Y	Y	25.96	1179.58	-0.5	590.795	2	4.03	1029	1	436	446
22	1259	BGLB013891-PB	K.VQVLPTDIIK.V	Y	25.86	1124.68	0.7	563.348	2	6.35	1924	1	173	182
127	1260	BGLB016459-PA	R.SNVGPINFK.G	Y	35.57	974.519	-0.4	488.266	2	4.61	1256	1	386	394
123	1308	BGLB016967-PA	R.FDVDGDGNIEPR.E	Y	44.42	1332.59	-1.2	667.304	2	4.47	1194	1	28	39
123	1312	BGLB016967-PB	R.FDVDGDGNIEPR.E	Y	44.42	1332.59	-1.2	667.304	2	4.47	1194	1	28	39
123	1310	BGLB016967-PC	R.FDVDGDGNIEPR.E	Y	44.42	1332.59	-1.2	667.304	2	4.47	1194	1	28	39
123	1311	BGLB016967-PD	R.FDVDGDGNIEPR.E	Y	44.42	1332.59	-1.2	667.304	2	4.47	1194	1	28	39
123	1307	BGLB016967-PE	R.FDVDGDGNIEPR.E	Y	44.42	1332.59	-1.2	667.304	2	4.47	1194	1	28	39
1	1258	BGLB017114-PA	R.IAGGLESLINNVDNQGK.L	Y	72.67	1740.9	2.9	871.46	2	6.98	2161	1	193	209
1	1258	BGLB017114-PA	K.SFLDSVNDPIALQANMDR.I	Y	69.33	2004.96	-2	669.325	3	7.61	2385	1	668	685
1	1258	BGLB017114-PA	R.ILGGVESLVNNVDDPVALK.A	Y	65.97	1951.06	-0.6	651.361	3	7.9	2482	1	37	55
1	1258	BGLB017114-PA	K.SFLDSVNDPIALQANM(+15.99)DR.I	Y	65.2	2020.95	1.2	674.659	3	7.1	2208	1	668	685	Oxidation (M)
1	1258	BGLB017114-PA	K.QVNNIINGVGDLVDSVNDPGK.L	Y	63.75	2166.09	-0.2	723.038	3	7.87	2474	1	501	521
1	1258	BGLB017114-PA	R.QVDVIVGGLDSLINNVDNSDNFQAAIER.L	Y	63.55	3014.49	-1.3	1005.84	3	9.83	2996	1	814	841
1	1258	BGLB017114-PA	Q.VDVIVGGLDSLINNVDNSDNFQAAIER.L	Y	62.83	2886.44	-1.3	963.151	3	9.71	2970	1	815	841
1	1258	BGLB017114-PA	R.LTDVHLHFVPSVGPEFFGPLQK.N	Y	62.35	2463.29	0.3	616.831	4	7.87	2470	1	529	550
1	1258	BGLB017114-PA	K.SAAGGTQEAGVR.L	Y	60.68	1102.54	0.5	552.276	2	1.34	245	1	141	152
1	1258	BGLB017114-PA	K.ALGVASNSDEAK.S	Y	60.42	1160.57	0.4	581.291	2	2.33	448	1	404	415
1	1258	BGLB017114-PA	K.YLESALSVAADSNEAK.A	Y	56.11	1666.8	-0.4	834.409	2	5.19	1486	1	243	258
1	1258	BGLB017114-PA	K.FNAHSSDEALR.A	N	55.16	1245.57	1.2	416.199	3	2.35	451	1	796	806
1	1258	BGLB017114-PA	K.QSDAALQRDPEFLAQVDR.I	Y	54.86	2058.01	1.6	687.013	3	5.34	1541	1	19	36
1	1258	BGLB017114-PA	K.FDANQADDALR.A	Y	52.44	1234.56	1.5	618.287	2	3.94	1004	1	640	650
1	1258	BGLB017114-PA	R.SYIQNALGVAADSAEAR.S	Y	52.16	1734.85	1.8	868.436	2	6.27	1897	1	867	883
1	1258	BGLB017114-PA	K.SAFVSSWNELIR.K	Y	51.17	1407.71	2.9	704.867	2	7.34	2293	1	755	766
1	1258	BGLB017114-PA	R.DPEFLAQVDR.I	Y	50.94	1188.58	0.3	595.296	2	5.49	1601	1	27	36
1	1258	BGLB017114-PA	K.VLNDHAIQHIGLSETDR.R	Y	50.7	1916.97	-0.2	480.25	4	4.31	1133	1	582	598
1	1258	BGLB017114-PA	I.LGGVESLVNNVDDPVALK.A	Y	50.07	1837.98	-0.4	919.996	2	7.22	2249	1	38	55
1	1258	BGLB017114-PA	K.NIHTFIEQALGVGADSDEPK.A	Y	49.41	2140.04	-1.1	714.354	3	7.45	2339	1	551	570
1	1258	BGLB017114-PA	K.FNAHQSNAALQDDDEFRNQVR.A	Y	49.22	2474.13	0	619.54	4	3.85	974	1	328	348
1	1258	BGLB017114-PA	S.VGLEYFGPLQ.Q	N	48.3	1121.58	1.2	561.796	2	7.86	2467	2	853	862
1	1258	BGLB017114-PA	K.GWTDLFAAFNK.V	Y	48.13	1268.62	1.3	635.318	2	8.9	2780	1	103	113
1	1258	BGLB017114-PA	R.AWTDLLTALNK.V	Y	47.48	1244.68	-0.3	623.345	2	8.3	2603	1	1039	1049
1	1258	BGLB017114-PA	R.IGLEFFGPLQK.Y	N	47.26	1247.69	0.7	624.853	2	7.87	2472	1	1008	1018
1	1258	BGLB017114-PA	K.AWTDLIGAFNK.V	Y	46.56	1234.63	1.2	618.325	2	7.87	2471	1	571	581
1	1258	BGLB017114-PA	R.LADAHLSFDPR.V	Y	46.5	1240.62	-4.3	621.315	2	4.53	1220	1	61	71
1	1258	BGLB017114-PA	F.TAFNEFLADHTIQK.I	Y	46.1	1633.81	-0.1	545.611	3	5.81	1739	1	890	903
1	1258	BGLB017114-PA	D.VIVGGLDSLINNVDNSDNFQAAIER.L	Y	45.97	2672.34	1.3	891.789	3	8.72	2726	1	817	841
1	1258	BGLB017114-PA	H.TFIEQALGVGADSDEPK.A	Y	45.08	1775.86	0.6	888.937	2	6.59	2017	1	554	570
1	1258	BGLB017114-PA	K.FDANQADDALRADPEFQK.Q	Y	42.98	2049.94	3	684.322	3	5.16	1475	1	640	657
1	1258	BGLB017114-PA	K.SFLDSVNDPIALQ.A	Y	42.67	1417.71	2.7	709.864	2	8.14	2558	1	668	680
1	1258	BGLB017114-PA	I.AGGLESLINNVDNQGK.L	Y	41.37	1627.82	0.5	814.916	2	6.44	1963	1	194	209
1	1258	BGLB017114-PA	R.IAEAHLSMDPVVGVPYFSALSQNIH.R	Y	40.85	2694.35	15	899.136	3	8.6	2693	1	686	710
1	1258	BGLB017114-PA	R.ILGGVESLVNNVDDPVAL.K	Y	40.42	1822.97	-3.4	912.488	2	9.17	2836	1	37	54
1	1258	BGLB017114-PA	R.ILGGVE(+21.98)SLVNNVDDPVALK.A	Y	40.17	1973.04	3	658.691	3	7.9	2483	1	37	55	Sodium adduct
1	1258	BGLB017114-PA	R.ANNEFLR.Q	Y	39.27	862.43	0.1	432.222	2	3.12	674	1	807	813
1	1258	BGLB017114-PA	K.SWTNLFAAFNK.V	Y	38.72	1297.65	1.2	649.831	2	8.3	2604	1	416	426
1	1258	BGLB017114-PA	R.VGLDYFGPLQT.Y	Y	37.93	1208.61	-0.1	605.311	2	8.08	2540	1	72	82
1	1258	BGLB017114-PA	L.NNLDKPGQLQAALER.L	Y	37.85	1665.88	0.2	556.301	3	4.43	1178	1	982	996
1	1258	BGLB017114-PA	K.QVNVIVGGLK.S	Y	37.38	1025.62	2.2	513.82	2	4.92	1384	1	658	667
1	1258	BGLB017114-PA	K.QVNNIINGVGDLVDSVNDPGKLQANLER.L	Y	36.88	2990.54	-1.2	997.853	3	8.39	2634	1	501	528
1	1258	BGLB017114-PA	K.FNAHQSNAALQDDDEFR.N	Y	36.47	1976.86	0.3	989.438	2	3.89	991	1	328	344
1	1258	BGLB017114-PA	K.QSDAALQR.D	Y	36.25	887.446	2.4	444.731	2	1.45	262	1	19	26
1	1258	BGLB017114-PA	K.FNALQGDDALR.A	Y	35.48	1218.6	1.4	610.308	2	4.74	1315	1	171	181
1	1258	BGLB017114-PA	S.ALNVAVGSEESR.A	Y	34.57	1230.62	-0.4	616.317	2	3.53	835	1	1027	1038
1	1258	BGLB017114-PA	K.SWTNLFAAFN.K	Y	34.15	1169.55	-1.6	585.782	2	9.59	2931	1	416	425
1	1258	BGLB017114-PA	K.SAFVSSWNEL.I	Y	33.48	1138.53	-1	570.271	2	7.45	2336	1	755	764
1	1258	BGLB017114-PA	R.EALDSSWK.K	Y	33.3	934.44	-0.4	468.227	2	3.43	797	1	1067	1074
1	1258	BGLB017114-PA	N.ALGVAADSAEAR.S	Y	31.82	1129.57	-3	565.792	2	3.04	642	1	872	883
1	1258	BGLB017114-PA	R.IGLEFFGPLQ.K	N	31.8	1119.6	1.2	560.806	2	9.47	2902	1	1008	1017
1	1258	BGLB017114-PA	R.ADAEFVK.Q	Y	31.23	778.386	3.1	390.202	2	2.65	526	1	182	188
1	1258	BGLB017114-PA	K.SFLDSVND(+21.98)PIALQANMDR.I	Y	30.69	2026.94	6.6	676.658	3	7.63	2393	1	668	685	Sodium adduct
1	1258	BGLB017114-PA	R.LTAGEN(+.98)GVQK.A	N	30.2	1016.51	1	509.265	2	2.17	403	2	608	617	Deamidation (NQ)
1	1258	BGLB017114-PA	Q.ALGVGADSDEPK.A	Y	29.99	1157.56	1.2	579.786	2	2.98	628	1	559	570
1	1258	BGLB017114-PA	K.SFLDSVNDPIAL.Q	Y	29.91	1289.65	-0.2	645.832	2	8.84	2764	1	668	679
1	1258	BGLB017114-PA	K.FNAHQSNAALQDDDEFRNQV.R	Y	29.7	2318.03	-1.9	773.683	3	4.44	1183	1	328	347
1	1258	BGLB017114-PA	L.QTYIHDYIEEALGVGADSDEAK.G	Y	29.48	2423.11	-1.6	808.71	3	7.43	2328	1	81	102
1	1258	BGLB017114-PA	R.ADPEFQK.Q	Y	29.14	833.392	2.7	417.704	2	2.04	369	1	651	657
1	1258	BGLB017114-PA	N.NLDKPGQLQAALER.L	Y	28.93	1551.84	-0.2	518.286	3	4.46	1190	1	983	996
1	1258	BGLB017114-PA	R.IGLEFFGPL.Q	N	28.79	991.538	2.7	496.777	2	10.12	3071	1	1008	1016
1	1258	BGLB017114-PA	K.QVNNIINGVGDLVDSVNDPGKLQ.A	Y	28.74	2407.23	-5.7	803.414	3	8.38	2631	1	501	523
1	1258	BGLB017114-PA	F.NEFLADHTIQK.I	N	28.71	1314.66	1.5	658.337	2	3.71	910	1	893	903
1	1258	BGLB017114-PA	R.ALVSSWK.K	Y	28.57	789.438	2.1	395.727	2	3.9	993	1	445	451
1	1258	BGLB017114-PA	K.IGISDSDR.R	N	27.68	861.419	3.4	431.718	2	2.62	521	1	436	443
1	1258	BGLB017114-PA	K.LQANLER.L	N	27.35	842.461	2.3	422.239	2	2.56	510	1	522	528
1	1258	BGLB017114-PA	E.ALGVGADSDEAK.G	Y	27.01	1131.54	0.4	566.778	2	2.69	540	1	91	102
1	1258	BGLB017114-PA	R.SSWDSLK.S	Y	26.83	821.392	1.2	411.704	2	3.66	893	1	134	140
1	1258	BGLB017114-PA	E.YFQPLQENIYK.Y	Y	26.44	1441.72	0.7	721.87	2	5.76	1718	1	232	242
1	1258	BGLB017114-PA	K.AWTDLIGAFN.K	Y	26.42	1106.54	1.6	554.278	2	8.89	2778	1	571	580
1	1258	BGLB017114-PA	E.SLVNNVDDPVALK.A	Y	26.31	1382.74	0.6	692.378	2	5.55	1630	1	43	55
1	1258	BGLB017114-PA	K.QVNNIIN(+.98)GVGDLVDSVNDPGK.L	Y	26.27	2167.08	-0.5	723.365	3	7.16	2226	1	501	521	Deamidation (NQ)
1	1258	BGLB017114-PA	L.NVAVGSEESR.A	Y	26.19	1046.5	1	524.257	2	1.84	334	1	1029	1038
1	1258	BGLB017114-PA	K.LQAAIDR.L	N	26.03	785.439	2.1	393.728	2	2.5	502	1	210	216
1	1258	BGLB017114-PA	K.VLNDHAIQHIGLSETDRR.A	Y	25.64	2073.07	-4.7	519.273	4	3.91	998	1	582	599
1	1258	BGLB017114-PA	K.ALESSWK.K	Y	25.26	819.413	0.7	410.714	2	3.06	652	1	288	294
1	1258	BGLB017114-PA	H.FVPSVGPEFFGPLQK.N	Y	24.8	1647.87	3.3	824.943	2	7.91	2488	1	536	550
1	1258	BGLB017114-PA	L.ADAHLSFDPR.V	Y	24.66	1127.54	-0.1	564.775	2	3.82	958	2	62	71
1	1258	BGLB017114-PA	R.LTDVHLHFVPSVGPEFFGPL.Q	Y	24.63	2207.14	2.8	736.723	3	9.02	2811	1	529	548
1	1258	BGLB017114-PA	R.ALDSSWK.R	N	24.53	805.397	-0.6	403.705	2	3.15	683	1	600	606
1	1258	BGLB017114-PA	L.SAFNTVLR.E	Y	24.06	906.492	-1.6	454.253	2	4.4	1164	1	265	272
1	1258	BGLB017114-PA	N.NIINGVGDLVDSVNDPGK.L	Y	23.86	1824.92	2.3	913.47	2	7.22	2248	1	504	521
1	1258	BGLB017114-PA	R.NDAEFINQVN.N	Y	23.8	1162.53	2	582.271	2	4.8	1341	1	962	971
1	1258	BGLB017114-PA	K.QSDADLR.R	Y	23.46	803.377	0.3	402.696	2	1.36	250	1	487	493
1	1258	BGLB017114-PA	R.AWTDLLTALN.K	Y	23.46	1116.58	4.4	559.301	2	9.26	2856	1	1039	1048
1	1258	BGLB017114-PA	R.IAGGLESLINNVDNQG.K	Y	23.45	1612.81	-26.7	807.389	2	7.7	2418	1	193	208
1	1258	BGLB017114-PA	Y.IHDYIEEALGVGADSDEAK.G	Y	23.34	2030.94	-0.1	677.988	3	6.32	1915	1	84	102
1	1258	BGLB017114-PA	W.MFNNVPNMR.E	N	23.29	1121.51	-0.3	561.763	2	4.47	1192	1	469	477
1	1258	BGLB017114-PA	K.ALGVASNSDEAK(+15.99).S	Y	23.23	1176.56	33.8	589.308	2	2.84	592	1	404	415	Hydroxylation
1	1258	BGLB017114-PA	K.LVLWMFDQVPN.M	Y	23.09	1360.68	1.5	681.351	2	9.88	3015	1	933	943
1	1258	BGLB017114-PA	R.FNKFDAK.Q	Y	22.99	868.444	10.4	435.234	2	1.93	346	1	12	18
1	1258	BGLB017114-PA	R.LTDVHLHFVPSVGPEFFGPLQ.K	Y	22.98	2335.2	-0.3	779.407	3	8.69	2720	1	529	549
1	1258	BGLB017114-PA	K.SFLDSVNDPIA.L	Y	22.09	1176.57	3.7	589.293	2	7.33	2289	1	668	678
1	1258	BGLB017114-PA	R.VGLDYFGPL.Q	Y	21.83	979.501	0.7	490.758	2	8.7	2722	1	72	80
1	1258	BGLB017114-PA	R.IAGGLESLIN.N	Y	21.72	985.544	32	493.795	2	5.39	1560	1	193	202
1	1258	BGLB017114-PA	S.VGLEYFGPL.Q	N	21.09	993.517	1.4	497.767	2	8.56	2687	1	853	861
1	1258	BGLB017114-PA	K.LTDAAGGSENAGTNLV.F	Y	20.49	1488.71	-0.9	745.359	2	4.77	1330	1	296	311
1	1258	BGLB017114-PA	K.GWTDLFAAFN.K	Y	20.49	1140.52	17.6	571.279	2	10.01	3050	1	103	112
1	1258	BGLB017114-PA	G.QLQAALER.L	Y	20.46	927.514	-0.6	464.764	2	3.13	675	1	989	996
1	1258	BGLB017114-PA	R.IAEAHLSMDPVVGVPY.F	Y	20.17	1696.85	3.5	849.435	2	7.22	2246	1	686	701
1	1258	BGLB017114-PA	R.IAEAHLSMDPVV.G	Y	20.03	1280.64	3	641.331	2	5.9	1774	1	686	697
1	1258	BGLB017114-PA	R.LADYHLDHKPR.I	Y	19.94	1363.7	-1.2	682.856	2	2.24	426	1	997	1007
1	1258	BGLB017114-PA	K.IGLSPTDRK.V	Y	19.85	985.556	2.9	493.786	2	2.42	469	1	904	912
1	1258	BGLB017114-PA	R.EHSLEK.I	N	19.79	741.366	1.4	371.691	2	1.12	175	1	273	278
1	1258	BGLB017114-PA	K.IGLSPTDR.K	Y	19.74	857.461	2.4	429.739	2	3.24	722	1	904	911
1	1258	BGLB017114-PA	N.GVGDLVDSVNDPGK.L	Y	19.28	1370.67	-4.3	686.338	2	5.01	1424	1	508	521
1	1258	BGLB017114-PA	R.RDPNFLK.Q	Y	18.97	888.482	1.3	445.249	2	2.71	548	1	494	500
1	1258	BGLB017114-PA	P.EFFGPLQK.N	N	18.88	964.502	4.5	483.26	2	5.36	1547	1	543	550
1	1258	BGLB017114-PA	K.AWTHLLS.A	N	18.78	826.434	4.2	414.226	2	5.2	1488	1	259	265
1	1258	BGLB017114-PA	K.FNALQGDDAL.R	Y	18.52	1062.5	3.3	532.258	2	6.02	1813	1	171	180
1	1258	BGLB017114-PA	R.SYIQNALGVAADSAEA.R	Y	17.24	1578.75	0.7	790.384	2	6.92	2142	1	867	882
1	1258	BGLB017114-PA	E.FFGPLQK.N	N	16.94	835.459	2.2	418.738	2	4.9	1376	1	544	550
1	1258	BGLB017114-PA	D.LVLWMFNN(+.98)VPNM.R	N	16.83	1477.71	3.2	739.865	2	10.61	3185	1	465	476	Deamidation (NQ)
1	1258	BGLB017114-PA	L.WMFDQVPNMR.D	Y	16.48	1322.59	0.9	662.303	2	6.88	2123	1	936	945
1	1258	BGLB017114-PA	D.AHLSFDPR.V	Y	16.02	941.472	-0.7	471.743	2	3.4	786	1	64	71
1	1258	BGLB017114-PA	N.VAVGSEESR.A	Y	15.66	932.456	18.7	467.244	2	1.54	280	1	1030	1038
1	1258	BGLB017114-PA	R.SWTNLFTA.F	Y	15.62	938.45	4.9	470.235	2	8.02	2519	1	884	891
1	1258	BGLB017114-PA	A.LGVGADSDEPK.A	Y	15.49	1086.52	-3.5	544.265	2	2.75	562	1	560	570
1	1258	BGLB017114-PA	W.MFDQVPNMR.D	Y	15.39	1136.51	5.9	569.266	2	4.92	1385	1	937	945
1	1258	BGLB017114-PA	R.ILGGVESLVNNVDDPVA.L	Y	15.35	1709.88	-0.6	855.948	2	8.12	2552	1	37	53
14	3655	BGLB018260-PA	K.VITTATSDIQDFFK.L	Y	52.74	1584.8	4.1	793.412	2	7.4	2315	1	392	405
14	3655	BGLB018260-PA	R.YGTWIEQVGK.I	Y	39.67	1179.59	1.9	590.805	2	5.22	1495	1	531	540
14	3655	BGLB018260-PA	R.DFGVTYTDLTTK.M	Y	32.38	1359.66	6.2	680.839	2	5.97	1801	1	509	520
14	3655	BGLB018260-PA	K.MDTLTWNTGR.Y	Y	31.75	1193.55	-0.4	597.782	2	4.86	1360	1	521	530
14	3655	BGLB018260-PA	R.LLAGNPLNK.L	Y	30.78	938.555	1.2	470.285	2	4.14	1067	1	613	621
14	3655	BGLB018260-PA	K.ATLNAN(+15.99)VGNLK.D	Y	29.23	1129.61	-1.4	565.811	2	3.37	778	1	132	142	Hydroxylation
11	3646	BGLB018373-PA	A.ITSGLESLVNNVENPGQFQAALER.L	Y	65.04	2585.31	0	862.777	3	8.42	2645	2	37	60
11	3646	BGLB018373-PA	K.FNAFQPDVALVK.D	Y	52.02	1347.72	2.6	674.868	2	6.64	2037	1	15	26
11	3646	BGLB018373-PA	K.TPSIGLEYFAPFQK.Y	Y	51.22	1596.82	4	799.42	2	7.99	2512	1	69	82
11	3646	BGLB018373-PA	K.SLNVEPDSQEPR.A	Y	41.19	1369.65	0.2	685.831	2	3.29	744	1	91	102
11	3646	BGLB018373-PA	I.TSGLESLVNNVENPGQFQAALER.L	Y	39.28	2472.22	3.4	825.085	3	8.17	2566	1	38	60
11	3646	BGLB018373-PA	K.YIHLYIEK.S	N	33.6	1077.59	0.7	539.801	2	4.59	1247	1	83	90
11	3646	BGLB018373-PA	T.SGLESLVNNVENPGQFQAALER.L	Y	25.78	2371.18	-20.8	791.383	3	8.06	2533	1	39	60
11	3646	BGLB018373-PA	A.ITSGLESLVNNVENPGQFQ.A	Y	25.67	2045.01	-1.6	682.675	3	8.11	2549	1	37	55
11	3646	BGLB018373-PA	S.GLESLVNNVENPGQFQAALER.L	Y	24.53	2284.14	-0.2	762.389	3	7.87	2475	1	40	60
11	3646	BGLB018373-PA	A.SFNEVLK.Q	N	20.48	835.444	-0.2	418.729	2	3.87	980	1	110	116
11	3646	BGLB018373-PA	M.FASFNEVLK.Q	N	19.31	1053.55	1.4	527.783	2	5.78	1726	1	108	116
2	1268	BGLB018374-PA	K.SFLDTVDDPIGLQTNMDR.V	Y	68.92	2035.95	0.2	1018.98	2	7.76	2431	1	827	844
2	1268	BGLB018374-PA	R.ITQGIDSLVDNVNNPAGLQSGIER.L	Y	65.47	2509.28	-4.2	837.429	3	7.01	2170	1	507	530
2	1268	BGLB018374-PA	K.SLGVAQDSDESQAWTNLLTAFK.R	Y	63.8	2380.15	0.2	794.392	3	9.37	2879	1	875	896
2	1268	BGLB018374-PA	R.ILGGIESLVNTVNDPVALK.A	Y	61.01	1951.1	1.4	976.558	2	8.51	2677	1	194	212
2	1268	BGLB018374-PA	K.IAQYLVSALGVTEDSNEAK.S	Y	59.09	2007.02	1	670.013	3	6.86	2115	1	397	415
2	1268	BGLB018374-PA	K.IIGGLGSLVDSLNDPGQLQANLER.L	Y	58.67	2478.31	1.1	827.111	3	8.87	2773	1	664	687
2	1268	BGLB018374-PA	K.QANDIAGGLVSLVNNIDIPGK.L	N	57.61	2107.13	0.2	703.383	3	9.2	2844	1	346	366
2	1268	BGLB018374-PA	K.SVNQPGELQANLEK.L	Y	55	1525.77	-1.5	763.893	2	4.06	1035	1	1142	1155
2	1268	BGLB018374-PA	K.SLGVSSNSVEAK.V	Y	52.82	1176.6	-1	589.306	2	2.99	629	1	1186	1197
2	1268	BGLB018374-PA	K.FNAFQSDEDLQK.D	N	51.74	1440.65	3.9	721.336	2	4.57	1236	1	15	26
2	1268	BGLB018374-PA	K.FDANQPDSVLKENTEFLNQVDR.I	Y	50.97	2578.23	0.1	860.417	3	6.83	2104	1	172	193
2	1268	BGLB018374-PA	R.VGLEFFGPLQK.Y	Y	49.65	1233.68	0.1	617.845	2	7.55	2363	1	72	82
2	1268	BGLB018374-PA	K.FDATQSNDNLKNDAEFIAQSNR.I	Y	46.76	2497.15	-2.9	625.292	4	5.33	1539	1	1110	1131
2	1268	BGLB018374-PA	K.TLENLADFHLDK.K	Y	46.24	1414.71	2.5	472.578	3	5.95	1795	1	57	68
2	1268	BGLB018374-PA	K.IGLSDSDKDALVSSWNTLTVSGLEK.A	Y	46.04	2634.34	-0.3	879.12	3	7.97	2506	1	1063	1087
2	1268	BGLB018374-PA	K.FNANQPDDVLK.A	Y	45.67	1259.61	-2.1	630.813	2	4.24	1098	1	799	809
2	1268	BGLB018374-PA	R.ADQEFVNQVQR.I	Y	45.21	1332.64	3	667.33	2	3.5	823	1	496	506
2	1268	BGLB018374-PA	K.FNANQPDDVLR.N	Y	44.62	1287.62	1	644.818	2	4.32	1138	1	955	965
2	1268	BGLB018374-PA	K.ENTEFLNQVDR.I	Y	43.4	1363.64	-0.2	682.826	2	4.56	1235	1	183	193
2	1268	BGLB018374-PA	K.PSVGLEYFGPLEEK.I	N	40.65	1563.78	3.3	782.901	2	7.07	2197	1	383	396
2	1268	BGLB018374-PA	R.GLDSLINSLDKPGQLQK.T	N	40.43	1824.99	-4.9	609.336	3	6.94	2149	1	40	56
2	1268	BGLB018374-PA	R.LSSAHLNMQPSVGLEYFQPLQQK.I	N	39.92	2614.32	9	872.456	3	7.19	2236	1	1001	1023
2	1268	BGLB018374-PA	R.LTTEANGQQNLGVK.L	Y	34.62	1471.76	1.5	736.89	2	3.17	691	1	610	623
2	1268	BGLB018374-PA	K.QVDVIIGGLK.S	N	33.71	1040.62	2.9	521.32	2	5.72	1697	1	817	826
2	1268	BGLB018374-PA	Q.YIHLYIEK.S	N	33.6	1077.59	0.7	539.801	2	4.59	1247	1	1178	1185
2	1268	BGLB018374-PA	K.FNAFQSDDALR.A	Y	32.85	1282.59	1.6	642.305	2	5.01	1422	1	485	495
2	1268	BGLB018374-PA	R.ADQEFVNQVQ.R	Y	31.9	1176.54	9.2	589.283	2	4.12	1060	1	496	505
2	1268	BGLB018374-PA	R.IVGGLDSLVK.S	Y	30.47	999.596	1.9	500.807	2	5.72	1696	1	1132	1141
2	1268	BGLB018374-PA	K.FDATQSNDNLK.N	Y	30.2	1251.57	0.8	626.794	2	3.62	874	1	1110	1120
2	1268	BGLB018374-PA	K.IASYIANALGVAVDSDK.A	Y	29.89	1705.89	-3.2	853.949	2	7.34	2295	1	1024	1040
2	1268	BGLB018374-PA	K.SDLTASWNR.L	Y	29.82	1048.49	-0.3	525.254	2	3.93	1002	1	914	922
2	1268	BGLB018374-PA	K.IGLSDSDK.D	Y	29.63	833.413	1.4	417.714	2	2.59	517	1	1063	1070
2	1268	BGLB018374-PA	R.IGLDFFGPLQQN.I	N	27.76	1347.68	1	674.849	2	9.35	2875	1	229	240
2	1268	BGLB018374-PA	Q.IGISDSDR.K	N	27.68	861.419	3.4	431.718	2	2.62	521	1	750	757
2	1268	BGLB018374-PA	R.GLDSLINSLDKPGQLQ.K	N	27.6	1696.9	-6	849.452	2	7.79	2442	1	40	55
2	1268	BGLB018374-PA	K.LGITDNER.K	N	27.46	916.461	6.2	459.241	2	2.86	597	1	593	600
2	1268	BGLB018374-PA	Q.LQANLER.L	N	27.35	842.461	2.3	422.239	2	2.56	510	1	681	687
2	1268	BGLB018374-PA	K.FNGLQSDDDLR.K	N	26.6	1278.58	1.9	640.301	2	4.18	1081	1	328	338
2	1268	BGLB018374-PA	K.LQAAIDR.L	N	26.03	785.439	2.1	393.728	2	2.5	502	1	367	373
2	1268	BGLB018374-PA	K.IDAFIEK.S	Y	25.64	834.449	3.3	418.233	2	4.1	1051	1	868	874
2	1268	BGLB018374-PA	MLN(+.98)NVPNMR.G	N	25	1088.51	-1.7	545.262	2	4.35	1149	1	1	9	Deamidation (NQ)
2	1268	BGLB018374-PA	S.FLDTVDDPIGLQTNMDR.V	Y	24.79	1948.92	-2	975.465	2	7.11	2213	1	828	844
2	1268	BGLB018374-PA	Q.YLVSALGVTEDSNEAK.S	Y	24.67	1694.84	-2.4	848.423	2	5.61	1656	1	400	415
2	1268	BGLB018374-PA	K.ALDSSWK.K	N	24.53	805.397	-0.6	403.705	2	3.15	683	1	132	138
2	1268	BGLB018374-PA	R.LGLTANDR.K	Y	24.39	858.456	-1.9	430.234	2	2.92	610	1	123	130
2	1268	BGLB018374-PA	K.DAEFINQR.N	N	24.19	991.472	2.1	496.745	2	3.37	775	1	27	34
2	1268	BGLB018374-PA	R.LLDALER.L	N	24.15	828.471	2.7	415.244	2	4.52	1211	1	994	1000
2	1268	BGLB018374-PA	W.MFNNVPNMR.Q	N	23.29	1121.51	-0.3	561.763	2	4.47	1192	1	785	793
2	1268	BGLB018374-PA	N.LIAGGLESLVK.N	N	22.3	1098.66	-6.5	550.336	2	6.49	1984	1	976	986
2	1268	BGLB018374-PA	K.LADAHLSMPS.R	N	21.63	1040.5	2.3	521.256	2	4.47	1191	1	218	227
2	1268	BGLB018374-PA	K.DTEFIK.Q	N	21.38	751.375	2.1	376.696	2	3.42	795	1	340	345
2	1268	BGLB018374-PA	S.VGLEYFGPL.E	N	21.09	993.517	1.4	497.767	2	8.56	2687	1	385	393
2	1268	BGLB018374-PA	L.LDALER.L	N	20.75	715.386	0.1	358.7	2	2.7	545	1	995	1000
2	1268	BGLB018374-PA	K.LLTAGEDGVQK.A	Y	19.89	1129.6	0	565.806	2	3.19	701	1	766	776
2	1268	BGLB018374-PA	I.AGGLESLVK.N	N	19.86	872.497	0.7	437.256	2	4.61	1255	1	978	986
2	1268	BGLB018374-PA	K.EHSLEK.L	N	19.79	741.366	1.4	371.691	2	1.12	175	1	587	592
2	1268	BGLB018374-PA	L.EFFGPLQK.Y	N	18.88	964.502	4.5	483.26	2	5.36	1547	1	75	82
2	1268	BGLB018374-PA	F.NTILEFSSVEK.I	Y	17.64	1265.65	-0.7	633.832	2	5.69	1687	1	1052	1062
2	1268	BGLB018374-PA	E.FFGPLQK.Y	N	16.94	835.459	2.2	418.738	2	4.9	1376	1	76	82
2	1268	BGLB018374-PA	S.LVLWMFNN(+.98)VPNM.R	N	16.83	1477.71	3.2	739.865	2	10.61	3185	1	781	792	Deamidation (NQ)
2	1268	BGLB018374-PA	K.SLESSWNQ.L	N	15.1	949.414	38.1	475.732	2	3.16	687	1	445	452
126	3731	BGLB018496-PA	R.LTDEEVNEMIK.E	Y	36.79	1319.63	3.6	660.823	2	4.89	1369	1	46	56
33	1492	BGLB018517-PA	R.STAC(+57.02)GC(+57.02)PESSSPL	Y	49.37	1351.54	3.5	676.779	2	3.8	949	1	147	159	Carbamidomethylation
33	1492	BGLB018517-PA	K.DVTLNYIMK.K	Y	44.34	1095.56	-0.4	548.789	2	6.11	1844	1	128	136
33	1492	BGLB018517-PA	R.QGFILEELLK.G	Y	44.25	1188.68	0.6	595.345	2	8.74	2731	1	19	28
33	1492	BGLB018517-PA	R.RSTAC(+57.02)GC(+57.02)PESSSPL	Y	20.72	1507.64	-0.5	754.827	2	3.05	648	1	146	159	Carbamidomethylation
124	3690	BGLB018646-PA	K.VSFNEPLVFPDGR.I	Y	42.55	1475.74	-4	738.875	2	6.95	2152	1	75	87
40	3700	BGLB018664-PA	R.APAEYANK.I	Y	34.29	862.418	-8.9	432.213	2	1.3	232	1	73	80
40	3700	BGLB018664-PA	R.YVNAEWK.R	N	32.35	908.439	0.8	455.227	2	3.18	696	1	31	37
40	3700	BGLB018664-PA	R.RLESQFDDC(+57.02)QQENDR.K	Y	17.76	1938.81	-10.2	647.271	3	2.78	575	1	90	104	Carbamidomethylation
4	1282	BGLB019194-PA	K.FNAHQSDEALKNDNEFVK.Q	Y	64.25	2104.98	0.8	702.668	3	3.74	922	1	173	190
4	1282	BGLB019194-PA	K.ALGVSADSAAPR.A	Y	63.86	1113.58	0.7	557.797	2	3.26	728	1	563	574
4	1282	BGLB019194-PA	R.AWTHLVGALNK.V	Y	57.54	1208.67	2	403.897	3	4.76	1319	1	418	428
4	1282	BGLB019194-PA	K.LIVGGLQSFIDNLENPGQLQATIER.L	Y	55.28	2724.44	1	909.156	3	10.16	3082	1	194	218
4	1282	BGLB019194-PA	K.FNAHSSDEALR.K	N	55.16	1245.57	1.2	416.199	3	2.35	451	1	643	653
4	1282	BGLB019194-PA	R.AWTDLLTAFNNVLK.D	Y	53.29	1604.86	8.1	803.442	2	10.52	3170	1	575	588
4	1282	BGLB019194-PA	Q.SFIDNLENPGQLQATIER.L	Y	52.71	2044.02	1.2	682.349	3	7.49	2350	1	201	218
4	1282	BGLB019194-PA	R.LVTDSDIQALR.S	Y	52.56	1229.66	1.4	615.839	2	4.88	1368	1	125	135
4	1282	BGLB019194-PA	K.DHAIHNLGLSDVD(+14.02)R.E	Y	45.18	1574.78	1.2	525.935	3	4.41	1168	1	432	445	Methyl ester
4	1282	BGLB019194-PA	R.LESLADEHLEK.K	Y	44.84	1282.64	0.2	428.554	3	3.54	840	1	373	383
4	1282	BGLB019194-PA	R.AWTDLLTAFNNV.L	Y	42.3	1363.68	0.1	682.846	2	10.27	3105	1	575	586
4	1282	BGLB019194-PA	A.ISSNYFGPLQK.K	Y	39.9	1252.65	-1.6	627.329	2	5.13	1463	1	387	397
4	1282	BGLB019194-PA	V.GGLQSFIDNLENPGQLQATIER.L	Y	38.25	2399.21	0.8	800.744	3	8.99	2798	1	197	218
4	1282	BGLB019194-PA	L.VTDSDIQALR.S	Y	33.75	1116.58	2.2	559.297	2	3.82	957	1	126	135
4	1282	BGLB019194-PA	R.YVNAEWK.R	N	32.35	908.439	0.8	455.227	2	3.18	696	1	34	40
4	1282	BGLB019194-PA	V.NDADLLLNR.L	Y	28.12	1042.54	4.1	522.28	2	4.7	1298	1	364	372
4	1282	BGLB019194-PA	K.TDAEFLK.Q	N	27.59	822.412	-1	412.213	2	3.6	865	1	341	347
4	1282	BGLB019194-PA	L.ESLADEHLEK.K	Y	24.71	1169.56	0	585.785	2	2.75	563	1	374	383
4	1282	BGLB019194-PA	R.QSDDNLR.K	Y	24.28	846.383	0.8	424.199	2	1.27	224	1	491	497
4	1282	BGLB019194-PA	L.TAFNNVLK.D	Y	24.25	905.497	1.6	453.757	2	4.17	1078	1	581	588
4	1282	BGLB019194-PA	N.YFGPLQK.K	N	24.09	851.454	1.6	426.735	2	4.13	1065	1	391	397
4	1282	BGLB019194-PA	W.MFNNVPNMR.D	N	23.29	1121.51	-0.3	561.763	2	4.47	1192	1	316	324
4	1282	BGLB019194-PA	R.AWTHLVGALN.K	Y	22.42	1080.57	3.1	541.295	2	5.75	1713	1	418	427
4	1282	BGLB019194-PA	K.KPAISSNYFGPLQ.K	Y	21.9	1420.73	2.3	711.376	2	5.79	1732	1	384	396
4	1282	BGLB019194-PA	K.DTEFIK.Q	N	21.38	751.375	2.1	376.696	2	3.42	795	1	655	660
4	1282	BGLB019194-PA	T.DSDIQALR.S	Y	19.13	916.461	1.8	459.239	2	3.33	759	1	128	135
4	1282	BGLB019194-PA	R.AWTHLVGAL.N	Y	16.96	966.529	5.5	484.274	2	6.37	1931	1	418	426
4	1282	BGLB019194-PA	K.LVLWMFNN(+.98)VPNM.R	N	16.83	1477.71	3.2	739.865	2	10.61	3185	1	312	323	Deamidation (NQ)
123	1309	BGLB019346-PA	R.FDVDGDGNIEPR.E	Y	44.42	1332.59	-1.2	667.304	2	4.47	1194	1	28	39
13	1265	BGLB019413-PA	K.AGFAGDDAPR.A	N	53.04	975.441	1.1	488.728	2	2.63	522	1	20	29
13	1265	BGLB019413-PA	R.VAPEEHPVLLTEAPLNPK.A	N	44.3	1953.06	1.4	652.027	3	5.63	1667	1	97	114
13	1265	BGLB019413-PA	K.DSYVGDEAQSK.R	N	43.16	1197.51	1.1	599.765	2	2.23	422	1	52	62
13	1265	BGLB019413-PA	K.YPIE(+14.02)HGIVTNWDDMEK.I	N	37.31	1959.9	1.6	654.31	3	5.97	1800	1	70	85	Methyl ester
13	1265	BGLB019413-PA	R.DLTDYLMK.I	N	35.76	997.479	1.3	499.747	2	6.55	2002	1	185	192
13	1265	BGLB019413-PA	K.DLYANTVLSGGSTMFPGIADR.M	Y	26.75	2184.05	-5	729.021	3	8.27	2597	1	452	472
13	1265	BGLB019413-PA	K.QEYDESGPSIVH.R	N	25.88	1359.59	0.1	680.804	2	3.74	921	1	520	531
13	1265	BGLB019413-PA	R.GYSFTTTAER.E	N	25.65	1131.52	0.7	566.768	2	3.61	871	1	198	207
13	1265	BGLB019413-PA	K.SYELPDGQVITIGN(+.98)ER.F	N	24.93	1790.87	12.7	597.971	3	6.61	2024	1	240	255	Deamidation (NQ)
13	1265	BGLB019413-PA	K.SYELP(+15.99)D(-18.01)GQ(+.98)VITIGNER.F	N	16.98	1788.85	23.4	597.306	3	6.61	2023	1	240	255	Hydroxylation; Dehydration; Deamidation (NQ)
13	1265	BGLB019413-PA	L.SGGSTMFPGIADR.M	N	16.19	1294.6	-16	648.296	2	5.31	1527	1	460	472
48	1269	BGLB019847-PA	R.SVEGNVMTAVTK.L	Y	48.84	1234.62	3.9	618.321	2	4.53	1219	1	114	125
48	1269	BGLB019847-PA	K.LADTELTQK.L	Y	38	1017.53	6.5	509.778	2	2.83	587	1	126	134
48	1269	BGLB019847-PA	K.LTLTVEDGK.S	Y	36.09	974.528	1.5	488.272	2	4.05	1033	1	87	95
50	7508	BGLB020170-PA	R.QNIDGSFNEFGK.V	Y	39.15	1354.62	0.3	678.315	2	4.77	1328	1	120	131
50	7508	BGLB020170-PA	K.IIDLLNN(+.98)GYQ.R	Y	28.16	1162.59	-0.7	582.3	2	7.24	2255	1	52	61	Deamidation (NQ)
50	7508	BGLB020170-PA	K.IIDLLNN(+.98)GYQR.Q	Y	18.15	1318.69	-0.9	660.351	2	6.14	1861	1	52	62	Deamidation (NQ)
137	1330	BGLB020840-PA	R.QEDC(+57.02)LELIADR.A	Y	23.86	1360.63	0	681.322	2	5.49	1604	1	129	139	Carbamidomethylation
20	7485	BGLB020983-PA	R.DLVLDESQQVDLTTYAGGER.F	Y	50.79	2208.05	1.1	737.026	3	6.77	2079	1	171	190
20	7485	BGLB020983-PA	R.ANPNNIPIVDEQPVK.V	Y	43.84	1646.86	5.5	824.443	2	5.13	1467	1	35	49
20	7485	BGLB020983-PA	K.FGPWTYDVR.D	Y	40.36	1139.54	0.4	570.778	2	6.11	1845	1	162	170
20	7485	BGLB020983-PA	K.DGTVTFVPQYTIR.F	Y	30.42	1495.77	1.5	748.892	2	6.5	1992	1	130	142
20	7485	BGLB020983-PA	Q.QVDLTTYAGGER.F	Y	27.19	1308.63	4.5	655.326	2	4.27	1113	1	179	190
20	7485	BGLB020983-PA	R.FQLIEAK.Q	Y	25.15	847.48	2.9	424.749	2	4.67	1281	1	191	197
20	7485	BGLB020983-PA	K.DGTVTFVPQYT.I	Y	16.31	1226.58	-4.3	614.296	2	6.55	2005	1	130	140
20	7486	BGLB020983-PB	R.DLVLDESQQVDLTTYAGGER.F	Y	50.79	2208.05	1.1	737.026	3	6.77	2079	1	171	190
20	7486	BGLB020983-PB	R.ANPNNIPIVDEQPVK.V	Y	43.84	1646.86	5.5	824.443	2	5.13	1467	1	35	49
20	7486	BGLB020983-PB	K.FGPWTYDVR.D	Y	40.36	1139.54	0.4	570.778	2	6.11	1845	1	162	170
20	7486	BGLB020983-PB	K.DGTVTFVPQYTIR.F	Y	30.42	1495.77	1.5	748.892	2	6.5	1992	1	130	142
20	7486	BGLB020983-PB	Q.QVDLTTYAGGER.F	Y	27.19	1308.63	4.5	655.326	2	4.27	1113	1	179	190
20	7486	BGLB020983-PB	R.FQLIEAK.Q	Y	25.15	847.48	2.9	424.749	2	4.67	1281	1	191	197
20	7486	BGLB020983-PB	K.DGTVTFVPQYT.I	Y	16.31	1226.58	-4.3	614.296	2	6.55	2005	1	130	140
63	3629	BGLB021783-PA	K.LVSNTLTPK.Q	Y	31.54	971.565	0.9	486.79	2	3.22	711	1	325	333
63	3629	BGLB021783-PA	K.GLLDQLLR.D	Y	31.27	926.555	1.6	464.286	2	7.95	2500	1	61	68
29	18817	BGLB022431-PA	R.IQTFIGVVER.N	Y	39.31	1160.66	1.6	581.336	2	5.93	1785	1	180	189
29	18817	BGLB022431-PA	R.DVIYNPR.C	Y	23.68	875.45	-1.5	438.732	2	3.33	757	1	219	225
29	18817	BGLB022431-PA	V.VISGLLEC(+57.02)TR.S	Y	20.27	1146.61	0.5	574.311	2	4.95	1395	1	253	262	Carbamidomethylation
64	1488	BGLB022790-PA	R.HFDDDGDGDVTK.Q	Y	30.1	1319.53	1.1	660.771	2	2.11	392	1	46	57
64	1488	BGLB022790-PA	R.YNWEAYFSDN	Y	22.45	1307.51	1.7	654.763	2	7.42	2325	1	117	126
28	1302	BGLB024061-PA	R.SIALLTVDKEGMLK.A	Y	47.23	1516.85	-2.5	506.624	3	6.2	1882	1	83	96
28	1302	BGLB024061-PA	K.AELYTINK.N	Y	41.51	950.507	0.6	476.261	2	3.6	867	1	97	104
28	1302	BGLB024061-PA	R.SIALLTVDKEGM.L	Y	36.71	1275.67	1	638.845	2	6.41	1947	1	83	94
28	1302	BGLB024061-PA	R.SIALLTVDK.E	Y	25.28	958.57	-0.3	480.292	2	5.51	1608	1	83	91
28	1302	BGLB024061-PA	R.SIALLTVDKEGML.K	Y	24.67	1388.76	-1.3	695.386	2	7.51	2355	1	83	95
28	1302	BGLB024061-PA	E.NDIPLLYLEK.T	Y	22.13	1216.67	2	609.344	2	7.09	2206	1	64	73
65	3636	BGLB024127-PA	K.VLINAGDGR.T	Y	31.35	913.498	-0.4	457.756	2	3.07	654	1	31	39
65	3636	BGLB024127-PA	R.SVQEAELR.A	Y	20.65	930.477	3.8	466.248	2	2.41	467	1	75	82
25	1277	BGLB024190-PA	K.TSGGPSSLPTESPIK.A	Y	56.17	1456.74	-0.7	729.377	2	4.39	1162	1	387	401
25	1277	BGLB024190-PA	K.VC(+57.02)GPSNSETPK.T	Y	32.93	1174.53	0.9	588.272	2	1.73	313	1	362	372	Carbamidomethylation
25	1277	BGLB024190-PA	R.ETVGFPTLPTDAR.C	Y	30.58	1402.71	-1	702.361	2	6.17	1874	1	249	261
25	1277	BGLB024190-PA	K.YVNPN(+.98)GQSEER(-.98).C	Y	22.97	1291.58	-0.1	646.797	2	1.79	323	1	137	147	Deamidation (NQ); Amidation
25	1277	BGLB024190-PA	R.C(+57.02)LVDEALASK.Y	Y	19.63	1104.55	3.6	553.284	2	4.65	1273	1	271	280	Carbamidomethylation
25	1277	BGLB024190-PA	R.AVDFELIQVPL.Q	Y	17.54	1242.69	-5.2	622.347	2	9.94	3032	1	599	609
73	55872	BGLB024366-PA	R.ENFEQLK.Y	Y	20.2	906.445	-1.8	454.229	2	3.24	723	1	42	48
73	55872	BGLB024366-PA	K.TQLEELR.S	Y	18.89	887.471	5.3	444.745	2	3.21	710	1	72	78
5	1257	BGLB024577-PA	R.SIGLASENDWLIGATITK.Q	Y	62.79	1887.99	-2.7	945.002	2	8.03	2524	1	404	421
5	1257	BGLB024577-PA	R.DLQNPSNDDFYIDNTK.Y	Y	57.36	1897.83	0.5	949.924	2	5.4	1568	1	429	444
5	1257	BGLB024577-PA	K.YLGAITAPGQASGIISK.A	Y	56.76	1645.9	0.7	823.96	2	5.91	1779	1	445	461
5	1257	BGLB024577-PA	R.NSC(+57.02)PNVQGGNEK.L	Y	52.91	1302.56	-1.1	652.288	2	1.28	228	1	220	231	Carbamidomethylation
5	1257	BGLB024577-PA	K.AFYNALQPVVSAGQTK.K	Y	51.36	1692.88	-2	847.447	2	6.23	1889	1	462	477
5	1257	BGLB024577-PA	K.GPNDSINGAK.S	Y	47.94	971.467	-3.1	486.739	2	1.48	270	1	286	295
5	1257	BGLB024577-PA	K.SPSVDAFYAAQSVFR.L	Y	46.88	1643.79	-1.6	822.903	2	7.43	2329	1	296	310
5	1257	BGLB024577-PA	K.C(+57.02)TLAGDNFVVLSLDNSYDK.K	Y	43.3	2129.99	2.8	711.007	3	7.78	2439	1	255	273	Carbamidomethylation
5	1257	BGLB024577-PA	K.ANDIDDFTTQK.Q	Y	41.3	1266.57	1.3	634.294	2	3.83	962	1	145	155
5	1257	BGLB024577-PA	K.LGVFNYGSGSNEIC(+57.02)LDVQR.D	Y	40.27	2127.01	1.7	710.01	3	7.07	2195	1	232	250	Carbamidomethylation
5	1257	BGLB024577-PA	K.YLGAIT(-18.01)AP(+15.99)GQ(+.98)ASGIISK.A	Y	39.8	1644.87	2.8	549.3	3	5.89	1770	1	445	461	Dehydration; Hydroxylation; Deamidation (NQ)
5	1257	BGLB024577-PA	R.NSNGNFVGEVR.G	Y	39.08	1191.56	0.9	596.789	2	3.34	764	1	92	102
5	1257	BGLB024577-PA	R.DLYESFLQAN.I	Y	38.37	1198.55	-0.6	600.282	2	7.6	2382	1	483	492
5	1257	BGLB024577-PA	K.ANPLVNREPL.S	Y	33.39	1121.62	0.8	561.817	2	4.62	1261	1	317	326
5	1257	BGLB024577-PA	K.DVFLGDGSELLFPAPSGPDVVAHEIGHAVSAAYGK.L	Y	29.94	3521.75	4.3	881.448	4	9.5	2917	1	345	379
5	1257	BGLB024577-PA	K.QAGESLR.D	Y	27.94	759.388	2.2	380.702	2	1.36	249	1	422	428
5	1257	BGLB024577-PA	K.YLGAITAPGQASGIIS.K	Y	24.66	1517.81	1.6	759.913	2	7.04	2183	1	445	460
5	1257	BGLB024577-PA	R.QDVGEIK.A	Y	24.26	787.408	1.2	394.712	2	2.07	373	1	138	144
5	1257	BGLB024577-PA	K.ANPLVNR.E	Y	23.03	782.44	2.5	392.228	2	2.44	476	1	317	323
5	1257	BGLB024577-PA	K.SPSVDAFYAAQSV.F	Y	23.01	1340.62	0.3	671.32	2	6.5	1987	1	296	308
5	1257	BGLB024577-PA	R.SIGLASENDWLIGATIT.K	Y	22.48	1759.9	-0.2	880.957	2	9.23	2849	1	404	420
5	1257	BGLB024577-PA	K.SPSVDAFYAAQ.S	Y	22.31	1154.52	1	578.27	2	5.54	1627	1	296	306
5	1257	BGLB024577-PA	Y.NALQPVVSAGQTK.K	Y	18.64	1311.71	0.1	656.865	2	3.76	933	1	465	477
5	1257	BGLB024577-PA	R.LQLTYNGLPVR.N	Y	18.03	1272.72	-0.8	637.366	2	6.03	1818	1	73	83
5	1257	BGLB024577-PA	A.SVNDQQLK.K	Y	16.63	930.477	0.4	466.246	2	1.65	298	1	117	124
31	7493	BGLB025228-PA	R.VSQDGTVTYVPQLK.V	Y	57.96	1533.8	-0.4	767.909	2	5.1	1454	1	127	140
31	7493	BGLB025228-PA	K.VDLGDYASDTR.F	Y	48.6	1210.55	1	606.281	2	4.21	1086	1	180	190
31	7493	BGLB025228-PA	K.LETGVTC(+57.02)SLK.S	Y	32.95	1106.56	1.6	554.29	2	3.58	856	1	152	161	Carbamidomethylation
31	7493	BGLB025228-PA	R.LSC(+57.02)PLADLK.L	Y	27.13	1015.54	0	508.776	2	5.12	1460	1	143	151	Carbamidomethylation
31	7493	BGLB025228-PA	K.SGSWTHSTQELTLEVNAK.V	Y	25.27	1986.96	-5.5	663.325	3	5.1	1452	1	162	179
31	7493	BGLB025228-PA	F.DSVGAPEIFSDK.L	Y	20	1263.6	0.8	632.807	2	5.37	1554	1	112	123
31	7494	BGLB025228-PB	R.VSQDGTVTYVPQLK.V	Y	57.96	1533.8	-0.4	767.909	2	5.1	1454	1	135	148
31	7494	BGLB025228-PB	K.VDLGDYASDTR.F	Y	48.6	1210.55	1	606.281	2	4.21	1086	1	188	198
31	7494	BGLB025228-PB	K.LETGVTC(+57.02)SLK.S	Y	32.95	1106.56	1.6	554.29	2	3.58	856	1	160	169	Carbamidomethylation
31	7494	BGLB025228-PB	R.LSC(+57.02)PLADLK.L	Y	27.13	1015.54	0	508.776	2	5.12	1460	1	151	159	Carbamidomethylation
31	7494	BGLB025228-PB	K.SGSWTHSTQELTLEVNAK.V	Y	25.27	1986.96	-5.5	663.325	3	5.1	1452	1	170	187
31	7494	BGLB025228-PB	F.DSVGAPEIFSDK.L	Y	20	1263.6	0.8	632.807	2	5.37	1554	1	120	131
145	3908	BGLB025354-PA	R.ALLTDSIHR.L	Y	19.4	1024.57	2	513.292	2	3.76	930	1	115	123
66	21085	BGLB026247-PA	K.SILYLDSTS.A	Y	37.7	997.497	2	499.757	2	6.28	1900	1	74	82
156	55898	BGLB026470-PA	K.SQ(+.98)GAIPFIR.T	Y	16.05	988.534	-8.4	495.27	2	5.62	1661	1	82	90	Deamidation (NQ)
156	55897	BGLB026470-PB	K.SQ(+.98)GAIPFIR.T	Y	16.05	988.534	-8.4	495.27	2	5.62	1661	1	82	90	Deamidation (NQ)
156	19131	BGLB026470-PC	K.SQ(+.98)GAIPFIR.T	Y	16.05	988.534	-8.4	495.27	2	5.62	1661	1	82	90	Deamidation (NQ)
30	1278	BGLB027972-PA	K.DITLETVQEANK.R	Y	46.42	1359.69	0.3	680.851	2	4.86	1361	1	130	141
30	1278	BGLB027972-PA	K.DITLETVQEANKRPSVYVISDKDSK.I	Y	31.02	2834.47	0.8	567.901	5	5.36	1550	1	130	154
30	1278	BGLB027972-PA	T.SMQLDASFEGK.V	Y	30.54	1211.55	1.5	606.783	2	4.71	1301	1	114	124
30	1278	BGLB027972-PA	K.DITLETVQEAN.K	Y	29.66	1231.59	1.3	616.805	2	5.58	1643	1	130	140
149	55884	BGLB028620-PA	R.QATATLVNK.L	Y	17.5	944.529	5.1	473.274	2	9.08	2819	1	51	59
133	55869	BGLB029189-PA	K.FQVGAAVLTEDGK.V	Y	25.88	1333.69	2.1	667.852	2	5.52	1615	1	25	37
31	7496	BGLB029452-PA	R.VSQDGTVTYVPQLK.V	Y	57.96	1533.8	-0.4	767.909	2	5.1	1454	1	35	48
31	7496	BGLB029452-PA	K.VDLGDYASDTR.F	Y	48.6	1210.55	1	606.281	2	4.21	1086	1	88	98
31	7496	BGLB029452-PA	K.LETGVTC(+57.02)SLK.S	Y	32.95	1106.56	1.6	554.29	2	3.58	856	1	60	69	Carbamidomethylation
31	7496	BGLB029452-PA	R.LSC(+57.02)PLADLK.L	Y	27.13	1015.54	0	508.776	2	5.12	1460	1	51	59	Carbamidomethylation
31	7496	BGLB029452-PA	K.SGSWTHSTQELTLEVNAK.V	Y	25.27	1986.96	-5.5	663.325	3	5.1	1452	1	70	87
31	7496	BGLB029452-PA	F.DSVGAPEIFSDK.L	Y	20	1263.6	0.8	632.807	2	5.37	1554	1	20	31
39	22595	BGLB029484-PA	K.TNGNPFDDPAFK.E	Y	37.42	1321.59	2.5	661.806	2	5.22	1499	1	8	19
39	22595	BGLB029484-PA	R.YEALEAVEGDYLQNR.A	Y	28.5	1768.83	4.7	885.425	2	6.24	1891	1	250	264
34	1283	BGLB029661-PA	R.ELAFQNDYILNR.L	Y	49.64	1494.75	2.9	748.383	2	6.41	1949	1	238	249
34	1283	BGLB029661-PA	K.FEAQPGTIHPILTK.E	Y	32.66	1550.85	-1.5	517.955	3	4.85	1354	1	28	41
34	1283	BGLB029661-PA	K.FEAQPGTIHPILT.K	Y	26.48	1422.75	0.8	712.383	2	5.91	1778	1	28	40
34	1283	BGLB029661-PA	K.VTEVYEENQK.L	Y	20.01	1237.58	-1	619.798	2	2.36	453	1	222	231
26	1267	BGLB029718-PA	R.ENIAYEYNR.Q	Y	42.1	1170.53	0.4	586.273	2	3.31	752	1	31	39
26	1267	BGLB029718-PA	R.EAWVGVFSR.F	Y	40.84	1049.53	1.1	525.773	2	6.11	1843	1	90	98
26	1267	BGLB029718-PA	R.FNC(+57.02)YPLR.S	Y	32.85	968.454	1.1	485.235	2	4.08	1041	1	99	105	Carbamidomethylation
26	1267	BGLB029718-PA	R.ENIAYEYN.R	Y	30.69	1014.43	0.2	508.222	2	4.02	1026	1	31	38
26	1267	BGLB029718-PA	R.EAWVGVFS.R	Y	23.17	893.428	0	447.721	2	7.41	2319	1	90	97
26	1267	BGLB029718-PA	R.SFFLNGR.N	Y	21.17	839.429	3	420.723	2	4.99	1413	1	106	112
32	3703	BGLB030063-PA	K.SGLNSFISNLNNPGQLQATMER.L	Y	57.2	2390.16	0.4	797.729	3	7.79	2441	1	39	60
32	3703	BGLB030063-PA	K.FNAEQSSDALK.N	Y	33	1208.57	1.2	605.292	2	3.2	704	1	15	25
32	3703	BGLB030063-PA	K.LGSDDTPK.S	Y	30.78	831.397	-0.2	416.706	2	1.6	291	1	92	99
32	3703	BGLB030063-PA	K.IASFLAEK.L	Y	23.35	877.491	-0.7	439.752	2	4.49	1198	1	84	91
43	20843	BGLB030391-PA	K.DLYVGGVGSAFK.Y	Y	37.49	1211.62	0.2	606.817	2	6.06	1825	1	188	199
43	20843	BGLB030391-PA	K.GIYAGSPLLDGR.T	Y	37.03	1217.64	1.1	609.828	2	5.55	1628	1	223	234
43	20843	BGLB030391-PA	Y.AGSPLLDGR.T	Y	21.3	884.472	4	443.245	2	3.45	802	1	226	234
131	3941	BGLB031097-PA	R.LDEALPSVR.W	Y	30.34	998.54	2.9	500.279	2	4.38	1159	1	74	82
62	3650	BGLB031609-PA	K.TGDTISLEGR.Q	Y	36.32	1047.52	-1.9	524.766	2	3.55	843	1	118	127
62	3650	BGLB031609-PA	R.AFTPVLVEYYNK.L	Y	24.23	1442.74	0.7	722.38	2	6.67	2050	1	43	54
69	1304	BGLB032318-PA	R.QGVAVIDESPGVGIK.N	Y	29.63	1467.79	1.7	734.905	2	5.34	1542	1	99	113
136	3702	BGLB033529-PA	R.TENQ(+.98)Q(+.98)LLEENK.K	Y	24.03	1346.62	22.6	674.332	2	4.21	1087	1	215	225	Deamidation (NQ)
24	1281	BGLB033943-PA	K.FFQTYDANHDNR.I	Y	47.96	1526.65	2	509.893	3	3.34	762	1	48	59
24	1281	BGLB033943-PA	R.NADDNNNGVVTR.A	Y	45.58	1287.58	0.2	644.798	2	1.67	302	1	112	123
24	1281	BGLB033943-PA	R.ADYTAAIDENFPNETHDPIITNAYR.N	Y	31.84	2850.31	1.1	951.111	3	6.8	2094	1	63	87
24	1281	BGLB033943-PA	K.N(+15.99)GFIEPNDLDAVFR.N	Y	25.33	1621.77	3.5	811.897	2	7.16	2229	1	98	111	Hydroxylation
24	1281	BGLB033943-PA	K.NGFIEPNDLDAVFR.N	Y	24.23	1605.78	-2.4	803.895	2	7.82	2454	1	98	111
24	1281	BGLB033943-PA	R.NLFDVLDNNK.N	Y	24.16	1190.59	11.3	596.311	2	6.97	2158	1	88	97
142	25019	BGLB034203-PA	K.IVEMANLR.L	Y	21.07	944.511	19.3	473.272	2	6.1	1841	1	489	496
125	55867	BGLB034270-PA	K.VVNGISSSIK.I	Y	40.75	1002.57	-15.4	502.285	2	3.28	737	1	82	91
128	1347	BGLB034788-PA	R.GASAQ(+.98)NFLDTLK.Y	Y	33.49	1264.63	0.4	633.322	2	4.53	1221	1	1430	1441	Deamidation (NQ)
42	41404	BGLB035135-PA	K.SLVETIADNAGIK.Y	Y	46.7	1329.71	-0.5	665.864	2	6.44	1960	1	592	604
42	41404	BGLB035135-PA	K.FLSQDDDIIVETPK.Y	Y	34.45	1618.81	2.6	810.414	2	6.06	1827	1	299	312
146	18629	BGLB035490-PA	R.TGAEVGFLR.W	Y	19.09	948.503	1.1	475.259	2	4.7	1297	1	102	110
61	18992	BGLB035643-PA	K.LPPLGTQLVYDAYR.R	Y	44.89	1604.86	5.7	803.44	2	7.28	2269	1	89	102
61	18992	BGLB035643-PA	R.C(+57.02)LELNDSC(+57.02)ER.V	Y	35.68	1294.53	1.2	648.272	2	3.29	743	1	47	56	Carbamidomethylation
143	1376	BGLB036774-PA	R.LFDEDGNGVISER.E	Y	20.03	1449.67	2.9	725.846	2	5.02	1425	1	102	114
139	55873	BGLB037941-PA	R.EVVVVMETDDGNIR.L	Y	22.23	1574.76	2.7	788.39	2	5.31	1530	1	107	120
71	22597	BGLB038391-PA	K.TFEDSDWIDSK.V	Y	26.21	1341.57	0	671.793	2	5.31	1529	1	154	164
71	22597	BGLB038391-PA	T.FEDSDWIDSK.V	Y	16.78	1240.52	-3	621.268	2	4.95	1396	1	155	164
129	55868	BGLB038567-PA	K.LENDIYIGLR.K	Y	31.2	1204.65	-48.4	603.301	2	5.9	1772	1	94	103
68	20880	BGLB039075-PA	R.VLDDPTINLK.G	Y	32.63	1126.62	1.8	564.32	2	5.06	1440	1	183	192
44	1374	BGLB040280-PA	R.SPSDEPVPK.L	Y	45.46	954.466	1.3	478.241	2	2.08	377	1	437	445
44	1374	BGLB040280-PA	K.IIGQEPDIMPFEEFNSQP	Y	38.59	2089.97	-0.9	1045.99	2	8.75	2734	1	453	470
138	8495	Smp_052870.1	K.Q(+.98)GDILLNR.I	Y	22.27	928.498	9.8	465.261	2	4.85	1352	1	374	381	Deamidation (NQ)
141	8079	Smp_141010.1	L.FLDVLLPK.E	Y	21.5	943.574	3.6	472.796	2	6.58	2012	1	1348	1355
141	8081	Smp_141010.2	L.FLDVLLPK.E	Y	21.5	943.574	3.6	472.796	2	6.58	2012	1	1357	1364
141	8077	Smp_141010.3	L.FLDVLLPK.E	Y	21.5	943.574	3.6	472.796	2	6.58	2012	1	1331	1338
141	8082	Smp_141010.4	L.FLDVLLPK.E	Y	21.5	943.574	3.6	472.796	2	6.58	2012	1	1371	1378
141	8080	Smp_141010.5	L.FLDVLLPK.E	Y	21.5	943.574	3.6	472.796	2	6.58	2012	1	1351	1358
78	1698	Smp_144930.1	R.LASLYN(+.98)K.Q	Y	16.53	808.433	2.4	405.225	2	3.15	684	1	1266	1272	Deamidation (NQ)
78	1697	Smp_144930.2	R.LASLYN(+.98)K.Q	Y	16.53	808.433	2.4	405.225	2	3.15	684	1	1266	1272	Deamidation (NQ)
76	22784	Smp_244840.1	K.TC(+57.02)NPYYK.V	Y	17.36	944.406	7.5	473.214	2	2.51	503	1	135	141	Carbamidomethylation
140	17566	Smp_305430.1	R.RLTM(+15.99)N(+.98)NMTAKQ(+.98)KFANLVK.E	Y	21.94	2125.1	-27.7	709.355	3	5.84	1754	1	875	892	Oxidation (M); Deamidation (NQ)

## Sheet: 16h_1_proteins
	Tags	SeqName	Description	Length	#Hits	e-Value	sim mean	#GO	GO IDs	GO Names	Enzyme Codes	Enzyme Names	InterPro IDs	InterPro GO IDs	InterPro GO Names
TRUE	[BLASTED, MAPPED, ANNOTATED]	BGLB000033-PA	biomphalysin 2	572	20	0	81.67	1	C:GO:0005576	C:extracellular region			IPR005830 (SMART); G3DSA:3.30.412.10 (GENE3D); IPR005830 (PFAM); G3DSA:2.170.15.10 (GENE3D); PTHR34007 (PANTHER); SSF56973 (SUPERFAMILY)	P:GO:0009405; C:GO:0005576	P:obsolete pathogenesis; C:extracellular region
TRUE	[BLASTED, MAPPED, ANNOTATED]	BGLB000033-PB	biomphalysin 2	572	20	0	81.67	1	C:GO:0005576	C:extracellular region			IPR005830 (SMART); G3DSA:3.30.412.10 (GENE3D); IPR005830 (PFAM); G3DSA:2.170.15.10 (GENE3D); PTHR34007 (PANTHER); SSF56973 (SUPERFAMILY)	P:GO:0009405; C:GO:0005576	P:obsolete pathogenesis; C:extracellular region
TRUE	[BLASTED, MAPPED, ANNOTATED]	BGLB000033-PC	biomphalysin 2	572	20	0	81.67	1	C:GO:0005576	C:extracellular region			IPR005830 (SMART); G3DSA:3.30.412.10 (GENE3D); IPR005830 (PFAM); G3DSA:2.170.15.10 (GENE3D); PTHR34007 (PANTHER); SSF56973 (SUPERFAMILY)	P:GO:0009405; C:GO:0005576	P:obsolete pathogenesis; C:extracellular region
TRUE	[BLASTED, MAPPED, ANNOTATED]	BGLB000202-PA	biomphalysin 20	519	20	0	62.93	1	C:GO:0005576	C:extracellular region			IPR005830 (PFAM); G3DSA:3.30.412.10 (GENE3D); G3DSA:2.170.15.10 (GENE3D); PTHR34007 (PANTHER)	P:GO:0009405; C:GO:0005576	P:obsolete pathogenesis; C:extracellular region
TRUE	[BLASTED, MAPPED, ANNOTATED]	BGLB000202-PB	biomphalysin 20	519	20	0	62.93	1	C:GO:0005576	C:extracellular region			IPR005830 (PFAM); G3DSA:3.30.412.10 (GENE3D); G3DSA:2.170.15.10 (GENE3D); PTHR34007 (PANTHER)	P:GO:0009405; C:GO:0005576	P:obsolete pathogenesis; C:extracellular region
TRUE	[NO-BLAST]	BGLB000805-PB	---NA---	454									IPR000668 (PRINTS); IPR000668 (SMART); IPR036496 (G3DSA:2.40.128.GENE3D); IPR014882 (PFAM); IPR000668 (PFAM); G3DSA:3.90.70.10 (GENE3D); IPR013128 (PANTHER); PTHR12411:SF354 (PANTHER); IPR025661 (PROSITE_PATTERNS); IPR000169 (PROSITE_PATTERNS); IPR036496 (SUPERFAMILY); IPR038765 (SUPERFAMILY)	P:GO:0006508; F:GO:0008234	P:proteolysis; F:cysteine-type peptidase activity
TRUE	[BLASTED, MAPPED, ANNOTATED]	BGLB000805-PC	cathepsin C	451	20	0	76.19	3	P:GO:0006508; F:GO:0008234; F:GO:0008239	P:proteolysis; F:cysteine-type peptidase activity; F:dipeptidyl-peptidase activity	EC:3.4; EC:3.4.14.1; EC:3; EC:3.4.14.5; EC:3.4.14.4; EC:3.4.14.2	Acting on peptide bonds (peptidases); Dipeptidyl-peptidase I; Hydrolases; Dipeptidyl-peptidase IV; Dipeptidyl-peptidase III; Dipeptidyl-peptidase II	IPR000668 (PRINTS); IPR000668 (SMART); IPR036496 (G3DSA:2.40.128.GENE3D); IPR000668 (PFAM); IPR014882 (PFAM); G3DSA:3.90.70.10 (GENE3D); PTHR12411:SF354 (PANTHER); IPR013128 (PANTHER); IPR025660 (PROSITE_PATTERNS); IPR025661 (PROSITE_PATTERNS); IPR000169 (PROSITE_PATTERNS); IPR036496 (SUPERFAMILY); IPR038765 (SUPERFAMILY)	P:GO:0006508; F:GO:0008234	P:proteolysis; F:cysteine-type peptidase activity
TRUE	[BLASTED, MAPPED, ANNOTATED]	BGLB000805-PD	cathepsin C	451	20	0	76.19	3	P:GO:0006508; F:GO:0008234; F:GO:0008239	P:proteolysis; F:cysteine-type peptidase activity; F:dipeptidyl-peptidase activity	EC:3.4; EC:3.4.14.1; EC:3; EC:3.4.14.5; EC:3.4.14.4; EC:3.4.14.2	Acting on peptide bonds (peptidases); Dipeptidyl-peptidase I; Hydrolases; Dipeptidyl-peptidase IV; Dipeptidyl-peptidase III; Dipeptidyl-peptidase II	IPR000668 (PRINTS); IPR000668 (SMART); IPR036496 (G3DSA:2.40.128.GENE3D); IPR000668 (PFAM); IPR014882 (PFAM); G3DSA:3.90.70.10 (GENE3D); PTHR12411:SF354 (PANTHER); IPR013128 (PANTHER); IPR025660 (PROSITE_PATTERNS); IPR025661 (PROSITE_PATTERNS); IPR000169 (PROSITE_PATTERNS); IPR036496 (SUPERFAMILY); IPR038765 (SUPERFAMILY)	P:GO:0006508; F:GO:0008234	P:proteolysis; F:cysteine-type peptidase activity
TRUE	[BLASTED, MAPPED, ANNOTATED]	BGLB001057-PB	endoglucanase-like	194	20	5.63e-141	76.47	2	P:GO:0008152; F:GO:0008810	P:metabolic process; F:cellulase activity	EC:3.2; EC:3; EC:3.2.1; EC:3.2.1.4	Glycosylases; Hydrolases; Glycosylases; Cellulase	IPR036908 (G3DSA:2.40.40.GENE3D); IPR036908 (SUPERFAMILY)	no GO terms	no GO terms
TRUE	[BLASTED, MAPPED, ANNOTATED]	BGLB001703-PB	Unconventional myosin-VIIb	1932	20	0	62.85	13	P:GO:0007015; P:GO:0007165; P:GO:0007423; P:GO:0007605; P:GO:0030050; F:GO:0000146; F:GO:0005524; F:GO:0008134; F:GO:0051015; C:GO:0005737; C:GO:0005902; C:GO:0031476; C:GO:0031982	P:actin filament organization; P:signal transduction; P:sensory organ development; P:sensory perception of sound; P:vesicle transport along actin filament; F:microfilament motor activity; F:ATP binding; F:transcription factor binding; F:actin filament binding; C:cytoplasm; C:microvillus; C:myosin VI complex; C:vesicle	EC:3.6.1; EC:3.6; EC:3; EC:5.6.1.8	Acting on acid anhydrides; Acting on acid anhydrides; Hydrolases; Myosin ATPase	Coil (COILS); IPR001609 (PRINTS); IPR001609 (SMART); IPR000857 (SMART); IPR019749 (SMART); IPR038185 (G3DSA:1.25.40.GENE3D); G3DSA:3.30.70.3240 (GENE3D); IPR001609 (PFAM); IPR038185 (G3DSA:1.25.40.GENE3D); IPR019748 (PFAM); IPR008989 (G3DSA:2.30.30.GENE3D); IPR036961 (G3DSA:3.40.850.GENE3D); G3DSA:2.30.30.40 (GENE3D); G3DSA:3.10.20.90 (GENE3D); IPR000048 (PFAM); G3DSA:1.20.120.720 (GENE3D); G3DSA…	F:GO:0003774; F:GO:0005515; F:GO:0005524; F:GO:0051015; C:GO:0005856; C:GO:0016459	F:motor activity; F:protein binding; F:ATP binding; F:actin filament binding; C:cytoskeleton; C:myosin complex
TRUE	[BLASTED, MAPPED, ANNOTATED]	BGLB001864-PB	cathepsin L1-like	326	20	0	77.79	2	P:GO:0006508; F:GO:0004197	P:proteolysis; F:cysteine-type endopeptidase activity	EC:3.4.22; EC:3.4; EC:3	Acting on peptide bonds (peptidases); Acting on peptide bonds (peptidases); Hydrolases	IPR000668 (PRINTS); IPR000668 (SMART); IPR013201 (SMART); IPR013201 (PFAM); G3DSA:3.90.70.10 (GENE3D); IPR000668 (PFAM); IPR013128 (PANTHER); PTHR12411:SF57 (PANTHER); IPR025661 (PROSITE_PATTERNS); IPR000169 (PROSITE_PATTERNS); IPR025660 (PROSITE_PATTERNS); PS51257 (PROSITE_PROFILES); IPR039417 (CDD); IPR038765 (SUPERFAMILY)	P:GO:0006508; F:GO:0008234	P:proteolysis; F:cysteine-type peptidase activity
TRUE	[BLASTED, MAPPED, ANNOTATED]	BGLB002603-PB	digestive cysteine proteinase 1	540	20	0	76.06	2	P:GO:0006508; F:GO:0008234	P:proteolysis; F:cysteine-type peptidase activity	EC:3.4; EC:3	Acting on peptide bonds (peptidases); Hydrolases	IPR000668 (PRINTS); IPR013201 (SMART); IPR000668 (SMART); IPR013201 (PFAM); G3DSA:3.90.70.10 (GENE3D); IPR000668 (PFAM); PTHR12411:SF374 (PANTHER); IPR013128 (PANTHER); IPR000169 (PROSITE_PATTERNS); IPR025661 (PROSITE_PATTERNS); IPR025660 (PROSITE_PATTERNS); IPR039417 (CDD); IPR038765 (SUPERFAMILY)	P:GO:0006508; F:GO:0008234	P:proteolysis; F:cysteine-type peptidase activity
TRUE	[BLASTED, MAPPED, ANNOTATED]	BGLB003612-PB	CD109 antigen	396	19	0	78.71	3	P:GO:0010951; F:GO:0004867; C:GO:0005615	P:negative regulation of endopeptidase activity; F:serine-type endopeptidase inhibitor activity; C:extracellular space			Coil (COILS); IPR036595 (G3DSA:2.60.40.GENE3D); IPR011626 (PFAM); G3DSA:2.60.120.1540 (GENE3D); G3DSA:1.50.10.20 (GENE3D); mobidb-lite (MOBIDB_LITE); PTHR11412 (PANTHER); IPR019742 (PROSITE_PATTERNS); cd02897 (CDD); IPR008930 (SUPERFAMILY)	C:GO:0005576; C:GO:0005615	C:extracellular region; C:extracellular space
TRUE	[BLASTED, MAPPED, ANNOTATED]	BGLB004090-PB	mammalian ependymin-related protein 1-like	214	20	5.82e-135	63.55	3	P:GO:0007160; F:GO:0005509; C:GO:0005576	P:cell-matrix adhesion; F:calcium ion binding; C:extracellular region			IPR001299 (PFAM); IPR001299 (PANTHER); PTHR10697:SF1 (PANTHER)	P:GO:0007160; F:GO:0005509; C:GO:0005576	P:cell-matrix adhesion; F:calcium ion binding; C:extracellular region
TRUE	[BLASTED, MAPPED, ANNOTATED]	BGLB004262-PB	ganglioside GM2 activator-like	208	20	6.22e-152	66.33	2	P:GO:0006689; F:GO:0008047	P:ganglioside catabolic process; F:enzyme activator activity			IPR003172 (SMART); IPR036846 (G3DSA:2.70.220.GENE3D); IPR003172 (PFAM); IPR028996 (PANTHER); IPR036846 (SUPERFAMILY)	P:GO:0006689; F:GO:0008047	P:ganglioside catabolic process; F:enzyme activator activity
TRUE	[BLASTED, MAPPED, ANNOTATED]	BGLB005373-PB	pleckstrin homology domain-containing family G member 2-like	459	20	0	53.86	4	P:GO:0030514; P:GO:0045596; P:GO:0051216; C:GO:0005576	P:negative regulation of BMP signaling pathway; P:negative regulation of cell differentiation; P:cartilage development; C:extracellular region			PF05806 (PFAM); IPR029034 (G3DSA:2.10.90.GENE3D); IPR008717 (PANTHER); IPR029034 (SUPERFAMILY)	P:GO:0030514; P:GO:0045596	P:negative regulation of BMP signaling pathway; P:negative regulation of cell differentiation
TRUE	[BLASTED, MAPPED, ANNOTATED]	BGLB005803-PB	aminopeptidase N	427	20	0	77.59	3	P:GO:0006508; F:GO:0008237; F:GO:0008270	P:proteolysis; F:metallopeptidase activity; F:zinc ion binding	EC:3.4; EC:3	Acting on peptide bonds (peptidases); Hydrolases	IPR001930 (PRINTS); G3DSA:2.60.40.1730 (GENE3D); IPR014782 (PFAM); G3DSA:1.10.390.60 (GENE3D); PF17900 (PFAM); IPR001930 (PANTHER); PTHR11533:SF246 (PANTHER); IPR034016 (CDD); SSF63737 (SUPERFAMILY); SSF55486 (SUPERFAMILY)	P:GO:0006508; F:GO:0008237; F:GO:0008270	P:proteolysis; F:metallopeptidase activity; F:zinc ion binding
TRUE	[BLASTED, MAPPED, ANNOTATED]	BGLB008634-PB	AP-3 complex subunit beta-2-like	1085	20	0	89.93	5	P:GO:0006886; P:GO:0016192; C:GO:0030123; C:GO:0030131; C:GO:0030665	P:intracellular protein transport; P:vesicle-mediated transport; C:AP-3 adaptor complex; C:clathrin adaptor complex; C:clathrin-coated vesicle membrane			Coil (COILS); IPR029390 (SMART); IPR026740 (PIRSF); IPR002553 (PFAM); IPR029390 (PFAM); mobidb-lite (MOBIDB_LITE); mobidb-lite (MOBIDB_LITE); mobidb-lite (MOBIDB_LITE); mobidb-lite (MOBIDB_LITE); mobidb-lite (MOBIDB_LITE); mobidb-lite (MOBIDB_LITE); mobidb-lite (MOBIDB_LITE); IPR026739 (PANTHER); PTHR11134:SF10 (PANTHER); IPR026739 (PANTHER); IPR016024 (SUPERFAMILY)	P:GO:0006886; P:GO:0016192; C:GO:0030117; C:GO:0030123	P:intracellular protein transport; P:vesicle-mediated transport; C:membrane coat; C:AP-3 adaptor complex
TRUE	[BLASTED, MAPPED, ANNOTATED]	BGLB008678-PB	chitin deacetylase 1-like	404	20	0	57.97	4	P:GO:0005975; F:GO:0008061; F:GO:0016810; C:GO:0005576	P:carbohydrate metabolic process; F:chitin binding; F:hydrolase activity, acting on carbon-nitrogen (but not peptide) bonds; C:extracellular region	EC:3.5; EC:3	Acting on carbon-nitrogen bonds, other than peptide bonds; Hydrolases	IPR002509 (PFAM); G3DSA:3.20.20.370 (GENE3D); PTHR11177 (PANTHER); PTHR11177:SF107 (PANTHER); IPR011330 (SUPERFAMILY)	P:GO:0005975; F:GO:0003824; F:GO:0016810	P:carbohydrate metabolic process; F:catalytic activity; F:hydrolase activity, acting on carbon-nitrogen (but not peptide) bonds
TRUE	[BLASTED, MAPPED, ANNOTATED]	BGLB008810-PB	growth/differentiation factor 8	348	20	0	46.81	4	P:GO:0007165; F:GO:0005125; F:GO:0008083; C:GO:0005615	P:signal transduction; F:cytokine activity; F:growth factor activity; C:extracellular space			IPR001839 (SMART); IPR001111 (PFAM); IPR001839 (PFAM); IPR029034 (G3DSA:2.10.90.GENE3D); IPR015615 (PANTHER); PTHR11848:SF178 (PANTHER); IPR001839 (PROSITE_PROFILES); IPR029034 (SUPERFAMILY)	F:GO:0008083	F:growth factor activity
TRUE	[BLASTED, MAPPED, ANNOTATED]	BGLB009133-PB	von Willebrand factor	2177	20	0	58.9	3	P:GO:0007399; P:GO:0030154; C:GO:0016020	P:nervous system development; P:cell differentiation; C:membrane			IPR002172 (PRINTS); IPR000742 (SMART); IPR001846 (SMART); IPR014853 (SMART); IPR002172 (SMART); G3DSA:2.10.25.10 (GENE3D); IPR014853 (PFAM); G3DSA:2.10.25.10 (GENE3D); G3DSA:4.10.400.10 (GENE3D); G3DSA:4.10.400.10 (GENE3D); IPR002172 (PFAM); IPR002919 (PFAM); IPR001846 (PFAM); G3DSA:4.10.400.10 (GENE3D); G3DSA:4.10.400.10 (GENE3D); mobidb-lite (MOBIDB_LITE); mobidb-lite (MOBIDB_LITE); mobidb-lite…	P:GO:0007399; P:GO:0030154; F:GO:0005515	P:nervous system development; P:cell differentiation; F:protein binding
TRUE	[BLASTED, MAPPED, ANNOTATED]	BGLB010880-PB	DNA-dependent protein kinase catalytic subunit-like	4156	20	0	66	9	P:GO:0006303; P:GO:0006468; F:GO:0003677; F:GO:0004677; F:GO:0005524; F:GO:0106310; F:GO:0106311; C:GO:0005730; C:GO:0016021	P:double-strand break repair via nonhomologous end joining; P:protein phosphorylation; F:DNA binding; F:DNA-dependent protein kinase activity; F:ATP binding; F:protein serine kinase activity; F:protein threonine kinase activity; C:nucleolus; C:integral component of membrane	EC:2.7.1; EC:2.7.11.1; EC:2.7; EC:2	Transferring phosphorus-containing groups; Non-specific serine/threonine protein kinase; Transferring phosphorus-containing groups; Transferases	Coil (COILS); IPR000403 (SMART); IPR003152 (SMART); IPR012582 (SMART); G3DSA:3.30.1010.10 (GENE3D); IPR003152 (PFAM); IPR012582 (PFAM); IPR000403 (PFAM); IPR036940 (G3DSA:1.10.1070.GENE3D); IPR003151 (PFAM); mobidb-lite (MOBIDB_LITE); PTHR11139:SF68 (PANTHER); PTHR11139 (PANTHER); IPR018936 (PROSITE_PATTERNS); IPR014009 (PROSITE_PROFILES); IPR003152 (PROSITE_PROFILES); IPR000403 (PROSITE_PROFILES…	P:GO:0006281; P:GO:0006303; F:GO:0003677; F:GO:0004677; F:GO:0005515; F:GO:0005524; F:GO:0016301; C:GO:0005634	P:DNA repair; P:double-strand break repair via nonhomologous end joining; F:DNA binding; F:DNA-dependent protein kinase activity; F:protein binding; F:ATP binding; F:kinase activity; C:nucleus
TRUE	[BLASTED, MAPPED, ANNOTATED]	BGLB011257-PB	26S proteasome non-ATPase regulatory subunit 6-like	272	20	0	92.44	3	P:GO:0050790; F:GO:0030234; C:GO:0000502	P:regulation of catalytic activity; F:enzyme regulator activity; C:proteasome complex			SM00753 (SMART); IPR000717 (SMART); IPR000717 (PFAM); IPR019585 (PFAM); G3DSA:1.25.40.570 (GENE3D); IPR035268 (PTHR14145:PANTHER); PTHR14145 (PANTHER); IPR000717 (PROSITE_PROFILES); IPR036390 (SUPERFAMILY)	F:GO:0030234	F:enzyme regulator activity
TRUE	[BLASTED, MAPPED, ANNOTATED]	BGLB012280-PB	tissue factor pathway inhibitor isoform X2	85	20	2.04e-45	74.67	13	P:GO:0010951; P:GO:0030195; P:GO:0032355; P:GO:0035821; P:GO:0071222; P:GO:0071347; P:GO:0071383; F:GO:0004867; F:GO:0090729; C:GO:0005615; C:GO:0005901; C:GO:0009986; C:GO:0016021	P:negative regulation of endopeptidase activity; P:negative regulation of blood coagulation; P:response to estradiol; P:modulation of process of other organism; P:cellular response to lipopolysaccharide; P:cellular response to interleukin-1; P:cellular response to steroid hormone stimulus; F:serine-type endopeptidase inhibitor activity; F:toxin activity; C:extracellular space; C:caveola; C:cell s…			IPR002223 (PRINTS); IPR002223 (SMART); IPR002223 (PFAM); IPR036880 (G3DSA:4.10.410.GENE3D); PTHR10083:SF316 (PANTHER); PTHR10083 (PANTHER); IPR020901 (PROSITE_PATTERNS); IPR002223 (PROSITE_PROFILES); IPR002223 (CDD); IPR036880 (SUPERFAMILY)	F:GO:0004867	F:serine-type endopeptidase inhibitor activity
TRUE	[BLASTED, MAPPED, ANNOTATED]	BGLB013250-PB	alpha-amylase	207	20	1.42e-153	66.08	5	P:GO:0005975; F:GO:0004556; F:GO:0046872; F:GO:0103025; C:GO:0016021	P:carbohydrate metabolic process; F:alpha-amylase activity; F:metal ion binding; F:alpha-amylase activity (releasing maltohexaose); C:integral component of membrane	EC:3.2; EC:3; EC:3.2.1.1; EC:3.2.1	Glycosylases; Hydrolases; Alpha-amylase; Glycosylases	no IPS match	no IPS match	no IPS match
TRUE	[BLASTED, MAPPED, ANNOTATED]	BGLB013377-PB	aminopeptidase N-like	106	20	3e-72	73.06	4	P:GO:0006508; F:GO:0004177; F:GO:0008237; F:GO:0008270	P:proteolysis; F:aminopeptidase activity; F:metallopeptidase activity; F:zinc ion binding	EC:3.4.11; EC:3.4; EC:3	Acting on peptide bonds (peptidases); Acting on peptide bonds (peptidases); Hydrolases	IPR014782 (PFAM); G3DSA:1.10.390.60 (GENE3D); PTHR11533:SF249 (PANTHER); IPR001930 (PANTHER); SSF55486 (SUPERFAMILY)	P:GO:0006508; F:GO:0008237; F:GO:0008270	P:proteolysis; F:metallopeptidase activity; F:zinc ion binding
TRUE	[BLASTED, MAPPED, ANNOTATED]	BGLB013769-PB	ubiquitin	159	20	1.22e-37	100	18	P:GO:0000122; P:GO:0000187; P:GO:0000715; P:GO:0006297; P:GO:0006614; P:GO:0008584; P:GO:0016567; P:GO:0019941; P:GO:0033683; P:GO:0060613; P:GO:0061024; P:GO:1904380; F:GO:0002020; F:GO:0003735; C:GO:0005654; C:GO:0005741; C:GO:0005789; C:GO:0022627	P:negative regulation of transcription by RNA polymerase II; P:activation of MAPK activity; P:nucleotide-excision repair, DNA damage recognition; P:nucleotide-excision repair, DNA gap filling; P:SRP-dependent cotranslational protein targeting to membrane; P:male gonad development; P:protein ubiquitination; P:modification-dependent protein catabolic process; P:nucleotide-excision repair, DNA incis…			IPR019956 (PRINTS); IPR002906 (SMART); IPR000626 (SMART); G3DSA:3.10.20.90 (GENE3D); IPR038582 (G3DSA:2.20.25.GENE3D); IPR000626 (PFAM); IPR002906 (PFAM); mobidb-lite (MOBIDB_LITE); PTHR10666:SF258 (PANTHER); PTHR10666 (PANTHER); IPR019954 (PROSITE_PATTERNS); IPR000626 (PROSITE_PROFILES); cd01803 (CDD); IPR011332 (SUPERFAMILY); IPR029071 (SUPERFAMILY)	P:GO:0006412; F:GO:0003735; F:GO:0005515; C:GO:0005840	P:translation; F:structural constituent of ribosome; F:protein binding; C:ribosome
TRUE	[BLASTED, MAPPED, ANNOTATED]	BGLB013770-PB	Calmodulin	149	20	9.02e-103	100	41	P:GO:0006468; P:GO:0007099; P:GO:0007605; P:GO:0007608; P:GO:0009792; P:GO:0016060; P:GO:0016061; P:GO:0016477; P:GO:0019722; P:GO:0030048; P:GO:0032880; P:GO:0035071; P:GO:0042052; P:GO:0042981; P:GO:0043277; P:GO:0046716; P:GO:0050790; P:GO:0051296; P:GO:0051383; P:GO:0051726; P:GO:0071361; P:GO:0072499; P:GO:2001259; F:GO:0005509; F:GO:0008022; F:GO:0016301; F:GO:0030234; F:GO:0031489; F:GO:00…	P:protein phosphorylation; P:centriole replication; P:sensory perception of sound; P:sensory perception of smell; P:embryo development ending in birth or egg hatching; P:metarhodopsin inactivation; P:regulation of light-activated channel activity; P:cell migration; P:calcium-mediated signaling; P:actin filament-based movement; P:regulation of protein localization; P:salivary gland cell autophagic…	EC:2.7; EC:2	Transferring phosphorus-containing groups; Transferases	IPR002048 (SMART); IPR002048 (PFAM); G3DSA:1.10.238.10 (GENE3D); G3DSA:1.10.238.10 (GENE3D); G3DSA:1.10.238.10 (GENE3D); PTHR23050:SF236 (PANTHER); PTHR23050 (PANTHER); IPR018247 (PROSITE_PATTERNS); IPR018247 (PROSITE_PATTERNS); IPR018247 (PROSITE_PATTERNS); IPR018247 (PROSITE_PATTERNS); IPR002048 (PROSITE_PROFILES); IPR002048 (PROSITE_PROFILES); IPR002048 (PROSITE_PROFILES); IPR002048 (PROSITE_P…	F:GO:0005509	F:calcium ion binding
TRUE	[BLASTED, MAPPED, ANNOTATED]	BGLB013891-PB	PREDICTED: mucin-5AC-like, partial	665	4	1.29e-119	69.12	2	P:GO:0007399; P:GO:0030154	P:nervous system development; P:cell differentiation			G3DSA:2.160.20.80 (GENE3D); mobidb-lite (MOBIDB_LITE); mobidb-lite (MOBIDB_LITE); mobidb-lite (MOBIDB_LITE); mobidb-lite (MOBIDB_LITE); SSF141571 (SUPERFAMILY)	no GO terms	no GO terms
TRUE	[BLASTED, MAPPED, ANNOTATED]	BGLB016060-PA	bactericidal permeability-increasing protein-like	497	20	0	59.99	2	F:GO:0008289; C:GO:0016021	F:lipid binding; C:integral component of membrane			IPR001124 (SMART); IPR017942 (SMART); G3DSA:3.15.20.10 (GENE3D); IPR017942 (PFAM); IPR001124 (PFAM); G3DSA:3.15.10.10 (GENE3D); mobidb-lite (MOBIDB_LITE); IPR030181 (PTHR10504:PANTHER); IPR032942 (PANTHER); IPR017943 (SUPERFAMILY); IPR017943 (SUPERFAMILY)	P:GO:0006955; P:GO:0050829; F:GO:0001530; F:GO:0008289	P:immune response; P:defense response to Gram-negative bacterium; F:lipopolysaccharide binding; F:lipid binding
TRUE	[BLASTED, MAPPED, ANNOTATED]	BGLB016459-PA	pedal mucus protein 2	1347	20	0	54.36	2	P:GO:0071205; F:GO:0005509	P:protein localization to juxtaparanode region of axon; F:calcium ion binding			IPR001881 (SMART); G3DSA:2.10.25.10 (GENE3D); PTHR43925 (PANTHER); IPR000152 (PROSITE_PATTERNS); IPR000742 (PROSITE_PROFILES); cd00054 (CDD); SSF57196 (SUPERFAMILY)	F:GO:0005509	F:calcium ion binding
TRUE	[BLASTED, MAPPED]	BGLB017085-PA	PREDICTED: uncharacterized protein LOC106080017	141	5	1.14e-86	61.18	2	F:GO:0008061; C:GO:0005576	F:chitin binding; C:extracellular region			no IPS match	no IPS match	no IPS match
TRUE	[BLASTED, MAPPED, ANNOTATED]	BGLB017086-PA	Hypothetical predicted protein	270	14	0	48.22	2	F:GO:0008061; C:GO:0005576	F:chitin binding; C:extracellular region			IPR002557 (SMART); IPR002557 (PFAM); G3DSA:2.170.140.10 (GENE3D); IPR002557 (PROSITE_PROFILES); IPR036508 (SUPERFAMILY)	P:GO:0006030; F:GO:0008061; C:GO:0005576	P:chitin metabolic process; F:chitin binding; C:extracellular region
TRUE	[BLASTED, MAPPED, ANNOTATED]	BGLB017114-PA	haemoglobin type 1	1718	20	0	79.88	5	P:GO:0015671; F:GO:0005344; F:GO:0019825; F:GO:0020037; F:GO:0046872	P:oxygen transport; F:oxygen carrier activity; F:oxygen binding; F:heme binding; F:metal ion binding			IPR000971 (PFAM); IPR012292 (G3DSA:1.10.490.GENE3D); IPR012292 (G3DSA:1.10.490.GENE3D); IPR012292 (G3DSA:1.10.490.GENE3D); PTHR11442 (PANTHER); PTHR11442:SF36 (PANTHER); PTHR11442:SF36 (PANTHER); PTHR11442 (PANTHER); PTHR11442 (PANTHER); PTHR11442:SF36 (PANTHER); PTHR11442 (PANTHER); PTHR11442:SF36 (PANTHER); PTHR11442:SF36 (PANTHER); PTHR11442 (PANTHER); PTHR11442 (PANTHER); PTHR11442:SF36 (PANT…	F:GO:0019825; F:GO:0020037	F:oxygen binding; F:heme binding
TRUE	[BLASTED]	BGLB017354-PA	PREDICTED: uncharacterized protein LOC106070463	239	10	2.62e-162	62.23						no IPS match	no IPS match	no IPS match
TRUE	[BLASTED, MAPPED, ANNOTATED]	BGLB017968-PA	tubulin alpha chain, testis-specific	416	20	0	98.86	7	P:GO:0007010; P:GO:0007017; F:GO:0003924; F:GO:0005200; F:GO:0005525; C:GO:0005737; C:GO:0005874	P:cytoskeleton organization; P:microtubule-based process; F:GTPase activity; F:structural constituent of cytoskeleton; F:GTP binding; C:cytoplasm; C:microtubule	EC:3.6.1; EC:3.6; EC:3	Acting on acid anhydrides; Acting on acid anhydrides; Hydrolases	IPR002452 (PRINTS); IPR000217 (PRINTS); IPR018316 (SMART); IPR003008 (SMART); IPR023123 (G3DSA:1.10.287.GENE3D); IPR037103 (G3DSA:3.30.1330.GENE3D); IPR003008 (PFAM); IPR036525 (G3DSA:3.40.50.GENE3D); IPR018316 (PFAM); IPR000217 (PANTHER); PTHR11588:SF243 (PANTHER); IPR017975 (PROSITE_PATTERNS); cd02186 (CDD); IPR008280 (SUPERFAMILY); IPR036525 (SUPERFAMILY)	P:GO:0007017; F:GO:0003924; F:GO:0005200; F:GO:0005525; C:GO:0005874	P:microtubule-based process; F:GTPase activity; F:structural constituent of cytoskeleton; F:GTP binding; C:microtubule
TRUE	[BLASTED, MAPPED, ANNOTATED]	BGLB018260-PA	mucin-like protein	2344	20	0	60.41	3	P:GO:0007160; F:GO:0005509; C:GO:0016021	P:cell-matrix adhesion; F:calcium ion binding; C:integral component of membrane			PR00011 (PRINTS); IPR001881 (SMART); IPR001846 (SMART); IPR011641 (SMART); IPR000742 (SMART); G3DSA:2.10.25.10 (GENE3D); G3DSA:2.10.25.10 (GENE3D); IPR001881 (PFAM); G3DSA:2.170.300.10 (GENE3D); G3DSA:2.10.25.10 (GENE3D); IPR026823 (PFAM); G3DSA:2.10.25.10 (GENE3D); PF14670 (PFAM); G3DSA:2.10.25.10 (GENE3D); G3DSA:2.10.25.10 (GENE3D); IPR003886 (PFAM); G3DSA:2.10.25.10 (GENE3D); G3DSA:2.10.25.10 …	P:GO:0007160; F:GO:0005509	P:cell-matrix adhesion; F:calcium ion binding
TRUE	[BLASTED, MAPPED, ANNOTATED]	BGLB018317-PA	tubulin alpha-1A chain-like	437	20	0	99.55	7	P:GO:0007010; P:GO:0007017; F:GO:0003924; F:GO:0005200; F:GO:0005525; C:GO:0005737; C:GO:0005874	P:cytoskeleton organization; P:microtubule-based process; F:GTPase activity; F:structural constituent of cytoskeleton; F:GTP binding; C:cytoplasm; C:microtubule	EC:3.6.1; EC:3.6; EC:3	Acting on acid anhydrides; Acting on acid anhydrides; Hydrolases	IPR002452 (PRINTS); IPR000217 (PRINTS); IPR003008 (SMART); IPR018316 (SMART); IPR036525 (G3DSA:3.40.50.GENE3D); IPR023123 (G3DSA:1.10.287.GENE3D); IPR018316 (PFAM); IPR003008 (PFAM); IPR037103 (G3DSA:3.30.1330.GENE3D); IPR000217 (PANTHER); PTHR11588:SF243 (PANTHER); PTHR11588:SF243 (PANTHER); IPR000217 (PANTHER); IPR017975 (PROSITE_PATTERNS); cd02186 (CDD); IPR008280 (SUPERFAMILY); IPR036525 (SUP…	P:GO:0007017; F:GO:0003924; F:GO:0005200; F:GO:0005525; C:GO:0005874	P:microtubule-based process; F:GTPase activity; F:structural constituent of cytoskeleton; F:GTP binding; C:microtubule
TRUE	[BLASTED, MAPPED, ANNOTATED]	BGLB018374-PA	haemoglobin type 2	1252	20	0	79.28	5	P:GO:0015671; F:GO:0005344; F:GO:0019825; F:GO:0020037; F:GO:0046872	P:oxygen transport; F:oxygen carrier activity; F:oxygen binding; F:heme binding; F:metal ion binding			IPR012292 (G3DSA:1.10.490.GENE3D); IPR012292 (G3DSA:1.10.490.GENE3D); IPR012292 (G3DSA:1.10.490.GENE3D); IPR012292 (G3DSA:1.10.490.GENE3D); IPR000971 (PFAM); PTHR11442:SF36 (PANTHER); PTHR11442 (PANTHER); PTHR11442:SF36 (PANTHER); PTHR11442 (PANTHER); PTHR11442:SF36 (PANTHER); PTHR11442 (PANTHER); IPR000971 (PROSITE_PROFILES); IPR000971 (PROSITE_PROFILES); IPR000971 (PROSITE_PROFILES); IPR000971 …	F:GO:0019825; F:GO:0020037	F:oxygen binding; F:heme binding
TRUE	[BLASTED]	BGLB018517-PA	PREDICTED: uncharacterized protein LOC106078992	159	1	1.62e-115	100						no IPS match	no IPS match	no IPS match
TRUE	[BLASTED]	BGLB018646-PA	PREDICTED: uncharacterized protein LOC106079040	128	1	4.34e-74	100						no IPS match	no IPS match	no IPS match
TRUE	[BLASTED, MAPPED, ANNOTATED]	BGLB019194-PA	haemoglobin type 1	783	20	0	77.31	5	P:GO:0015671; F:GO:0005344; F:GO:0019825; F:GO:0020037; F:GO:0046872	P:oxygen transport; F:oxygen carrier activity; F:oxygen binding; F:heme binding; F:metal ion binding			Coil (COILS); IPR012292 (G3DSA:1.10.490.GENE3D); IPR000971 (PFAM); IPR012292 (G3DSA:1.10.490.GENE3D); PTHR11442 (PANTHER); PTHR11442:SF36 (PANTHER); PTHR11442:SF36 (PANTHER); PTHR11442 (PANTHER); IPR000971 (PROSITE_PROFILES); IPR000971 (PROSITE_PROFILES); IPR000971 (PROSITE_PROFILES); IPR000971 (PROSITE_PROFILES); cd01040 (CDD); cd01040 (CDD); cd01040 (CDD); cd01040 (CDD); IPR009050 (SUPERFAMILY)…	F:GO:0019825; F:GO:0020037	F:oxygen binding; F:heme binding
TRUE	[BLASTED]	BGLB019413-PA	actin, plasmodial isoform-like	535	20	0	91.73						IPR004000 (PRINTS); IPR004000 (SMART); IPR004000 (PFAM); G3DSA:3.90.640.10 (GENE3D); G3DSA:2.30.36.70 (GENE3D); G3DSA:3.90.640.10 (GENE3D); G3DSA:3.30.420.40 (GENE3D); G3DSA:3.30.420.520 (GENE3D); PTHR11937:SF278 (PANTHER); PTHR11937:SF278 (PANTHER); IPR004000 (PANTHER); IPR004001 (PROSITE_PATTERNS); IPR004001 (PROSITE_PATTERNS); IPR020902 (PROSITE_PATTERNS); cd00012 (CDD); cd00012 (CDD); SSF5306…	no GO terms	no GO terms
TRUE	[BLASTED]	BGLB019617-PA	PREDICTED: uncharacterized protein LOC106050984	122	1	1.64e-54	100						no IPS match	no IPS match	no IPS match
TRUE	[BLASTED]	BGLB019847-PA	fatty acid-binding protein, liver-like	138	20	2.57e-93	62.19						IPR012674 (G3DSA:2.40.128.GENE3D); IPR031259 (PANTHER); IPR012674 (SUPERFAMILY)	F:GO:0008289	F:lipid binding
TRUE	[BLASTED, MAPPED, ANNOTATED]	BGLB020284-PA	polyubiquitin-B	229	20	2.24e-161	100	64	P:GO:0000122; P:GO:0000187; P:GO:0000209; P:GO:0000715; P:GO:0000717; P:GO:0002755; P:GO:0006283; P:GO:0006294; P:GO:0006297; P:GO:0007096; P:GO:0007141; P:GO:0007144; P:GO:0007249; P:GO:0007254; P:GO:0008104; P:GO:0008585; P:GO:0016055; P:GO:0016197; P:GO:0016579; P:GO:0019068; P:GO:0019081; P:GO:0021888; P:GO:0030512; P:GO:0031145; P:GO:0035096; P:GO:0035973; P:GO:0036297; P:GO:0036388; P:GO:00…	P:negative regulation of transcription by RNA polymerase II; P:activation of MAPK activity; P:protein polyubiquitination; P:nucleotide-excision repair, DNA damage recognition; P:nucleotide-excision repair, DNA duplex unwinding; P:MyD88-dependent toll-like receptor signaling pathway; P:transcription-coupled nucleotide-excision repair; P:nucleotide-excision repair, preincision complex assembly; P:n…			IPR019956 (PRINTS); IPR000626 (SMART); IPR000626 (PFAM); G3DSA:3.10.20.90 (GENE3D); PTHR10666:SF242 (PANTHER); PTHR10666 (PANTHER); PTHR10666 (PANTHER); PTHR10666:SF242 (PANTHER); IPR019954 (PROSITE_PATTERNS); IPR019954 (PROSITE_PATTERNS); IPR019954 (PROSITE_PATTERNS); IPR000626 (PROSITE_PROFILES); IPR000626 (PROSITE_PROFILES); IPR000626 (PROSITE_PROFILES); cd01803 (CDD); cd01803 (CDD); cd01803 (…	F:GO:0005515	F:protein binding
TRUE	[BLASTED]	BGLB021783-PA	PREDICTED: uncharacterized protein LOC106056935	721	1	0	100						no IPS match	no IPS match	no IPS match
TRUE	[BLASTED, MAPPED, ANNOTATED]	BGLB021854-PA	CD109 antigen	1376	20	0	70.7	3	P:GO:0010951; F:GO:0004867; C:GO:0005615	P:negative regulation of endopeptidase activity; F:serine-type endopeptidase inhibitor activity; C:extracellular space			IPR001599 (SMART); IPR009048 (SMART); IPR011625 (SMART); G3DSA:2.60.40.1930 (GENE3D); IPR013783 (G3DSA:2.60.40.GENE3D); G3DSA:2.60.40.1940 (GENE3D); IPR002890 (PFAM); G3DSA:2.60.40.1930 (GENE3D); IPR011626 (PFAM); IPR036595 (G3DSA:2.60.40.GENE3D); IPR013783 (G3DSA:2.60.40.GENE3D); G3DSA:2.60.120.1540 (GENE3D); IPR041555 (PFAM); IPR011625 (PFAM); IPR001599 (PFAM); G3DSA:1.50.10.20 (GENE3D); G3DSA:…	F:GO:0004866; C:GO:0005576; C:GO:0005615	F:endopeptidase inhibitor activity; C:extracellular region; C:extracellular space
TRUE	[BLASTED]	BGLB022431-PA	PREDICTED: uncharacterized protein LOC106071204	302	2	0	72.14						no IPS match	no IPS match	no IPS match
TRUE	[BLASTED, MAPPED, ANNOTATED]	BGLB023089-PA	Tolloid-like protein 1	150	20	1.14e-92	59.01	1	F:GO:0005509	F:calcium ion binding			IPR001846 (PFAM); PTHR11339 (PANTHER); PTHR11339:SF272 (PANTHER); IPR001846 (PROSITE_PROFILES)	no GO terms	no GO terms
TRUE	[BLASTED]	BGLB023549-PA	pulmonary surfactant-associated protein D-like	142	20	1.35e-101	64.64						IPR001304 (SMART); IPR016186 (G3DSA:3.10.100.GENE3D); IPR001304 (PFAM); PTHR22802 (PANTHER); IPR001304 (PROSITE_PROFILES); cd00037 (CDD); IPR016187 (SUPERFAMILY)	no GO terms	no GO terms
TRUE	[BLASTED]	BGLB024061-PA	PREDICTED: uncharacterized protein LOC106061828	109	2	7.79e-73	77.5						no IPS match	no IPS match	no IPS match
TRUE	[BLASTED, MAPPED, ANNOTATED]	BGLB024190-PA	EGF-containing fibulin-like extracellular matrix protein 1	645	20	0	51.57	1	F:GO:0005509	F:calcium ion binding			IPR002350 (SMART); IPR001881 (SMART); IPR000742 (SMART); G3DSA:3.30.60.30 (GENE3D); G3DSA:2.10.25.10 (GENE3D); IPR001881 (PFAM); G3DSA:2.10.25.10 (GENE3D); G3DSA:2.10.25.10 (GENE3D); mobidb-lite (MOBIDB_LITE); mobidb-lite (MOBIDB_LITE); mobidb-lite (MOBIDB_LITE); IPR011398 (PANTHER); IPR000152 (PROSITE_PATTERNS); IPR000152 (PROSITE_PATTERNS); IPR018097 (PROSITE_PATTERNS); IPR013032 (PROSITE_PATTE…	F:GO:0005201; F:GO:0005509; F:GO:0005515; C:GO:0062023	F:extracellular matrix structural constituent; F:calcium ion binding; F:protein binding; C:collagen-containing extracellular matrix
TRUE	[BLASTED, MAPPED, ANNOTATED]	BGLB024577-PA	M4 family metallopeptidase	538	20	0	50.52	2	P:GO:0006508; F:GO:0004222	P:proteolysis; F:metalloendopeptidase activity	EC:3.4.24; EC:3.4; EC:3	Acting on peptide bonds (peptidases); Acting on peptide bonds (peptidases); Hydrolases	IPR023612 (PRINTS); G3DSA:3.10.170.10 (GENE3D); IPR013856 (PFAM); IPR027268 (G3DSA:1.10.390.GENE3D); IPR001570 (PFAM); IPR011096 (PFAM); PTHR33794 (PANTHER); SSF55486 (SUPERFAMILY)	P:GO:0006508; F:GO:0004222	P:proteolysis; F:metalloendopeptidase activity
TRUE	[BLASTED, MAPPED, ANNOTATED]	BGLB024882-PA	lysosome-associated membrane glycoprotein 1	417	20	0	57.46	1	C:GO:0016021	C:integral component of membrane			Coil (COILS); IPR002000 (PFAM); G3DSA:2.40.160.110 (GENE3D); IPR002000 (PANTHER); IPR002000 (PROSITE_PROFILES); cd12087 (CDD)	C:GO:0016020	C:membrane
TRUE	[BLASTED, MAPPED, ANNOTATED]	BGLB024882-PB	lysosome-associated membrane glycoprotein 1	416	20	0	57.35	1	C:GO:0016021	C:integral component of membrane			Coil (COILS); G3DSA:2.40.160.110 (GENE3D); IPR002000 (PFAM); IPR002000 (PANTHER); IPR002000 (PROSITE_PROFILES); cd12087 (CDD)	C:GO:0016020	C:membrane
TRUE	[BLASTED]	BGLB026247-PA	PREDICTED: uncharacterized protein LOC106059358	131	1	3.76e-89	100						no IPS match	no IPS match	no IPS match
TRUE	[BLASTED, MAPPED, ANNOTATED]	BGLB026410-PA	chorion peroxidase-like	500	20	0	65.15	4	P:GO:0006979; P:GO:0098869; F:GO:0004601; F:GO:0020037	P:response to oxidative stress; P:cellular oxidant detoxification; F:peroxidase activity; F:heme binding	EC:1.11; EC:1; EC:1.11.1	Acting on a peroxide as acceptor; Oxidoreductases; Acting on a peroxide as acceptor	IPR019791 (PRINTS); IPR019791 (PFAM); IPR037120 (G3DSA:1.10.640.GENE3D); PTHR11475:SF107 (PANTHER); PTHR11475 (PANTHER); IPR019791 (PROSITE_PROFILES); cd09823 (CDD); IPR010255 (SUPERFAMILY)	P:GO:0006979; P:GO:0055114; F:GO:0004601; F:GO:0020037	P:response to oxidative stress; P:obsolete oxidation-reduction process; F:peroxidase activity; F:heme binding
TRUE	[BLASTED, MAPPED]	BGLB026916-PA	perlucin-like protein	322	20	0	52.22	1	F:GO:0005509	F:calcium ion binding			IPR001304 (SMART); IPR001304 (PFAM); IPR016186 (G3DSA:3.10.100.GENE3D); IPR001304 (PROSITE_PROFILES); cd00037 (CDD); IPR016187 (SUPERFAMILY)	no GO terms	no GO terms
TRUE	[BLASTED, MAPPED, ANNOTATED]	BGLB027031-PA	aminopeptidase N-like	227	20	1.85e-145	63.9	5	P:GO:0006508; F:GO:0004177; F:GO:0008237; F:GO:0008270; C:GO:0016021	P:proteolysis; F:aminopeptidase activity; F:metallopeptidase activity; F:zinc ion binding; C:integral component of membrane	EC:3.4.11; EC:3.4; EC:3	Acting on peptide bonds (peptidases); Acting on peptide bonds (peptidases); Hydrolases	G3DSA:2.60.40.1730 (GENE3D); PF17900 (PFAM); IPR001930 (PANTHER); PTHR11533:SF250 (PANTHER); SSF63737 (SUPERFAMILY)	P:GO:0006508	P:proteolysis
TRUE	[BLASTED, MAPPED]	BGLB027972-PA	PREDICTED: uncharacterized protein LOC106074992	243	4	5.26e-149	64.22	2	P:GO:0007399; P:GO:0030154	P:nervous system development; P:cell differentiation			mobidb-lite (MOBIDB_LITE); mobidb-lite (MOBIDB_LITE)	no GO terms	no GO terms
TRUE	[BLASTED, MAPPED, ANNOTATED]	BGLB028648-PA	all-trans-retinol 13,14-reductase	635	20	0	80.04	3	F:GO:0016614; F:GO:0050660; C:GO:0016021	F:oxidoreductase activity, acting on CH-OH group of donors; F:flavin adenine dinucleotide binding; C:integral component of membrane	EC:1.1; EC:1	Acting on the CH-OH group of donors; Oxidoreductases	PR00411 (PRINTS); PF13450 (PFAM); IPR036188 (G3DSA:3.50.50.GENE3D); PTHR10668:SF61 (PANTHER); PTHR10668 (PANTHER); IPR036188 (SUPERFAMILY)	no GO terms	no GO terms
TRUE	[BLASTED, MAPPED, ANNOTATED]	BGLB028648-PC	all-trans-retinol 13,14-reductase	636	20	0	79.99	3	F:GO:0016614; F:GO:0050660; C:GO:0016021	F:oxidoreductase activity, acting on CH-OH group of donors; F:flavin adenine dinucleotide binding; C:integral component of membrane	EC:1.1; EC:1	Acting on the CH-OH group of donors; Oxidoreductases	PR00411 (PRINTS); IPR036188 (G3DSA:3.50.50.GENE3D); PF13450 (PFAM); PTHR10668:SF61 (PANTHER); PTHR10668 (PANTHER); IPR036188 (SUPERFAMILY)	no GO terms	no GO terms
TRUE	[BLASTED, MAPPED, ANNOTATED]	BGLB028648-PD	all-trans-retinol 13,14-reductase	635	20	0	80.04	3	F:GO:0016614; F:GO:0050660; C:GO:0016021	F:oxidoreductase activity, acting on CH-OH group of donors; F:flavin adenine dinucleotide binding; C:integral component of membrane	EC:1.1; EC:1	Acting on the CH-OH group of donors; Oxidoreductases	PR00411 (PRINTS); PF13450 (PFAM); IPR036188 (G3DSA:3.50.50.GENE3D); PTHR10668:SF61 (PANTHER); PTHR10668 (PANTHER); IPR036188 (SUPERFAMILY)	no GO terms	no GO terms
TRUE	[BLASTED, MAPPED, ANNOTATED]	BGLB028648-PF	all-trans-retinol 13,14-reductase	635	20	0	80.04	3	F:GO:0016614; F:GO:0050660; C:GO:0016021	F:oxidoreductase activity, acting on CH-OH group of donors; F:flavin adenine dinucleotide binding; C:integral component of membrane	EC:1.1; EC:1	Acting on the CH-OH group of donors; Oxidoreductases	PR00411 (PRINTS); PF13450 (PFAM); IPR036188 (G3DSA:3.50.50.GENE3D); PTHR10668:SF61 (PANTHER); PTHR10668 (PANTHER); IPR036188 (SUPERFAMILY)	no GO terms	no GO terms
TRUE	[BLASTED, MAPPED, ANNOTATED]	BGLB028648-PG	all-trans-retinol 13,14-reductase	629	20	0	80.34	3	F:GO:0016614; F:GO:0050660; C:GO:0016021	F:oxidoreductase activity, acting on CH-OH group of donors; F:flavin adenine dinucleotide binding; C:integral component of membrane	EC:1.1; EC:1	Acting on the CH-OH group of donors; Oxidoreductases	PR00411 (PRINTS); PF13450 (PFAM); IPR036188 (G3DSA:3.50.50.GENE3D); PTHR10668:SF61 (PANTHER); PTHR10668 (PANTHER); IPR036188 (SUPERFAMILY)	no GO terms	no GO terms
TRUE	[BLASTED, MAPPED, ANNOTATED]	BGLB029661-PA	PREDICTED: uncharacterized protein LOC106080255	329	12	0	59.29	2	P:GO:0007155; F:GO:0030246	P:cell adhesion; F:carbohydrate binding			Coil (COILS); IPR019019 (PFAM); IPR037221 (SUPERFAMILY)	P:GO:0007155; F:GO:0030246	P:cell adhesion; F:carbohydrate binding
TRUE	[BLASTED, MAPPED, ANNOTATED]	BGLB029718-PA	mammalian ependymin-related protein 1-like	165	20	2.56e-108	65.85	3	P:GO:0007160; F:GO:0005509; C:GO:0005576	P:cell-matrix adhesion; F:calcium ion binding; C:extracellular region			IPR001299 (PFAM); PTHR10697:SF1 (PANTHER); IPR001299 (PANTHER)	P:GO:0007160; F:GO:0005509; C:GO:0005576	P:cell-matrix adhesion; F:calcium ion binding; C:extracellular region
TRUE	[BLASTED, MAPPED, ANNOTATED]	BGLB030199-PA	L-amino-acid oxidase-like	171	20	3.56e-122	58.3	5	P:GO:0031640; P:GO:0042742; P:GO:0050832; F:GO:0001716; C:GO:0005576	P:killing of cells of other organism; P:defense response to bacterium; P:defense response to fungus; F:L-amino-acid oxidase activity; C:extracellular region	EC:1.4; EC:1.4.3; EC:1; EC:1.4.3.2	Acting on the CH-NH(2) group of donors; Acting on the CH-NH(2) group of donors; Oxidoreductases; L-amino-acid oxidase	no IPS match	no IPS match	no IPS match
TRUE	[BLASTED]	BGLB031671-PA	sterile alpha motif domain-containing protein 15-like	148	20	3.58e-107	81.52						IPR001660 (SMART); G3DSA:1.10.150.50 (GENE3D); IPR001660 (PFAM); PTHR22908:SF55 (PANTHER); PTHR22908 (PANTHER); IPR001660 (PROSITE_PROFILES); IPR013761 (SUPERFAMILY)	F:GO:0005515	F:protein binding
TRUE	[BLASTED, MAPPED, ANNOTATED]	BGLB031895-PA	ubiquitin-60S ribosomal protein L40	128	20	1.69e-88	99.49	9	P:GO:0002181; P:GO:0006511; P:GO:0016567; F:GO:0003735; F:GO:0031386; F:GO:0031625; C:GO:0005634; C:GO:0022625; C:GO:0022627	P:cytoplasmic translation; P:ubiquitin-dependent protein catabolic process; P:protein ubiquitination; F:structural constituent of ribosome; F:protein tag; F:ubiquitin protein ligase binding; C:nucleus; C:cytosolic large ribosomal subunit; C:cytosolic small ribosomal subunit			IPR019956 (PRINTS); IPR001975 (SMART); IPR000626 (SMART); G3DSA:3.10.20.90 (GENE3D); IPR001975 (PFAM); IPR000626 (PFAM); IPR038587 (G3DSA:2.20.28.GENE3D); PTHR10666 (PANTHER); PTHR10666:SF255 (PANTHER); IPR019954 (PROSITE_PATTERNS); IPR000626 (PROSITE_PROFILES); cd01803 (CDD); IPR029071 (SUPERFAMILY)	P:GO:0006412; F:GO:0003735; F:GO:0005515; C:GO:0005840	P:translation; F:structural constituent of ribosome; F:protein binding; C:ribosome
TRUE	[BLASTED, MAPPED, ANNOTATED]	BGLB031953-PA	kynurenine formamidase-like	289	20	0	64.64	3	P:GO:0019441; F:GO:0004061; C:GO:0016021	P:tryptophan catabolic process to kynurenine; F:arylformamidase activity; C:integral component of membrane	EC:3.5.1; EC:3.5; EC:3; EC:3.5.1.9	Acting on carbon-nitrogen bonds, other than peptide bonds; Acting on carbon-nitrogen bonds, other than peptide bonds; Hydrolases; Arylformamidase	IPR007325 (PFAM); IPR037175 (G3DSA:3.50.30.GENE3D); PTHR43564 (PANTHER); IPR037175 (SUPERFAMILY)	P:GO:0019441; F:GO:0004061	P:tryptophan catabolic process to kynurenine; F:arylformamidase activity
TRUE	[BLASTED, MAPPED, ANNOTATED]	BGLB033529-PA	Creb/atf bzip transcription factor	423	20	0	64.56	5	P:GO:0006357; F:GO:0000976; F:GO:0003700; F:GO:0005515; C:GO:0005634	P:regulation of transcription by RNA polymerase II; F:transcription cis-regulatory region binding; F:DNA-binding transcription factor activity; F:protein binding; C:nucleus			Coil (COILS); G3DSA:1.20.5.170 (GENE3D); IPR004827 (PFAM); PTHR14312 (PANTHER); cd14706 (CDD); SSF57959 (SUPERFAMILY)	P:GO:0006355; F:GO:0003700	P:regulation of transcription, DNA-templated; F:DNA-binding transcription factor activity
TRUE	[BLASTED, MAPPED, ANNOTATED]	BGLB033580-PA	serpin family protein	402	20	0	52.05	5	P:GO:0010951; P:GO:2000266; F:GO:0004867; F:GO:0008201; C:GO:0005615	P:negative regulation of endopeptidase activity; P:regulation of blood coagulation, intrinsic pathway; F:serine-type endopeptidase inhibitor activity; F:heparin binding; C:extracellular space			IPR023796 (SMART); G3DSA:2.30.39.10 (GENE3D); G3DSA:2.30.39.10 (GENE3D); G3DSA:1.10.287.580 (GENE3D); G3DSA:3.30.497.10 (GENE3D); IPR023796 (PFAM); IPR000215 (PANTHER); cd00172 (CDD); IPR036186 (SUPERFAMILY)	C:GO:0005615	C:extracellular space
TRUE	[BLASTED, MAPPED, ANNOTATED]	BGLB033902-PA	aminopeptidase N-like	239	20	8.75e-168	66.48	5	P:GO:0006508; F:GO:0004177; F:GO:0008237; F:GO:0008270; C:GO:0016021	P:proteolysis; F:aminopeptidase activity; F:metallopeptidase activity; F:zinc ion binding; C:integral component of membrane	EC:3.4.11; EC:3.4; EC:3	Acting on peptide bonds (peptidases); Acting on peptide bonds (peptidases); Hydrolases	PF17900 (PFAM); G3DSA:2.60.40.1730 (GENE3D); mobidb-lite (MOBIDB_LITE); mobidb-lite (MOBIDB_LITE); IPR001930 (PANTHER); PTHR11533:SF246 (PANTHER); SSF63737 (SUPERFAMILY)	P:GO:0006508	P:proteolysis
TRUE	[BLASTED]	BGLB034788-PA	coiled-coil domain-containing protein 62-like isoform X1	2381	20	0	61.61						Coil (COILS); Coil (COILS); Coil (COILS); Coil (COILS); Coil (COILS); Coil (COILS); mobidb-lite (MOBIDB_LITE); mobidb-lite (MOBIDB_LITE); mobidb-lite (MOBIDB_LITE); mobidb-lite (MOBIDB_LITE); mobidb-lite (MOBIDB_LITE); mobidb-lite (MOBIDB_LITE); mobidb-lite (MOBIDB_LITE); mobidb-lite (MOBIDB_LITE); mobidb-lite (MOBIDB_LITE); mobidb-lite (MOBIDB_LITE); mobidb-lite (MOBIDB_LITE); mobidb-lite (MOBID…	no GO terms	no GO terms
TRUE	[BLASTED]	BGLB035490-PA	mannose-binding protein C-like	160	20	6.31e-108	60.21						IPR001304 (SMART); IPR001304 (PFAM); IPR016186 (G3DSA:3.10.100.GENE3D); PTHR22802 (PANTHER); IPR001304 (PROSITE_PROFILES); cd00037 (CDD); IPR016187 (SUPERFAMILY)	no GO terms	no GO terms
TRUE	[BLASTED, MAPPED, ANNOTATED]	BGLB035660-PA	Bsmp protein	258	16	0	63.02	2	F:GO:0008061; C:GO:0005576	F:chitin binding; C:extracellular region			no IPS match	no IPS match	no IPS match
TRUE	[BLASTED]	BGLB036129-PA	laminin subunit alpha-3	1387	20	0	68.79						Coil (COILS); Coil (COILS); Coil (COILS); Coil (COILS); Coil (COILS); Coil (COILS); Coil (COILS); Coil (COILS); Coil (COILS); Coil (COILS); Coil (COILS); Coil (COILS); Coil (COILS); Coil (COILS); G3DSA:2.160.20.80 (GENE3D); mobidb-lite (MOBIDB_LITE); mobidb-lite (MOBIDB_LITE); mobidb-lite (MOBIDB_LITE); mobidb-lite (MOBIDB_LITE); mobidb-lite (MOBIDB_LITE); mobidb-lite (MOBIDB_LITE); mobidb-lite (…	no GO terms	no GO terms
TRUE	[BLASTED]	BGLB036153-PA	PREDICTED: uncharacterized protein LOC106069469, partial	157	3	2.96e-105	69.53						no IPS match	no IPS match	no IPS match
TRUE	[BLASTED]	BGLB037237-PA	prothoracicostatic peptide	171	5	9.75e-126	57.21						Coil (COILS); mobidb-lite (MOBIDB_LITE); mobidb-lite (MOBIDB_LITE)	no GO terms	no GO terms
TRUE	[BLASTED]	BGLB037955-PA	golgin subfamily a member 4	2516	20	0	69.55						Coil (COILS); Coil (COILS); Coil (COILS); Coil (COILS); Coil (COILS); Coil (COILS); Coil (COILS); Coil (COILS); Coil (COILS); Coil (COILS); Coil (COILS); Coil (COILS); Coil (COILS); Coil (COILS); Coil (COILS); Coil (COILS); Coil (COILS); Coil (COILS); Coil (COILS); Coil (COILS); Coil (COILS); Coil (COILS); Coil (COILS); Coil (COILS); Coil (COILS); Coil (COILS); Coil (COILS); Coil (COILS); Coil (C…	P:GO:0043001	P:Golgi to plasma membrane protein transport
TRUE	[BLASTED]	BGLB037955-PB	golgin subfamily a member 4	2534	20	0	70.07						Coil (COILS); Coil (COILS); Coil (COILS); Coil (COILS); Coil (COILS); Coil (COILS); Coil (COILS); Coil (COILS); Coil (COILS); Coil (COILS); Coil (COILS); Coil (COILS); Coil (COILS); Coil (COILS); Coil (COILS); Coil (COILS); Coil (COILS); Coil (COILS); Coil (COILS); Coil (COILS); Coil (COILS); Coil (COILS); Coil (COILS); Coil (COILS); Coil (COILS); Coil (COILS); Coil (COILS); Coil (COILS); Coil (C…	P:GO:0043001	P:Golgi to plasma membrane protein transport
TRUE	[BLASTED]	BGLB037955-PC	golgin subfamily a member 4	2539	20	0	70.04						Coil (COILS); Coil (COILS); Coil (COILS); Coil (COILS); Coil (COILS); Coil (COILS); Coil (COILS); Coil (COILS); Coil (COILS); Coil (COILS); Coil (COILS); Coil (COILS); Coil (COILS); Coil (COILS); Coil (COILS); Coil (COILS); Coil (COILS); Coil (COILS); Coil (COILS); Coil (COILS); Coil (COILS); Coil (COILS); Coil (COILS); Coil (COILS); Coil (COILS); Coil (COILS); Coil (COILS); Coil (COILS); Coil (C…	P:GO:0043001	P:Golgi to plasma membrane protein transport
TRUE	[BLASTED]	BGLB037955-PD	golgin subfamily a member 4	2526	20	0	69.83						Coil (COILS); Coil (COILS); Coil (COILS); Coil (COILS); Coil (COILS); Coil (COILS); Coil (COILS); Coil (COILS); Coil (COILS); Coil (COILS); Coil (COILS); Coil (COILS); Coil (COILS); Coil (COILS); Coil (COILS); Coil (COILS); Coil (COILS); Coil (COILS); Coil (COILS); Coil (COILS); Coil (COILS); Coil (COILS); Coil (COILS); Coil (COILS); Coil (COILS); Coil (COILS); Coil (COILS); Coil (COILS); Coil (C…	P:GO:0043001	P:Golgi to plasma membrane protein transport
TRUE	[BLASTED, MAPPED, ANNOTATED]	BGLB038391-PA	endothelin-converting enzyme 2-like isoform X3	228	20	7.99e-151	52.9	4	P:GO:0006508; F:GO:0004222; F:GO:0046872; C:GO:0016020	P:proteolysis; F:metalloendopeptidase activity; F:metal ion binding; C:membrane	EC:3.4.24; EC:3.4; EC:3	Acting on peptide bonds (peptidases); Acting on peptide bonds (peptidases); Hydrolases	IPR008753 (PFAM); G3DSA:1.10.1380.10 (GENE3D); IPR024079 (G3DSA:3.40.390.GENE3D); PTHR11733:SF187 (PANTHER); IPR000718 (PANTHER); SSF55486 (SUPERFAMILY)	P:GO:0006508; F:GO:0004222; F:GO:0008237	P:proteolysis; F:metalloendopeptidase activity; F:metallopeptidase activity
TRUE	[BLASTED]	BGLB039174-PA	neurofilament heavy polypeptide-like	473	2	6.56e-151	85.71						Coil (COILS); Coil (COILS); mobidb-lite (MOBIDB_LITE); mobidb-lite (MOBIDB_LITE); mobidb-lite (MOBIDB_LITE); mobidb-lite (MOBIDB_LITE); mobidb-lite (MOBIDB_LITE); mobidb-lite (MOBIDB_LITE); mobidb-lite (MOBIDB_LITE); mobidb-lite (MOBIDB_LITE); mobidb-lite (MOBIDB_LITE)	no GO terms	no GO terms
TRUE	[BLASTED, MAPPED, ANNOTATED]	BGLB040188-PA	lipopolysaccharide-binding protein	256	20	5.39e-164	60.33	2	F:GO:0008289; C:GO:0016021	F:lipid binding; C:integral component of membrane			IPR017942 (SMART); G3DSA:3.15.10.10 (GENE3D); IPR001124 (PFAM); G3DSA:3.15.20.10 (GENE3D); mobidb-lite (MOBIDB_LITE); IPR030181 (PTHR10504:PANTHER); IPR032942 (PANTHER); IPR017943 (SUPERFAMILY); IPR017943 (SUPERFAMILY)	P:GO:0006955; P:GO:0050829; F:GO:0001530; F:GO:0008289	P:immune response; P:defense response to Gram-negative bacterium; F:lipopolysaccharide binding; F:lipid binding
TRUE	[BLASTED, MAPPED, ANNOTATED]	BGLB040280-PA	A disintegrin and metalloproteinase with thrombospondin motifs 1	470	20	0	58.71	2	P:GO:0006508; F:GO:0004222	P:proteolysis; F:metalloendopeptidase activity	EC:3.4.24; EC:3.4; EC:3	Acting on peptide bonds (peptidases); Acting on peptide bonds (peptidases); Hydrolases	IPR024079 (G3DSA:3.40.390.GENE3D); PTHR13723:SF202 (PANTHER); PTHR13723 (PANTHER); IPR001590 (PROSITE_PROFILES); SSF55486 (SUPERFAMILY)	P:GO:0006508; F:GO:0004222; F:GO:0008237	P:proteolysis; F:metalloendopeptidase activity; F:metallopeptidase activity
TRUE	[BLASTED, MAPPED, ANNOTATED]	Smp_009390.1	putative prefoldin subunit	118	20	2.16e-79	82.08	3	P:GO:0006457; F:GO:0051082; C:GO:0016272	P:protein folding; F:unfolded protein binding; C:prefoldin complex			Coil (COILS); IPR002777 (PFAM); IPR009053 (G3DSA:1.10.287.GENE3D); PTHR20903 (PANTHER); SSF46579 (SUPERFAMILY)	P:GO:0006457; F:GO:0051082; C:GO:0016272	P:protein folding; F:unfolded protein binding; C:prefoldin complex
TRUE	[BLASTED, MAPPED, ANNOTATED]	Smp_016780.1	Tubulin alpha-1A chain	451	20	0	99.29	6	P:GO:0007010; P:GO:0007017; F:GO:0003924; F:GO:0005200; F:GO:0005525; C:GO:0005874	P:cytoskeleton organization; P:microtubule-based process; F:GTPase activity; F:structural constituent of cytoskeleton; F:GTP binding; C:microtubule	EC:3.6.1; EC:3.6; EC:3	Acting on acid anhydrides; Acting on acid anhydrides; Hydrolases	IPR000217 (PRINTS); IPR002452 (PRINTS); IPR018316 (SMART); IPR003008 (SMART); IPR003008 (PFAM); IPR036525 (G3DSA:3.40.50.GENE3D); IPR037103 (G3DSA:3.30.1330.GENE3D); IPR023123 (G3DSA:1.10.287.GENE3D); IPR018316 (PFAM); IPR000217 (PANTHER); PTHR11588:SF243 (PANTHER); IPR017975 (PROSITE_PATTERNS); cd02186 (CDD); IPR008280 (SUPERFAMILY); IPR036525 (SUPERFAMILY)	P:GO:0007017; F:GO:0003924; F:GO:0005200; F:GO:0005525; C:GO:0005874	P:microtubule-based process; F:GTPase activity; F:structural constituent of cytoskeleton; F:GTP binding; C:microtubule
TRUE	[BLASTED, MAPPED, ANNOTATED]	Smp_026560.1	calmodulin	149	18	1.33e-101	100	46	P:GO:0000086; P:GO:0001975; P:GO:0002027; P:GO:0005513; P:GO:0007190; P:GO:0010880; P:GO:0016240; P:GO:0016310; P:GO:0019722; P:GO:0032465; P:GO:0032516; P:GO:0043388; P:GO:0051000; P:GO:0051343; P:GO:0051412; P:GO:0055117; P:GO:0060315; P:GO:0060316; P:GO:0090151; P:GO:0098901; P:GO:1901842; F:GO:0005509; F:GO:0008179; F:GO:0010856; F:GO:0016301; F:GO:0019855; F:GO:0019901; F:GO:0031432; F:GO:00…	P:G2/M transition of mitotic cell cycle; P:response to amphetamine; P:regulation of heart rate; P:detection of calcium ion; P:activation of adenylate cyclase activity; P:regulation of release of sequestered calcium ion into cytosol by sarcoplasmic reticulum; P:autophagosome membrane docking; P:phosphorylation; P:calcium-mediated signaling; P:regulation of cytokinesis; P:positive regulation of pho…	EC:2.7; EC:2	Transferring phosphorus-containing groups; Transferases	IPR002048 (SMART); G3DSA:1.10.238.10 (GENE3D); IPR002048 (PFAM); G3DSA:1.10.238.10 (GENE3D); PTHR23050 (PANTHER); PTHR23050:SF236 (PANTHER); IPR018247 (PROSITE_PATTERNS); IPR018247 (PROSITE_PATTERNS); IPR018247 (PROSITE_PATTERNS); IPR018247 (PROSITE_PATTERNS); IPR002048 (PROSITE_PROFILES); IPR002048 (PROSITE_PROFILES); IPR002048 (PROSITE_PROFILES); IPR002048 (PROSITE_PROFILES); IPR002048 (CDD); I…	F:GO:0005509	F:calcium ion binding
TRUE	[BLASTED, MAPPED, ANNOTATED]	Smp_026560.2	Calmodulin	149	20	1.24e-101	99.9	41	P:GO:0006468; P:GO:0007099; P:GO:0007605; P:GO:0007608; P:GO:0009792; P:GO:0016060; P:GO:0016061; P:GO:0016477; P:GO:0019722; P:GO:0030048; P:GO:0032880; P:GO:0035071; P:GO:0042052; P:GO:0042981; P:GO:0043277; P:GO:0046716; P:GO:0050790; P:GO:0051296; P:GO:0051383; P:GO:0051726; P:GO:0071361; P:GO:0072499; P:GO:2001259; F:GO:0005509; F:GO:0008022; F:GO:0016301; F:GO:0030234; F:GO:0031489; F:GO:00…	P:protein phosphorylation; P:centriole replication; P:sensory perception of sound; P:sensory perception of smell; P:embryo development ending in birth or egg hatching; P:metarhodopsin inactivation; P:regulation of light-activated channel activity; P:cell migration; P:calcium-mediated signaling; P:actin filament-based movement; P:regulation of protein localization; P:salivary gland cell autophagic…	EC:2.7; EC:2	Transferring phosphorus-containing groups; Transferases	IPR002048 (SMART); G3DSA:1.10.238.10 (GENE3D); G3DSA:1.10.238.10 (GENE3D); IPR002048 (PFAM); PTHR23050 (PANTHER); PTHR23050:SF236 (PANTHER); IPR018247 (PROSITE_PATTERNS); IPR018247 (PROSITE_PATTERNS); IPR018247 (PROSITE_PATTERNS); IPR018247 (PROSITE_PATTERNS); IPR002048 (PROSITE_PROFILES); IPR002048 (PROSITE_PROFILES); IPR002048 (PROSITE_PROFILES); IPR002048 (PROSITE_PROFILES); IPR002048 (CDD); I…	F:GO:0005509	F:calcium ion binding
TRUE	[BLASTED, MAPPED, ANNOTATED]	Smp_046690.1	polyubiquitin-C	609	20	0	100	16	P:GO:0002755; P:GO:0006511; P:GO:0007096; P:GO:0016567; P:GO:0019068; P:GO:0045944; P:GO:0055085; P:GO:0061024; P:GO:0070423; P:GO:0070498; F:GO:0002020; F:GO:0031386; F:GO:0031625; C:GO:0005654; C:GO:0022627; C:GO:0043657	P:MyD88-dependent toll-like receptor signaling pathway; P:ubiquitin-dependent protein catabolic process; P:regulation of exit from mitosis; P:protein ubiquitination; P:virion assembly; P:positive regulation of transcription by RNA polymerase II; P:transmembrane transport; P:membrane organization; P:nucleotide-binding oligomerization domain containing signaling pathway; P:interleukin-1-mediated si…			IPR019956 (PRINTS); IPR000626 (SMART); IPR000626 (PFAM); G3DSA:3.10.20.90 (GENE3D); PTHR10666 (PANTHER); PTHR10666:SF238 (PANTHER); PTHR10666 (PANTHER); PTHR10666:SF238 (PANTHER); PTHR10666 (PANTHER); PTHR10666:SF238 (PANTHER); PTHR10666:SF238 (PANTHER); PTHR10666 (PANTHER); IPR019954 (PROSITE_PATTERNS); IPR019954 (PROSITE_PATTERNS); IPR019954 (PROSITE_PATTERNS); IPR019954 (PROSITE_PATTERNS); IPR…	F:GO:0005515	F:protein binding
TRUE	[BLASTED, MAPPED, ANNOTATED]	Smp_046690.2	Polyubiquitin-B isoform 2	160	20	2.71e-109	99.97	13	P:GO:0007141; P:GO:0007144; P:GO:0008585; P:GO:0019941; P:GO:0021888; P:GO:0060613; P:GO:0072520; P:GO:0097009; P:GO:1902527; F:GO:0031386; F:GO:0031625; C:GO:0005634; C:GO:0005737	P:male meiosis I; P:female meiosis I; P:female gonad development; P:modification-dependent protein catabolic process; P:hypothalamus gonadotrophin-releasing hormone neuron development; P:fat pad development; P:seminiferous tubule development; P:energy homeostasis; P:positive regulation of protein monoubiquitination; F:protein tag; F:ubiquitin protein ligase binding; C:nucleus; C:cytoplasm			IPR019956 (PRINTS); IPR000626 (SMART); IPR000626 (PFAM); G3DSA:3.10.20.90 (GENE3D); PTHR10666 (PANTHER); PTHR10666:SF238 (PANTHER); PTHR10666:SF238 (PANTHER); PTHR10666 (PANTHER); IPR019954 (PROSITE_PATTERNS); IPR019954 (PROSITE_PATTERNS); IPR000626 (PROSITE_PROFILES); IPR000626 (PROSITE_PROFILES); cd01803 (CDD); cd01803 (CDD); IPR029071 (SUPERFAMILY); IPR029071 (SUPERFAMILY)	F:GO:0005515	F:protein binding
TRUE	[BLASTED, MAPPED, ANNOTATED]	Smp_046690.3	polyubiquitin-C	533	20	0	100	8	P:GO:0006914; P:GO:0016567; P:GO:0019941; P:GO:0035096; F:GO:0031386; F:GO:0031625; C:GO:0005654; C:GO:0022627	P:autophagy; P:protein ubiquitination; P:modification-dependent protein catabolic process; P:larval midgut cell programmed cell death; F:protein tag; F:ubiquitin protein ligase binding; C:nucleoplasm; C:cytosolic small ribosomal subunit			IPR019956 (PRINTS); IPR000626 (SMART); G3DSA:3.10.20.90 (GENE3D); IPR000626 (PFAM); PTHR10666 (PANTHER); PTHR10666:SF240 (PANTHER); PTHR10666 (PANTHER); IPR019954 (PROSITE_PATTERNS); IPR019954 (PROSITE_PATTERNS); IPR019954 (PROSITE_PATTERNS); IPR019954 (PROSITE_PATTERNS); IPR019954 (PROSITE_PATTERNS); IPR019954 (PROSITE_PATTERNS); IPR019954 (PROSITE_PATTERNS); IPR000626 (PROSITE_PROFILES); IPR000…	F:GO:0005515	F:protein binding
TRUE	[BLASTED, MAPPED, ANNOTATED]	Smp_127440.3	Serine rich adhesin for platelets isoform 4	2188	20	0	85.88	4	P:GO:0034453; F:GO:0008017; C:GO:0005813; C:GO:0016021	P:microtubule anchoring; F:microtubule binding; C:centrosome; C:integral component of membrane			Coil (COILS); Coil (COILS); Coil (COILS); Coil (COILS); mobidb-lite (MOBIDB_LITE); mobidb-lite (MOBIDB_LITE); mobidb-lite (MOBIDB_LITE); mobidb-lite (MOBIDB_LITE); mobidb-lite (MOBIDB_LITE); mobidb-lite (MOBIDB_LITE); mobidb-lite (MOBIDB_LITE); mobidb-lite (MOBIDB_LITE); IPR028750 (PANTHER); PTHR13958:SF3 (PANTHER); PTHR13958:SF3 (PANTHER); IPR028750 (PANTHER); IPR028750 (PANTHER)	P:GO:0034453; F:GO:0008017; C:GO:0005813	P:microtubule anchoring; F:microtubule binding; C:centrosome
TRUE	[BLASTED, MAPPED, ANNOTATED]	Smp_127440.4	Serine rich adhesin for platelets isoform 4	1776	20	0	77.74	4	P:GO:0034453; F:GO:0008017; C:GO:0005813; C:GO:0016021	P:microtubule anchoring; F:microtubule binding; C:centrosome; C:integral component of membrane			Coil (COILS); Coil (COILS); Coil (COILS); mobidb-lite (MOBIDB_LITE); mobidb-lite (MOBIDB_LITE); mobidb-lite (MOBIDB_LITE); mobidb-lite (MOBIDB_LITE); mobidb-lite (MOBIDB_LITE); mobidb-lite (MOBIDB_LITE); mobidb-lite (MOBIDB_LITE); PTHR13958:SF3 (PANTHER); PTHR13958:SF3 (PANTHER); IPR028750 (PANTHER); IPR028750 (PANTHER)	P:GO:0034453; F:GO:0008017; C:GO:0005813	P:microtubule anchoring; F:microtubule binding; C:centrosome
TRUE	[BLASTED, MAPPED, ANNOTATED]	Smp_141010.1	fer-1-related protein	2060	20	0	87.27	4	F:GO:0046872; C:GO:0005886; C:GO:0016021; C:GO:0030659	F:metal ion binding; C:plasma membrane; C:integral component of membrane; C:cytoplasmic vesicle membrane			Coil (COILS); IPR012560 (SMART); IPR006614 (SMART); IPR006614 (SMART); IPR012968 (SMART); IPR012561 (SMART); IPR000008 (SMART); IPR032362 (PFAM); IPR035892 (G3DSA:2.60.40.GENE3D); IPR012561 (PFAM); IPR035892 (G3DSA:2.60.40.GENE3D); IPR000008 (PFAM); IPR035892 (G3DSA:2.60.40.GENE3D); IPR012968 (PFAM); IPR035892 (G3DSA:2.60.40.GENE3D); IPR035892 (G3DSA:2.60.40.GENE3D); IPR035892 (G3DSA:2.60.40.GENE…	C:GO:0016021	C:integral component of membrane
TRUE	[BLASTED, MAPPED, ANNOTATED]	Smp_141010.2	fer-1-related protein	2069	20	0	86.36	4	F:GO:0046872; C:GO:0005886; C:GO:0016021; C:GO:0030659	F:metal ion binding; C:plasma membrane; C:integral component of membrane; C:cytoplasmic vesicle membrane			Coil (COILS); IPR012560 (SMART); IPR006614 (SMART); IPR006614 (SMART); IPR012968 (SMART); IPR000008 (SMART); IPR012561 (SMART); IPR035892 (G3DSA:2.60.40.GENE3D); IPR012968 (PFAM); IPR012561 (PFAM); IPR035892 (G3DSA:2.60.40.GENE3D); IPR035892 (G3DSA:2.60.40.GENE3D); IPR035892 (G3DSA:2.60.40.GENE3D); IPR035892 (G3DSA:2.60.40.GENE3D); IPR000008 (PFAM); IPR035892 (G3DSA:2.60.40.GENE3D); IPR032362 (PF…	C:GO:0016021	C:integral component of membrane
TRUE	[BLASTED, MAPPED, ANNOTATED]	Smp_141010.3	fer-1-related protein	2043	20	0	85.01	4	F:GO:0046872; C:GO:0005886; C:GO:0016021; C:GO:0030659	F:metal ion binding; C:plasma membrane; C:integral component of membrane; C:cytoplasmic vesicle membrane			Coil (COILS); IPR012560 (SMART); IPR006614 (SMART); IPR012968 (SMART); IPR006614 (SMART); IPR000008 (SMART); IPR012561 (SMART); IPR012968 (PFAM); IPR000008 (PFAM); IPR035892 (G3DSA:2.60.40.GENE3D); IPR012560 (PFAM); IPR012561 (PFAM); IPR035892 (G3DSA:2.60.40.GENE3D); IPR035892 (G3DSA:2.60.40.GENE3D); IPR035892 (G3DSA:2.60.40.GENE3D); IPR035892 (G3DSA:2.60.40.GENE3D); IPR035892 (G3DSA:2.60.40.GENE…	C:GO:0016021	C:integral component of membrane
TRUE	[BLASTED, MAPPED, ANNOTATED]	Smp_141010.4	fer-1-related protein	2083	20	0	85.87	4	F:GO:0046872; C:GO:0005886; C:GO:0016021; C:GO:0030659	F:metal ion binding; C:plasma membrane; C:integral component of membrane; C:cytoplasmic vesicle membrane			Coil (COILS); IPR012561 (SMART); IPR000008 (SMART); IPR006614 (SMART); IPR012968 (SMART); IPR012560 (SMART); IPR006614 (SMART); IPR012561 (PFAM); IPR035892 (G3DSA:2.60.40.GENE3D); IPR035892 (G3DSA:2.60.40.GENE3D); IPR000008 (PFAM); IPR035892 (G3DSA:2.60.40.GENE3D); IPR035892 (G3DSA:2.60.40.GENE3D); IPR012968 (PFAM); IPR035892 (G3DSA:2.60.40.GENE3D); IPR012560 (PFAM); IPR035892 (G3DSA:2.60.40.GENE…	C:GO:0016021	C:integral component of membrane
TRUE	[BLASTED, MAPPED, ANNOTATED]	Smp_141010.5	fer-1-related protein	2063	20	0	87.14	4	F:GO:0046872; C:GO:0005886; C:GO:0016021; C:GO:0030659	F:metal ion binding; C:plasma membrane; C:integral component of membrane; C:cytoplasmic vesicle membrane			Coil (COILS); IPR012968 (SMART); IPR000008 (SMART); IPR006614 (SMART); IPR012560 (SMART); IPR012561 (SMART); IPR006614 (SMART); IPR035892 (G3DSA:2.60.40.GENE3D); IPR012561 (PFAM); IPR035892 (G3DSA:2.60.40.GENE3D); IPR032362 (PFAM); IPR012560 (PFAM); IPR035892 (G3DSA:2.60.40.GENE3D); IPR035892 (G3DSA:2.60.40.GENE3D); IPR035892 (G3DSA:2.60.40.GENE3D); IPR012968 (PFAM); IPR000008 (PFAM); IPR035892 (…	C:GO:0016021	C:integral component of membrane
TRUE	[BLASTED, MAPPED, ANNOTATED]	Smp_142740.1	putative rho gtpase activating protein	1560	20	0	87.36	1	P:GO:0007165	P:signal transduction			Coil (COILS); IPR000198 (SMART); IPR035892 (G3DSA:2.60.40.GENE3D); IPR000198 (PFAM); IPR008936 (G3DSA:1.10.555.GENE3D); mobidb-lite (MOBIDB_LITE); mobidb-lite (MOBIDB_LITE); mobidb-lite (MOBIDB_LITE); mobidb-lite (MOBIDB_LITE); mobidb-lite (MOBIDB_LITE); mobidb-lite (MOBIDB_LITE); mobidb-lite (MOBIDB_LITE); PTHR23176:SF47 (PANTHER); PTHR23176 (PANTHER); IPR000198 (PROSITE_PROFILES); cd00030 (CDD)…	P:GO:0007165	P:signal transduction
TRUE	[BLASTED, MAPPED, ANNOTATED]	Smp_159840.2	Dynein heavy chain	3598	20	0	84.49	7	P:GO:0007018; F:GO:0005524; F:GO:0008569; C:GO:0005737; C:GO:0005874; C:GO:0016021; C:GO:0030286	P:microtubule-based movement; F:ATP binding; F:ATP-dependent microtubule motor activity, minus-end-directed; C:cytoplasm; C:microtubule; C:integral component of membrane; C:dynein complex	EC:3.6.1; EC:3.6; EC:3	Acting on acid anhydrides; Acting on acid anhydrides; Hydrolases	Coil (COILS); Coil (COILS); Coil (COILS); G3DSA:3.40.50.300 (GENE3D); IPR024317 (PFAM); G3DSA:1.20.920.20 (GENE3D); G3DSA:3.40.50.300 (GENE3D); IPR041658 (PFAM); G3DSA:1.10.8.1220 (GENE3D); IPR035706 (PFAM); G3DSA:1.20.140.100 (GENE3D); G3DSA:1.10.8.710 (GENE3D); G3DSA:3.20.180.20 (GENE3D); G3DSA:3.40.50.300 (GENE3D); G3DSA:1.10.8.720 (GENE3D); G3DSA:3.40.50.300 (GENE3D); IPR004273 (PFAM); IPR013…	P:GO:0007018; F:GO:0003777; F:GO:0005524; C:GO:0030286	P:microtubule-based movement; F:microtubule motor activity; F:ATP binding; C:dynein complex
TRUE	[BLASTED, MAPPED, ANNOTATED]	Smp_212320.1	DNA-directed RNA polymerase III subunit RPC1	470	20	0	86.43	5	P:GO:0006351; F:GO:0003677; F:GO:0003899; C:GO:0005634; C:GO:0016021	P:transcription, DNA-templated; F:DNA binding; F:DNA-directed 5'-3' RNA polymerase activity; C:nucleus; C:integral component of membrane	EC:2.7; EC:2; EC:2.7.7; EC:2.7.7.6	Transferring phosphorus-containing groups; Transferases; Transferring phosphorus-containing groups; DNA-directed RNA polymerase	IPR006592 (SMART); IPR007080 (PFAM); IPR000722 (PFAM); G3DSA:1.20.120.1280 (GENE3D); G3DSA:3.30.1490.180 (GENE3D); PTHR19376 (PANTHER); PTHR19376:SF32 (PANTHER); SSF64484 (SUPERFAMILY)	P:GO:0006351; F:GO:0003677; F:GO:0003899	P:transcription, DNA-templated; F:DNA binding; F:DNA-directed 5'-3' RNA polymerase activity
TRUE	[BLASTED, MAPPED, ANNOTATED]	Smp_332270.1	Partitioning defective 3	1800	20	0	76.81	6	P:GO:0034968; F:GO:0003677; F:GO:0008270; F:GO:0018024; C:GO:0005634; C:GO:0005694	P:histone lysine methylation; F:DNA binding; F:zinc ion binding; F:histone-lysine N-methyltransferase activity; C:nucleus; C:chromosome	EC:2.1; EC:2; EC:2.1.1.354; EC:2.1.1	Transferring one-carbon groups; Transferases; [Histone H3]-lysine(4) N-trimethyltransferase; Transferring one-carbon groups	IPR001478 (SMART); G3DSA:2.30.42.10 (GENE3D); IPR041489 (PFAM); IPR001478 (PFAM); IPR021922 (PFAM); G3DSA:2.30.42.10 (GENE3D); G3DSA:3.10.20.90 (GENE3D); mobidb-lite (MOBIDB_LITE); mobidb-lite (MOBIDB_LITE); mobidb-lite (MOBIDB_LITE); mobidb-lite (MOBIDB_LITE); mobidb-lite (MOBIDB_LITE); mobidb-lite (MOBIDB_LITE); mobidb-lite (MOBIDB_LITE); mobidb-lite (MOBIDB_LITE); mobidb-lite (MOBIDB_LITE); mo…	F:GO:0005515	F:protein binding
TRUE	[BLASTED, MAPPED, ANNOTATED]	Smp_335990.1	Polyubiquitin-B	228	20	7.08e-161	100	57	P:GO:0000122; P:GO:0000187; P:GO:0000209; P:GO:0000715; P:GO:0000717; P:GO:0002755; P:GO:0006283; P:GO:0006294; P:GO:0006297; P:GO:0007096; P:GO:0007141; P:GO:0007144; P:GO:0007249; P:GO:0007254; P:GO:0008104; P:GO:0008585; P:GO:0016055; P:GO:0016197; P:GO:0016579; P:GO:0019068; P:GO:0019081; P:GO:0021888; P:GO:0030512; P:GO:0031145; P:GO:0035096; P:GO:0035973; P:GO:0036297; P:GO:0036388; P:GO:00…	P:negative regulation of transcription by RNA polymerase II; P:activation of MAPK activity; P:protein polyubiquitination; P:nucleotide-excision repair, DNA damage recognition; P:nucleotide-excision repair, DNA duplex unwinding; P:MyD88-dependent toll-like receptor signaling pathway; P:transcription-coupled nucleotide-excision repair; P:nucleotide-excision repair, preincision complex assembly; P:n…			IPR019956 (PRINTS); IPR000626 (SMART); IPR000626 (PFAM); G3DSA:3.10.20.90 (GENE3D); PTHR45095 (PANTHER); PTHR45095:SF2 (PANTHER); PTHR45095:SF2 (PANTHER); PTHR45095 (PANTHER); IPR019954 (PROSITE_PATTERNS); IPR019954 (PROSITE_PATTERNS); IPR019954 (PROSITE_PATTERNS); IPR000626 (PROSITE_PROFILES); IPR000626 (PROSITE_PROFILES); IPR000626 (PROSITE_PROFILES); cd01803 (CDD); cd01803 (CDD); cd01803 (CDD)…	F:GO:0005515	F:protein binding

## Sheet: 16h_1_peptides
Protein Group	Protein ID	Protein Accession	Peptide	Unique	-10lgP	Mass	ppm	m/z	z	RT	Scan	#Spec	Start	End	PTM
30	3744	BGLB000033-PA	R.FGDSSVPFYK.A	Y	36.05	1145.54	0.1	573.777	2	6.65	1455	1	444	453
30	3744	BGLB000033-PA	R.ADGDDLYFLK.K	Y	33.18	1155.54	3.3	578.782	2	7.69	1760	1	171	180
30	3744	BGLB000033-PA	R.ASSPVTESIDR(+14.02).T	Y	28.04	1174.58	-3.5	588.297	2	4.53	740	1	302	312	Methylation
30	3746	BGLB000033-PB	R.FGDSSVPFYK.A	Y	36.05	1145.54	0.1	573.777	2	6.65	1455	1	444	453
30	3746	BGLB000033-PB	R.ADGDDLYFLK.K	Y	33.18	1155.54	3.3	578.782	2	7.69	1760	1	171	180
30	3746	BGLB000033-PB	R.ASSPVTESIDR(+14.02).T	Y	28.04	1174.58	-3.5	588.297	2	4.53	740	1	302	312	Methylation
30	3745	BGLB000033-PC	R.FGDSSVPFYK.A	Y	36.05	1145.54	0.1	573.777	2	6.65	1455	1	444	453
30	3745	BGLB000033-PC	R.ADGDDLYFLK.K	Y	33.18	1155.54	3.3	578.782	2	7.69	1760	1	171	180
30	3745	BGLB000033-PC	R.ASSPVTESIDR(+14.02).T	Y	28.04	1174.58	-3.5	588.297	2	4.53	740	1	302	312	Methylation
28	23135	BGLB000202-PA	K.AGPDDKPVEVNYPEISSK.G	Y	33.53	1943.95	-3.2	648.988	3	5.72	1114	1	485	502
28	23135	BGLB000202-PA	R.IQLEPIFNDPVSS	Y	26.8	1457.74	-3.5	729.875	2	9.32	2083	1	507	519
28	23134	BGLB000202-PB	K.AGPDDKPVEVNYPEISSK.G	Y	33.53	1943.95	-3.2	648.988	3	5.72	1114	1	485	502
28	23134	BGLB000202-PB	R.IQLEPIFNDPVSS	Y	26.8	1457.74	-3.5	729.875	2	9.32	2083	1	507	519
32	3675	BGLB000805-PB	R.NIDGTNFVSPVR.N	Y	43.02	1317.67	-2.2	659.84	2	6.48	1395	1	224	235
32	3675	BGLB000805-PB	K.INLIYPDVAVDEFNNK.G	Y	35.56	1862.94	0.1	932.478	2	8.95	2016	1	59	74
32	3674	BGLB000805-PC	R.NIDGTNFVSPVR.N	Y	43.02	1317.67	-2.2	659.84	2	6.48	1395	1	224	235
32	3674	BGLB000805-PC	K.INLIYPDVAVDEFNNK.G	Y	35.56	1862.94	0.1	932.478	2	8.95	2016	1	59	74
32	3673	BGLB000805-PD	R.NIDGTNFVSPVR.N	Y	43.02	1317.67	-2.2	659.84	2	6.48	1395	1	224	235
32	3673	BGLB000805-PD	K.INLIYPDVAVDEFNNK.G	Y	35.56	1862.94	0.1	932.478	2	8.95	2016	1	59	74
44	3688	BGLB001057-PB	K.LTPTGGFVPGLGR.A	Y	28.2	1270.7	-1.9	636.358	2	7.42	1694	1	96	108
92	4269	BGLB001703-PB	I.IVEDLK.R	Y	17.59	715.412	1.3	358.714	2	3.38	513	1	1112	1117
77	7515	BGLB001864-PB	K.DLPAEVDWR.T	Y	29.76	1099.53	0.4	550.772	2	7.1	1601	1	109	117
35	3630	BGLB002603-PB	R.LPYAEIVEPFR.A	Y	35.2	1332.71	0.6	667.362	2	8.53	1944	1	36	46
35	3630	BGLB002603-PB	R.AYLDTPNAR.S	Y	21.72	1019.5	2.1	510.76	2	4.4	698	1	47	55
95	23149	BGLB003612-PB	R.ETPDVPSQVK.I	Y	16.92	1098.56	24.6	550.299	2	4.21	649	1	338	347
2	1270	BGLB004090-PB	R.VVMFEESFTGGTR.E	Y	46.24	1458.68	-3.3	730.346	2	7.43	1697	1	55	67
2	1270	BGLB004090-PB	L.HYIDTGFEYDFK.L	Y	40.48	1533.68	2.3	512.234	3	6.92	1539	1	76	87
2	1270	BGLB004090-PB	H.YIDTGFEYDFK.L	Y	35.21	1396.62	-1.9	699.315	2	7.66	1756	1	77	87
2	1270	BGLB004090-PB	R.ENWLGQFSLR.N	Y	32.94	1248.63	0.5	625.32	2	8.82	1994	1	137	146
2	1270	BGLB004090-PB	D.TGFEYDFK.L	Y	32.94	1005.44	4.1	503.731	2	6.41	1371	1	80	87
2	1270	BGLB004090-PB	C.SAPWELTFR.A	Y	27.82	1105.56	2	553.786	2	8.23	1885	1	22	30
2	1270	BGLB004090-PB	Q.GIVNPNDFDVPTEC(+57.02)AR.L	Y	24.58	1802.83	1.1	601.95	3	7.28	1650	1	175	190	Carbamidomethylation
2	1270	BGLB004090-PB	R.VVM(+15.99)FEESFTGGTR.E	Y	23.76	1474.68	-4.3	738.342	2	6.66	1461	1	55	67	Oxidation (M)
2	1270	BGLB004090-PB	D.LTVDIWSDR.I	Y	22.73	1103.56	-0.6	552.788	2	7.63	1750	1	123	131
2	1270	BGLB004090-PB	V.MFEESFTGGTR.E	Y	21.96	1260.54	-1.1	631.279	2	6.04	1227	1	57	67
2	1270	BGLB004090-PB	R.TSISHFFDVVQ.G	Y	21.61	1278.62	1.2	640.32	2	8.47	1928	1	164	174
2	1270	BGLB004090-PB	Y.IDTGFEYDFK.L	Y	19.22	1233.56	0.7	617.785	2	7.19	1629	1	78	87
2	1270	BGLB004090-PB	M.FEESFTGGTR.E	Y	17.34	1129.5	1.8	565.76	2	4.98	891	1	58	67
2	1270	BGLB004090-PB	T.GFEYDFK.L	Y	16.03	904.397	-0.6	453.205	2	6.23	1298	1	81	87
2	1270	BGLB004090-PB	V.VMFEESFTGGTR.E	Y	15.12	1359.61	-0.3	680.813	2	6.81	1515	1	56	67
81	19600	BGLB004262-PB	K.YINC(+57.02)GVPSR.D	Y	23.68	1064.51	1.1	533.261	2	3.88	585	1	60	68	Carbamidomethylation
7	18818	BGLB005373-PB	K.TLGVSNVVMIPSSPK.D	Y	52.15	1527.83	-3.8	764.921	2	7.73	1768	1	390	404
7	18818	BGLB005373-PB	K.DLGALYWPR.W	Y	38.31	1089.56	0.5	545.788	2	8.46	1925	2	305	313
7	18818	BGLB005373-PB	R.Q(-17.03)IYVNIK.R	Y	37.26	859.48	1.9	430.748	2	7.62	1747	1	429	435	Pyro-glu from Q
7	18818	BGLB005373-PB	K.DDDDPLLHLW.R	Y	32.07	1237.56	2.8	619.79	2	10.46	2280	1	405	414
7	18818	BGLB005373-PB	K.TLGVSNVVM(+15.99)IPSSPK.D	Y	30.53	1543.83	0.2	772.921	2	7.28	1652	1	390	404	Oxidation (M)
7	18818	BGLB005373-PB	K.GVEPHHVDALKK.T	Y	25.49	1328.72	23.6	665.383	2	2.39	393	1	378	389
7	18818	BGLB005373-PB	R.QIYVNIK.R	Y	25.45	876.507	1	439.261	2	5.58	1063	1	429	435
7	18818	BGLB005373-PB	K.DDDDPLLHL.W	Y	18.4	1051.48	1.9	526.749	2	8.71	1977	1	405	413
7	18818	BGLB005373-PB	S.SPKDDDDPLLHLW.R	Y	16.06	1549.74	1.9	517.589	3	9.08	2038	1	402	414
85	21009	BGLB005803-PB	C.FDEPAIK.S	Y	18.82	818.417	0.3	410.216	2	4.93	871	1	130	136
86	8040	BGLB008634-PB	K.IAPDVLR.K	Y	18.86	782.465	0.4	392.24	2	5.29	969	1	533	539
84	23143	BGLB008678-PB	K.ALEAGESSAELGR.N	Y	18.9	1288.63	-0.3	645.32	2	4.57	755	1	41	53
12	1279	BGLB008810-PB	R.NLVVLPADNFDK.S	Y	35.87	1343.71	1.4	672.862	2	7.72	1766	1	211	222
12	1279	BGLB008810-PB	K.SYEPSLQIK.V	Y	32.58	1063.55	2.2	532.786	2	5.83	1161	1	223	231
12	1279	BGLB008810-PB	R.SIPNVPEYLSSR.L	Y	30.44	1360.7	-3.3	681.354	2	7.17	1620	1	56	67
12	1279	BGLB008810-PB	A.LAIQVFETK(+27.99).L	Y	28.95	1075.59	12.6	538.81	2	7.48	1707	1	29	37	Formylation
12	1279	BGLB008810-PB	R.NVHSVTFLK.S	Y	28.87	1043.58	3	522.797	2	5.15	932	1	164	172
12	1279	BGLB008810-PB	R.NLVVLPADNFD.K	Y	23.82	1215.61	-0.7	608.814	2	9.05	2034	1	211	221
12	1279	BGLB008810-PB	R.IVLDNGLVK.L	Y	21.26	969.586	1.1	485.801	2	6.26	1313	1	153	161
12	1279	BGLB008810-PB	K.SDAFGWK.Q	Y	20.11	809.371	1.7	405.693	2	5.79	1140	1	173	179
6	1261	BGLB009133-PB	R.C(+57.02)NELGAYSK.W	Y	33.58	1040.46	8.5	521.242	2	3.57	538	1	1284	1292	Carbamidomethylation
6	1261	BGLB009133-PB	K.LQNIDLPNGGQV.L	Y	30.09	1266.66	-5.3	634.332	2	7.48	1708	1	2146	2157
6	1261	BGLB009133-PB	K.VDVLYLSK.S	Y	25.13	935.533	2.6	468.775	2	6.71	1474	1	2007	2014
6	1261	BGLB009133-PB	K.AC(+57.02)QPITTVLYR.C	Y	22.28	1320.69	-2.1	661.349	2	6.87	1527	1	417	427	Carbamidomethylation
6	1261	BGLB009133-PB	K.DISPVASDK.V	Y	22.12	930.466	0.9	466.241	2	3.67	553	1	766	774
6	1261	BGLB009133-PB	K.FLETINTAGK.S	Y	21.33	1092.58	0.8	547.298	2	5.68	1098	1	1775	1784
6	1261	BGLB009133-PB	K.YNVQIK.Y	Y	20.55	763.423	0.8	382.719	2	4.25	658	1	630	635
6	1261	BGLB009133-PB	R.QWENTIR.E	Y	17.56	945.467	2.2	473.742	2	4.62	771	1	35	41
6	1261	BGLB009133-PB	K.LEPSSFTEK.C	Y	17.37	1036.51	3.3	519.263	2	4.79	824	1	432	440
6	1261	BGLB009133-PB	K.NVFVFDFK.G	Y	15.62	1014.52	-0.1	508.266	2	8.9	2008	1	691	698
92	8132	BGLB010880-PB	I.IVEDIK.L	Y	17.59	715.412	1.3	358.714	2	3.38	513	1	31	36
102	8488	BGLB011257-PB	K.Q(+.98)GDILLNR.V	Y	15.24	928.498	9.2	465.26	2	6.32	1336	1	255	262	Deamidation (NQ)
26	19596	BGLB012280-PB	R.FETLEEC(+57.02)TK.H	Y	28.04	1155.51	0.3	578.763	2	4.77	818	1	68	76	Carbamidomethylation
26	19596	BGLB012280-PB	K.HC(+57.02)PGDKPEP	Y	21.06	1035.44	3.9	518.731	2	2.36	387	1	77	85	Carbamidomethylation
26	19596	BGLB012280-PB	K.WYFDLNQHK.C	Y	18.79	1249.59	-2.5	625.8	2	7.05	1580	1	44	52
34	3775	BGLB013250-PB	K.GFLDGQWENDIK.Q	Y	35.77	1420.66	-4.9	711.335	2	8.2	1879	1	153	164
34	3775	BGLB013250-PB	K.TLNGFFEVK.G	Y	30.72	1053.55	1.5	527.783	2	7.68	1759	1	144	152
34	3775	BGLB013250-PB	R.G(+27.99)GLDYSRK.E	Y	16.72	922.451	10.3	462.237	2	3.85	578	1	40	47	Formylation
21	20832	BGLB013377-PB	K.LDMIPIPDFPGGGME.N	Y	32.76	1587.73	-2.2	794.871	2	11.15	2358	1	65	79
21	20832	BGLB013377-PB	R.NGVLFR.T	Y	24.97	704.397	6.6	353.208	2	5.4	1003	1	22	27
21	20832	BGLB013377-PB	A.TTEFSLDIGTK.M	Y	18.55	1210.61	-8.3	606.306	2	7.16	1619	1	37	47
33	1343	BGLB013769-PB	K.TITLEVEPSDTIENVK.A	Y	39.98	1786.92	-2.5	894.465	2	7.49	1710	1	12	27
33	1343	BGLB013769-PB	R.TLSDYNIQK.E	Y	23.85	1080.55	-0.5	541.28	2	4.62	774	1	55	63
46	1359	BGLB013770-PB	M.A(+42.01)DQLTEEQIAEFK.E	Y	25.29	1562.75	8.1	782.387	2	8.2	1881	1	2	14	Acetylation (Protein N-term)
15	1259	BGLB013891-PB	K.VSPSGEVPFYVVK.V	Y	32.97	1406.74	-1.9	704.378	2	7.58	1736	1	160	172
15	1259	BGLB013891-PB	K.FISGVSVDDNK.Y	Y	28.42	1179.58	3.7	590.798	2	5.33	982	1	436	446
15	1259	BGLB013891-PB	K.LITDDYDTTIWK.V	Y	26.53	1482.72	-1.7	742.368	2	7.79	1782	1	148	159
15	1259	BGLB013891-PB	K.VQVLPTDIIK.V	Y	26.5	1124.68	-0.8	563.347	2	7.79	1781	1	173	182
15	1259	BGLB013891-PB	K.FISGVSVDDN(+.98)K.Y	Y	24.05	1180.56	-16.5	591.278	2	6.86	1525	1	436	446	Deamidation (NQ)
15	1259	BGLB013891-PB	Q.SINLSPGSEVLISK.D	Y	22.62	1442.8	1.7	722.408	2	7.34	1666	1	104	117
15	1259	BGLB013891-PB	K.VDTLDLPNNK.K	Y	22.08	1127.58	-1.6	564.798	2	5.42	1009	1	513	522
3	7505	BGLB016060-PA	K.VPDVEISEEGVR.I	N	45.49	1327.66	-1.9	664.837	2	5.98	1212	2	362	373
3	7505	BGLB016060-PA	R.IAEDTISEQDQR.E	Y	43.37	1403.65	-1.4	702.833	2	3.58	540	1	318	329
3	7505	BGLB016060-PA	K.TFAESAHSHDYLK.A	N	39.73	1504.69	1.4	502.573	3	3.97	598	1	303	315
3	7505	BGLB016060-PA	R.DLTQMQINPK.E	Y	39.34	1186.6	1.1	594.309	2	5.98	1211	1	426	435
3	7505	BGLB016060-PA	K.VSLEQTEIGNVK.V	Y	37.14	1315.7	2.6	658.858	2	5.92	1189	1	88	99
3	7505	BGLB016060-PA	R.VISEYIDTK.T	Y	36.45	1066.55	-0.1	534.284	2	5.38	996	1	213	221
3	7505	BGLB016060-PA	A.Q(-17.03)EKPGAILR.L	Y	29	993.561	3.1	497.789	2	4.94	875	1	37	45	Pyro-glu from Q
3	7505	BGLB016060-PA	T.M(+15.99)QHSGSAQISLKDVDVDVK(+14.02).I	Y	27.07	2086.04	-37.3	696.327	3	7.73	1767	1	135	153	Oxidation (M); Methylation
3	7505	BGLB016060-PA	K.DVDVD(+14.02)VK.I	Y	23.03	802.407	2.3	402.212	2	5.03	903	1	147	153	Methylation
3	7505	BGLB016060-PA	K.DVDVDVK.I	Y	21.09	788.392	-0.2	395.203	2	4.1	623	1	147	153
3	7505	BGLB016060-PA	S.L(+14.02)VPDILSYDVE.T	Y	19.72	1275.66	0.3	638.837	2	10.19	2244	1	413	423	Methylation
3	7505	BGLB016060-PA	W.LEEYVAK.T	Y	15.2	850.444	2.1	426.23	2	3.56	536	1	296	302
31	1260	BGLB016459-PA	R.SNVGPINFK.G	Y	29.11	974.519	1.6	488.267	2	6.09	1243	1	386	394
31	1260	BGLB016459-PA	R.SDAGIITEK.E	Y	24.32	932.481	0.4	467.248	2	4.03	606	1	1251	1259
31	1260	BGLB016459-PA	R.YPLDLPR.I	Y	18.35	872.476	-12.8	437.24	2	6.58	1431	1	158	164
24	3680	BGLB017085-PA	R.SPITSTSGNLGTYLATNK.C	Y	29.28	1823.93	-2.1	608.981	3	6.95	1549	1	94	111
24	3680	BGLB017085-PA	K.C(+57.02)GLVLGR.G	Y	28.21	773.422	1	387.719	2	5.32	973	1	112	118	Carbamidomethylation
24	3680	BGLB017085-PA	K.IDNFTVR.E	Y	26.15	863.45	4.6	432.734	2	4.97	886	1	124	130
24	3680	BGLB017085-PA	A.TGAASELQLK.G	Y	18.14	1016.55	0.6	509.283	2	5	897	1	46	55
51	1303	BGLB017086-PA	R.SPTGTKFPA.M	Y	15.09	904.465	1.7	453.241	2	4.36	689	1	92	100
51	1303	BGLB017086-PA	K.IATGYAFK.F	Y	15.01	869.465	2.5	435.741	2	5.2	944	1	110	117
8	1258	BGLB017114-PA	K.FDANQADDALR.A	Y	43.99	1234.56	-0.5	618.286	2	5.22	953	1	640	650
8	1258	BGLB017114-PA	R.AWTDLLTALNK.V	Y	35.11	1244.68	0.6	623.346	2	9.69	2161	1	1039	1049
8	1258	BGLB017114-PA	K.AWTDLIGAFNK.V	Y	33.22	1234.63	0.4	618.325	2	9.24	2069	1	571	581
8	1258	BGLB017114-PA	K.GWTDLFAAFNK.V	Y	31.42	1268.62	-9.6	635.311	2	10.29	2257	1	103	113
8	1258	BGLB017114-PA	K.Q(-17.03)VNVIVGGLK.S	Y	26.92	1008.6	31.7	505.322	2	8.64	1964	1	658	667	Pyro-glu from Q
8	1258	BGLB017114-PA	K.QVNVIVGGLK.S	Y	25.84	1025.62	0.8	513.819	2	6.41	1372	1	658	667
8	1258	BGLB017114-PA	K.FNALQGDDALR.A	Y	19.64	1218.6	0	610.307	2	6.15	1274	1	171	181
8	1258	BGLB017114-PA	K.IGLSPTDR.K	Y	18.86	857.461	14.4	429.744	2	4.58	760	1	904	911
8	1258	BGLB017114-PA	K.LQANLER.L	N	18.68	842.461	1.7	422.238	2	3.39	515	1	522	528
13	1368	BGLB017354-PA	L.STFLEDPLVQEGR.K	Y	39.72	1489.74	0.9	745.879	2	7.85	1796	1	102	114
13	1368	BGLB017354-PA	R.GILNAEGIYIYR.K	Y	32.85	1380.74	-4.4	691.374	2	8.23	1886	1	156	167
13	1368	BGLB017354-PA	L.NAEGIYIYR.K	Y	27.33	1097.55	1.4	549.783	2	5.97	1209	1	159	167
13	1368	BGLB017354-PA	L.ADAYLDAR.D	Y	26.26	893.424	2.2	447.72	2	4.06	613	1	68	75
13	1368	BGLB017354-PA	R.TAMNSIER.L	Y	19.02	920.438	3.6	461.228	2	2.68	425	1	59	66
13	1368	BGLB017354-PA	R.WEVTGNVSK.G	Y	18.7	1018.51	-2.1	510.26	2	4.89	852	1	181	189
13	1368	BGLB017354-PA	N.AEGIYIYR.K	Y	17.42	983.508	2.4	492.762	2	5.97	1206	1	160	167
96	1328	BGLB017968-PA	K.EIVDLVLDR.I	Y	16.52	1070.6	3.7	536.308	2	8.14	1869	1	78	86
82	3655	BGLB018260-PA	R.YGTWIEQVGK.I	Y	22.87	1179.59	0.8	590.804	2	6.69	1468	1	531	540
96	23151	BGLB018317-PA	K.EIVDLVLDR.I	Y	16.52	1070.6	3.7	536.308	2	8.14	1869	1	113	121
9	1268	BGLB018374-PA	K.QVDVIIGGLK.S	N	25.61	1040.62	0.3	521.319	2	7.21	1634	1	817	826
9	1268	BGLB018374-PA	K.IGLSDSDK.D	Y	25.15	833.413	1.1	417.714	2	3.56	535	1	1063	1070
9	1268	BGLB018374-PA	I.AGGLESLVK.N	Y	23.22	872.497	-2.9	437.254	2	6.17	1278	1	978	986
9	1268	BGLB018374-PA	K.LGITDNER.K	Y	19.56	916.461	3.6	459.24	2	4.06	615	1	593	600
9	1268	BGLB018374-PA	Q.YIHLYIEK.S	N	19.09	1077.59	4.5	360.204	3	6.05	1229	1	1178	1185
9	1268	BGLB018374-PA	Q.LQANLER.L	N	18.68	842.461	1.7	422.238	2	3.39	515	1	681	687
9	1268	BGLB018374-PA	K.FNANQPDDVLK(+27.99).A	Y	18.38	1287.61	4.3	644.815	2	5.71	1113	1	799	809	Formylation
9	1268	BGLB018374-PA	K.FDANQPDSVLK.E	Y	15.79	1232.6	11.9	617.316	2	5.75	1129	1	172	182
29	1492	BGLB018517-PA	R.QGFILEELLK.G	Y	36.49	1188.68	0.6	595.345	2	10.24	2251	1	19	28
29	1492	BGLB018517-PA	K.DVTLNYIMK.K	Y	26.58	1095.56	-0.9	548.788	2	7.54	1724	1	128	136
76	3690	BGLB018646-PA	K.VSFNEPLVFPDGR.I	Y	41.45	1475.74	-2.7	738.876	2	8.33	1906	1	75	87
27	1282	BGLB019194-PA	R.LVTDSDIQALR.S	Y	30.32	1229.66	0.7	615.838	2	6.25	1307	1	125	135
27	1282	BGLB019194-PA	R.YVNAEWK.R	Y	21.77	908.439	1.9	455.228	2	4.56	750	1	34	40
27	1282	BGLB019194-PA	K.ALGVSADSAAPR.A	Y	15.71	1113.58	3	557.798	2	4.51	731	1	563	574
11	1265	BGLB019413-PA	K.SYELPDGQVITIGNER.F	Y	41.66	1789.88	-0.2	895.949	2	7.91	1817	1	240	255
11	1265	BGLB019413-PA	K.AGFAGDDAPR.A	Y	37.39	975.441	2.9	488.729	2	3.46	524	1	20	29
11	1265	BGLB019413-PA	R.VAPEEHPVLLTEAPLNPK.A	Y	37.33	1953.06	-2	652.025	3	6.96	1554	1	97	114
11	1265	BGLB019413-PA	L.SGGSTMFPGIADR.M	Y	30.35	1294.6	4.6	648.309	2	6.74	1490	1	460	472
11	1265	BGLB019413-PA	K.EITALAPPTMK.I	Y	28.24	1170.63	-2.7	586.322	2	6.68	1467	1	476	486
11	1265	BGLB019413-PA	R.DLTDYLM(+15.99)K.I	Y	23.29	1013.47	3	507.746	2	6.85	1522	1	185	192	Oxidation (M)
11	1265	BGLB019413-PA	R.GYSFTTTAER.E	Y	16.73	1131.52	3.9	566.769	2	4.95	878	1	198	207
39	2463	BGLB019617-PA	R.ALSSGQFIIGGPR.I	Y	37.22	1301.71	-4	651.859	2	7.1	1604	1	67	79
39	2463	BGLB019617-PA	R.LDNVPNPDWSMR.A	Y	25.19	1442.66	-1.2	722.337	2	6.78	1504	1	55	66
38	1269	BGLB019847-PA	R.SVEGNVMTAVTK.L	Y	34.1	1234.62	-3.4	618.317	2	5.95	1201	1	114	125
38	1269	BGLB019847-PA	K.LADTELTQK.L	Y	33.24	1017.53	0.6	509.775	2	3.98	599	1	126	134
33	1346	BGLB020284-PA	K.TITLEVEPSDTIENVK.A	Y	39.98	1786.92	-2.5	894.465	2	7.49	1710	1	12	27
33	1346	BGLB020284-PA	R.TLSDYNIQK.E	Y	23.85	1080.55	-0.5	541.28	2	4.62	774	1	55	63
80	3629	BGLB021783-PA	K.GLLDQLLR.D	Y	24.65	926.555	-0.9	464.284	2	9.43	2107	1	61	68
45	1327	BGLB021854-PA	K.TVDLTLPSNTVK.G	Y	21.32	1286.71	-3	644.359	2	6.72	1481	1	838	849
45	1327	BGLB021854-PA	R.QLLVEAEGVPK.I	Y	15.49	1181.67	-1.4	591.839	2	6.36	1350	1	808	818
19	18817	BGLB022431-PA	R.DVIYNPR.C	Y	29.97	875.45	2.6	438.733	2	4.62	770	1	219	225
19	18817	BGLB022431-PA	R.FLSQIFGR.N	Y	24.44	966.529	-0.5	484.271	2	7.96	1827	1	129	136
19	18817	BGLB022431-PA	R.IQTFIGVVER.N	Y	21.6	1160.66	3.3	581.337	2	7.42	1693	1	180	189
19	18817	BGLB022431-PA	V.VISGLLEC(+57.02)TR.S	Y	18.71	1146.61	6	574.314	2	6.42	1376	1	253	262	Carbamidomethylation
87	3649	BGLB023089-PA	R.GLLTDNEDLFGR.S	Y	18.44	1348.66	2	675.34	2	8.11	1861	1	56	67
17	18994	BGLB023549-PA	K.SQLTWVFQR.T	Y	34.08	1163.61	2.8	582.813	2	7.93	1823	1	79	87
17	18994	BGLB023549-PA	R.MNDISC(+57.02)NTALR.V	Y	32.59	1293.58	5.2	647.801	2	4.83	837	1	124	134	Carbamidomethylation
17	18994	BGLB023549-PA	K.DTVANFDK.A	Y	28.93	908.424	3.1	455.221	2	4.23	653	1	26	33
17	18994	BGLB023549-PA	E.EMGVLENLVK.N	Y	23.71	1130.6	-4.3	566.305	2	8.02	1838	1	54	63
17	18994	BGLB023549-PA	K.SPLHFR.G	Y	22.86	755.408	0.5	378.711	2	3.96	597	1	116	121
17	18994	BGLB023549-PA	R.VFVAGSDAK.S	Y	21.86	892.465	2.4	447.241	2	3.45	522	1	70	78
17	18994	BGLB023549-PA	S.GNEDC(+57.02)IELK.S	Y	17.13	1076.48	4.3	539.25	2	4.71	803	1	107	115	Carbamidomethylation
22	1302	BGLB024061-PA	K.AELYTINK.N	Y	41.33	950.507	0.4	476.261	2	4.97	887	1	97	104
22	1302	BGLB024061-PA	R.SIALLTVDKEGMLK.A	Y	38.04	1516.85	2	506.626	3	7.57	1732	1	83	96
22	1302	BGLB024061-PA	E.NDIPLLYLEK.T	Y	15.86	1216.67	-0.4	609.342	2	8.52	1942	1	64	73
22	1302	BGLB024061-PA	R.SIALLTVDK.E	Y	15.75	958.57	1.1	480.293	2	7.06	1583	1	83	91
25	1277	BGLB024190-PA	K.TSGGPSSLPTESPIK.A	Y	40.36	1456.74	-2.5	729.376	2	5.72	1115	1	387	401
25	1277	BGLB024190-PA	R.ETVGFPTLPTDAR.C	Y	34.27	1402.71	-2.5	702.36	2	7.55	1728	1	249	261
25	1277	BGLB024190-PA	R.C(+57.02)LVDEALASK.Y	Y	19.25	1104.55	9.7	553.287	2	6.03	1222	1	271	280	Carbamidomethylation
1	1257	BGLB024577-PA	K.SPSVDAFYAAQSVFR.L	Y	55.06	1643.79	0.7	822.905	2	8.8	1991	1	296	310
1	1257	BGLB024577-PA	R.SIGLASENDWLIGATITK.Q	Y	46.43	1887.99	-1.1	630.338	3	9.36	2094	1	404	421
1	1257	BGLB024577-PA	R.NSN(+.98)GNFVGEVR.G	Y	46.42	1192.55	5.6	597.284	2	4.98	892	1	92	102	Deamidation (NQ)
1	1257	BGLB024577-PA	R.DLQNPSNDDFYIDNTK.Y	Y	43.25	1897.83	-2.9	633.616	3	6.63	1446	1	429	444
1	1257	BGLB024577-PA	R.NSNGNFVGEVR.G	Y	40.54	1191.56	0.7	596.789	2	4.72	804	1	92	102
1	1257	BGLB024577-PA	K.ANDIDDFTTQK.Q	Y	38.99	1266.57	0.4	634.294	2	5.16	936	1	145	155
1	1257	BGLB024577-PA	K.YLGAITAPGQASGIISK.A	Y	36.77	1645.9	-1.3	823.958	2	7.22	1638	1	445	461
1	1257	BGLB024577-PA	K.AFYNALQPVVSAGQTK.K	Y	32.1	1692.88	-1.5	565.301	3	7.6	1741	1	462	477
1	1257	BGLB024577-PA	K.DVFLGDGSELLFPAPSGPDVVA.H	Y	30.62	2201.09	-2.9	734.702	3	11.55	2401	1	345	366
1	1257	BGLB024577-PA	R.LQLTYNGLPVR.N	Y	28.47	1272.72	-5.1	637.364	2	7.37	1676	1	73	83
1	1257	BGLB024577-PA	K.GFITIPTFFR.N	Y	28.15	1197.65	0	599.835	2	10.28	2256	1	174	183
1	1257	BGLB024577-PA	A.DITALVLMR.S	Y	26.78	1030.58	0.9	516.3	2	9.17	2058	1	395	403
1	1257	BGLB024577-PA	A.ITAPGQASGIISK.A	Y	25.58	1241.7	0.1	621.856	2	5.45	1021	1	449	461
1	1257	BGLB024577-PA	K.ANPLVNR.E	Y	24.75	782.44	5.8	392.229	2	3.33	508	1	317	323
1	1257	BGLB024577-PA	R.DLYESFLQAN.I	Y	23.8	1198.55	0.6	600.283	2	9.03	2030	1	483	492
1	1257	BGLB024577-PA	K.QAGESLR.D	Y	23.52	759.388	12.8	380.706	2	2.37	391	1	422	428
1	1257	BGLB024577-PA	F.EAVGVNVR.D	Y	22.1	842.461	2.4	422.239	2	3.84	575	1	528	535
1	1257	BGLB024577-PA	S.NDDFYIDNTK.Y	Y	22.02	1243.54	3.8	622.778	2	5.48	1035	1	435	444
1	1257	BGLB024577-PA	R.LLNSYK.A	Y	21.81	736.412	5.4	369.215	2	3.55	533	1	311	316
1	1257	BGLB024577-PA	N.ALQPVVSAGQTK.K	Y	21.74	1197.67	1.1	599.844	2	4.68	793	1	466	477
1	1257	BGLB024577-PA	R.Q(-17.03)DVGEIK.A	Y	20.79	770.381	-4.3	386.196	2	4.96	885	1	138	144	Pyro-glu from Q
1	1257	BGLB024577-PA	K.LQLGPESHTVDEAFA.D	Y	17.5	1612.77	0.1	807.394	2	7.31	1661	1	380	394
1	1257	BGLB024577-PA	Y.AAQSVFR.L	Y	16.37	777.413	2.8	389.715	2	3.7	558	1	304	310
1	1257	BGLB024577-PA	A.AQSVFR.L	Y	15.63	706.376	12.2	354.2	2	3.3	505	1	305	310
1	1257	BGLB024577-PA	D.AFYAAQSVFR.L	Y	15.42	1158.58	-1.2	580.298	2	7.02	1571	1	301	310
1	1257	BGLB024577-PA	K.LGVFNYGSGSN(+.98)EIC(+57.02)LDVQR.D	Y	15.11	2127.99	13.5	710.347	3	8.32	1905	1	232	250	Deamidation (NQ); Carbamidomethylation
91	1300	BGLB024882-PA	R.FQVNAPK.T	Y	17.68	802.434	0.3	402.224	2	4.37	691	1	18	24
91	1299	BGLB024882-PB	R.FQVNAPK.T	Y	17.68	802.434	0.3	402.224	2	4.37	691	1	18	24
47	21085	BGLB026247-PA	K.SILYLDSTS.A	Y	25.63	997.497	-0.3	499.755	2	7.87	1801	1	74	82
41	1373	BGLB026410-PA	R.GLDLISLNLQR.G	Y	33.77	1240.71	-1.8	621.363	2	8.81	1993	1	399	409
41	1373	BGLB026410-PA	R.FGHSFIPEVIPIGTR.R	Y	17.75	1668.9	-17.9	557.297	3	8.64	1966	1	323	337
20	19599	BGLB026916-PA	K.ATGSLISGTDAEKER.T	Y	42.26	1533.76	2	512.263	3	4.01	602	1	235	249
20	19599	BGLB026916-PA	K.ATGSLISGTDAEK.E	Y	28.32	1248.62	-0.6	625.317	2	4.53	743	1	235	247
20	19599	BGLB026916-PA	R.Q(-17.03)GLVDLFFQK.T	Y	25.89	1176.62	0.3	589.316	2	11.65	2412	1	172	181	Pyro-glu from Q
20	19599	BGLB026916-PA	R.TYYLSK.G	Y	24.8	773.396	2.7	387.706	2	4.05	611	1	189	194
42	18819	BGLB027031-PA	L.NLDGYTEVGK.T	Y	25.39	1094.52	2.1	548.271	2	4.77	817	1	187	196
42	18819	BGLB027031-PA	K.GLYLSSYQR.I	Y	20.67	1085.55	2.5	543.784	2	5.77	1134	1	214	222
16	1278	BGLB027972-PA	K.DITLETVQEANK.R	Y	45.26	1359.69	0.3	680.851	2	6.19	1286	1	130	141
16	1278	BGLB027972-PA	K.VLS(+14.02)PTDK.L	Y	24.04	772.433	-5.3	387.222	2	2.48	403	1	46	52	Methylation
16	1278	BGLB027972-PA	Y.FGGSIFK.V	Y	21.62	754.401	2.5	378.209	2	6.2	1289	1	86	92
16	1278	BGLB027972-PA	K.VEDKDGK.F	Y	19.61	789.387	-0.6	395.7	2	1.95	319	1	93	99
99	23158	BGLB028648-PA	K.TLLPEAIAK.S	Y	15.55	954.575	-0.1	478.295	2	6.53	1413	1	377	385
99	23159	BGLB028648-PC	K.TLLPEAIAK.S	Y	15.55	954.575	-0.1	478.295	2	6.53	1413	1	378	386
99	23156	BGLB028648-PD	K.TLLPEAIAK.S	Y	15.55	954.575	-0.1	478.295	2	6.53	1413	1	377	385
99	23157	BGLB028648-PF	K.TLLPEAIAK.S	Y	15.55	954.575	-0.1	478.295	2	6.53	1413	1	377	385
99	23155	BGLB028648-PG	K.TLLPEAIAK.S	Y	15.55	954.575	-0.1	478.295	2	6.53	1413	1	371	379
43	1283	BGLB029661-PA	K.FEAQPGTIHPILTK.E	Y	34.05	1550.85	1.2	517.956	3	6.12	1257	1	28	41
10	1267	BGLB029718-PA	R.EAWVGVFSR.F	Y	39.68	1049.53	1.5	525.773	2	7.59	1740	1	90	98
10	1267	BGLB029718-PA	R.ENIAYEYNR.Q	Y	39.29	1170.53	2	586.274	2	4.53	739	1	31	39
10	1267	BGLB029718-PA	R.FNC(+57.02)YPLR.S	Y	26.76	968.454	-3.6	485.232	2	5.47	1030	1	99	105	Carbamidomethylation
10	1267	BGLB029718-PA	R.SFFLNGR.N	Y	19.45	839.429	1.1	420.722	2	6.58	1430	1	106	112
10	1267	BGLB029718-PA	R.SFFLN(+.98)GR.N	Y	18.74	840.413	0.6	421.214	2	6.97	1556	1	106	112	Deamidation (NQ)
10	1267	BGLB029718-PA	E.AVEWSDR.S	Y	16.91	861.398	2.7	431.707	2	4.02	605	1	78	84
10	1267	BGLB029718-PA	Q.GIVDPQLFIPPQEC(+57.02)LQ.A	Y	16.18	1852.94	-1	927.476	2	10.01	2216	1	127	142	Carbamidomethylation
83	19602	BGLB030199-PA	R.DLETLNLYK.S	Y	19.3	1107.58	-1	554.797	2	7.3	1655	1	54	62
92	18829	BGLB031671-PA	T.IVEDLK.D	Y	17.59	715.412	1.3	358.714	2	3.38	513	1	8	13
33	1341	BGLB031895-PA	K.TITLEVEPSDTIENVK.A	Y	39.98	1786.92	-2.5	894.465	2	7.49	1710	1	12	27
33	1341	BGLB031895-PA	R.TLSDYNIQK.E	Y	23.85	1080.55	-0.5	541.28	2	4.62	774	1	55	63
92	18830	BGLB031953-PA	L.IVEDLK.D	Y	17.59	715.412	1.3	358.714	2	3.38	513	1	211	216
93	3702	BGLB033529-PA	R.TENQ(+.98)Q(+.98)LLEENK.K	Y	17.22	1346.62	20.1	674.331	2	5.51	1050	1	215	225	Deamidation (NQ)
18	8926	BGLB033580-PA	K.ETGIVSTETPVFEGR.Q	Y	32.69	1620.8	5.8	811.412	2	6.81	1517	1	345	359
18	8926	BGLB033580-PA	K.VNLYVPK.F	Y	28.19	831.485	3	416.751	2	5.73	1118	1	289	295
18	8926	BGLB033580-PA	K.TIDISAPK.G	Y	22.93	843.47	4.2	422.744	2	5.03	904	1	142	149
18	8926	BGLB033580-PA	K.GLLLFQGK.L	Y	19.89	874.528	2.3	438.272	2	7.89	1813	1	384	391
18	8926	BGLB033580-PA	R.DSSEDFVVK.R	Y	16.86	1024.47	1.9	513.244	2	5.27	965	1	363	371
85	22613	BGLB033902-PA	C.FDEPAIK.S	Y	18.82	818.417	0.3	410.216	2	4.93	871	1	206	212
78	1347	BGLB034788-PA	R.GASAQ(+.98)NFLDTLK.Y	Y	29.15	1264.63	1.7	633.323	2	6	1214	1	1430	1441	Deamidation (NQ)
14	18629	BGLB035490-PA	S.GSDAASENTWVHQR.T	Y	33.58	1556.7	2.7	519.908	3	3.85	580	1	88	101
14	18629	BGLB035490-PA	S.SILDTTQLDR.I	Y	29.23	1160.6	1.7	581.31	2	6.38	1360	1	18	27
14	18629	BGLB035490-PA	R.TGAEVGFLR.W	Y	28.15	948.503	-3.9	475.257	2	6.35	1347	1	102	110
14	18629	BGLB035490-PA	K.TYLISK.I	Y	24.97	723.417	2.1	362.716	2	4.55	747	1	34	39
14	18629	BGLB035490-PA	R.FYPELQNLYIS.G	Y	18.97	1385.69	-2	693.849	2	9.51	2118	1	77	87
14	18629	BGLB035490-PA	K.C(+57.02)VYPERPIR.I	Y	16.12	1188.61	2.7	397.211	3	4.05	612	1	141	149	Carbamidomethylation
14	18629	BGLB035490-PA	R.FYPELQN.L	Y	15.02	909.423	3.1	455.72	2	6.44	1382	1	77	83
40	1322	BGLB035660-PA	R.FSLQGGQDGR.T	Y	26.09	1063.5	1.1	532.76	2	4.62	773	1	111	120
40	1322	BGLB035660-PA	K.C(+57.02)GIQLGR.G	Y	25.04	802.412	1.3	402.214	2	4.61	768	1	224	230	Carbamidomethylation
92	18834	BGLB036129-PA	L.LVEDLK.M	Y	17.59	715.412	1.3	358.714	2	3.38	513	1	268	273
36	1354	BGLB036153-PA	K.EPVYVVR.V	Y	30.89	860.476	3.4	431.247	2	4.91	858	1	98	104
36	1354	BGLB036153-PA	T.SNTLPQINDER.T	Y	16.78	1285.63	2.4	643.822	2	5.07	919	1	129	139
36	1354	BGLB036153-PA	S.NTLPQINDER.T	Y	16.31	1198.59	0.9	600.305	2	4.95	881	1	130	139
50	20878	BGLB037237-PA	N.TLEDAIIQYR.N	Y	17.13	1220.64	-3.1	611.325	2	7.19	1628	1	158	167
92	4286	BGLB037955-PA	N.IVEDLK.R	Y	17.59	715.412	1.3	358.714	2	3.38	513	1	999	1004
92	4287	BGLB037955-PB	N.IVEDLK.R	Y	17.59	715.412	1.3	358.714	2	3.38	513	1	999	1004
92	4288	BGLB037955-PC	N.IVEDLK.R	Y	17.59	715.412	1.3	358.714	2	3.38	513	1	999	1004
92	7746	BGLB037955-PD	N.IVEDLK.R	Y	17.59	715.412	1.3	358.714	2	3.38	513	1	999	1004
79	22597	BGLB038391-PA	K.TFEDSDWIDSK.V	Y	25.31	1341.57	-0.4	671.793	2	6.66	1460	1	154	164
48	20838	BGLB039174-PA	R.LLAGAFQR.A	Y	23.31	874.502	0.9	438.259	2	5.67	1094	1	222	229
4	7481	BGLB040188-PA	R.IAEDTISEEDQK.E	Y	51.17	1376.63	1.2	689.323	2	3.71	560	1	188	199
4	7481	BGLB040188-PA	K.VPDVEISEEGVR.V	N	45.49	1327.66	-1.9	664.837	2	5.98	1212	2	231	242
4	7481	BGLB040188-PA	K.VSVSQQSLEAR.H	Y	43.21	1202.63	-7.6	602.315	2	4.45	711	1	119	129
4	7481	BGLB040188-PA	K.TFAESAHSHDYLK.A	N	39.73	1504.69	1.4	502.573	3	3.97	598	1	173	185
4	7481	BGLB040188-PA	R.VITDYIDNK.M	Y	35.68	1079.55	0.4	540.782	2	5.65	1088	1	84	92
4	7481	BGLB040188-PA	K.LSAEMDEFKVD.Y	Y	24.65	1282.58	-1.4	642.294	2	6.96	1553	1	102	112
4	7481	BGLB040188-PA	K.VDYSPVS(+14.02)K.V	Y	24.6	907.465	4.2	454.742	2	4.94	873	1	111	118	Methylation
4	7481	BGLB040188-PA	L.SAEMDEFKVDYSPVSK.V	Y	20.91	1830.83	-3.6	611.283	3	6.51	1408	1	103	118
4	7481	BGLB040188-PA	K.LSAEMDEFK.V	Y	20.36	1068.48	1.7	535.248	2	5.85	1168	1	102	110
4	7481	BGLB040188-PA	K.LSAEMDEFKVDYSPVSK.V	Y	16.46	1943.92	-1	648.98	3	7.07	1589	1	102	118
4	7481	BGLB040188-PA	K.MPETIK.E	Y	15.7	717.373	3.5	359.695	2	3.01	467	1	93	98
5	1374	BGLB040280-PA	R.SPSDEPVPK.L	Y	38.34	954.466	-0.3	478.24	2	2.42	396	1	437	445
5	1374	BGLB040280-PA	E.AYIVADDSAVQNQVR.E	Y	38.09	1647.82	5.6	550.284	3	5.77	1136	1	28	42
5	1374	BGLB040280-PA	K.KLEFPAVPFYGTC(+57.02).Q	Y	37.26	1527.74	-1.1	764.878	2	9.33	2084	1	352	364	Carbamidomethylation
5	1374	BGLB040280-PA	K.IIGQEPDIMPFEEFNSQP	Y	35.15	2089.97	-3.3	697.66	3	10.1	2229	1	453	470
5	1374	BGLB040280-PA	K.IIGQEPDIM(+15.99)PFEEFNSQP	Y	33.91	2105.96	-2.5	702.993	3	9.18	2059	1	453	470	Oxidation (M)
5	1374	BGLB040280-PA	K.SLPQIYNNLLPK.G	Y	31.92	1398.79	-3.5	700.398	2	8.53	1945	1	282	293
5	1374	BGLB040280-PA	R.EIATTESYSVK.Y	Y	28.68	1226.6	0.7	614.309	2	4.53	742	1	43	53
5	1374	BGLB040280-PA	I.GQEPDIMPFEEFNSQP	Y	27.92	1863.8	-0.3	932.906	2	9.48	2113	1	455	470
5	1374	BGLB040280-PA	I.IGQEPDIMPFEEFNSQP	Y	24.08	1976.88	-0.1	989.448	2	9.75	2170	1	454	470
5	1374	BGLB040280-PA	M.AIINAPGDVNR.W	Y	21.94	1138.61	2.2	570.313	2	5.22	952	1	207	217
5	1374	BGLB040280-PA	K.LNITLPK.I	Y	20.19	797.501	0.6	399.758	2	6.7	1472	1	446	452
5	1374	BGLB040280-PA	K.ASIC(+57.02)PTYK.N	Y	16.75	938.453	15.9	470.241	2	3.83	573	1	414	421	Carbamidomethylation
5	1374	BGLB040280-PA	S.SYTGNLFDPDIIC(+57.02)QR.A	Y	16.6	1797.84	-1.9	600.285	3	8.52	1941	1	256	270	Carbamidomethylation
92	18828	Smp_009390.1	T.LVEDIK.K	Y	17.59	715.412	1.3	358.714	2	3.38	513	1	73	78
96	1319	Smp_016780.1	K.EIVDLVLDR.I	Y	16.52	1070.6	3.7	536.308	2	8.14	1869	1	113	121
46	1360	Smp_026560.1	M.A(+42.01)DQLTEEQIAEFK.E	Y	25.29	1562.75	8.1	782.387	2	8.2	1881	1	2	14	Acetylation (Protein N-term)
46	1358	Smp_026560.2	M.A(+42.01)DQLTEEQIAEFK.E	Y	25.29	1562.75	8.1	782.387	2	8.2	1881	1	2	14	Acetylation (Protein N-term)
33	1349	Smp_046690.1	K.TITLEVEPSDTIENVK.A	Y	39.98	1786.92	-2.5	894.465	2	7.49	1710	1	12	27
33	1349	Smp_046690.1	R.TLSDYNIQK.E	Y	23.85	1080.55	-0.5	541.28	2	4.62	774	1	55	63
33	1344	Smp_046690.2	K.TITLEVEPSDTIENVK.A	Y	39.98	1786.92	-2.5	894.465	2	7.49	1710	1	12	27
33	1344	Smp_046690.2	R.TLSDYNIQK.E	Y	23.85	1080.55	-0.5	541.28	2	4.62	774	1	55	63
33	1348	Smp_046690.3	K.TITLEVEPSDTIENVK.A	Y	39.98	1786.92	-2.5	894.465	2	7.49	1710	1	12	27
33	1348	Smp_046690.3	R.TLSDYNIQK.E	Y	23.85	1080.55	-0.5	541.28	2	4.62	774	1	55	63
92	8863	Smp_127440.3	C.IVEDIK.D	Y	17.59	715.412	1.3	358.714	2	3.38	513	1	639	644
92	1480	Smp_127440.4	C.IVEDIK.D	Y	17.59	715.412	1.3	358.714	2	3.38	513	1	639	644
88	8079	Smp_141010.1	L.FLDVLLPK.E	Y	18.19	943.574	-1.1	472.794	2	8.07	1849	1	1348	1355
88	8081	Smp_141010.2	L.FLDVLLPK.E	Y	18.19	943.574	-1.1	472.794	2	8.07	1849	1	1357	1364
88	8077	Smp_141010.3	L.FLDVLLPK.E	Y	18.19	943.574	-1.1	472.794	2	8.07	1849	1	1331	1338
88	8082	Smp_141010.4	L.FLDVLLPK.E	Y	18.19	943.574	-1.1	472.794	2	8.07	1849	1	1371	1378
88	8080	Smp_141010.5	L.FLDVLLPK.E	Y	18.19	943.574	-1.1	472.794	2	8.07	1849	1	1351	1358
98	23154	Smp_142740.1	R.LTNN(+.98)C(+57.02)EVNK.M	Y	16.19	1091.49	19	546.764	2	4.44	708	1	1249	1257	Deamidation (NQ); Carbamidomethylation
90	2660	Smp_159840.2	K.FIVDLC(+57.02)MK.K	Y	17.9	1024.51	-23.1	513.25	2	5.59	1066	1	1527	1534	Carbamidomethylation
92	18831	Smp_212320.1	R.IVEDIK.F	Y	17.59	715.412	1.3	358.714	2	3.38	513	1	13	18
97	23152	Smp_332270.1	K.LSNTTVNDNK.N	Y	16.35	1104.54	-1.6	553.277	2	6.53	1416	1	1531	1540
33	1345	Smp_335990.1	K.TITLEVEPSDTIENVK.A	Y	39.98	1786.92	-2.5	894.465	2	7.49	1710	1	12	27
33	1345	Smp_335990.1	R.TLSDYNIQK.E	Y	23.85	1080.55	-0.5	541.28	2	4.62	774	1	55	63

## Sheet: 16h_2_proteins
	Tags	SeqName	Description	Length	#Hits	e-Value	sim mean	#GO	GO IDs	GO Names	Enzyme Codes	Enzyme Names	InterPro IDs	InterPro GO IDs	InterPro GO Names
TRUE	[NO-BLAST]	BGLB000805-PB	---NA---	454									IPR000668 (PRINTS); IPR000668 (SMART); IPR036496 (G3DSA:2.40.128.GENE3D); IPR014882 (PFAM); IPR000668 (PFAM); G3DSA:3.90.70.10 (GENE3D); IPR013128 (PANTHER); PTHR12411:SF354 (PANTHER); IPR025661 (PROSITE_PATTERNS); IPR000169 (PROSITE_PATTERNS); IPR036496 (SUPERFAMILY); IPR038765 (SUPERFAMILY)	P:GO:0006508; F:GO:0008234	P:proteolysis; F:cysteine-type peptidase activity
TRUE	[BLASTED, MAPPED, ANNOTATED]	BGLB000805-PC	cathepsin C	451	20	0	76.19	3	P:GO:0006508; F:GO:0008234; F:GO:0008239	P:proteolysis; F:cysteine-type peptidase activity; F:dipeptidyl-peptidase activity	EC:3.4; EC:3.4.14.1; EC:3; EC:3.4.14.5; EC:3.4.14.4; EC:3.4.14.2	Acting on peptide bonds (peptidases); Dipeptidyl-peptidase I; Hydrolases; Dipeptidyl-peptidase IV; Dipeptidyl-peptidase III; Dipeptidyl-peptidase II	IPR000668 (PRINTS); IPR000668 (SMART); IPR036496 (G3DSA:2.40.128.GENE3D); IPR000668 (PFAM); IPR014882 (PFAM); G3DSA:3.90.70.10 (GENE3D); PTHR12411:SF354 (PANTHER); IPR013128 (PANTHER); IPR025660 (PROSITE_PATTERNS); IPR025661 (PROSITE_PATTERNS); IPR000169 (PROSITE_PATTERNS); IPR036496 (SUPERFAMILY); IPR038765 (SUPERFAMILY)	P:GO:0006508; F:GO:0008234	P:proteolysis; F:cysteine-type peptidase activity
TRUE	[BLASTED, MAPPED, ANNOTATED]	BGLB000805-PD	cathepsin C	451	20	0	76.19	3	P:GO:0006508; F:GO:0008234; F:GO:0008239	P:proteolysis; F:cysteine-type peptidase activity; F:dipeptidyl-peptidase activity	EC:3.4; EC:3.4.14.1; EC:3; EC:3.4.14.5; EC:3.4.14.4; EC:3.4.14.2	Acting on peptide bonds (peptidases); Dipeptidyl-peptidase I; Hydrolases; Dipeptidyl-peptidase IV; Dipeptidyl-peptidase III; Dipeptidyl-peptidase II	IPR000668 (PRINTS); IPR000668 (SMART); IPR036496 (G3DSA:2.40.128.GENE3D); IPR000668 (PFAM); IPR014882 (PFAM); G3DSA:3.90.70.10 (GENE3D); PTHR12411:SF354 (PANTHER); IPR013128 (PANTHER); IPR025660 (PROSITE_PATTERNS); IPR025661 (PROSITE_PATTERNS); IPR000169 (PROSITE_PATTERNS); IPR036496 (SUPERFAMILY); IPR038765 (SUPERFAMILY)	P:GO:0006508; F:GO:0008234	P:proteolysis; F:cysteine-type peptidase activity
TRUE	[BLASTED, MAPPED, ANNOTATED]	BGLB001164-PB	dipeptidase 1-like	406	20	0	77.89	8	P:GO:0006508; P:GO:0006629; F:GO:0008800; F:GO:0046872; F:GO:0070573; C:GO:0016021; C:GO:0016324; C:GO:0031225	P:proteolysis; P:lipid metabolic process; F:beta-lactamase activity; F:metal ion binding; F:metallodipeptidase activity; C:integral component of membrane; C:apical plasma membrane; C:anchored component of membrane	EC:3.4.13; EC:3.5.2; EC:3.4; EC:3.5; EC:3; EC:3.5.2.6	Acting on peptide bonds (peptidases); Acting on carbon-nitrogen bonds, other than peptide bonds; Acting on peptide bonds (peptidases); Acting on carbon-nitrogen bonds, other than peptide bonds; Hydrolases; Beta-lactamase	IPR008257 (PFAM); G3DSA:3.20.20.140 (GENE3D); IPR008257 (PANTHER); IPR000180 (PROSITE_PATTERNS); IPR008257 (PROSITE_PROFILES); IPR008257 (CDD); IPR032466 (SUPERFAMILY)	P:GO:0006508; F:GO:0008235; F:GO:0008239; F:GO:0016805	P:proteolysis; F:metalloexopeptidase activity; F:dipeptidyl-peptidase activity; F:dipeptidase activity
TRUE	[BLASTED, MAPPED, ANNOTATED]	BGLB001164-PC	dipeptidase 1-like	406	20	0	77.89	8	P:GO:0006508; P:GO:0006629; F:GO:0008800; F:GO:0046872; F:GO:0070573; C:GO:0016021; C:GO:0016324; C:GO:0031225	P:proteolysis; P:lipid metabolic process; F:beta-lactamase activity; F:metal ion binding; F:metallodipeptidase activity; C:integral component of membrane; C:apical plasma membrane; C:anchored component of membrane	EC:3.4.13; EC:3.5.2; EC:3.4; EC:3.5; EC:3; EC:3.5.2.6	Acting on peptide bonds (peptidases); Acting on carbon-nitrogen bonds, other than peptide bonds; Acting on peptide bonds (peptidases); Acting on carbon-nitrogen bonds, other than peptide bonds; Hydrolases; Beta-lactamase	IPR008257 (PFAM); G3DSA:3.20.20.140 (GENE3D); IPR008257 (PANTHER); IPR000180 (PROSITE_PATTERNS); IPR008257 (PROSITE_PROFILES); IPR008257 (CDD); IPR032466 (SUPERFAMILY)	P:GO:0006508; F:GO:0008235; F:GO:0008239; F:GO:0016805	P:proteolysis; F:metalloexopeptidase activity; F:dipeptidyl-peptidase activity; F:dipeptidase activity
TRUE	[BLASTED, MAPPED, ANNOTATED]	BGLB001164-PD	dipeptidase 1-like	406	20	0	77.89	8	P:GO:0006508; P:GO:0006629; F:GO:0008800; F:GO:0046872; F:GO:0070573; C:GO:0016021; C:GO:0016324; C:GO:0031225	P:proteolysis; P:lipid metabolic process; F:beta-lactamase activity; F:metal ion binding; F:metallodipeptidase activity; C:integral component of membrane; C:apical plasma membrane; C:anchored component of membrane	EC:3.4.13; EC:3.5.2; EC:3.4; EC:3.5; EC:3; EC:3.5.2.6	Acting on peptide bonds (peptidases); Acting on carbon-nitrogen bonds, other than peptide bonds; Acting on peptide bonds (peptidases); Acting on carbon-nitrogen bonds, other than peptide bonds; Hydrolases; Beta-lactamase	IPR008257 (PFAM); G3DSA:3.20.20.140 (GENE3D); IPR008257 (PANTHER); IPR000180 (PROSITE_PATTERNS); IPR008257 (PROSITE_PROFILES); IPR008257 (CDD); IPR032466 (SUPERFAMILY)	P:GO:0006508; F:GO:0008235; F:GO:0008239; F:GO:0016805	P:proteolysis; F:metalloexopeptidase activity; F:dipeptidyl-peptidase activity; F:dipeptidase activity
TRUE	[BLASTED, MAPPED, ANNOTATED]	BGLB001213-PB	A-kinase anchor protein 17A-like	1255	20	0	85.87	3	P:GO:0016310; F:GO:0003676; F:GO:0016301	P:phosphorylation; F:nucleic acid binding; F:kinase activity	EC:2.7; EC:2	Transferring phosphorus-containing groups; Transferases	Coil (COILS); Coil (COILS); Coil (COILS); mobidb-lite (MOBIDB_LITE); mobidb-lite (MOBIDB_LITE); mobidb-lite (MOBIDB_LITE); mobidb-lite (MOBIDB_LITE); mobidb-lite (MOBIDB_LITE); mobidb-lite (MOBIDB_LITE); mobidb-lite (MOBIDB_LITE); mobidb-lite (MOBIDB_LITE); mobidb-lite (MOBIDB_LITE); mobidb-lite (MOBIDB_LITE); mobidb-lite (MOBIDB_LITE); mobidb-lite (MOBIDB_LITE); PTHR12484 (PANTHER); cd12264 (CDD)	no GO terms	no GO terms
TRUE	[BLASTED, MAPPED, ANNOTATED]	BGLB001639-PB	elongation factor 1-alpha	459	20	0	94.61	5	P:GO:0006414; F:GO:0003746; F:GO:0003924; F:GO:0005525; C:GO:0005737	P:translational elongation; F:translation elongation factor activity; F:GTPase activity; F:GTP binding; C:cytoplasm	EC:3.6.1; EC:3.6; EC:3	Acting on acid anhydrides; Acting on acid anhydrides; Hydrolases	IPR000795 (PRINTS); G3DSA:3.40.50.300 (GENE3D); IPR004161 (PFAM); IPR004160 (PFAM); IPR000795 (PFAM); IPR004539 (TIGRFAM); G3DSA:2.40.30.10 (GENE3D); G3DSA:2.40.30.10 (GENE3D); PTHR23115:SF227 (PANTHER); PTHR23115 (PANTHER); IPR031157 (PROSITE_PATTERNS); IPR004539 (HAMAP); IPR000795 (PROSITE_PROFILES); cd03693 (CDD); cd01883 (CDD); cd03705 (CDD); IPR009001 (SUPERFAMILY); IPR027417 (SUPERFAMILY); …	P:GO:0006414; F:GO:0003746; F:GO:0003924; F:GO:0005525	P:translational elongation; F:translation elongation factor activity; F:GTPase activity; F:GTP binding
TRUE	[BLASTED, MAPPED, ANNOTATED]	BGLB002368-PB	dynein beta chain, ciliary-like	4465	20	0	89.34	8	P:GO:0003341; P:GO:0030030; F:GO:0005524; F:GO:0008569; C:GO:0005737; C:GO:0005874; C:GO:0030286; C:GO:0031514	P:cilium movement; P:cell projection organization; F:ATP binding; F:ATP-dependent microtubule motor activity, minus-end-directed; C:cytoplasm; C:microtubule; C:dynein complex; C:motile cilium	EC:3.6.1; EC:3.6; EC:3	Acting on acid anhydrides; Acting on acid anhydrides; Hydrolases
TRUE	[BLASTED, MAPPED, ANNOTATED]	BGLB002603-PB	digestive cysteine proteinase 1	540	20	0	76.06	2	P:GO:0006508; F:GO:0008234	P:proteolysis; F:cysteine-type peptidase activity	EC:3.4; EC:3	Acting on peptide bonds (peptidases); Hydrolases	IPR000668 (PRINTS); IPR013201 (SMART); IPR000668 (SMART); IPR013201 (PFAM); G3DSA:3.90.70.10 (GENE3D); IPR000668 (PFAM); PTHR12411:SF374 (PANTHER); IPR013128 (PANTHER); IPR000169 (PROSITE_PATTERNS); IPR025661 (PROSITE_PATTERNS); IPR025660 (PROSITE_PATTERNS); IPR039417 (CDD); IPR038765 (SUPERFAMILY)	P:GO:0006508; F:GO:0008234	P:proteolysis; F:cysteine-type peptidase activity
TRUE	[BLASTED, MAPPED, ANNOTATED]	BGLB003550-PB	golgin subfamily B member 1-like isoform X6	4725	20	0	73.4	2	F:GO:0008017; F:GO:0019900	F:microtubule binding; F:kinase binding
TRUE	[BLASTED, MAPPED, ANNOTATED]	BGLB003550-PC	golgin subfamily B member 1-like isoform X6	5410	20	0	71.9	2	F:GO:0008017; F:GO:0019900	F:microtubule binding; F:kinase binding
TRUE	[BLASTED, MAPPED, ANNOTATED]	BGLB003550-PD	golgin subfamily B member 1-like isoform X1	5101	20	0	73.28	2	F:GO:0008017; F:GO:0019900	F:microtubule binding; F:kinase binding
TRUE	[BLASTED, MAPPED, ANNOTATED]	BGLB003550-PE	golgin subfamily B member 1-like isoform X1	4646	20	0	73.49	2	F:GO:0008017; F:GO:0019900	F:microtubule binding; F:kinase binding
TRUE	[BLASTED, MAPPED, ANNOTATED]	BGLB003550-PF	golgin subfamily B member 1-like isoform X2	5498	20	0	73.15	2	F:GO:0008017; F:GO:0019900	F:microtubule binding; F:kinase binding
TRUE	[BLASTED, MAPPED, ANNOTATED]	BGLB003550-PG	golgin subfamily B member 1-like isoform X6	4725	20	0	73.4	2	F:GO:0008017; F:GO:0019900	F:microtubule binding; F:kinase binding
TRUE	[BLASTED, MAPPED, ANNOTATED]	BGLB003550-PH	golgin subfamily B member 1-like isoform X1	5508	20	0	73.36	2	F:GO:0008017; F:GO:0019900	F:microtubule binding; F:kinase binding
TRUE	[BLASTED, MAPPED, ANNOTATED]	BGLB003550-PI	golgin subfamily B member 1-like isoform X6	5192	20	0	73.73	2	F:GO:0008017; F:GO:0019900	F:microtubule binding; F:kinase binding
TRUE	[BLASTED, MAPPED, ANNOTATED]	BGLB004090-PB	mammalian ependymin-related protein 1-like	214	20	5.82e-135	63.55	3	P:GO:0007160; F:GO:0005509; C:GO:0005576	P:cell-matrix adhesion; F:calcium ion binding; C:extracellular region			IPR001299 (PFAM); IPR001299 (PANTHER); PTHR10697:SF1 (PANTHER)	P:GO:0007160; F:GO:0005509; C:GO:0005576	P:cell-matrix adhesion; F:calcium ion binding; C:extracellular region
TRUE	[BLASTED, MAPPED, ANNOTATED]	BGLB004262-PB	ganglioside GM2 activator-like	208	20	6.22e-152	66.33	2	P:GO:0006689; F:GO:0008047	P:ganglioside catabolic process; F:enzyme activator activity			IPR003172 (SMART); IPR036846 (G3DSA:2.70.220.GENE3D); IPR003172 (PFAM); IPR028996 (PANTHER); IPR036846 (SUPERFAMILY)	P:GO:0006689; F:GO:0008047	P:ganglioside catabolic process; F:enzyme activator activity
TRUE	[BLASTED, MAPPED, ANNOTATED]	BGLB005248-PB	putative ATP-dependent RNA helicase DHX57	916	20	0	71.29	5	F:GO:0003676; F:GO:0003724; F:GO:0005524; F:GO:0016787; F:GO:0046872	F:nucleic acid binding; F:RNA helicase activity; F:ATP binding; F:hydrolase activity; F:metal ion binding	EC:3.6.4.13; EC:3	RNA helicase; Hydrolases	IPR014001 (SMART); IPR007502 (SMART); IPR001650 (SMART); IPR011709 (PFAM); G3DSA:3.40.50.300 (GENE3D); IPR001650 (PFAM); G3DSA:1.20.120.1080 (GENE3D); IPR007502 (PFAM); G3DSA:3.40.50.300 (GENE3D); IPR011545 (PFAM); PTHR18934 (PANTHER); PTHR18934:SF190 (PANTHER); IPR001650 (PROSITE_PROFILES); IPR014001 (PROSITE_PROFILES); IPR001650 (CDD); cd00046 (CDD); IPR027417 (SUPERFAMILY)	F:GO:0003676; F:GO:0004386; F:GO:0005524	F:nucleic acid binding; F:helicase activity; F:ATP binding
TRUE	[BLASTED, MAPPED, ANNOTATED]	BGLB005248-PC	putative ATP-dependent RNA helicase DHX57	916	20	0	71.29	5	F:GO:0003676; F:GO:0003724; F:GO:0005524; F:GO:0016787; F:GO:0046872	F:nucleic acid binding; F:RNA helicase activity; F:ATP binding; F:hydrolase activity; F:metal ion binding	EC:3.6.4.13; EC:3	RNA helicase; Hydrolases	IPR014001 (SMART); IPR007502 (SMART); IPR001650 (SMART); IPR011709 (PFAM); G3DSA:3.40.50.300 (GENE3D); IPR001650 (PFAM); G3DSA:1.20.120.1080 (GENE3D); IPR007502 (PFAM); G3DSA:3.40.50.300 (GENE3D); IPR011545 (PFAM); PTHR18934 (PANTHER); PTHR18934:SF190 (PANTHER); IPR001650 (PROSITE_PROFILES); IPR014001 (PROSITE_PROFILES); IPR001650 (CDD); cd00046 (CDD); IPR027417 (SUPERFAMILY)	F:GO:0003676; F:GO:0004386; F:GO:0005524	F:nucleic acid binding; F:helicase activity; F:ATP binding
TRUE	[BLASTED, MAPPED, ANNOTATED]	BGLB008634-PB	AP-3 complex subunit beta-2-like	1085	20	0	89.93	5	P:GO:0006886; P:GO:0016192; C:GO:0030123; C:GO:0030131; C:GO:0030665	P:intracellular protein transport; P:vesicle-mediated transport; C:AP-3 adaptor complex; C:clathrin adaptor complex; C:clathrin-coated vesicle membrane			Coil (COILS); IPR029390 (SMART); IPR026740 (PIRSF); IPR002553 (PFAM); IPR029390 (PFAM); mobidb-lite (MOBIDB_LITE); mobidb-lite (MOBIDB_LITE); mobidb-lite (MOBIDB_LITE); mobidb-lite (MOBIDB_LITE); mobidb-lite (MOBIDB_LITE); mobidb-lite (MOBIDB_LITE); mobidb-lite (MOBIDB_LITE); IPR026739 (PANTHER); PTHR11134:SF10 (PANTHER); IPR026739 (PANTHER); IPR016024 (SUPERFAMILY)	P:GO:0006886; P:GO:0016192; C:GO:0030117; C:GO:0030123	P:intracellular protein transport; P:vesicle-mediated transport; C:membrane coat; C:AP-3 adaptor complex
TRUE	[BLASTED, MAPPED, ANNOTATED]	BGLB008810-PB	growth/differentiation factor 8	348	20	0	46.81	4	P:GO:0007165; F:GO:0005125; F:GO:0008083; C:GO:0005615	P:signal transduction; F:cytokine activity; F:growth factor activity; C:extracellular space			IPR001839 (SMART); IPR001111 (PFAM); IPR001839 (PFAM); IPR029034 (G3DSA:2.10.90.GENE3D); IPR015615 (PANTHER); PTHR11848:SF178 (PANTHER); IPR001839 (PROSITE_PROFILES); IPR029034 (SUPERFAMILY)	F:GO:0008083	F:growth factor activity
TRUE	[BLASTED, MAPPED, ANNOTATED]	BGLB009133-PB	von Willebrand factor	2177	20	0	58.9	3	P:GO:0007399; P:GO:0030154; C:GO:0016020	P:nervous system development; P:cell differentiation; C:membrane			IPR002172 (PRINTS); IPR000742 (SMART); IPR001846 (SMART); IPR014853 (SMART); IPR002172 (SMART); G3DSA:2.10.25.10 (GENE3D); IPR014853 (PFAM); G3DSA:2.10.25.10 (GENE3D); G3DSA:4.10.400.10 (GENE3D); G3DSA:4.10.400.10 (GENE3D); IPR002172 (PFAM); IPR002919 (PFAM); IPR001846 (PFAM); G3DSA:4.10.400.10 (GENE3D); G3DSA:4.10.400.10 (GENE3D); mobidb-lite (MOBIDB_LITE); mobidb-lite (MOBIDB_LITE); mobidb-lite…	P:GO:0007399; P:GO:0030154; F:GO:0005515	P:nervous system development; P:cell differentiation; F:protein binding
TRUE	[BLASTED, MAPPED, ANNOTATED]	BGLB009288-PB	multiple EGF and TSP domain-containing protein	429	20	0	59.46	1	F:GO:0005509	F:calcium ion binding			IPR001881 (SMART); IPR000884 (SMART); IPR002350 (SMART); IPR000742 (SMART); IPR002350 (PFAM); G3DSA:3.30.60.30 (GENE3D); IPR001881 (PFAM); G3DSA:2.10.25.10 (GENE3D); IPR036383 (G3DSA:2.20.100.GENE3D); G3DSA:2.10.25.10 (GENE3D); G3DSA:3.30.60.30 (GENE3D); PTHR10913 (PANTHER); PTHR10913:SF16 (PANTHER); IPR018097 (PROSITE_PATTERNS); IPR013032 (PROSITE_PATTERNS); IPR000152 (PROSITE_PATTERNS); IPR0023…	F:GO:0005509; F:GO:0005515	F:calcium ion binding; F:protein binding
TRUE	[BLASTED, MAPPED, ANNOTATED]	BGLB009482-PB	stimulated by retinoic acid gene 6 protein homolog	378	20	0	54.72	7	P:GO:0034633; F:GO:0016918; F:GO:0019841; F:GO:0034632; F:GO:0038023; C:GO:0005886; C:GO:0016021	P:retinol transport; F:retinal binding; F:retinol binding; F:retinol transmembrane transporter activity; F:signaling receptor activity; C:plasma membrane; C:integral component of membrane	EC:7	Translocases	PF14752 (PFAM); PTHR21444 (PANTHER); IPR026612 (PTHR21444:PANTHER)	F:GO:0034632; F:GO:0038023	F:retinol transmembrane transporter activity; F:signaling receptor activity
TRUE	[BLASTED, MAPPED, ANNOTATED]	BGLB012280-PB	tissue factor pathway inhibitor isoform X2	85	20	2.04e-45	74.67	13	P:GO:0010951; P:GO:0030195; P:GO:0032355; P:GO:0035821; P:GO:0071222; P:GO:0071347; P:GO:0071383; F:GO:0004867; F:GO:0090729; C:GO:0005615; C:GO:0005901; C:GO:0009986; C:GO:0016021	P:negative regulation of endopeptidase activity; P:negative regulation of blood coagulation; P:response to estradiol; P:modulation of process of other organism; P:cellular response to lipopolysaccharide; P:cellular response to interleukin-1; P:cellular response to steroid hormone stimulus; F:serine-type endopeptidase inhibitor activity; F:toxin activity; C:extracellular space; C:caveola; C:cell s…			IPR002223 (PRINTS); IPR002223 (SMART); IPR002223 (PFAM); IPR036880 (G3DSA:4.10.410.GENE3D); PTHR10083:SF316 (PANTHER); PTHR10083 (PANTHER); IPR020901 (PROSITE_PATTERNS); IPR002223 (PROSITE_PROFILES); IPR002223 (CDD); IPR036880 (SUPERFAMILY)	F:GO:0004867	F:serine-type endopeptidase inhibitor activity
TRUE	[BLASTED, MAPPED, ANNOTATED]	BGLB016060-PA	bactericidal permeability-increasing protein-like	497	20	0	59.99	2	F:GO:0008289; C:GO:0016021	F:lipid binding; C:integral component of membrane			IPR001124 (SMART); IPR017942 (SMART); G3DSA:3.15.20.10 (GENE3D); IPR017942 (PFAM); IPR001124 (PFAM); G3DSA:3.15.10.10 (GENE3D); mobidb-lite (MOBIDB_LITE); IPR030181 (PTHR10504:PANTHER); IPR032942 (PANTHER); IPR017943 (SUPERFAMILY); IPR017943 (SUPERFAMILY)	P:GO:0006955; P:GO:0050829; F:GO:0001530; F:GO:0008289	P:immune response; P:defense response to Gram-negative bacterium; F:lipopolysaccharide binding; F:lipid binding
TRUE	[BLASTED, MAPPED, ANNOTATED]	BGLB016459-PA	pedal mucus protein 2	1347	20	0	54.36	2	P:GO:0071205; F:GO:0005509	P:protein localization to juxtaparanode region of axon; F:calcium ion binding			IPR001881 (SMART); G3DSA:2.10.25.10 (GENE3D); PTHR43925 (PANTHER); IPR000152 (PROSITE_PATTERNS); IPR000742 (PROSITE_PROFILES); cd00054 (CDD); SSF57196 (SUPERFAMILY)	F:GO:0005509	F:calcium ion binding
TRUE	[BLASTED, MAPPED]	BGLB017085-PA	PREDICTED: uncharacterized protein LOC106080017	141	5	1.14e-86	61.18	2	F:GO:0008061; C:GO:0005576	F:chitin binding; C:extracellular region			no IPS match	no IPS match	no IPS match
TRUE	[BLASTED, MAPPED, ANNOTATED]	BGLB017086-PA	Hypothetical predicted protein	270	14	0	48.22	2	F:GO:0008061; C:GO:0005576	F:chitin binding; C:extracellular region			IPR002557 (SMART); IPR002557 (PFAM); G3DSA:2.170.140.10 (GENE3D); IPR002557 (PROSITE_PROFILES); IPR036508 (SUPERFAMILY)	P:GO:0006030; F:GO:0008061; C:GO:0005576	P:chitin metabolic process; F:chitin binding; C:extracellular region
TRUE	[BLASTED, MAPPED, ANNOTATED]	BGLB017557-PA	rho guanine nucleotide exchange factor 10	207	6	5.44e-122	67.3	2	P:GO:0050790; F:GO:0005085	P:regulation of catalytic activity; F:guanyl-nucleotide exchange factor activity			mobidb-lite (MOBIDB_LITE); mobidb-lite (MOBIDB_LITE); mobidb-lite (MOBIDB_LITE); mobidb-lite (MOBIDB_LITE); PTHR12877:SF7 (PANTHER); IPR039919 (PANTHER)	F:GO:0005085	F:guanyl-nucleotide exchange factor activity
TRUE	[BLASTED, MAPPED, ANNOTATED]	BGLB017557-PB	rho guanine nucleotide exchange factor 10	207	6	5.44e-122	67.3	2	P:GO:0050790; F:GO:0005085	P:regulation of catalytic activity; F:guanyl-nucleotide exchange factor activity			mobidb-lite (MOBIDB_LITE); mobidb-lite (MOBIDB_LITE); mobidb-lite (MOBIDB_LITE); mobidb-lite (MOBIDB_LITE); PTHR12877:SF7 (PANTHER); IPR039919 (PANTHER)	F:GO:0005085	F:guanyl-nucleotide exchange factor activity
TRUE	[BLASTED, MAPPED, ANNOTATED]	BGLB017992-PA	collagen alpha-6(VI) chain-like	505	20	0	57.48	3	F:GO:0008061; C:GO:0005576; C:GO:0005581	F:chitin binding; C:extracellular region; C:collagen trimer			PR00453 (PRINTS); IPR002035 (SMART); IPR036465 (G3DSA:3.40.50.GENE3D); IPR002035 (PFAM); IPR036465 (G3DSA:3.40.50.GENE3D); PTHR44105 (PANTHER); IPR002035 (PROSITE_PROFILES); IPR002035 (PROSITE_PROFILES); cd01450 (CDD); IPR036465 (SUPERFAMILY); IPR036465 (SUPERFAMILY)	no GO terms	no GO terms
TRUE	[BLASTED, MAPPED, ANNOTATED]	BGLB017992-PB	collagen alpha-6(VI) chain-like	505	20	0	57.48	3	F:GO:0008061; C:GO:0005576; C:GO:0005581	F:chitin binding; C:extracellular region; C:collagen trimer			PR00453 (PRINTS); IPR002035 (SMART); IPR036465 (G3DSA:3.40.50.GENE3D); IPR002035 (PFAM); IPR036465 (G3DSA:3.40.50.GENE3D); PTHR44105 (PANTHER); IPR002035 (PROSITE_PROFILES); IPR002035 (PROSITE_PROFILES); cd01450 (CDD); IPR036465 (SUPERFAMILY); IPR036465 (SUPERFAMILY)	no GO terms	no GO terms
TRUE	[BLASTED]	BGLB018272-PA	PREDICTED: uncharacterized protein LOC106055744	226	8	1.77e-154	58.67						no IPS match	no IPS match	no IPS match
TRUE	[BLASTED]	BGLB019413-PA	actin, plasmodial isoform-like	535	20	0	91.73						IPR004000 (PRINTS); IPR004000 (SMART); IPR004000 (PFAM); G3DSA:3.90.640.10 (GENE3D); G3DSA:2.30.36.70 (GENE3D); G3DSA:3.90.640.10 (GENE3D); G3DSA:3.30.420.40 (GENE3D); G3DSA:3.30.420.520 (GENE3D); PTHR11937:SF278 (PANTHER); PTHR11937:SF278 (PANTHER); IPR004000 (PANTHER); IPR004001 (PROSITE_PATTERNS); IPR004001 (PROSITE_PATTERNS); IPR020902 (PROSITE_PATTERNS); cd00012 (CDD); cd00012 (CDD); SSF5306…	no GO terms	no GO terms
TRUE	[BLASTED]	BGLB019847-PA	fatty acid-binding protein, liver-like	138	20	2.57e-93	62.19						IPR012674 (G3DSA:2.40.128.GENE3D); IPR031259 (PANTHER); IPR012674 (SUPERFAMILY)	F:GO:0008289	F:lipid binding
[truncated: 36 more rows]

## Sheet: 16h_2_peptides
Protein Group	Protein ID	Protein Accession	Peptide	Unique	-10lgP	Mass	ppm	m/z	z	RT	Scan	#Spec	Start	End	PTM
[truncated: 157 more rows]

[truncated: 20 more sheets: 16h_3_proteins, 16h_3_peptides, 1W_1_proteins, 1W_1_peptides, 1W_2_proteins, 1W_2_peptides, 1W_3_proteins, 1W_3_peptides, 2W_1_proteins, 2W_1_peptides, 2W_2_proteins, 2W_2_peptides, 2W_3_proteins, 2W_3_peptides, 3W_1_proteins, 3W_1_peptides, 3W_2_proteins, 3W_2_peptides, 3W_3_proteins, 3W_3_peptides]
