# Supplementary material for: Identification of Schistosoma mansoni miracidia attractant candidates in infected Biomphalaria glabrata using behaviour-guided comparative proteomics
Source: Front Immunol. 2022 Oct 10;13:954282. doi: 10.3389/fimmu.2022.954282 (PMC9589101; doi:10.3389/fimmu.2022.954282)
Supplement: Supplementary Table 4 — A list of all proteins identified in at least two replicates of 16h-PME, 1W-PME, 2W-PME, 3W-PME and naïve B. glabrata SCW with reference to the B. glabrata and S. mansoni proteomes. [file Table_6.xlsx]

## Sheet: Naive
Tags	SeqName	Description	-10lgP	Coverage (%)	#Peptides	#Unique	Avg. Mass	Length	#Hits	e-Value	sim mean	#GO	GO IDs	GO Names	Enzyme Codes	Enzyme Names	InterPro IDs	InterPro GO IDs	InterPro GO Names	TMHMM	SignalP
[INTERPRO, BLASTED, MAPPED, ANNOTATED]	BGLB000202-PA	biomphalysin 20	59.12	6	2	2	60724	519	10	0	69.16	1	C:GO:0005576; P:GO:0009405	C:extracellular region; P:obsolete pathogenesis			IPR005830 (PFAM); G3DSA:3.30.412.10 (GENE3D); PTHR34007 (PANTHER)	C:GO:0005576	C:extracellular region	0	0.0013
[INTERPRO, BLASTED, MAPPED, ANNOTATED]	BGLB001498-PB	calmodulin isoform X2	37.29	12	2	1	18671	166	10	5.91029e-119	93.9	2	F:GO:0043167	F:ion binding			G3DSA:1.10.238.10 (GENE3D); G3DSA:1.10.238.10 (GENE3D); IPR002048 (PFAM); PTHR23050 (PANTHER); IPR039030 (PTHR23050:PANTHER); IPR018247 (PROSITE_PATTERNS); IPR018247 (PROSITE_PATTERNS); IPR018247 (PROSITE_PATTERNS); IPR002048 (PROSITE_PROFILES); IPR002048 (PROSITE_PROFILES); IPR002048 (PROSITE_PROFILES); IPR002048 (CDD); IPR002048 (CDD); IPR011992 (SUPERFAMILY)	P:GO:0019722; F:GO:0005509	P:calcium-mediated signaling; F:calcium ion binding	0	0.0004
[INTERPRO, BLASTED, MAPPED, ANNOTATED]	BGLB002603-PB	digestive cysteine proteinase 2-like	71.21	6	3	3	61060	540	10	0	80.13	2	F:GO:0008233	F:peptidase activity	EC:3.4	Acting on peptide bonds (peptidases)	IPR000668 (PRINTS); IPR000668 (PFAM); G3DSA:3.90.70.10 (GENE3D); IPR013201 (PFAM); PTHR12411:SF575 (PANTHER); PTHR12411 (PANTHER); IPR025660 (PROSITE_PATTERNS); IPR000169 (PROSITE_PATTERNS); IPR025661 (PROSITE_PATTERNS); IPR039417 (CDD); IPR038765 (SUPERFAMILY)	P:GO:0006508; F:GO:0008234	P:proteolysis; F:cysteine-type peptidase activity	0	0.9822
[INTERPRO, BLASTED, MAPPED, ANNOTATED]	BGLB004090-PB	mammalian ependymin-related protein 1-like	119.26	34	12	12	24972	214	10	8.56152e-136	69.16	3	C:GO:0005576; P:GO:0007155; F:GO:0043167	C:extracellular region; P:cell adhesion; F:ion binding			IPR001299 (PFAM); IPR001299 (PANTHER); PTHR10697:SF1 (PANTHER)	P:GO:0007160; F:GO:0005509; C:GO:0005576	P:cell-matrix adhesion; F:calcium ion binding; C:extracellular region	0	0.9974
[INTERPRO, BLASTED, MAPPED, ANNOTATED]	BGLB005344-PB	beta-glucuronidase isoform X1	32.35	2	1	1	73752	647	10	0	81.82	3	C:GO:0005622; P:GO:0005975; P:GO:0009056; F:GO:0016798; C:GO:0043226; P:GO:0051186	C:intracellular anatomical structure; P:carbohydrate metabolic process; P:catabolic process; F:hydrolase activity, acting on glycosyl bonds; C:organelle; P:obsolete cofactor metabolic process	EC:3.2.1.31	Beta-glucuronidase	IPR006101 (PRINTS); G3DSA:2.60.120.260 (GENE3D); IPR006102 (PFAM); IPR006103 (PFAM); IPR006104 (PFAM); G3DSA:3.20.20.80 (GENE3D); IPR013783 (G3DSA:2.60.40.GENE3D); mobidb-lite (MOBIDB_LITE); PTHR10066 (PANTHER); IPR008979 (SUPERFAMILY); IPR036156 (SUPERFAMILY); IPR017853 (SUPERFAMILY)	P:GO:0005975; F:GO:0004553	P:carbohydrate metabolic process; F:hydrolase activity, hydrolyzing O-glycosyl compounds	0	0.9417
[INTERPRO, BLASTED, MAPPED, ANNOTATED]	BGLB005373-PB	pleckstrin homology domain-containing family G member 2-like	43.3	5	2	2	55039	459	10	0	58.14	4	0	0			IPR029034 (G3DSA:2.10.90.GENE3D); PF05806 (PFAM); IPR008717 (PANTHER); IPR029034 (SUPERFAMILY)	P:GO:0030514; P:GO:0045596	P:negative regulation of BMP signaling pathway; P:negative regulation of cell differentiation	0	0.0009
[INTERPRO, BLASTED, MAPPED, ANNOTATED]	BGLB005708-PB	protein kinase c-binding protein nell1	32.19	1	1	1	135226	1244	10	0	56.27	1	F:GO:0043167	F:ion binding			IPR016186 (G3DSA:3.10.100.GENE3D); G3DSA:2.10.25.10 (GENE3D); IPR001881 (PFAM); G3DSA:2.10.25.10 (GENE3D); G3DSA:2.10.25.10 (GENE3D); IPR002919 (PFAM); IPR016186 (G3DSA:3.10.100.GENE3D); IPR001846 (PFAM); mobidb-lite (MOBIDB_LITE); mobidb-lite (MOBIDB_LITE); PTHR11339 (PANTHER); PTHR11339:SF244 (PANTHER); IPR018097 (PROSITE_PATTERNS); IPR000742 (PROSITE_PATTERNS); IPR000152 (PROSITE_PATTERNS); IP…	F:GO:0005509	F:calcium ion binding	0	0.003
[INTERPRO, BLASTED, MAPPED, ANNOTATED]	BGLB008810-PB	growth/differentiation factor 8	35.04	3	1	1	39895	348	10	0	51.53	2	F:GO:0003674; P:GO:0007165; P:GO:0008283; P:GO:0040007	F:molecular_function; P:signal transduction; P:cell population proliferation; P:growth			G3DSA:2.60.120.970 (GENE3D); IPR001839 (PFAM); IPR029034 (G3DSA:2.10.90.GENE3D); IPR015616 (PTHR11848:PANTHER); IPR015615 (PANTHER); IPR001839 (PROSITE_PROFILES); cd08698 (CDD); IPR029034 (SUPERFAMILY)	F:GO:0005102; F:GO:0008083	F:signaling receptor binding; F:growth factor activity	0	0.0017
[INTERPRO, BLASTED, MAPPED, ANNOTATED]	BGLB009133-PB	von Willebrand factor	67.26	2	5	5	236731	2177	10	0	67.28	3	F:GO:0003674	F:molecular_function			IPR002172 (PRINTS); G3DSA:2.10.25.10 (GENE3D); IPR036055 (G3DSA:4.10.400.GENE3D); IPR002172 (PFAM); IPR036055 (G3DSA:4.10.400.GENE3D); IPR014853 (PFAM); IPR001846 (PFAM); IPR036055 (G3DSA:4.10.400.GENE3D); G3DSA:2.10.25.10 (GENE3D); IPR036055 (G3DSA:4.10.400.GENE3D); IPR002919 (PFAM); mobidb-lite (MOBIDB_LITE); mobidb-lite (MOBIDB_LITE); PTHR11339 (PANTHER); IPR030119 (PTHR11339:PANTHER); IPR0007…	P:GO:0007399; P:GO:0030154; F:GO:0005515	P:nervous system development; P:cell differentiation; F:protein binding	1 (inside 1-6, TMHelix 7-29, outside 30-2177)	0.9861
[INTERPRO, BLASTED, MAPPED, ANNOTATED]	BGLB010468-PB	haemoglobin type 2	55.78	25	4	1	13508	118	10	1.48054e-82	80.92	4	F:GO:0003674; P:GO:0006810	F:molecular_function; P:transport			IPR012292 (G3DSA:1.10.490.GENE3D); IPR000971 (PFAM); IPR000971 (PROSITE_PROFILES); IPR044399 (CDD); IPR009050 (SUPERFAMILY)	F:GO:0019825; F:GO:0020037	F:oxygen binding; F:heme binding	0	0.0017
[INTERPRO, BLASTED, MAPPED, ANNOTATED]	BGLB011523-PB	haemoglobin type 1	78.43	2	4	3	223575	2001	10	0	78.08	2	P:GO:0006810; F:GO:0043167	P:transport; F:ion binding			IPR012292 (G3DSA:1.10.490.GENE3D); IPR012292 (G3DSA:1.10.490.GENE3D); IPR012292 (G3DSA:1.10.490.GENE3D); IPR000971 (PFAM); mobidb-lite (MOBIDB_LITE); PTHR46458:SF3 (PANTHER); PTHR46458:SF3 (PANTHER); PTHR46458:SF3 (PANTHER); PTHR46458 (PANTHER); PTHR46458 (PANTHER); PTHR46458 (PANTHER); PTHR46458 (PANTHER); PTHR46458:SF3 (PANTHER); PTHR46458 (PANTHER); PTHR46458:SF3 (PANTHER); PTHR46458 (PANTHER)…	F:GO:0019825; F:GO:0020037	F:oxygen binding; F:heme binding	0	0.9567
[INTERPRO, BLASTED, MAPPED, ANNOTATED]	BGLB012730-PB	haemoglobin type 2	117.86	18	12	5	61459	541	10	0	80.61	2	F:GO:0003674; P:GO:0006810	F:molecular_function; P:transport			IPR000971 (PFAM); IPR012292 (G3DSA:1.10.490.GENE3D); IPR012292 (G3DSA:1.10.490.GENE3D); PTHR46458 (PANTHER); PTHR46458:SF3 (PANTHER); PTHR46458:SF3 (PANTHER); PTHR46458 (PANTHER); PTHR46458 (PANTHER); PTHR46458:SF3 (PANTHER); PTHR46458 (PANTHER); PTHR46458:SF3 (PANTHER); IPR000971 (PROSITE_PROFILES); IPR000971 (PROSITE_PROFILES); IPR000971 (PROSITE_PROFILES); IPR000971 (PROSITE_PROFILES); IPR0443…	F:GO:0019825; F:GO:0020037	F:oxygen binding; F:heme binding	0	0.0007
[INTERPRO, BLASTED, MAPPED, ANNOTATED]	BGLB013367-PB	haemoglobin type 2	132.56	19	19	8	78573	700	10	0	79.77	4	F:GO:0003674; P:GO:0006810	F:molecular_function; P:transport			IPR012292 (G3DSA:1.10.490.GENE3D); IPR000971 (PFAM); PTHR46458:SF3 (PANTHER); PTHR46458 (PANTHER); PTHR46458 (PANTHER); PTHR46458:SF3 (PANTHER); IPR000971 (PROSITE_PROFILES); IPR000971 (PROSITE_PROFILES); IPR000971 (PROSITE_PROFILES); IPR000971 (PROSITE_PROFILES); IPR000971 (PROSITE_PROFILES); IPR044399 (CDD); IPR044399 (CDD); IPR044399 (CDD); IPR044399 (CDD); IPR009050 (SUPERFAMILY); IPR009050 (…	F:GO:0019825; F:GO:0020037	F:oxygen binding; F:heme binding	0	0.0261
[INTERPRO, BLASTED, MAPPED, ANNOTATED]	BGLB013804-PB	cathepsin B	97.56	21	8	8	36540	333	10	0	79.45	3	F:GO:0008233	F:peptidase activity	EC:3.4.22	Acting on peptide bonds (peptidases)	IPR000668 (PRINTS); IPR000668 (PFAM); IPR012599 (PFAM); G3DSA:3.90.70.10 (GENE3D); PTHR12411 (PANTHER); PTHR12411:SF737 (PANTHER); IPR025660 (PROSITE_PATTERNS); IPR000169 (PROSITE_PATTERNS); IPR025661 (PROSITE_PATTERNS); cd02620 (CDD); IPR038765 (SUPERFAMILY)	P:GO:0006508; P:GO:0050790; F:GO:0004197; F:GO:0008234	P:proteolysis; P:regulation of catalytic activity; F:cysteine-type endopeptidase activity; F:cysteine-type peptidase activity	1 (inside 1-6, TMHelix 7-24, outside 25-333)	0.9846
[INTERPRO, BLASTED, MAPPED]	BGLB013891-PB	PREDICTED: mucin-5AC-like, partial	93.28	15	6	6	68525	665	4	1.89966e-120	69.12	2	P:GO:0007399; P:GO:0030154	P:nervous system development; P:cell differentiation			G3DSA:2.160.20.80 (GENE3D); mobidb-lite (MOBIDB_LITE); mobidb-lite (MOBIDB_LITE); mobidb-lite (MOBIDB_LITE); mobidb-lite (MOBIDB_LITE); SSF141571 (SUPERFAMILY)	no GO terms	no GO terms	0	0.0053
[INTERPRO, BLASTED, MAPPED, ANNOTATED]	BGLB016459-PA	pedal mucus protein 2	0	1	1	1	145658	1347	10	0	59.18	2	F:GO:0043167	F:ion binding			G3DSA:2.10.25.10 (GENE3D); G3DSA:2.60.120.1000 (GENE3D); PTHR15036 (PANTHER); PTHR15036 (PANTHER); IPR029831 (PTHR15036:PANTHER); PTHR15036 (PANTHER); IPR029831 (PTHR15036:PANTHER); IPR029831 (PTHR15036:PANTHER); IPR000152 (PROSITE_PATTERNS); IPR000742 (PROSITE_PROFILES); cd00054 (CDD); SSF57196 (SUPERFAMILY)	P:GO:0071205	P:protein localization to juxtaparanode region of axon	0	0.0062
[INTERPRO, BLASTED, MAPPED, ANNOTATED]	BGLB017114-PA	haemoglobin type 1	156.34	12	16	15	192118	1718	10	0	82.33	4	P:GO:0006810; F:GO:0043167	P:transport; F:ion binding			IPR012292 (G3DSA:1.10.490.GENE3D); IPR000971 (PFAM); IPR012292 (G3DSA:1.10.490.GENE3D); PTHR46458:SF3 (PANTHER); PTHR46458:SF3 (PANTHER); PTHR46458 (PANTHER); PTHR46458:SF3 (PANTHER); PTHR46458 (PANTHER); PTHR46458 (PANTHER); PTHR46458 (PANTHER); PTHR46458 (PANTHER); PTHR46458:SF3 (PANTHER); PTHR46458:SF3 (PANTHER); IPR000971 (PROSITE_PROFILES); IPR000971 (PROSITE_PROFILES); IPR000971 (PROSITE_PR…	F:GO:0019825; F:GO:0020037	F:oxygen binding; F:heme binding	0	0.0005
[INTERPRO, BLASTED, MAPPED, ANNOTATED]	BGLB018260-PA	mucin-like protein	61.14	1	2	2	257683	2344	10	0	66.96	3	F:GO:0005198; P:GO:0007155; C:GO:0031012; F:GO:0043167	F:structural molecule activity; P:cell adhesion; C:extracellular matrix; F:ion binding			PR00011 (PRINTS); G3DSA:2.10.25.10 (GENE3D); G3DSA:2.10.25.10 (GENE3D); G3DSA:2.10.25.10 (GENE3D); G3DSA:2.10.25.10 (GENE3D); G3DSA:2.10.25.10 (GENE3D); G3DSA:2.10.25.10 (GENE3D); G3DSA:2.170.300.10 (GENE3D); G3DSA:2.10.25.10 (GENE3D); IPR001881 (PFAM); PF14670 (PFAM); G3DSA:2.10.25.10 (GENE3D); G3DSA:2.10.25.10 (GENE3D); IPR003886 (PFAM); G3DSA:2.10.25.10 (GENE3D); IPR026823 (PFAM); mobidb-lite …	P:GO:0007160; F:GO:0005509	P:cell-matrix adhesion; F:calcium ion binding	1 (outside 1-2265, TMHelix 2266-2288, inside 2289-2344)	0.0112
[INTERPRO, BLASTED, MAPPED, ANNOTATED]	BGLB018373-PA	haemoglobin type 2	107.9	53	9	6	13461	118	10	4.34192e-82	81.71	4	F:GO:0003674; P:GO:0006810	F:molecular_function; P:transport			IPR012292 (G3DSA:1.10.490.GENE3D); IPR000971 (PFAM); IPR000971 (PROSITE_PROFILES); IPR044399 (CDD); IPR009050 (SUPERFAMILY)	F:GO:0019825; F:GO:0020037	F:oxygen binding; F:heme binding	0	0.0013
[INTERPRO, BLASTED, MAPPED, ANNOTATED]	BGLB018374-PA	haemoglobin type 2	53.7	3	3	3	139080	1252	10	0	83.21	4	F:GO:0003674; P:GO:0006810	F:molecular_function; P:transport			IPR000971 (PFAM); IPR012292 (G3DSA:1.10.490.GENE3D); PTHR46458 (PANTHER); PTHR46458:SF3 (PANTHER); PTHR46458 (PANTHER); PTHR46458:SF3 (PANTHER); PTHR46458 (PANTHER); PTHR46458 (PANTHER); PTHR46458:SF3 (PANTHER); PTHR46458 (PANTHER); PTHR46458 (PANTHER); PTHR46458:SF3 (PANTHER); PTHR46458:SF3 (PANTHER); PTHR46458:SF3 (PANTHER); IPR000971 (PROSITE_PROFILES); IPR000971 (PROSITE_PROFILES); IPR000971 …	F:GO:0019825; F:GO:0020037	F:oxygen binding; F:heme binding	0	0.0006
[INTERPRO, BLASTED]	BGLB018517-PA	PREDICTED: uncharacterized protein LOC106078992	38.67	6	1	1	18995	159	1	2.3792e-116	100						no IPS match	no IPS match	no IPS match	0	0.0018
[INTERPRO, BLASTED]	BGLB018646-PA	PREDICTED: uncharacterized protein LOC106079040	49.24	10	1	1	14131	128	1	6.37706e-75	100						no IPS match	no IPS match	no IPS match	0	0.9641
[INTERPRO, BLASTED, MAPPED, ANNOTATED]	BGLB018664-PA	haemoglobin type 1	67.55	24	3	2	14658	126	10	2.61555e-88	77.14	2	F:GO:0003674	F:molecular_function			no IPS match	no IPS match	no IPS match	0	0.9094
[INTERPRO, BLASTED, MAPPED, ANNOTATED]	BGLB019194-PA	haemoglobin type 1	80.57	4	3	3	88414	783	10	0	79.2	2	F:GO:0003674; P:GO:0006810	F:molecular_function; P:transport			IPR012292 (G3DSA:1.10.490.GENE3D); IPR000971 (PFAM); PTHR46458 (PANTHER); PTHR46458 (PANTHER); PTHR46458:SF3 (PANTHER); IPR000971 (PROSITE_PROFILES); IPR000971 (PROSITE_PROFILES); IPR000971 (PROSITE_PROFILES); IPR000971 (PROSITE_PROFILES); IPR044399 (CDD); IPR044399 (CDD); IPR044399 (CDD); IPR044399 (CDD); IPR009050 (SUPERFAMILY); IPR009050 (SUPERFAMILY); IPR009050 (SUPERFAMILY); IPR009050 (SUPER…	F:GO:0019825; F:GO:0020037	F:oxygen binding; F:heme binding	1 (inside 1-6, TMHelix 7-29, outside 30-783)	0.656
[INTERPRO, BLASTED]	BGLB019413-PA	actin, cytoplasmic-like	137.07	19	9	1	59598	535	10	0	98.26		C:GO:0005737; C:GO:0005856; F:GO:0043167	C:cytoplasm; C:cytoskeleton; F:ion binding			IPR004000 (PRINTS); G3DSA:3.90.640.10 (GENE3D); G3DSA:3.30.420.40 (GENE3D); G3DSA:3.30.420.40 (GENE3D); G3DSA:3.90.640.10 (GENE3D); G3DSA:3.30.420.40 (GENE3D); G3DSA:2.30.36.70 (GENE3D); G3DSA:3.30.420.40 (GENE3D); IPR004000 (PFAM); IPR004000 (PANTHER); IPR004000 (PANTHER); PTHR11937:SF192 (PANTHER); PTHR11937:SF192 (PANTHER); IPR004001 (PROSITE_PATTERNS); IPR020902 (PROSITE_PATTERNS); IPR004001 …	no GO terms	no GO terms	0	0.0009
[INTERPRO, BLASTED]	BGLB019847-PA	fatty acid-binding protein	94.02	52	6	6	15607	138	10	3.77934e-94	68.85		F:GO:0008289	F:lipid binding			IPR012674 (G3DSA:2.40.128.GENE3D); cd00742 (CDD); IPR012674 (SUPERFAMILY)	no GO terms	no GO terms	0	0.0004
[INTERPRO, BLASTED, MAPPED, ANNOTATED]	BGLB020170-PA	thioester-containing protein 1	23.22	7	1	1	19836	178	10	3.0482e-100	95.37	3	C:GO:0005615; F:GO:0030234	C:extracellular space; F:enzyme regulator activity			G3DSA:1.50.10.20 (GENE3D); IPR011626 (PFAM); PTHR11412 (PANTHER); PTHR11412:SF162 (PANTHER); IPR019742 (PROSITE_PATTERNS); IPR008930 (SUPERFAMILY)	C:GO:0005615	C:extracellular space	0	0.2263
[INTERPRO, BLASTED, MAPPED, ANNOTATED]	BGLB020983-PA	AChain A, Acetylcholine-binding protein	108.96	30	6	6	25550	224	10	1.91607e-165	71.85	7	C:GO:0005575; P:GO:0007165; F:GO:0022857	C:cellular_component; P:signal transduction; F:transmembrane transporter activity	EC:7	Translocases	IPR036734 (G3DSA:2.70.170.GENE3D); IPR006202 (PFAM); PTHR18945:SF832 (PANTHER); IPR006201 (PANTHER); cd18995 (CDD); IPR036734 (SUPERFAMILY)	P:GO:0006811; P:GO:0034220; F:GO:0004888; F:GO:0005216; F:GO:0005230; C:GO:0016021	P:ion transport; P:ion transmembrane transport; F:transmembrane signaling receptor activity; F:ion channel activity; F:extracellular ligand-gated ion channel activity; C:integral component of membrane	0	0.9763
[INTERPRO, BLASTED, MAPPED, ANNOTATED]	BGLB020983-PB	AChain A, Acetylcholine-binding protein	108.96	30	6	6	25550	224	10	1.91607e-165	71.85	7	C:GO:0005575; P:GO:0007165; F:GO:0022857	C:cellular_component; P:signal transduction; F:transmembrane transporter activity	EC:7	Translocases	IPR036734 (G3DSA:2.70.170.GENE3D); IPR006202 (PFAM); PTHR18945:SF832 (PANTHER); IPR006201 (PANTHER); cd18995 (CDD); IPR036734 (SUPERFAMILY)	P:GO:0006811; P:GO:0034220; F:GO:0004888; F:GO:0005216; F:GO:0005230; C:GO:0016021	P:ion transport; P:ion transmembrane transport; F:transmembrane signaling receptor activity; F:ion channel activity; F:extracellular ligand-gated ion channel activity; C:integral component of membrane	0	0.9763
[INTERPRO, BLASTED]	BGLB022431-PA	PREDICTED: uncharacterized protein LOC106071204	16.35	3	1	1	34975	302	2	0	72.14						no IPS match	no IPS match	no IPS match	0	0.0021
[INTERPRO, BLASTED, MAPPED, ANNOTATED]	BGLB022790-PA	P granule abnormality protein 1-like	18.23	10	1	1	14912	126	10	3.27542e-86	77.19	1	F:GO:0043167	F:ion binding			IPR002048 (PFAM); G3DSA:1.10.238.10 (GENE3D); IPR018247 (PROSITE_PATTERNS); IPR018247 (PROSITE_PATTERNS); IPR002048 (PROSITE_PROFILES); IPR002048 (PROSITE_PROFILES); IPR011992 (SUPERFAMILY)	F:GO:0005509	F:calcium ion binding	0	0.9234
[INTERPRO, BLASTED]	BGLB024061-PA	PREDICTED: uncharacterized protein LOC106061828	0	7	1	1	12530	109	1	1.14581e-73	100				no GO terms					0	0.9961
[INTERPRO, BLASTED, MAPPED, ANNOTATED]	BGLB024127-PA	calmodulin, striated muscle	16.37	6	1	1	15973	142	10	9.2264e-99	65.58	1	C:GO:0005623; P:GO:0008150; F:GO:0043167	C:obsolete cell; P:biological_process; F:ion binding			IPR002048 (PFAM); G3DSA:1.10.238.10 (GENE3D); PTHR23050:SF330 (PANTHER); PTHR23050 (PANTHER); IPR018247 (PROSITE_PATTERNS); IPR018247 (PROSITE_PATTERNS); IPR018247 (PROSITE_PATTERNS); IPR018247 (PROSITE_PATTERNS); IPR002048 (PROSITE_PROFILES); IPR002048 (PROSITE_PROFILES); IPR002048 (PROSITE_PROFILES); IPR002048 (PROSITE_PROFILES); IPR002048 (CDD); IPR002048 (CDD); IPR011992 (SUPERFAMILY)	F:GO:0005509	F:calcium ion binding	0	0.0009
[INTERPRO, BLASTED, MAPPED, ANNOTATED]	BGLB024190-PA	EGF-containing fibulin-like extracellular matrix protein 1	89.9	6	3	3	70546	645	10	0	59.54	2	F:GO:0043167	F:ion binding			IPR001881 (PFAM); G3DSA:2.10.25.10 (GENE3D); G3DSA:3.30.60.30 (GENE3D); G3DSA:2.10.25.10 (GENE3D); mobidb-lite (MOBIDB_LITE); mobidb-lite (MOBIDB_LITE); mobidb-lite (MOBIDB_LITE); PTHR24039:SF45 (PANTHER); PTHR24039 (PANTHER); IPR018097 (PROSITE_PATTERNS); IPR000152 (PROSITE_PATTERNS); IPR000742 (PROSITE_PATTERNS); IPR000152 (PROSITE_PATTERNS); IPR000742 (PROSITE_PROFILES); IPR002350 (PROSITE_PRO…	F:GO:0005509; F:GO:0005515	F:calcium ion binding; F:protein binding	0	0.0034
[INTERPRO, BLASTED, MAPPED, ANNOTATED]	BGLB024577-PA	virulence metalloprotease	234.2	59	48	48	58165	538	10	0	54.08	2	F:GO:0008233	F:peptidase activity	EC:3.4.24	Acting on peptide bonds (peptidases)	IPR023612 (PRINTS); IPR027268 (G3DSA:1.10.390.GENE3D); G3DSA:3.10.170.10 (GENE3D); G3DSA:3.10.450.490 (GENE3D); IPR001570 (PFAM); IPR011096 (PFAM); IPR013856 (PFAM); PTHR33794:SF1 (PANTHER); PTHR33794 (PANTHER); SSF55486 (SUPERFAMILY)	P:GO:0006508; F:GO:0004222	P:proteolysis; F:metalloendopeptidase activity	0	0.9852
[INTERPRO, BLASTED, MAPPED, ANNOTATED]	BGLB024882-PA	lysosome-associated membrane glycoprotein 2-like isoform X1	35.85	2	1	1	46246	417	10	0	62.46	2	C:GO:0005575	C:cellular_component			G3DSA:2.40.160.110 (GENE3D); IPR002000 (PFAM); G3DSA:2.40.160.110 (GENE3D); IPR002000 (PANTHER); IPR002000 (PROSITE_PROFILES); cd12087 (CDD)	C:GO:0016020	C:membrane	1 (outside 1-381, TMHelix 382-404, inside 405-417)	0.9941
[INTERPRO, BLASTED, MAPPED, ANNOTATED]	BGLB024882-PB	lysosome-associated membrane glycoprotein 1	35.85	2	1	1	46118	416	10	0	62.12	2	C:GO:0005575	C:cellular_component			G3DSA:2.40.160.110 (GENE3D); IPR002000 (PFAM); G3DSA:2.40.160.110 (GENE3D); IPR002000 (PANTHER); IPR002000 (PROSITE_PROFILES); cd12087 (CDD)	C:GO:0016020	C:membrane	1 (outside 1-380, TMHelix 381-403, inside 404-416)	0.9938
[INTERPRO, BLASTED, MAPPED, ANNOTATED]	BGLB025228-PA	acetylcholine-binding protein-like	98.17	18	4	4	25516	224	10	3.28615e-164	77.94	26	C:GO:0005575; P:GO:0007165; F:GO:0022857	C:cellular_component; P:signal transduction; F:transmembrane transporter activity	EC:7	Translocases	IPR006202 (PFAM); IPR036734 (G3DSA:2.70.170.GENE3D); IPR006201 (PANTHER); PTHR18945:SF82 (PANTHER); cd18995 (CDD); IPR036734 (SUPERFAMILY)	P:GO:0006811; P:GO:0034220; F:GO:0004888; F:GO:0005216; F:GO:0005230; C:GO:0016021	P:ion transport; P:ion transmembrane transport; F:transmembrane signaling receptor activity; F:ion channel activity; F:extracellular ligand-gated ion channel activity; C:integral component of membrane	0	0.9955
[INTERPRO, BLASTED, MAPPED, ANNOTATED]	BGLB025228-PB	acetylcholine-binding protein-like	98.17	17	4	4	26334	232	10	2.94405e-166	78.01	26	C:GO:0005575; P:GO:0007165; F:GO:0022857	C:cellular_component; P:signal transduction; F:transmembrane transporter activity	EC:7	Translocases	IPR006202 (PFAM); IPR036734 (G3DSA:2.70.170.GENE3D); IPR006201 (PANTHER); PTHR18945:SF82 (PANTHER); cd18995 (CDD); IPR036734 (SUPERFAMILY)	P:GO:0006811; P:GO:0034220; F:GO:0004888; F:GO:0005216; F:GO:0005230; C:GO:0016021	P:ion transport; P:ion transmembrane transport; F:transmembrane signaling receptor activity; F:ion channel activity; F:extracellular ligand-gated ion channel activity; C:integral component of membrane	0	0.9886
[INTERPRO, BLASTED]	BGLB027972-PA	PREDICTED: uncharacterized protein LOC106074992	82.78	17	3	3	26954	243	3	7.73613e-150	69.46		P:GO:0007399; P:GO:0030154	P:nervous system development; P:cell differentiation			mobidb-lite (MOBIDB_LITE); mobidb-lite (MOBIDB_LITE)	no GO terms	no GO terms	0	0.0011
[INTERPRO, BLASTED, MAPPED, ANNOTATED]	BGLB029661-PA	PREDICTED: uncharacterized protein LOC106080255	51.97	8	2	2	36664	329	10	0	60.77	2	F:GO:0003674; P:GO:0007155	F:molecular_function; P:cell adhesion			IPR019019 (PFAM); IPR037221 (G3DSA:2.60.40.GENE3D); IPR037221 (SUPERFAMILY)	P:GO:0007155; F:GO:0030246	P:cell adhesion; F:carbohydrate binding	0	0.9247
[INTERPRO, BLASTED, MAPPED, ANNOTATED]	BGLB029718-PA	mammalian ependymin-related protein 1-like	89.24	35	7	7	19137	165	10	3.76322e-109	69.86	3	C:GO:0005576; P:GO:0007155; F:GO:0043167	C:extracellular region; P:cell adhesion; F:ion binding			IPR001299 (PFAM); PTHR10697:SF1 (PANTHER); IPR001299 (PANTHER)	P:GO:0007160; F:GO:0005509; C:GO:0005576	P:cell-matrix adhesion; F:calcium ion binding; C:extracellular region	0	0.0012
[INTERPRO, BLASTED, MAPPED, ANNOTATED]	BGLB030063-PA	haemoglobin type 1	47.02	12	2	2	22921	206	10	1.80812e-138	75.42	4	F:GO:0003674; P:GO:0006810	F:molecular_function; P:transport			IPR000971 (PFAM); IPR012292 (G3DSA:1.10.490.GENE3D); IPR000971 (PROSITE_PROFILES); IPR044399 (CDD); IPR009050 (SUPERFAMILY)	F:GO:0019825; F:GO:0020037	F:oxygen binding; F:heme binding	0	0.0007
[INTERPRO, BLASTED, MAPPED, ANNOTATED]	BGLB030391-PA	probable serine carboxypeptidase CPVL	34.18	3	1	1	51401	449	10	0	68.46	2	F:GO:0008233	F:peptidase activity	EC:3.4.21; EC:3.4.16	Acting on peptide bonds (peptidases); Acting on peptide bonds (peptidases)	IPR001563 (PFAM); IPR029058 (G3DSA:3.40.50.GENE3D); PTHR11802:SF201 (PANTHER); IPR001563 (PANTHER); IPR029058 (SUPERFAMILY)	P:GO:0006508; F:GO:0004185	P:proteolysis; F:serine-type carboxypeptidase activity	0	0.5094
[INTERPRO, BLASTED, MAPPED, ANNOTATED]	BGLB033943-PA	calcium binding protein 1	95.49	42	4	4	15991	140	10	1.4749e-76	63.62	1	F:GO:0043167	F:ion binding			G3DSA:1.10.238.10 (GENE3D); IPR002048 (PFAM); IPR018247 (PROSITE_PATTERNS); IPR018247 (PROSITE_PATTERNS); IPR002048 (PROSITE_PROFILES); IPR002048 (PROSITE_PROFILES); IPR011992 (SUPERFAMILY)	F:GO:0005509	F:calcium ion binding	0	0.997
[INTERPRO, BLASTED, MAPPED, ANNOTATED]	BGLB034203-PA	zinc finger ZZ-type and EF-hand domain-containing protein 1-like	15.79	0	1	1	330469	2955	10	0	75.82	1	F:GO:0043167	F:ion binding			IPR035914 (G3DSA:2.60.120.GENE3D); IPR043145 (G3DSA:3.30.60.GENE3D); IPR000433 (PFAM); IPR004939 (PFAM); G3DSA:2.60.120.260 (GENE3D); mobidb-lite (MOBIDB_LITE); mobidb-lite (MOBIDB_LITE); mobidb-lite (MOBIDB_LITE); mobidb-lite (MOBIDB_LITE); mobidb-lite (MOBIDB_LITE); mobidb-lite (MOBIDB_LITE); PTHR22772 (PANTHER); IPR040099 (PTHR22772:PANTHER); IPR040099 (PTHR22772:PANTHER); PTHR22772 (PANTHER);…	F:GO:0008270	F:zinc ion binding	0	0.0009
[INTERPRO, BLASTED]	BGLB034788-PA	coiled-coil domain-containing protein 62	29.24	1	1	1	270358	2381	10	0	68.5						mobidb-lite (MOBIDB_LITE); mobidb-lite (MOBIDB_LITE); mobidb-lite (MOBIDB_LITE); mobidb-lite (MOBIDB_LITE); mobidb-lite (MOBIDB_LITE); mobidb-lite (MOBIDB_LITE); mobidb-lite (MOBIDB_LITE); mobidb-lite (MOBIDB_LITE); mobidb-lite (MOBIDB_LITE); mobidb-lite (MOBIDB_LITE); mobidb-lite (MOBIDB_LITE); mobidb-lite (MOBIDB_LITE); mobidb-lite (MOBIDB_LITE); mobidb-lite (MOBIDB_LITE); mobidb-lite (MOBIDB_L…	no GO terms	no GO terms	0	0.0008
[INTERPRO, BLASTED, MAPPED, ANNOTATED]	BGLB035135-PA	endothelin-converting enzyme 2-like isoform X3	31.14	2	1	1	81083	695	10	0	62.25	3	F:GO:0008233	F:peptidase activity	EC:3.4.24	Acting on peptide bonds (peptidases)	IPR018497 (PRINTS); IPR024079 (G3DSA:3.40.390.GENE3D); IPR008753 (PFAM); IPR042089 (G3DSA:1.10.1380.GENE3D); IPR018497 (PFAM); PTHR11733:SF216 (PANTHER); IPR000718 (PANTHER); IPR000718 (PROSITE_PROFILES); IPR000718 (CDD); SSF55486 (SUPERFAMILY)	P:GO:0006508; F:GO:0004222; F:GO:0008237	P:proteolysis; F:metalloendopeptidase activity; F:metallopeptidase activity	0	0.9828
[INTERPRO, BLASTED]	BGLB035490-PA	perlucin-like protein	49.81	12	2	2	18074	160	10	9.31026e-109	66.11						IPR001304 (PFAM); IPR016186 (G3DSA:3.10.100.GENE3D); IPR001304 (PROSITE_PROFILES); cd00037 (CDD); IPR016187 (SUPERFAMILY)	no GO terms	no GO terms	0	0.9986
[INTERPRO, BLASTED, MAPPED, ANNOTATED]	BGLB040280-PA	ADAM family mig-17-like isoform X2	83.79	8	5	5	51345	470	10	0	64.34	2	F:GO:0008233	F:peptidase activity	EC:3.4.24	Acting on peptide bonds (peptidases)	IPR024079 (G3DSA:3.40.390.GENE3D); IPR001590 (PROSITE_PROFILES); SSF55486 (SUPERFAMILY)	P:GO:0006508; F:GO:0004222; F:GO:0008237	P:proteolysis; F:metalloendopeptidase activity; F:metallopeptidase activity	0	0.996

## Sheet: 16h
Tags	SeqName	Description	-10lgP	Coverage (%)	#Peptides	#Unique	Avg. Mass	Length	#Hits	e-Value	sim mean	#GO	GO IDs	GO Names	Enzyme Codes	Enzyme Names	InterPro IDs	InterPro GO IDs	InterPro GO Names	TMHMM	SignalP
[NO-BLAST]	BGLB000805-PB	---NA---	60.8	6	2	2	51192	454					F:GO:0008233	F:peptidase activity			IPR000668 (PRINTS); IPR000668 (SMART); IPR036496 (G3DSA:2.40.128.GENE3D); IPR014882 (PFAM); IPR000668 (PFAM); G3DSA:3.90.70.10 (GENE3D); IPR013128 (PANTHER); PTHR12411:SF354 (PANTHER); IPR025661 (PROSITE_PATTERNS); IPR000169 (PROSITE_PATTERNS); IPR036496 (SUPERFAMILY); IPR038765 (SUPERFAMILY)	P:GO:0006508; F:GO:0008234	P:proteolysis; F:cysteine-type peptidase activity	0	0.004344
[BLASTED, MAPPED, ANNOTATED]	BGLB000805-PC	cathepsin C	60.8	6	2	2	50816	451	20	0	76.19	3	F:GO:0008233	F:peptidase activity	EC:3.4; EC:3.4.14.1; EC:3; EC:3.4.14.5; EC:3.4.14.4; EC:3.4.14.2	Acting on peptide bonds (peptidases); Dipeptidyl-peptidase I; Hydrolases; Dipeptidyl-peptidase IV; Dipeptidyl-peptidase III; Dipeptidyl-peptidase II	IPR000668 (PRINTS); IPR000668 (SMART); IPR036496 (G3DSA:2.40.128.GENE3D); IPR000668 (PFAM); IPR014882 (PFAM); G3DSA:3.90.70.10 (GENE3D); PTHR12411:SF354 (PANTHER); IPR013128 (PANTHER); IPR025660 (PROSITE_PATTERNS); IPR025661 (PROSITE_PATTERNS); IPR000169 (PROSITE_PATTERNS); IPR036496 (SUPERFAMILY); IPR038765 (SUPERFAMILY)	P:GO:0006508; F:GO:0008234	P:proteolysis; F:cysteine-type peptidase activity	0	0.994697
[BLASTED, MAPPED, ANNOTATED]	BGLB000805-PD	cathepsin C	60.8	6	2	2	50816	451	20	0	76.19	3	F:GO:0008233	F:peptidase activity	EC:3.4; EC:3.4.14.1; EC:3; EC:3.4.14.5; EC:3.4.14.4; EC:3.4.14.2	Acting on peptide bonds (peptidases); Dipeptidyl-peptidase I; Hydrolases; Dipeptidyl-peptidase IV; Dipeptidyl-peptidase III; Dipeptidyl-peptidase II	IPR000668 (PRINTS); IPR000668 (SMART); IPR036496 (G3DSA:2.40.128.GENE3D); IPR000668 (PFAM); IPR014882 (PFAM); G3DSA:3.90.70.10 (GENE3D); PTHR12411:SF354 (PANTHER); IPR013128 (PANTHER); IPR025660 (PROSITE_PATTERNS); IPR025661 (PROSITE_PATTERNS); IPR000169 (PROSITE_PATTERNS); IPR036496 (SUPERFAMILY); IPR038765 (SUPERFAMILY)	P:GO:0006508; F:GO:0008234	P:proteolysis; F:cysteine-type peptidase activity	0	0.994697
[BLASTED, MAPPED, ANNOTATED]	BGLB002603-PB	digestive cysteine proteinase 1	46.06	4	2	2	61060	540	20	0	76.06	2	F:GO:0008233	F:peptidase activity	EC:3.4; EC:3	Acting on peptide bonds (peptidases); Hydrolases	IPR000668 (PRINTS); IPR013201 (SMART); IPR000668 (SMART); IPR013201 (PFAM); G3DSA:3.90.70.10 (GENE3D); IPR000668 (PFAM); PTHR12411:SF374 (PANTHER); IPR013128 (PANTHER); IPR000169 (PROSITE_PATTERNS); IPR025661 (PROSITE_PATTERNS); IPR025660 (PROSITE_PATTERNS); IPR039417 (CDD); IPR038765 (SUPERFAMILY)	P:GO:0006508; F:GO:0008234	P:proteolysis; F:cysteine-type peptidase activity	0	0.982187
[BLASTED, MAPPED, ANNOTATED]	BGLB004090-PB	mammalian ependymin-related protein 1-like	114.14	37	14	14	24972	214	20	5.82e-135	63.55	3	C:GO:0005576; P:GO:0007155; F:GO:0043167	C:extracellular region; P:cell adhesion; F:ion binding			IPR001299 (PFAM); IPR001299 (PANTHER); PTHR10697:SF1 (PANTHER)	P:GO:0007160; F:GO:0005509; C:GO:0005576	P:cell-matrix adhesion; F:calcium ion binding; C:extracellular region	0	0.997443
[BLASTED, MAPPED, ANNOTATED]	BGLB004262-PB	ganglioside GM2 activator-like	23.68	4	1	1	23043	208	20	6.22e-152	66.33	2	P:GO:0006629; P:GO:0009056; F:GO:0030234; P:GO:0034641	P:lipid metabolic process; P:catabolic process; F:enzyme regulator activity; P:cellular nitrogen compound metabolic process			IPR003172 (SMART); IPR036846 (G3DSA:2.70.220.GENE3D); IPR003172 (PFAM); IPR028996 (PANTHER); IPR036846 (SUPERFAMILY)	P:GO:0006689; F:GO:0008047	P:ganglioside catabolic process; F:enzyme activator activity	1 (inside 1-6, TMhelix 7-29, outside 30-208)	0.78974
[BLASTED, MAPPED, ANNOTATED]	BGLB008634-PB	AP-3 complex subunit beta-2-like	18.86	1	1	1	120317	1085	20	0	89.93	5	F:GO:0003674; C:GO:0005737; P:GO:0016192; C:GO:0032991	F:molecular_function; C:cytoplasm; P:vesicle-mediated transport; C:protein-containing complex			Coil (COILS); IPR029390 (SMART); IPR026740 (PIRSF); IPR002553 (PFAM); IPR029390 (PFAM); mobidb-lite (MOBIDB_LITE); mobidb-lite (MOBIDB_LITE); mobidb-lite (MOBIDB_LITE); mobidb-lite (MOBIDB_LITE); mobidb-lite (MOBIDB_LITE); mobidb-lite (MOBIDB_LITE); mobidb-lite (MOBIDB_LITE); IPR026739 (PANTHER); PTHR11134:SF10 (PANTHER); IPR026739 (PANTHER); IPR016024 (SUPERFAMILY)	P:GO:0006886; P:GO:0016192; C:GO:0030117; C:GO:0030123	P:intracellular protein transport; P:vesicle-mediated transport; C:membrane coat; C:AP-3 adaptor complex	0	0.001456
[BLASTED, MAPPED, ANNOTATED]	BGLB008810-PB	growth/differentiation factor 8	84.85	19	8	8	39895	348	20	0	46.81	4	F:GO:0003674; P:GO:0007165; P:GO:0008283; P:GO:0040007	F:molecular_function; P:signal transduction; P:cell population proliferation; P:growth			IPR001839 (SMART); IPR001111 (PFAM); IPR001839 (PFAM); IPR029034 (G3DSA:2.10.90.GENE3D); IPR015615 (PANTHER); PTHR11848:SF178 (PANTHER); IPR001839 (PROSITE_PROFILES); IPR029034 (SUPERFAMILY)	F:GO:0008083	F:growth factor activity	0	0.001686
[BLASTED, MAPPED, ANNOTATED]	BGLB009133-PB	von Willebrand factor	79.18	4	10	10	236731	2177	20	0	58.9	3	F:GO:0003674	F:molecular_function			IPR002172 (PRINTS); IPR000742 (SMART); IPR001846 (SMART); IPR014853 (SMART); IPR002172 (SMART); G3DSA:2.10.25.10 (GENE3D); IPR014853 (PFAM); G3DSA:2.10.25.10 (GENE3D); G3DSA:4.10.400.10 (GENE3D); G3DSA:4.10.400.10 (GENE3D); IPR002172 (PFAM); IPR002919 (PFAM); IPR001846 (PFAM); G3DSA:4.10.400.10 (GENE3D); G3DSA:4.10.400.10 (GENE3D); mobidb-lite (MOBIDB_LITE); mobidb-lite (MOBIDB_LITE); mobidb-lite…	P:GO:0007399; P:GO:0030154; F:GO:0005515	P:nervous system development; P:cell differentiation; F:protein binding	1 (inside 1-6, TMhelix 7-29, outside 30-2177)	0.98606
[BLASTED, MAPPED, ANNOTATED]	BGLB009288-PB	multiple EGF and TSP domain-containing protein	15.95	2	1	1	46362	429	20	0	59.46	1	F:GO:0043167	F:ion binding			IPR001881 (SMART); IPR000884 (SMART); IPR002350 (SMART); IPR000742 (SMART); IPR002350 (PFAM); G3DSA:3.30.60.30 (GENE3D); IPR001881 (PFAM); G3DSA:2.10.25.10 (GENE3D); IPR036383 (G3DSA:2.20.100.GENE3D); G3DSA:2.10.25.10 (GENE3D); G3DSA:3.30.60.30 (GENE3D); PTHR10913 (PANTHER); PTHR10913:SF16 (PANTHER); IPR018097 (PROSITE_PATTERNS); IPR013032 (PROSITE_PATTERNS); IPR000152 (PROSITE_PATTERNS); IPR0023…	F:GO:0005509; F:GO:0005515	F:calcium ion binding; F:protein binding	0	0.015658
[BLASTED, MAPPED, ANNOTATED]	BGLB012280-PB	tissue factor pathway inhibitor isoform X2	44.84	32	3	3	9612	85	20	2.04e-45	74.67	13	C:GO:0005615; C:GO:0005886; P:GO:0006950; F:GO:0030234	C:extracellular space; C:plasma membrane; P:response to stress; F:enzyme regulator activity			IPR002223 (PRINTS); IPR002223 (SMART); IPR002223 (PFAM); IPR036880 (G3DSA:4.10.410.GENE3D); PTHR10083:SF316 (PANTHER); PTHR10083 (PANTHER); IPR020901 (PROSITE_PATTERNS); IPR002223 (PROSITE_PROFILES); IPR002223 (CDD); IPR036880 (SUPERFAMILY)	F:GO:0004867	F:serine-type endopeptidase inhibitor activity	0	0.998483
[BLASTED, MAPPED, ANNOTATED]	BGLB013769-PB	ubiquitin	51.91	16	2	2	18327	159	20	1.22e-37	100	18	F:GO:0003735; C:GO:0005840; P:GO:0006412; P:GO:0042254	F:structural constituent of ribosome; C:ribosome; P:translation; P:ribosome biogenesis			IPR019956 (PRINTS); IPR002906 (SMART); IPR000626 (SMART); G3DSA:3.10.20.90 (GENE3D); IPR038582 (G3DSA:2.20.25.GENE3D); IPR000626 (PFAM); IPR002906 (PFAM); mobidb-lite (MOBIDB_LITE); PTHR10666:SF258 (PANTHER); PTHR10666 (PANTHER); IPR019954 (PROSITE_PATTERNS); IPR000626 (PROSITE_PROFILES); cd01803 (CDD); IPR011332 (SUPERFAMILY); IPR029071 (SUPERFAMILY)	P:GO:0006412; F:GO:0003735; F:GO:0005515; C:GO:0005840	P:translation; F:structural constituent of ribosome; F:protein binding; C:ribosome	0	0.000222
[BLASTED, MAPPED, ANNOTATED]	BGLB013770-PB	Calmodulin	25.29	9	1	1	16811	149	20	9.02e-103	100	41	P:GO:0000003; C:GO:0005635; C:GO:0005737; C:GO:0005815; P:GO:0007010; P:GO:0007049; F:GO:0008092; P:GO:0008219; P:GO:0009790; P:GO:0016192; F:GO:0016301; C:GO:0032991; F:GO:0043167; P:GO:0048870; P:GO:0055085	P:reproduction; C:nuclear envelope; C:cytoplasm; C:microtubule organizing center; P:cytoskeleton organization; P:cell cycle; F:cytoskeletal protein binding; P:cell death; P:embryo development; P:vesicle-mediated transport; F:kinase activity; C:protein-containing complex; F:ion binding; P:cell motility; P:transmembrane transport	EC:2.7; EC:2	Transferring phosphorus-containing groups; Transferases	IPR002048 (SMART); IPR002048 (PFAM); G3DSA:1.10.238.10 (GENE3D); G3DSA:1.10.238.10 (GENE3D); G3DSA:1.10.238.10 (GENE3D); PTHR23050:SF236 (PANTHER); PTHR23050 (PANTHER); IPR018247 (PROSITE_PATTERNS); IPR018247 (PROSITE_PATTERNS); IPR018247 (PROSITE_PATTERNS); IPR018247 (PROSITE_PATTERNS); IPR002048 (PROSITE_PROFILES); IPR002048 (PROSITE_PROFILES); IPR002048 (PROSITE_PROFILES); IPR002048 (PROSITE_P…	F:GO:0005509	F:calcium ion binding	0	0.001365
[BLASTED, MAPPED, ANNOTATED]	BGLB013891-PB	PREDICTED: mucin-5AC-like, partial	70.86	11	6	6	68525	665	4	1.29e-119	69.12	2	P:GO:0007399; P:GO:0030154	P:nervous system development; P:cell differentiation			G3DSA:2.160.20.80 (GENE3D); mobidb-lite (MOBIDB_LITE); mobidb-lite (MOBIDB_LITE); mobidb-lite (MOBIDB_LITE); mobidb-lite (MOBIDB_LITE); SSF141571 (SUPERFAMILY)	no GO terms	no GO terms	0	0.005307
[BLASTED, MAPPED, ANNOTATED]	BGLB016060-PA	bactericidal permeability-increasing protein-like	117.2	23	11	9	55772	497	20	0	59.99	2	P:GO:0002376; C:GO:0005575; P:GO:0006950; F:GO:0008289	P:immune system process; C:cellular_component; P:response to stress; F:lipid binding			IPR001124 (SMART); IPR017942 (SMART); G3DSA:3.15.20.10 (GENE3D); IPR017942 (PFAM); IPR001124 (PFAM); G3DSA:3.15.10.10 (GENE3D); mobidb-lite (MOBIDB_LITE); IPR030181 (PTHR10504:PANTHER); IPR032942 (PANTHER); IPR017943 (SUPERFAMILY); IPR017943 (SUPERFAMILY)	P:GO:0006955; P:GO:0050829; F:GO:0001530; F:GO:0008289	P:immune response; P:defense response to Gram-negative bacterium; F:lipopolysaccharide binding; F:lipid binding	1 (inside 1-12, TMhelix 13-35, outside 36-497)	0.267181
[BLASTED, MAPPED, ANNOTATED]	BGLB016459-PA	pedal mucus protein 2	47.39	2	3	3	145658	1347	20	0	54.36	2	F:GO:0043167	F:ion binding			IPR001881 (SMART); G3DSA:2.10.25.10 (GENE3D); PTHR43925 (PANTHER); IPR000152 (PROSITE_PATTERNS); IPR000742 (PROSITE_PROFILES); cd00054 (CDD); SSF57196 (SUPERFAMILY)	F:GO:0005509	F:calcium ion binding	0	0.006177
[BLASTED, MAPPED]	BGLB017085-PA	PREDICTED: uncharacterized protein LOC106080017	56.64	30	4	4	14860	141	5	1.14e-86	61.18	2	0	0			no IPS match	no IPS match	no IPS match	0	0.000908
[BLASTED, MAPPED, ANNOTATED]	BGLB017086-PA	Hypothetical predicted protein	22.59	6	2	2	29183	270	14	0	48.22	2	F:GO:0003674; C:GO:0005576; P:GO:0008150	F:molecular_function; C:extracellular region; P:biological_process			IPR002557 (SMART); IPR002557 (PFAM); G3DSA:2.170.140.10 (GENE3D); IPR002557 (PROSITE_PROFILES); IPR036508 (SUPERFAMILY)	P:GO:0006030; F:GO:0008061; C:GO:0005576	P:chitin metabolic process; F:chitin binding; C:extracellular region	0	0.991771
[BLASTED, MAPPED, ANNOTATED]	BGLB017114-PA	haemoglobin type 1	94.17	5	8	7	192118	1718	20	0	79.88	5	P:GO:0006810; F:GO:0043167	P:transport; F:ion binding			IPR000971 (PFAM); IPR012292 (G3DSA:1.10.490.GENE3D); IPR012292 (G3DSA:1.10.490.GENE3D); IPR012292 (G3DSA:1.10.490.GENE3D); PTHR11442 (PANTHER); PTHR11442:SF36 (PANTHER); PTHR11442:SF36 (PANTHER); PTHR11442 (PANTHER); PTHR11442 (PANTHER); PTHR11442:SF36 (PANTHER); PTHR11442 (PANTHER); PTHR11442:SF36 (PANTHER); PTHR11442:SF36 (PANTHER); PTHR11442 (PANTHER); PTHR11442 (PANTHER); PTHR11442:SF36 (PANT…	F:GO:0019825; F:GO:0020037	F:oxygen binding; F:heme binding	0	0.0005
[BLASTED]	BGLB017354-PA	PREDICTED: uncharacterized protein LOC106070463	81.23	21	7	7	25556	239	10	2.62e-162	62.23		0	0			no IPS match	no IPS match	no IPS match	0	0.885914
[BLASTED, MAPPED, ANNOTATED]	BGLB018374-PA	haemoglobin type 2	62.36	6	8	5	139080	1252	20	0	79.28	5	F:GO:0003674; P:GO:0006810	F:molecular_function; P:transport			IPR012292 (G3DSA:1.10.490.GENE3D); IPR012292 (G3DSA:1.10.490.GENE3D); IPR012292 (G3DSA:1.10.490.GENE3D); IPR012292 (G3DSA:1.10.490.GENE3D); IPR000971 (PFAM); PTHR11442:SF36 (PANTHER); PTHR11442 (PANTHER); PTHR11442:SF36 (PANTHER); PTHR11442 (PANTHER); PTHR11442:SF36 (PANTHER); PTHR11442 (PANTHER); IPR000971 (PROSITE_PROFILES); IPR000971 (PROSITE_PROFILES); IPR000971 (PROSITE_PROFILES); IPR000971 …	F:GO:0019825; F:GO:0020037	F:oxygen binding; F:heme binding	0	0.000585
[BLASTED, MAPPED, ANNOTATED]	BGLB019194-PA	haemoglobin type 1	46.45	4	3	3	88414	783	20	0	77.31	5	F:GO:0003674; P:GO:0006810	F:molecular_function; P:transport			Coil (COILS); IPR012292 (G3DSA:1.10.490.GENE3D); IPR000971 (PFAM); IPR012292 (G3DSA:1.10.490.GENE3D); PTHR11442 (PANTHER); PTHR11442:SF36 (PANTHER); PTHR11442:SF36 (PANTHER); PTHR11442 (PANTHER); IPR000971 (PROSITE_PROFILES); IPR000971 (PROSITE_PROFILES); IPR000971 (PROSITE_PROFILES); IPR000971 (PROSITE_PROFILES); cd01040 (CDD); cd01040 (CDD); cd01040 (CDD); cd01040 (CDD); IPR009050 (SUPERFAMILY)…	F:GO:0019825; F:GO:0020037	F:oxygen binding; F:heme binding	1 (inside 1-6, TMhelix 7-29, outside 30-783)	0.655986
[BLASTED]	BGLB019413-PA	actin, plasmodial isoform-like	92.31	16	7	7	59598	535	20	0	91.73		C:GO:0005737; C:GO:0005856; F:GO:0043167	C:cytoplasm; C:cytoskeleton; F:ion binding			IPR004000 (PRINTS); IPR004000 (SMART); IPR004000 (PFAM); G3DSA:3.90.640.10 (GENE3D); G3DSA:2.30.36.70 (GENE3D); G3DSA:3.90.640.10 (GENE3D); G3DSA:3.30.420.40 (GENE3D); G3DSA:3.30.420.520 (GENE3D); PTHR11937:SF278 (PANTHER); PTHR11937:SF278 (PANTHER); IPR004000 (PANTHER); IPR004001 (PROSITE_PATTERNS); IPR004001 (PROSITE_PATTERNS); IPR020902 (PROSITE_PATTERNS); cd00012 (CDD); cd00012 (CDD); SSF5306…	no GO terms	no GO terms	0	0.000644
[BLASTED]	BGLB019847-PA	fatty acid-binding protein, liver-like	50.72	15	2	2	15607	138	20	2.57e-93	62.19		F:GO:0008289	F:lipid binding			IPR012674 (G3DSA:2.40.128.GENE3D); IPR031259 (PANTHER); IPR012674 (SUPERFAMILY)	F:GO:0008289	F:lipid binding	0	0.000425
[BLASTED, MAPPED, ANNOTATED]	BGLB020284-PA	polyubiquitin-B	51.91	11	2	2	25822	229	20	2.24e-161	100	64	P:GO:0000003; P:GO:0000902; F:GO:0003674; C:GO:0005654; C:GO:0005739; C:GO:0005829; P:GO:0007049; P:GO:0007165; P:GO:0008219; P:GO:0009056; P:GO:0030154; P:GO:0030705; P:GO:0042592	P:reproduction; P:cell morphogenesis; F:molecular_function; C:nucleoplasm; C:mitochondrion; C:cytosol; P:cell cycle; P:signal transduction; P:cell death; P:catabolic process; P:cell differentiation; P:cytoskeleton-dependent intracellular transport; P:homeostatic process			IPR019956 (PRINTS); IPR000626 (SMART); IPR000626 (PFAM); G3DSA:3.10.20.90 (GENE3D); PTHR10666:SF242 (PANTHER); PTHR10666 (PANTHER); PTHR10666 (PANTHER); PTHR10666:SF242 (PANTHER); IPR019954 (PROSITE_PATTERNS); IPR019954 (PROSITE_PATTERNS); IPR019954 (PROSITE_PATTERNS); IPR000626 (PROSITE_PROFILES); IPR000626 (PROSITE_PROFILES); IPR000626 (PROSITE_PROFILES); cd01803 (CDD); cd01803 (CDD); cd01803 (…	F:GO:0005515	F:protein binding	0	0.010596
[BLASTED, MAPPED, ANNOTATED]	BGLB021854-PA	CD109 antigen	29.06	2	2	2	150816	1376	20	0	70.7	3	C:GO:0005615; F:GO:0030234	C:extracellular space; F:enzyme regulator activity			IPR001599 (SMART); IPR009048 (SMART); IPR011625 (SMART); G3DSA:2.60.40.1930 (GENE3D); IPR013783 (G3DSA:2.60.40.GENE3D); G3DSA:2.60.40.1940 (GENE3D); IPR002890 (PFAM); G3DSA:2.60.40.1930 (GENE3D); IPR011626 (PFAM); IPR036595 (G3DSA:2.60.40.GENE3D); IPR013783 (G3DSA:2.60.40.GENE3D); G3DSA:2.60.120.1540 (GENE3D); IPR041555 (PFAM); IPR011625 (PFAM); IPR001599 (PFAM); G3DSA:1.50.10.20 (GENE3D); G3DSA:…	F:GO:0004866; C:GO:0005576; C:GO:0005615	F:endopeptidase inhibitor activity; C:extracellular region; C:extracellular space	0	0.014231
[BLASTED]	BGLB022431-PA	PREDICTED: uncharacterized protein LOC106071204	54.07	12	4	4	34975	302	2	0	72.14			0			no IPS match	no IPS match	no IPS match	0	0.002088
[BLASTED]	BGLB023549-PA	pulmonary surfactant-associated protein D-like	76.62	44	7	7	15981	142	20	1.35e-101	64.64			0			IPR001304 (SMART); IPR016186 (G3DSA:3.10.100.GENE3D); IPR001304 (PFAM); PTHR22802 (PANTHER); IPR001304 (PROSITE_PROFILES); cd00037 (CDD); IPR016187 (SUPERFAMILY)	no GO terms	no GO terms	0	0.001812
[BLASTED]	BGLB024061-PA	PREDICTED: uncharacterized protein LOC106061828	69.58	29	4	4	12530	109	2	7.79e-73	77.5			0			no IPS match	no IPS match	no IPS match	0	0.996093
[BLASTED, MAPPED, ANNOTATED]	BGLB024190-PA	EGF-containing fibulin-like extracellular matrix protein 1	63.91	6	3	3	70546	645	2	0	51.57	1	F:GO:0043167	F:ion binding			IPR002350 (SMART); IPR001881 (SMART); IPR000742 (SMART); G3DSA:3.30.60.30 (GENE3D); G3DSA:2.10.25.10 (GENE3D); IPR001881 (PFAM); G3DSA:2.10.25.10 (GENE3D); G3DSA:2.10.25.10 (GENE3D); mobidb-lite (MOBIDB_LITE); mobidb-lite (MOBIDB_LITE); mobidb-lite (MOBIDB_LITE); IPR011398 (PANTHER); IPR000152 (PROSITE_PATTERNS); IPR000152 (PROSITE_PATTERNS); IPR018097 (PROSITE_PATTERNS); IPR013032 (PROSITE_PATTE…	F:GO:0005201; F:GO:0005509; F:GO:0005515; C:GO:0062023	F:extracellular matrix structural constituent; F:calcium ion binding; F:protein binding; C:collagen-containing extracellular matrix	0	0.00337
[BLASTED, MAPPED, ANNOTATED]	BGLB024577-PA	M4 family metallopeptidase	152.21	44	25	25	58165	538	20	0	50.52	2	F:GO:0008233	F:peptidase activity	EC:3.4.24; EC:3.4; EC:3	Acting on peptide bonds (peptidases); Acting on peptide bonds (peptidases); Hydrolases	IPR023612 (PRINTS); G3DSA:3.10.170.10 (GENE3D); IPR013856 (PFAM); IPR027268 (G3DSA:1.10.390.GENE3D); IPR001570 (PFAM); IPR011096 (PFAM); PTHR33794 (PANTHER); SSF55486 (SUPERFAMILY)	P:GO:0006508; F:GO:0004222	P:proteolysis; F:metalloendopeptidase activity	0	0.985196
[BLASTED, MAPPED, ANNOTATED]	BGLB024882-PA	lysosome-associated membrane glycoprotein 1	17.68	2	1	1	46246	417	20	0	57.46	1	C:GO:0005575	C:cellular_component			Coil (COILS); IPR002000 (PFAM); G3DSA:2.40.160.110 (GENE3D); IPR002000 (PANTHER); IPR002000 (PROSITE_PROFILES); cd12087 (CDD)	C:GO:0016020	C:membrane	1 (inside 1-331, TMhelix 332-354, outside 355-367)	0.00098
[BLASTED, MAPPED, ANNOTATED]	BGLB024882-PB	lysosome-associated membrane glycoprotein 1	17.68	2	1	1	46118	416	20	0	57.35	1	C:GO:0005575	C:cellular_component			Coil (COILS); G3DSA:2.40.160.110 (GENE3D); IPR002000 (PFAM); IPR002000 (PANTHER); IPR002000 (PROSITE_PROFILES); cd12087 (CDD)	C:GO:0016020	C:membrane	1 (inside 1-380, TMhelix 381-403, outside 404-416)	0.993825
[BLASTED, MAPPED, ANNOTATED]	BGLB026410-PA	chorion peroxidase-like	42.64	5	2	2	55067	500	20	0	65.15	4	P:GO:0006950; F:GO:0016491	P:response to stress; F:oxidoreductase activity	EC:1.11; EC:1; EC:1.11.1	Acting on a peroxide as acceptor; Oxidoreductases; Acting on a peroxide as acceptor	IPR019791 (PRINTS); IPR019791 (PFAM); IPR037120 (G3DSA:1.10.640.GENE3D); PTHR11475:SF107 (PANTHER); PTHR11475 (PANTHER); IPR019791 (PROSITE_PROFILES); cd09823 (CDD); IPR010255 (SUPERFAMILY)	P:GO:0006979; P:GO:0055114; F:GO:0004601; F:GO:0020037	P:response to oxidative stress; P:obsolete oxidation-reduction process; F:peroxidase activity; F:heme binding	0	0.002396
[BLASTED, MAPPED]	BGLB026916-PA	perlucin-like protein	71.26	10	4	4	36428	322	20	0	52.22	1	F:GO:0005509	F:calcium ion binding			IPR001304 (SMART); IPR001304 (PFAM); IPR016186 (G3DSA:3.10.100.GENE3D); IPR001304 (PROSITE_PROFILES); cd00037 (CDD); IPR016187 (SUPERFAMILY)	no GO terms	no GO terms	0	0.990292
[BLASTED, MAPPED]	BGLB027972-PA	PREDICTED: uncharacterized protein LOC106074992	69.4	14	4	4	26954	243	4	5.26e-149	64.22	2	P:GO:0007399; P:GO:0030154	P:nervous system development; P:cell differentiation			mobidb-lite (MOBIDB_LITE); mobidb-lite (MOBIDB_LITE)	no GO terms	no GO terms	0	0.001089
[BLASTED, MAPPED, ANNOTATED]	BGLB029661-PA	PREDICTED: uncharacterized protein LOC106080255	34.05	4	1	1	36664	329	12	0	59.29	2	F:GO:0003674; P:GO:0007155	F:molecular_function; P:cell adhesion			Coil (COILS); IPR019019 (PFAM); IPR037221 (SUPERFAMILY)	P:GO:0007155; F:GO:0030246	P:cell adhesion; F:carbohydrate binding	0	0.924728
[BLASTED, MAPPED, ANNOTATED]	BGLB029718-PA	mammalian ependymin-related protein 1-like	79.2	33	6	6	19137	165	20	2.56e-108	65.85	3	C:GO:0005576; P:GO:0007155; F:GO:0043167	C:extracellular region; P:cell adhesion; F:ion binding			IPR001299 (PFAM); PTHR10697:SF1 (PANTHER); IPR001299 (PANTHER)	P:GO:0007160; F:GO:0005509; C:GO:0005576	P:cell-matrix adhesion; F:calcium ion binding; C:extracellular region	0	0.001167
[BLASTED, MAPPED, ANNOTATED]	BGLB030199-PA	L-amino-acid oxidase-like	19.3	5	1	1	19283	171	20	3.56e-122	58.3	5	C:GO:0005576; P:GO:0006520; P:GO:0006790; P:GO:0006950; P:GO:0009056; P:GO:0009058; F:GO:0016491; P:GO:0034641	C:extracellular region; P:cellular amino acid metabolic process; P:sulfur compound metabolic process; P:response to stress; P:catabolic process; P:biosynthetic process; F:oxidoreductase activity; P:cellular nitrogen compound metabolic process	EC:1.4; EC:1.4.3; EC:1; EC:1.4.3.2	Acting on the CH-NH(2) group of donors; Acting on the CH-NH(2) group of donors; Oxidoreductases; L-amino-acid oxidase	no IPS match	no IPS match	no IPS match	0	0.000568
[BLASTED, MAPPED, ANNOTATED]	BGLB031895-PA	ubiquitin-60S ribosomal protein L40	51.91	20	2	2	14673	128	20	1.69e-88	99.49	9	F:GO:0003735; C:GO:0005634; C:GO:0005829; C:GO:0005840; P:GO:0006412; P:GO:0006464; P:GO:0009056; P:GO:0042254	F:structural constituent of ribosome; C:nucleus; C:cytosol; C:ribosome; P:translation; P:cellular protein modification process; P:catabolic process; P:ribosome biogenesis			IPR019956 (PRINTS); IPR001975 (SMART); IPR000626 (SMART); G3DSA:3.10.20.90 (GENE3D); IPR001975 (PFAM); IPR000626 (PFAM); IPR038587 (G3DSA:2.20.28.GENE3D); PTHR10666 (PANTHER); PTHR10666:SF255 (PANTHER); IPR019954 (PROSITE_PATTERNS); IPR000626 (PROSITE_PROFILES); cd01803 (CDD); IPR029071 (SUPERFAMILY)	P:GO:0006412; F:GO:0003735; F:GO:0005515; C:GO:0005840	P:translation; F:structural constituent of ribosome; F:protein binding; C:ribosome	0	0.00206
[BLASTED, MAPPED, ANNOTATED]	BGLB033580-PA	serpin family protein	62.78	12	5	5	45235	402	20	0	52.05	5	C:GO:0005615	C:extracellular space			IPR023796 (SMART); G3DSA:2.30.39.10 (GENE3D); G3DSA:2.30.39.10 (GENE3D); G3DSA:1.10.287.580 (GENE3D); G3DSA:3.30.497.10 (GENE3D); IPR023796 (PFAM); IPR000215 (PANTHER); cd00172 (CDD); IPR036186 (SUPERFAMILY)	C:GO:0005615	C:extracellular space	0	0.992911
[BLASTED]	BGLB034788-PA	coiled-coil domain-containing protein 62-like isoform X1	29.15	1	1	1	270358	2381	20	0	61.61			0			Coil (COILS); Coil (COILS); Coil (COILS); Coil (COILS); Coil (COILS); Coil (COILS); mobidb-lite (MOBIDB_LITE); mobidb-lite (MOBIDB_LITE); mobidb-lite (MOBIDB_LITE); mobidb-lite (MOBIDB_LITE); mobidb-lite (MOBIDB_LITE); mobidb-lite (MOBIDB_LITE); mobidb-lite (MOBIDB_LITE); mobidb-lite (MOBIDB_LITE); mobidb-lite (MOBIDB_LITE); mobidb-lite (MOBIDB_LITE); mobidb-lite (MOBIDB_LITE); mobidb-lite (MOBID…	no GO terms	no GO terms	0	0.000786
[BLASTED]	BGLB035490-PA	mannose-binding protein C-like	72.45	37	7	7	18074	160	20	6.31e-108	60.21			0			IPR001304 (SMART); IPR001304 (PFAM); IPR016186 (G3DSA:3.10.100.GENE3D); PTHR22802 (PANTHER); IPR001304 (PROSITE_PROFILES); cd00037 (CDD); IPR016187 (SUPERFAMILY)	no GO terms	no GO terms	0	0.998648
[BLASTED, MAPPED, ANNOTATED]	BGLB035660-PA	Bsmp protein	38.61	7	2	2	28104	258	16	0	63.02	2	F:GO:0003674; C:GO:0005576; P:GO:0008150	F:molecular_function; C:extracellular region; P:biological_process			no IPS match	no IPS match	no IPS match	0	0.01056
[BLASTED]	BGLB036153-PA	PREDICTED: uncharacterized protein LOC106069469, partial	44.72	11	3	3	17333	157	3	2.96e-105	69.53			0			no IPS match	no IPS match	no IPS match	0	0.002245
[BLASTED]	BGLB037955-PA	golgin subfamily a member 4	17.59	0	1	1	290914	2516	20	0	69.55		F:GO:0003674; P:GO:0008150	F:molecular_function; P:biological_process			Coil (COILS); Coil (COILS); Coil (COILS); Coil (COILS); Coil (COILS); Coil (COILS); Coil (COILS); Coil (COILS); Coil (COILS); Coil (COILS); Coil (COILS); Coil (COILS); Coil (COILS); Coil (COILS); Coil (COILS); Coil (COILS); Coil (COILS); Coil (COILS); Coil (COILS); Coil (COILS); Coil (COILS); Coil (COILS); Coil (COILS); Coil (COILS); Coil (COILS); Coil (COILS); Coil (COILS); Coil (COILS); Coil (C…	P:GO:0043001	P:Golgi to plasma membrane protein transport	0	0.001643
[BLASTED]	BGLB037955-PB	golgin subfamily a member 4	17.59	0	1	1	293043	2534	20	0	70.07		F:GO:0003674; P:GO:0008150	F:molecular_function; P:biological_process			Coil (COILS); Coil (COILS); Coil (COILS); Coil (COILS); Coil (COILS); Coil (COILS); Coil (COILS); Coil (COILS); Coil (COILS); Coil (COILS); Coil (COILS); Coil (COILS); Coil (COILS); Coil (COILS); Coil (COILS); Coil (COILS); Coil (COILS); Coil (COILS); Coil (COILS); Coil (COILS); Coil (COILS); Coil (COILS); Coil (COILS); Coil (COILS); Coil (COILS); Coil (COILS); Coil (COILS); Coil (COILS); Coil (C…	P:GO:0043001	P:Golgi to plasma membrane protein transport	0	0.000397
[BLASTED]	BGLB037955-PC	golgin subfamily a member 4	17.59	0	1	1	293671	2539	20	0	70.04		F:GO:0003674; P:GO:0008150	F:molecular_function; P:biological_process			Coil (COILS); Coil (COILS); Coil (COILS); Coil (COILS); Coil (COILS); Coil (COILS); Coil (COILS); Coil (COILS); Coil (COILS); Coil (COILS); Coil (COILS); Coil (COILS); Coil (COILS); Coil (COILS); Coil (COILS); Coil (COILS); Coil (COILS); Coil (COILS); Coil (COILS); Coil (COILS); Coil (COILS); Coil (COILS); Coil (COILS); Coil (COILS); Coil (COILS); Coil (COILS); Coil (COILS); Coil (COILS); Coil (C…	P:GO:0043001	P:Golgi to plasma membrane protein transport	0	0.005705
[BLASTED]	BGLB037955-PD	golgin subfamily a member 4	17.59	0	1	1	292071	2526	20	0	69.83		F:GO:0003674; P:GO:0008150	F:molecular_function; P:biological_process			Coil (COILS); Coil (COILS); Coil (COILS); Coil (COILS); Coil (COILS); Coil (COILS); Coil (COILS); Coil (COILS); Coil (COILS); Coil (COILS); Coil (COILS); Coil (COILS); Coil (COILS); Coil (COILS); Coil (COILS); Coil (COILS); Coil (COILS); Coil (COILS); Coil (COILS); Coil (COILS); Coil (COILS); Coil (COILS); Coil (COILS); Coil (COILS); Coil (COILS); Coil (COILS); Coil (COILS); Coil (COILS); Coil (C…	P:GO:0043001	P:Golgi to plasma membrane protein transport	0	0.000148
[BLASTED, MAPPED, ANNOTATED]	BGLB040188-PA	lipopolysaccharide-binding protein	120.97	31	11	9	29135	256	20	5.39e-164	60.33	2	P:GO:0002376; C:GO:0005575; P:GO:0006950; F:GO:0008289	P:immune system process; C:cellular_component; P:response to stress; F:lipid binding			IPR017942 (SMART); G3DSA:3.15.10.10 (GENE3D); IPR001124 (PFAM); G3DSA:3.15.20.10 (GENE3D); mobidb-lite (MOBIDB_LITE); IPR030181 (PTHR10504:PANTHER); IPR032942 (PANTHER); IPR017943 (SUPERFAMILY); IPR017943 (SUPERFAMILY)	P:GO:0006955; P:GO:0050829; F:GO:0001530; F:GO:0008289	P:immune response; P:defense response to Gram-negative bacterium; F:lipopolysaccharide binding; F:lipid binding	0	0.000872
[BLASTED, MAPPED, ANNOTATED]	BGLB040280-PA	A disintegrin and metalloproteinase with thrombospondin motifs 1	104.13	25	12	12	51345	470	20	0	58.71	2	F:GO:0008233	F:peptidase activity	EC:3.4.24; EC:3.4; EC:3	Acting on peptide bonds (peptidases); Acting on peptide bonds (peptidases); Hydrolases	IPR024079 (G3DSA:3.40.390.GENE3D); PTHR13723:SF202 (PANTHER); PTHR13723 (PANTHER); IPR001590 (PROSITE_PROFILES); SSF55486 (SUPERFAMILY)	P:GO:0006508; F:GO:0004222; F:GO:0008237	P:proteolysis; F:metalloendopeptidase activity; F:metallopeptidase activity	0	0.996004
[BLASTED, MAPPED, ANNOTATED]	Smp_016780.1	Tubulin alpha-1A chain	16.52	2	1	1	50137	451	20	0	99.29	6	P:GO:0007010; P:GO:0007017; F:GO:0003924; F:GO:0005200; F:GO:0005525; C:GO:0005874	P:cytoskeleton organization; P:microtubule-based process; F:GTPase activity; F:structural constituent of cytoskeleton; F:GTP binding; C:microtubule	EC:3.6.1; EC:3.6; EC:3	Acting on acid anhydrides; Acting on acid anhydrides; Hydrolases	IPR000217 (PRINTS); IPR002452 (PRINTS); IPR018316 (SMART); IPR003008 (SMART); IPR003008 (PFAM); IPR036525 (G3DSA:3.40.50.GENE3D); IPR037103 (G3DSA:3.30.1330.GENE3D); IPR023123 (G3DSA:1.10.287.GENE3D); IPR018316 (PFAM); IPR000217 (PANTHER); PTHR11588:SF243 (PANTHER); IPR017975 (PROSITE_PATTERNS); cd02186 (CDD); IPR008280 (SUPERFAMILY); IPR036525 (SUPERFAMILY)	P:GO:0007017; F:GO:0003924; F:GO:0005200; F:GO:0005525; C:GO:0005874	P:microtubule-based process; F:GTPase activity; F:structural constituent of cytoskeleton; F:GTP binding; C:microtubule	0	0.006708
[BLASTED, MAPPED, ANNOTATED]	Smp_026560.1	calmodulin	25.29	9	1	1	16808	149	18	1.33e-101	100	46	P:GO:0000086; P:GO:0001975; P:GO:0002027; P:GO:0005513; P:GO:0007190; P:GO:0010880; P:GO:0016240; P:GO:0016310; P:GO:0019722; P:GO:0032465; P:GO:0032516; P:GO:0043388; P:GO:0051000; P:GO:0051343; P:GO:0051412; P:GO:0055117; P:GO:0060315; P:GO:0060316; P:GO:0090151; P:GO:0098901; P:GO:1901842; F:GO:0005509; F:GO:0008179; F:GO:0010856; F:GO:0016301; F:GO:0019855; F:GO:0019901; F:GO:0031432; F:GO:00…	P:G2/M transition of mitotic cell cycle; P:response to amphetamine; P:regulation of heart rate; P:detection of calcium ion; P:activation of adenylate cyclase activity; P:regulation of release of sequestered calcium ion into cytosol by sarcoplasmic reticulum; P:autophagosome membrane docking; P:phosphorylation; P:calcium-mediated signaling; P:regulation of cytokinesis; P:positive regulation of pho…	EC:2.7; EC:2	Transferring phosphorus-containing groups; Transferases	IPR002048 (SMART); G3DSA:1.10.238.10 (GENE3D); IPR002048 (PFAM); G3DSA:1.10.238.10 (GENE3D); PTHR23050 (PANTHER); PTHR23050:SF236 (PANTHER); IPR018247 (PROSITE_PATTERNS); IPR018247 (PROSITE_PATTERNS); IPR018247 (PROSITE_PATTERNS); IPR018247 (PROSITE_PATTERNS); IPR002048 (PROSITE_PROFILES); IPR002048 (PROSITE_PROFILES); IPR002048 (PROSITE_PROFILES); IPR002048 (PROSITE_PROFILES); IPR002048 (CDD); I…	F:GO:0005509	F:calcium ion binding	0	0.000383
[BLASTED, MAPPED, ANNOTATED]	Smp_026560.2	Calmodulin	25.29	9	1	1	16811	149	20	1.24e-101	99.9	41	P:GO:0006468; P:GO:0007099; P:GO:0007605; P:GO:0007608; P:GO:0009792; P:GO:0016060; P:GO:0016061; P:GO:0016477; P:GO:0019722; P:GO:0030048; P:GO:0032880; P:GO:0035071; P:GO:0042052; P:GO:0042981; P:GO:0043277; P:GO:0046716; P:GO:0050790; P:GO:0051296; P:GO:0051383; P:GO:0051726; P:GO:0071361; P:GO:0072499; P:GO:2001259; F:GO:0005509; F:GO:0008022; F:GO:0016301; F:GO:0030234; F:GO:0031489; F:GO:00…	P:protein phosphorylation; P:centriole replication; P:sensory perception of sound; P:sensory perception of smell; P:embryo development ending in birth or egg hatching; P:metarhodopsin inactivation; P:regulation of light-activated channel activity; P:cell migration; P:calcium-mediated signaling; P:actin filament-based movement; P:regulation of protein localization; P:salivary gland cell autophagic…	EC:2.7; EC:2	Transferring phosphorus-containing groups; Transferases	IPR002048 (SMART); G3DSA:1.10.238.10 (GENE3D); G3DSA:1.10.238.10 (GENE3D); IPR002048 (PFAM); PTHR23050 (PANTHER); PTHR23050:SF236 (PANTHER); IPR018247 (PROSITE_PATTERNS); IPR018247 (PROSITE_PATTERNS); IPR018247 (PROSITE_PATTERNS); IPR018247 (PROSITE_PATTERNS); IPR002048 (PROSITE_PROFILES); IPR002048 (PROSITE_PROFILES); IPR002048 (PROSITE_PROFILES); IPR002048 (PROSITE_PROFILES); IPR002048 (CDD); I…	F:GO:0005509	F:calcium ion binding	0	0.000383
[BLASTED, MAPPED, ANNOTATED]	Smp_046690.1	polyubiquitin-C	51.91	4	2	2	68506	609	20	0	100	16	P:GO:0002755; P:GO:0006511; P:GO:0007096; P:GO:0016567; P:GO:0019068; P:GO:0045944; P:GO:0055085; P:GO:0061024; P:GO:0070423; P:GO:0070498; F:GO:0002020; F:GO:0031386; F:GO:0031625; C:GO:0005654; C:GO:0022627; C:GO:0043657	P:MyD88-dependent toll-like receptor signaling pathway; P:ubiquitin-dependent protein catabolic process; P:regulation of exit from mitosis; P:protein ubiquitination; P:virion assembly; P:positive regulation of transcription by RNA polymerase II; P:transmembrane transport; P:membrane organization; P:nucleotide-binding oligomerization domain containing signaling pathway; P:interleukin-1-mediated si…			IPR019956 (PRINTS); IPR000626 (SMART); IPR000626 (PFAM); G3DSA:3.10.20.90 (GENE3D); PTHR10666 (PANTHER); PTHR10666:SF238 (PANTHER); PTHR10666 (PANTHER); PTHR10666:SF238 (PANTHER); PTHR10666 (PANTHER); PTHR10666:SF238 (PANTHER); PTHR10666:SF238 (PANTHER); PTHR10666 (PANTHER); IPR019954 (PROSITE_PATTERNS); IPR019954 (PROSITE_PATTERNS); IPR019954 (PROSITE_PATTERNS); IPR019954 (PROSITE_PATTERNS); IPR…	F:GO:0005515	F:protein binding	0	0.00206
[BLASTED, MAPPED, ANNOTATED]	Smp_046690.2	Polyubiquitin-B isoform 2	51.91	16	2	2	18116	160	20	2.71e-109	99.97	13	P:GO:0007141; P:GO:0007144; P:GO:0008585; P:GO:0019941; P:GO:0021888; P:GO:0060613; P:GO:0072520; P:GO:0097009; P:GO:1902527; F:GO:0031386; F:GO:0031625; C:GO:0005634; C:GO:0005737	P:male meiosis I; P:female meiosis I; P:female gonad development; P:modification-dependent protein catabolic process; P:hypothalamus gonadotrophin-releasing hormone neuron development; P:fat pad development; P:seminiferous tubule development; P:energy homeostasis; P:positive regulation of protein monoubiquitination; F:protein tag; F:ubiquitin protein ligase binding; C:nucleus; C:cytoplasm			IPR019956 (PRINTS); IPR000626 (SMART); IPR000626 (PFAM); G3DSA:3.10.20.90 (GENE3D); PTHR10666 (PANTHER); PTHR10666:SF238 (PANTHER); PTHR10666:SF238 (PANTHER); PTHR10666 (PANTHER); IPR019954 (PROSITE_PATTERNS); IPR019954 (PROSITE_PATTERNS); IPR000626 (PROSITE_PROFILES); IPR000626 (PROSITE_PROFILES); cd01803 (CDD); cd01803 (CDD); IPR029071 (SUPERFAMILY); IPR029071 (SUPERFAMILY)	F:GO:0005515	F:protein binding	0	0.00206
[BLASTED, MAPPED, ANNOTATED]	Smp_046690.3	polyubiquitin-C	51.91	5	2	2	59959	533	20	0	100	8	P:GO:0006914; P:GO:0016567; P:GO:0019941; P:GO:0035096; F:GO:0031386; F:GO:0031625; C:GO:0005654; C:GO:0022627	P:autophagy; P:protein ubiquitination; P:modification-dependent protein catabolic process; P:larval midgut cell programmed cell death; F:protein tag; F:ubiquitin protein ligase binding; C:nucleoplasm; C:cytosolic small ribosomal subunit			IPR019956 (PRINTS); IPR000626 (SMART); G3DSA:3.10.20.90 (GENE3D); IPR000626 (PFAM); PTHR10666 (PANTHER); PTHR10666:SF240 (PANTHER); PTHR10666 (PANTHER); IPR019954 (PROSITE_PATTERNS); IPR019954 (PROSITE_PATTERNS); IPR019954 (PROSITE_PATTERNS); IPR019954 (PROSITE_PATTERNS); IPR019954 (PROSITE_PATTERNS); IPR019954 (PROSITE_PATTERNS); IPR019954 (PROSITE_PATTERNS); IPR000626 (PROSITE_PROFILES); IPR000…	F:GO:0005515	F:protein binding	0	0.00206
[BLASTED, MAPPED, ANNOTATED]	Smp_335990.1	Polyubiquitin-B	51.91	11	2	2	25659	228	20	7.08e-161	100	57	P:GO:0000122; P:GO:0000187; P:GO:0000209; P:GO:0000715; P:GO:0000717; P:GO:0002755; P:GO:0006283; P:GO:0006294; P:GO:0006297; P:GO:0007096; P:GO:0007141; P:GO:0007144; P:GO:0007249; P:GO:0007254; P:GO:0008104; P:GO:0008585; P:GO:0016055; P:GO:0016197; P:GO:0016579; P:GO:0019068; P:GO:0019081; P:GO:0021888; P:GO:0030512; P:GO:0031145; P:GO:0035096; P:GO:0035973; P:GO:0036297; P:GO:0036388; P:GO:00…	P:negative regulation of transcription by RNA polymerase II; P:activation of MAPK activity; P:protein polyubiquitination; P:nucleotide-excision repair, DNA damage recognition; P:nucleotide-excision repair, DNA duplex unwinding; P:MyD88-dependent toll-like receptor signaling pathway; P:transcription-coupled nucleotide-excision repair; P:nucleotide-excision repair, preincision complex assembly; P:n…			IPR019956 (PRINTS); IPR000626 (SMART); IPR000626 (PFAM); G3DSA:3.10.20.90 (GENE3D); PTHR45095 (PANTHER); PTHR45095:SF2 (PANTHER); PTHR45095:SF2 (PANTHER); PTHR45095 (PANTHER); IPR019954 (PROSITE_PATTERNS); IPR019954 (PROSITE_PATTERNS); IPR019954 (PROSITE_PATTERNS); IPR000626 (PROSITE_PROFILES); IPR000626 (PROSITE_PROFILES); IPR000626 (PROSITE_PROFILES); cd01803 (CDD); cd01803 (CDD); cd01803 (CDD)…	F:GO:0005515	F:protein binding	0	0.00206

## Sheet: 1W
Tags	SeqName	Description	-10lgP	Coverage (%)	#Peptides	#Unique	Avg. Mass	Length	#Hits	e-Value	sim mean	#GO	GO IDs	GO Names	Enzyme Codes	Enzyme Names	InterPro IDs	InterPro GO IDs	InterPro GO Names	TMHMM	SignalP
[BLASTED]	BGLB008299-PB	actin-5C	49.62	5	2	2	41796	376	20	0	99.37		C:GO:0005737; C:GO:0005856; F:GO:0043167	C:cytoplasm; C:cytoskeleton; F:ion binding			IPR004000 (PRINTS); IPR004000 (SMART); G3DSA:3.30.420.40 (GENE3D); G3DSA:3.90.640.10 (GENE3D); G3DSA:3.30.420.40 (GENE3D); IPR004000 (PFAM); IPR004000 (PANTHER); PTHR11937:SF278 (PANTHER); IPR004001 (PROSITE_PATTERNS); IPR004001 (PROSITE_PATTERNS); IPR020902 (PROSITE_PATTERNS); cd00012 (CDD); SSF53067 (SUPERFAMILY); SSF53067 (SUPERFAMILY)	no GO terms	no GO terms	0	0.000612
[BLASTED, MAPPED, ANNOTATED]	BGLB008810-PB	growth/differentiation factor 8	33.95	6	2	2	39895	348	20	0	46.81	4	F:GO:0003674; P:GO:0007165; P:GO:0008283; P:GO:0040007	F:molecular_function; P:signal transduction; P:cell population proliferation; P:growth			IPR001839 (SMART); IPR001111 (PFAM); IPR001839 (PFAM); IPR029034 (G3DSA:2.10.90.GENE3D); IPR015615 (PANTHER); PTHR11848:SF178 (PANTHER); IPR001839 (PROSITE_PROFILES); IPR029034 (SUPERFAMILY)	F:GO:0008083	F:growth factor activity	0	0.001686
[BLASTED, MAPPED, ANNOTATED]	BGLB011796-PB	progranulin-like isoform X1	55.8	2	1	1	57159	536	20	0	71.18	1	0	0			IPR000118 (SMART); IPR000118 (PFAM); IPR037277 (G3DSA:3.10.20.GENE3D); IPR037277 (G3DSA:3.10.20.GENE3D); IPR039036 (PANTHER); IPR000118 (PROSITE_PATTERNS); IPR000118 (PROSITE_PATTERNS); IPR000118 (PROSITE_PATTERNS); IPR000118 (PROSITE_PATTERNS); IPR000118 (PROSITE_PATTERNS); IPR000118 (PROSITE_PATTERNS); PD968187 (PRODOM); SSF57277 (SUPERFAMILY); SSF57277 (SUPERFAMILY); SSF57277 (SUPERFAMILY); SS…	no GO terms	no GO terms	0	0.111154
[BLASTED, MAPPED, ANNOTATED]	BGLB011796-PC	fibrillin-1 isoform X1	55.8	2	1	1	64757	610	20	0	71.6	2	C:GO:0016020; C:GO:0016021	C:membrane; C:integral component of membrane			IPR006150 (SMART); IPR000118 (SMART); IPR037277 (G3DSA:3.10.20.GENE3D); IPR000118 (PFAM); IPR037277 (G3DSA:3.10.20.GENE3D); IPR039036 (PANTHER); IPR000118 (PROSITE_PATTERNS); IPR000118 (PROSITE_PATTERNS); IPR000118 (PROSITE_PATTERNS); IPR000118 (PROSITE_PATTERNS); IPR000118 (PROSITE_PATTERNS); IPR000118 (PROSITE_PATTERNS); IPR000118 (PROSITE_PATTERNS); PD968187 (PRODOM); SSF57277 (SUPERFAMILY); S…	no GO terms	no GO terms	1 (inside 1-12, TMhelix 13-32, outside 33-610)	0.790996
[BLASTED, MAPPED, ANNOTATED]	BGLB011796-PD	fibrillin-1 isoform X1	55.8	2	1	1	64757	610	20	0	71.6	2	C:GO:0016020; C:GO:0016021	C:membrane; C:integral component of membrane			IPR006150 (SMART); IPR000118 (SMART); IPR037277 (G3DSA:3.10.20.GENE3D); IPR000118 (PFAM); IPR037277 (G3DSA:3.10.20.GENE3D); IPR039036 (PANTHER); IPR000118 (PROSITE_PATTERNS); IPR000118 (PROSITE_PATTERNS); IPR000118 (PROSITE_PATTERNS); IPR000118 (PROSITE_PATTERNS); IPR000118 (PROSITE_PATTERNS); IPR000118 (PROSITE_PATTERNS); IPR000118 (PROSITE_PATTERNS); PD968187 (PRODOM); SSF57277 (SUPERFAMILY); S…	no GO terms	no GO terms	0	0.045533
[BLASTED, MAPPED, ANNOTATED]	BGLB011796-PE	fibrillin-1 isoform X1	55.8	3	1	1	54172	516	20	0	72.68	2	C:GO:0016020; C:GO:0016021	C:membrane; C:integral component of membrane			IPR000118 (SMART); IPR037277 (G3DSA:3.10.20.GENE3D); IPR037277 (G3DSA:3.10.20.GENE3D); IPR000118 (PFAM); IPR039036 (PANTHER); IPR000118 (PROSITE_PATTERNS); IPR000118 (PROSITE_PATTERNS); IPR000118 (PROSITE_PATTERNS); IPR000118 (PROSITE_PATTERNS); IPR000118 (PROSITE_PATTERNS); IPR000118 (PROSITE_PATTERNS); PD968187 (PRODOM); SSF57277 (SUPERFAMILY); SSF57277 (SUPERFAMILY); SSF57277 (SUPERFAMILY); SS…	no GO terms	no GO terms	1 (inside 1-12, TMhelix 13-32, outside 33-516)	0.879539
[BLASTED, MAPPED, ANNOTATED]	BGLB012882-PB	collagen alpha-1(XII) chain-like	41.94	4	2	2	50237	463	20	0	59.79	2	C:GO:0005581	C:collagen trimer			PR00453 (PRINTS); IPR002035 (SMART); IPR036465 (G3DSA:3.40.50.GENE3D); IPR036465 (G3DSA:3.40.50.GENE3D); IPR002035 (PFAM); mobidb-lite (MOBIDB_LITE); mobidb-lite (MOBIDB_LITE); PTHR44105:SF1 (PANTHER); PTHR44105:SF1 (PANTHER); PTHR44105 (PANTHER); IPR002035 (PROSITE_PROFILES); IPR002035 (PROSITE_PROFILES); cd01450 (CDD); cd01450 (CDD); IPR036465 (SUPERFAMILY); IPR036465 (SUPERFAMILY)	no GO terms	no GO terms	0	0.966473
[BLASTED, MAPPED, ANNOTATED]	BGLB013769-PB	ubiquitin	16.08	6	1	1	18327	159	20	1.22e-37	100	18	F:GO:0003735; C:GO:0005840; P:GO:0006412; P:GO:0042254	F:structural constituent of ribosome; C:ribosome; P:translation; P:ribosome biogenesis			IPR019956 (PRINTS); IPR002906 (SMART); IPR000626 (SMART); G3DSA:3.10.20.90 (GENE3D); IPR038582 (G3DSA:2.20.25.GENE3D); IPR000626 (PFAM); IPR002906 (PFAM); mobidb-lite (MOBIDB_LITE); PTHR10666:SF258 (PANTHER); PTHR10666 (PANTHER); IPR019954 (PROSITE_PATTERNS); IPR000626 (PROSITE_PROFILES); cd01803 (CDD); IPR011332 (SUPERFAMILY); IPR029071 (SUPERFAMILY)	P:GO:0006412; F:GO:0003735; F:GO:0005515; C:GO:0005840	P:translation; F:structural constituent of ribosome; F:protein binding; C:ribosome	0	0.000222
[BLASTED, MAPPED, ANNOTATED]	BGLB013804-PB	cathepsin B	32.73	4	1	1	36540	333	20	0	75.23	3	F:GO:0008233	F:peptidase activity	EC:3.4.22; EC:3.4; EC:3	Acting on peptide bonds (peptidases); Acting on peptide bonds (peptidases); Hydrolases	IPR000668 (PRINTS); IPR000668 (SMART); G3DSA:3.90.70.10 (GENE3D); IPR000668 (PFAM); IPR012599 (PFAM); PTHR12411:SF540 (PANTHER); IPR013128 (PANTHER); IPR000169 (PROSITE_PATTERNS); IPR025660 (PROSITE_PATTERNS); IPR025661 (PROSITE_PATTERNS); cd02620 (CDD); IPR038765 (SUPERFAMILY)	P:GO:0006508; P:GO:0050790; F:GO:0004197; F:GO:0008234	P:proteolysis; P:regulation of catalytic activity; F:cysteine-type endopeptidase activity; F:cysteine-type peptidase activity	1 (inside 1-6, TMhelix 7-24, outside 25-333)	0.984591
[BLASTED, MAPPED]	BGLB017085-PA	PREDICTED: uncharacterized protein LOC106080017	17.37	5	1	1	14860	141	5	1.14e-86	61.18	2	0	0			no IPS match	no IPS match	no IPS match	0	0.000908
[BLASTED]	BGLB019847-PA	fatty acid-binding protein, liver-like	65.81	15	2	2	15607	138	20	2.57e-93	62.19		F:GO:0008289	F:lipid binding			IPR012674 (G3DSA:2.40.128.GENE3D); IPR031259 (PANTHER); IPR012674 (SUPERFAMILY)	F:GO:0008289	F:lipid binding	0	0.000425
[BLASTED, MAPPED, ANNOTATED]	BGLB020284-PA	polyubiquitin-B	16.08	4	1	1	25822	229	20	2.24e-161	100	64	P:GO:0000003; P:GO:0000902; F:GO:0003674; C:GO:0005654; C:GO:0005739; C:GO:0005829; P:GO:0007049; P:GO:0007165; P:GO:0008219; P:GO:0009056; P:GO:0030154; P:GO:0030705; P:GO:0042592	P:reproduction; P:cell morphogenesis; F:molecular_function; C:nucleoplasm; C:mitochondrion; C:cytosol; P:cell cycle; P:signal transduction; P:cell death; P:catabolic process; P:cell differentiation; P:cytoskeleton-dependent intracellular transport; P:homeostatic process			IPR019956 (PRINTS); IPR000626 (SMART); IPR000626 (PFAM); G3DSA:3.10.20.90 (GENE3D); PTHR10666:SF242 (PANTHER); PTHR10666 (PANTHER); PTHR10666 (PANTHER); PTHR10666:SF242 (PANTHER); IPR019954 (PROSITE_PATTERNS); IPR019954 (PROSITE_PATTERNS); IPR019954 (PROSITE_PATTERNS); IPR000626 (PROSITE_PROFILES); IPR000626 (PROSITE_PROFILES); IPR000626 (PROSITE_PROFILES); cd01803 (CDD); cd01803 (CDD); cd01803 (…	F:GO:0005515	F:protein binding	0	0.010596
[BLASTED]	BGLB021597-PA	PREDICTED: uncharacterized protein LOC106073664 isoform X3	35.96	11	2	2	11392	104	7	1.67e-55	79.73		0	0			no IPS match	no IPS match	no IPS match	0	0.982941
[BLASTED]	BGLB021597-PB	PREDICTED: uncharacterized protein LOC106073664 isoform X1	35.96	11	2	2	11191	104	7	7.07e-57	78.52		0	0			Coil (COILS)	no GO terms	no GO terms	1 (inside 1-30, TMhelix 31-53, outside 54-54)	0.001933
[BLASTED]	BGLB021597-PC	PREDICTED: uncharacterized protein LOC106073664 isoform X2	35.96	11	2	2	11394	104	7	9.84e-56	79.84		0	0			Coil (COILS); mobidb-lite (MOBIDB_LITE)	no GO terms	no GO terms	0	0.979137
[BLASTED]	BGLB021817-PA	polyubiquitin-B isoform X2	16.08	6	1	1	17212	153	20	1.76e-104	100		F:GO:0003674	F:molecular_function			IPR019956 (PRINTS); IPR000626 (SMART); G3DSA:3.10.20.90 (GENE3D); IPR000626 (PFAM); PTHR10666:SF242 (PANTHER); PTHR10666 (PANTHER); PTHR10666 (PANTHER); IPR019954 (PROSITE_PATTERNS); IPR019954 (PROSITE_PATTERNS); IPR000626 (PROSITE_PROFILES); IPR000626 (PROSITE_PROFILES); cd01803 (CDD); cd01803 (CDD); IPR029071 (SUPERFAMILY); IPR029071 (SUPERFAMILY)	F:GO:0005515	F:protein binding	0	0.002189
[BLASTED]	BGLB021958-PA	LWamide neuropeptides-like	33.28	6	1	1	18332	163	3	2.16e-79	81.71		0	0			mobidb-lite (MOBIDB_LITE)	no GO terms	no GO terms	0	0.000956
[BLASTED]	BGLB021958-PB	LWamide neuropeptides-like	33.28	6	1	1	15781	142	3	2.16e-64	79.59		0	0			mobidb-lite (MOBIDB_LITE)	no GO terms	no GO terms	0	0.977287
[BLASTED]	BGLB022431-PA	PREDICTED: uncharacterized protein LOC106071204	26.69	2	1	1	34975	302	2	0	72.14		0	0			no IPS match	no IPS match	no IPS match	0	0.002088
[BLASTED]	BGLB024061-PA	PREDICTED: uncharacterized protein LOC106061828	23.7	7	1	1	12530	109	2	7.79e-73	77.5		0	0			no IPS match	no IPS match	no IPS match	0	0.996093
[BLASTED, MAPPED, ANNOTATED]	BGLB024577-PA	M4 family metallopeptidase	87.28	9	6	6	58165	538	20	0	50.52	2	F:GO:0008233	F:peptidase activity	EC:3.4.24; EC:3.4; EC:3	Acting on peptide bonds (peptidases); Acting on peptide bonds (peptidases); Hydrolases	IPR023612 (PRINTS); G3DSA:3.10.170.10 (GENE3D); IPR013856 (PFAM); IPR027268 (G3DSA:1.10.390.GENE3D); IPR001570 (PFAM); IPR011096 (PFAM); PTHR33794 (PANTHER); SSF55486 (SUPERFAMILY)	P:GO:0006508; F:GO:0004222	P:proteolysis; F:metalloendopeptidase activity	0	0.985196
[BLASTED, MAPPED, ANNOTATED]	BGLB024882-PA	lysosome-associated membrane glycoprotein 1	21.75	2	1	1	46246	417	20	0	57.46	1	C:GO:0005575	C:cellular_component			Coil (COILS); IPR002000 (PFAM); G3DSA:2.40.160.110 (GENE3D); IPR002000 (PANTHER); IPR002000 (PROSITE_PROFILES); cd12087 (CDD)	C:GO:0016020	C:membrane	1 (inside 1-331, TMhelix 332-354, outside 355-367)	0.00098
[BLASTED, MAPPED, ANNOTATED]	BGLB024882-PB	lysosome-associated membrane glycoprotein 1	21.75	2	1	1	46118	416	20	0	57.35	1	C:GO:0005575	C:cellular_component			Coil (COILS); G3DSA:2.40.160.110 (GENE3D); IPR002000 (PFAM); IPR002000 (PANTHER); IPR002000 (PROSITE_PROFILES); cd12087 (CDD)	C:GO:0016020	C:membrane	1 (inside 1-380, TMhelix 381-403, outside 404-416)	0.993825
[BLASTED, MAPPED]	BGLB027972-PA	PREDICTED: uncharacterized protein LOC106074992	35.43	5	1	1	26954	243	4	5.26e-149	64.22	2	P:GO:0007399; P:GO:0030154	P:nervous system development; P:cell differentiation			mobidb-lite (MOBIDB_LITE); mobidb-lite (MOBIDB_LITE)	no GO terms	no GO terms	0	0.001089
[BLASTED, MAPPED, ANNOTATED]	BGLB029718-PA	mammalian ependymin-related protein 1-like	69.8	24	5	5	19137	165	20	2.56e-108	65.85	3	C:GO:0005576; P:GO:0007155; F:GO:0043167	C:extracellular region; P:cell adhesion; F:ion binding			IPR001299 (PFAM); PTHR10697:SF1 (PANTHER); IPR001299 (PANTHER)	P:GO:0007160; F:GO:0005509; C:GO:0005576	P:cell-matrix adhesion; F:calcium ion binding; C:extracellular region	0	0.001167
[BLASTED, MAPPED, ANNOTATED]	BGLB031576-PA	collagen alpha-1(XII) chain-like	57.47	13	3	3	25160	231	20	4.66e-169	66.17	3	C:GO:0005576; C:GO:0005581; P:GO:0006030; F:GO:0008061	C:extracellular region; C:collagen trimer; P:chitin metabolic process; F:chitin binding			PR00453 (PRINTS); IPR002035 (SMART); IPR036465 (G3DSA:3.40.50.GENE3D); IPR002035 (PFAM); PTHR44105 (PANTHER); IPR002035 (PROSITE_PROFILES); IPR036465 (SUPERFAMILY)	no GO terms	no GO terms	0	0.003197
[BLASTED, MAPPED, ANNOTATED]	BGLB031895-PA	ubiquitin-60S ribosomal protein L40	16.08	7	1	1	14673	128	20	1.69e-88	99.49	9	F:GO:0003735; C:GO:0005634; C:GO:0005829; C:GO:0005840; P:GO:0006412; P:GO:0006464; P:GO:0009056; P:GO:0042254	F:structural constituent of ribosome; C:nucleus; C:cytosol; C:ribosome; P:translation; P:cellular protein modification process; P:catabolic process; P:ribosome biogenesis			IPR019956 (PRINTS); IPR001975 (SMART); IPR000626 (SMART); G3DSA:3.10.20.90 (GENE3D); IPR001975 (PFAM); IPR000626 (PFAM); IPR038587 (G3DSA:2.20.28.GENE3D); PTHR10666 (PANTHER); PTHR10666:SF255 (PANTHER); IPR019954 (PROSITE_PATTERNS); IPR000626 (PROSITE_PROFILES); cd01803 (CDD); IPR029071 (SUPERFAMILY)	P:GO:0006412; F:GO:0003735; F:GO:0005515; C:GO:0005840	P:translation; F:structural constituent of ribosome; F:protein binding; C:ribosome	0	0.00206
[BLASTED]	BGLB031982-PA	PREDICTED: uncharacterized protein LOC106063174	33.33	12	1	1	9389	83	2	1.26e-53	80.77		0	0			no IPS match	no IPS match	no IPS match	0	0.996284
[BLASTED]	BGLB032429-PA	pulmonary surfactant-associated protein D-like	52.82	21	4	4	19578	179	20	3.97e-129	65.72		0	0			IPR001304 (SMART); IPR016186 (G3DSA:3.10.100.GENE3D); IPR001304 (PFAM); PTHR22802 (PANTHER); IPR001304 (PROSITE_PROFILES); cd00037 (CDD); IPR016187 (SUPERFAMILY)	no GO terms	no GO terms	0	0.006547
[BLASTED]	BGLB033318-PA	PREDICTED: uncharacterized protein LOC106065075	85.56	40	6	6	11570	107	7	4.09e-57	74.92		0	0			Coil (COILS)	no GO terms	no GO terms	0	0.989843
[BLASTED]	BGLB034788-PA	coiled-coil domain-containing protein 62-like isoform X1	27.93	1	1	1	270358	2381	20	0	61.61		0	0			Coil (COILS); Coil (COILS); Coil (COILS); Coil (COILS); Coil (COILS); Coil (COILS); mobidb-lite (MOBIDB_LITE); mobidb-lite (MOBIDB_LITE); mobidb-lite (MOBIDB_LITE); mobidb-lite (MOBIDB_LITE); mobidb-lite (MOBIDB_LITE); mobidb-lite (MOBIDB_LITE); mobidb-lite (MOBIDB_LITE); mobidb-lite (MOBIDB_LITE); mobidb-lite (MOBIDB_LITE); mobidb-lite (MOBIDB_LITE); mobidb-lite (MOBIDB_LITE); mobidb-lite (MOBID…	no GO terms	no GO terms	0	0.000786
[BLASTED]	BGLB035490-PA	mannose-binding protein C-like	69.26	21	4	4	18074	160	20	6.31e-108	60.21		0	0			IPR001304 (SMART); IPR001304 (PFAM); IPR016186 (G3DSA:3.10.100.GENE3D); PTHR22802 (PANTHER); IPR001304 (PROSITE_PROFILES); cd00037 (CDD); IPR016187 (SUPERFAMILY)	no GO terms	no GO terms	0	0.998648
[BLASTED, MAPPED, ANNOTATED]	BGLB035643-PA	PREDICTED: uncharacterized protein LOC106055144	30.4	8	1	1	14570	131	1	7.28e-80	100	1	F:GO:0003674; C:GO:0005576; P:GO:0008150	F:molecular_function; C:extracellular region; P:biological_process			IPR036508 (SUPERFAMILY)	P:GO:0006030; F:GO:0008061	P:chitin metabolic process; F:chitin binding	0	0.998426
[BLASTED]	BGLB037026-PA	PREDICTED: uncharacterized protein LOC106065075	85.56	40	6	6	11570	107	7	4.09e-57	74.92		0	0			Coil (COILS)	no GO terms	no GO terms	0	0.989843
[BLASTED, MAPPED]	BGLB039477-PA	collagen alpha-1(XII) chain-like	27.27	3	1	1	23268	205	10	2.37e-134	61.81	2	F:GO:0003674; C:GO:0005576; P:GO:0008150	F:molecular_function; C:extracellular region; P:biological_process			mobidb-lite (MOBIDB_LITE); mobidb-lite (MOBIDB_LITE)	no GO terms	no GO terms	0	0.006681
[BLASTED, MAPPED, ANNOTATED]	BGLB040280-PA	A disintegrin and metalloproteinase with thrombospondin motifs 1	26.7	2	1	1	51345	470	20	0	58.71	2	F:GO:0008233	F:peptidase activity	EC:3.4.24; EC:3.4; EC:3	Acting on peptide bonds (peptidases); Acting on peptide bonds (peptidases); Hydrolases	IPR024079 (G3DSA:3.40.390.GENE3D); PTHR13723:SF202 (PANTHER); PTHR13723 (PANTHER); IPR001590 (PROSITE_PROFILES); SSF55486 (SUPERFAMILY)	P:GO:0006508; F:GO:0004222; F:GO:0008237	P:proteolysis; F:metalloendopeptidase activity; F:metallopeptidase activity	0	0.996004
[BLASTED, MAPPED, ANNOTATED]	Smp_335990.1	Polyubiquitin-B	16.08	4	1	1	25659	228	20	7.08e-161	100	57	P:GO:0000122; P:GO:0000187; P:GO:0000209; P:GO:0000715; P:GO:0000717; P:GO:0002755; P:GO:0006283; P:GO:0006294; P:GO:0006297; P:GO:0007096; P:GO:0007141; P:GO:0007144; P:GO:0007249; P:GO:0007254; P:GO:0008104; P:GO:0008585; P:GO:0016055; P:GO:0016197; P:GO:0016579; P:GO:0019068; P:GO:0019081; P:GO:0021888; P:GO:0030512; P:GO:0031145; P:GO:0035096; P:GO:0035973; P:GO:0036297; P:GO:0036388; P:GO:00…	P:negative regulation of transcription by RNA polymerase II; P:activation of MAPK activity; P:protein polyubiquitination; P:nucleotide-excision repair, DNA damage recognition; P:nucleotide-excision repair, DNA duplex unwinding; P:MyD88-dependent toll-like receptor signaling pathway; P:transcription-coupled nucleotide-excision repair; P:nucleotide-excision repair, preincision complex assembly; P:n…			IPR019956 (PRINTS); IPR000626 (SMART); IPR000626 (PFAM); G3DSA:3.10.20.90 (GENE3D); PTHR45095 (PANTHER); PTHR45095:SF2 (PANTHER); PTHR45095:SF2 (PANTHER); PTHR45095 (PANTHER); IPR019954 (PROSITE_PATTERNS); IPR019954 (PROSITE_PATTERNS); IPR019954 (PROSITE_PATTERNS); IPR000626 (PROSITE_PROFILES); IPR000626 (PROSITE_PROFILES); IPR000626 (PROSITE_PROFILES); cd01803 (CDD); cd01803 (CDD); cd01803 (CDD)…	F:GO:0005515	F:protein binding	0	0.00206

## Sheet: 2W
Tags	SeqName	Description	-10lgP	Coverage (%)	#Peptides	#Unique	Avg. Mass	Length	#Hits	e-Value	sim mean	#GO	GO IDs	GO Names	Enzyme Codes	Enzyme Names	InterPro IDs	InterPro GO IDs	InterPro GO Names	TMHMM	SignalP
[BLASTED]	BGLB000141-PA	microfibril-associated glycoprotein 4-like	37.26	7	3	3	46947	424	20	0	62.05		0	0			IPR002181 (SMART); G3DSA:3.90.215.20 (GENE3D); IPR002181 (PFAM); PTHR19143 (PANTHER); PTHR19143:SF334 (PANTHER); IPR002181 (PROSITE_PROFILES); IPR036056 (SUPERFAMILY)	no GO terms	no GO terms	0	0.985911
[BLASTED]	BGLB000141-PB	microfibril-associated glycoprotein 4-like	37.26	7	3	3	46947	424	20	0	62.05		0	0			IPR002181 (SMART); G3DSA:3.90.215.20 (GENE3D); IPR002181 (PFAM); PTHR19143 (PANTHER); PTHR19143:SF334 (PANTHER); IPR002181 (PROSITE_PROFILES); IPR036056 (SUPERFAMILY)	no GO terms	no GO terms	0	0.985911
[NO-BLAST]	BGLB000805-PB	---NA---	71.72	8	3	3	51192	454					F:GO:0008233	F:peptidase activity			IPR000668 (PRINTS); IPR000668 (SMART); IPR036496 (G3DSA:2.40.128.GENE3D); IPR014882 (PFAM); IPR000668 (PFAM); G3DSA:3.90.70.10 (GENE3D); IPR013128 (PANTHER); PTHR12411:SF354 (PANTHER); IPR025661 (PROSITE_PATTERNS); IPR000169 (PROSITE_PATTERNS); IPR036496 (SUPERFAMILY); IPR038765 (SUPERFAMILY)	P:GO:0006508; F:GO:0008234	P:proteolysis; F:cysteine-type peptidase activity	0	0.004344
[BLASTED, MAPPED, ANNOTATED]	BGLB000805-PC	cathepsin C	71.72	8	3	3	50816	451	20	0	76.19	3	F:GO:0008233	F:peptidase activity	EC:3.4; EC:3.4.14.1; EC:3; EC:3.4.14.5; EC:3.4.14.4; EC:3.4.14.2	Acting on peptide bonds (peptidases); Dipeptidyl-peptidase I; Hydrolases; Dipeptidyl-peptidase IV; Dipeptidyl-peptidase III; Dipeptidyl-peptidase II	IPR000668 (PRINTS); IPR000668 (SMART); IPR036496 (G3DSA:2.40.128.GENE3D); IPR000668 (PFAM); IPR014882 (PFAM); G3DSA:3.90.70.10 (GENE3D); PTHR12411:SF354 (PANTHER); IPR013128 (PANTHER); IPR025660 (PROSITE_PATTERNS); IPR025661 (PROSITE_PATTERNS); IPR000169 (PROSITE_PATTERNS); IPR036496 (SUPERFAMILY); IPR038765 (SUPERFAMILY)	P:GO:0006508; F:GO:0008234	P:proteolysis; F:cysteine-type peptidase activity	0	0.994697
[BLASTED, MAPPED, ANNOTATED]	BGLB000805-PD	cathepsin C	71.72	8	3	3	50816	451	20	0	76.19	3	F:GO:0008233	F:peptidase activity	EC:3.4; EC:3.4.14.1; EC:3; EC:3.4.14.5; EC:3.4.14.4; EC:3.4.14.2	Acting on peptide bonds (peptidases); Dipeptidyl-peptidase I; Hydrolases; Dipeptidyl-peptidase IV; Dipeptidyl-peptidase III; Dipeptidyl-peptidase II	IPR000668 (PRINTS); IPR000668 (SMART); IPR036496 (G3DSA:2.40.128.GENE3D); IPR000668 (PFAM); IPR014882 (PFAM); G3DSA:3.90.70.10 (GENE3D); PTHR12411:SF354 (PANTHER); IPR013128 (PANTHER); IPR025660 (PROSITE_PATTERNS); IPR025661 (PROSITE_PATTERNS); IPR000169 (PROSITE_PATTERNS); IPR036496 (SUPERFAMILY); IPR038765 (SUPERFAMILY)	P:GO:0006508; F:GO:0008234	P:proteolysis; F:cysteine-type peptidase activity	0	0.994697
[BLASTED, MAPPED, ANNOTATED]	BGLB002603-PB	digestive cysteine proteinase 1	19.56	2	1	1	61060	540	20	0	76.06	2	F:GO:0008233	F:peptidase activity	EC:3.4; EC:3	Acting on peptide bonds (peptidases); Hydrolases	IPR000668 (PRINTS); IPR013201 (SMART); IPR000668 (SMART); IPR013201 (PFAM); G3DSA:3.90.70.10 (GENE3D); IPR000668 (PFAM); PTHR12411:SF374 (PANTHER); IPR013128 (PANTHER); IPR000169 (PROSITE_PATTERNS); IPR025661 (PROSITE_PATTERNS); IPR025660 (PROSITE_PATTERNS); IPR039417 (CDD); IPR038765 (SUPERFAMILY)	P:GO:0006508; F:GO:0008234	P:proteolysis; F:cysteine-type peptidase activity	0	0.982187
[BLASTED, MAPPED, ANNOTATED]	BGLB003910-PB	P granule abnormality protein 1-like	46.1	17	2	2	16075	139	20	8.4e-87	68.29	4	F:GO:0043167	F:ion binding			G3DSA:1.10.238.10 (GENE3D); IPR002048 (PFAM); IPR002048 (PFAM); IPR018247 (PROSITE_PATTERNS); IPR002048 (PROSITE_PROFILES); IPR002048 (PROSITE_PROFILES); IPR011992 (SUPERFAMILY)	F:GO:0005509	F:calcium ion binding	0	0.036233
[BLASTED, MAPPED, ANNOTATED]	BGLB004090-PB	mammalian ependymin-related protein 1-like	147.54	42	17	17	24972	214	20	5.82e-135	63.55	3	C:GO:0005576; P:GO:0007155; F:GO:0043167	C:extracellular region; P:cell adhesion; F:ion binding			IPR001299 (PFAM); IPR001299 (PANTHER); PTHR10697:SF1 (PANTHER)	P:GO:0007160; F:GO:0005509; C:GO:0005576	P:cell-matrix adhesion; F:calcium ion binding; C:extracellular region	0	0.997443
[BLASTED, MAPPED, ANNOTATED]	BGLB005373-PB	pleckstrin homology domain-containing family G member 2-like	36.92	2	1	1	55039	459	20	0	53.86	4	0	0			PF05806 (PFAM); IPR029034 (G3DSA:2.10.90.GENE3D); IPR008717 (PANTHER); IPR029034 (SUPERFAMILY)	P:GO:0030514; P:GO:0045596	P:negative regulation of BMP signaling pathway; P:negative regulation of cell differentiation	0	0.000944
[BLASTED, MAPPED, ANNOTATED]	BGLB005708-PB	protein kinase c-binding protein nell1	19.84	1	1	1	135226	1244	20	0	55.58	5	F:GO:0043167	F:ion binding	EC:3.4.15; EC:3.4; EC:3	Acting on peptide bonds (peptidases); Acting on peptide bonds (peptidases); Hydrolases	IPR000742 (SMART); IPR001881 (SMART); IPR014853 (SMART); IPR001846 (SMART); IPR016186 (G3DSA:3.10.100.GENE3D); G3DSA:2.10.25.10 (GENE3D); G3DSA:2.10.25.10 (GENE3D); G3DSA:2.10.25.10 (GENE3D); IPR001881 (PFAM); G3DSA:2.10.25.10 (GENE3D); IPR001846 (PFAM); IPR002919 (PFAM); mobidb-lite (MOBIDB_LITE); mobidb-lite (MOBIDB_LITE); PTHR11339 (PANTHER); IPR013032 (PROSITE_PATTERNS); IPR018097 (PROSITE_PA…	F:GO:0005509	F:calcium ion binding	0	0.003032
[BLASTED, MAPPED, ANNOTATED]	BGLB008810-PB	growth/differentiation factor 8	67.26	9	3	3	39895	348	20	0	46.81	4	F:GO:0003674; P:GO:0007165; P:GO:0008283; P:GO:0040007	F:molecular_function; P:signal transduction; P:cell population proliferation; P:growth			IPR001839 (SMART); IPR001111 (PFAM); IPR001839 (PFAM); IPR029034 (G3DSA:2.10.90.GENE3D); IPR015615 (PANTHER); PTHR11848:SF178 (PANTHER); IPR001839 (PROSITE_PROFILES); IPR029034 (SUPERFAMILY)	F:GO:0008083	F:growth factor activity	0	0.001686
[BLASTED, MAPPED, ANNOTATED]	BGLB009133-PB	von Willebrand factor	36.86	1	2	2	236731	2177	20	0	58.9	3	F:GO:0003674	F:molecular_function			IPR002172 (PRINTS); IPR000742 (SMART); IPR001846 (SMART); IPR014853 (SMART); IPR002172 (SMART); G3DSA:2.10.25.10 (GENE3D); IPR014853 (PFAM); G3DSA:2.10.25.10 (GENE3D); G3DSA:4.10.400.10 (GENE3D); G3DSA:4.10.400.10 (GENE3D); IPR002172 (PFAM); IPR002919 (PFAM); IPR001846 (PFAM); G3DSA:4.10.400.10 (GENE3D); G3DSA:4.10.400.10 (GENE3D); mobidb-lite (MOBIDB_LITE); mobidb-lite (MOBIDB_LITE); mobidb-lite…	P:GO:0007399; P:GO:0030154; F:GO:0005515	P:nervous system development; P:cell differentiation; F:protein binding	1 (inside 1-6, TMhelix 7-29, outside 30-2177)	0.98606
[BLASTED, MAPPED, ANNOTATED]	BGLB011523-PB	haemoglobin type 1	38.59	1	1	1	223575	2001	20	0	78.18	5	P:GO:0006810; F:GO:0043167	P:transport; F:ion binding			Coil (COILS); IPR012292 (G3DSA:1.10.490.GENE3D); IPR012292 (G3DSA:1.10.490.GENE3D); IPR000971 (PFAM); IPR012292 (G3DSA:1.10.490.GENE3D); mobidb-lite (MOBIDB_LITE); PTHR11442:SF36 (PANTHER); PTHR11442:SF36 (PANTHER); PTHR11442 (PANTHER); PTHR11442 (PANTHER); PTHR11442:SF36 (PANTHER); PTHR11442 (PANTHER); PTHR11442:SF36 (PANTHER); IPR000971 (PROSITE_PROFILES); IPR000971 (PROSITE_PROFILES); IPR00097…	F:GO:0019825; F:GO:0020037	F:oxygen binding; F:heme binding	0	0.956742
[BLASTED, MAPPED, ANNOTATED]	BGLB013770-PB	Calmodulin	32.14	9	1	1	16811	149	20	9.02e-103	100	41	P:GO:0000003; C:GO:0005635; C:GO:0005737; C:GO:0005815; P:GO:0007010; P:GO:0007049; F:GO:0008092; P:GO:0008219; P:GO:0009790; P:GO:0016192; F:GO:0016301; C:GO:0032991; F:GO:0043167; P:GO:0048870; P:GO:0055085	P:reproduction; C:nuclear envelope; C:cytoplasm; C:microtubule organizing center; P:cytoskeleton organization; P:cell cycle; F:cytoskeletal protein binding; P:cell death; P:embryo development; P:vesicle-mediated transport; F:kinase activity; C:protein-containing complex; F:ion binding; P:cell motility; P:transmembrane transport	EC:2.7; EC:2	Transferring phosphorus-containing groups; Transferases	IPR002048 (SMART); IPR002048 (PFAM); G3DSA:1.10.238.10 (GENE3D); G3DSA:1.10.238.10 (GENE3D); G3DSA:1.10.238.10 (GENE3D); PTHR23050:SF236 (PANTHER); PTHR23050 (PANTHER); IPR018247 (PROSITE_PATTERNS); IPR018247 (PROSITE_PATTERNS); IPR018247 (PROSITE_PATTERNS); IPR018247 (PROSITE_PATTERNS); IPR002048 (PROSITE_PROFILES); IPR002048 (PROSITE_PROFILES); IPR002048 (PROSITE_PROFILES); IPR002048 (PROSITE_P…	F:GO:0005509	F:calcium ion binding	0	0.001365
[BLASTED, MAPPED, ANNOTATED]	BGLB013891-PB	PREDICTED: mucin-5AC-like, partial	43.77	4	2	2	68525	665	4	1.29e-119	69.12	2	P:GO:0007399; P:GO:0030154	P:nervous system development; P:cell differentiation			G3DSA:2.160.20.80 (GENE3D); mobidb-lite (MOBIDB_LITE); mobidb-lite (MOBIDB_LITE); mobidb-lite (MOBIDB_LITE); mobidb-lite (MOBIDB_LITE); SSF141571 (SUPERFAMILY)	no GO terms	no GO terms	0	0.005307
[BLASTED, MAPPED, ANNOTATED]	BGLB016459-PA	pedal mucus protein 2	17.06	1	1	1	145658	1347	20	0	54.36	2	F:GO:0043167	F:ion binding			IPR001881 (SMART); G3DSA:2.10.25.10 (GENE3D); PTHR43925 (PANTHER); IPR000152 (PROSITE_PATTERNS); IPR000742 (PROSITE_PROFILES); cd00054 (CDD); SSF57196 (SUPERFAMILY)	F:GO:0005509	F:calcium ion binding	0	0.006177
[BLASTED, MAPPED, ANNOTATED]	BGLB016967-PA	calmodulin-like protein 5 isoform X3	41.59	10	1	1	14313	121	20	9.67e-82	75.11	1	F:GO:0043167	F:ion binding			IPR002048 (SMART); G3DSA:1.10.238.10 (GENE3D); IPR002048 (PFAM); IPR039647 (PANTHER); PTHR10891:SF698 (PANTHER); IPR018247 (PROSITE_PATTERNS); IPR018247 (PROSITE_PATTERNS); IPR002048 (PROSITE_PROFILES); IPR002048 (PROSITE_PROFILES); IPR011992 (SUPERFAMILY)	F:GO:0005509	F:calcium ion binding	0	0.964971
[BLASTED, MAPPED, ANNOTATED]	BGLB016967-PB	calmodulin-like protein 5 isoform X1	41.59	9	1	1	15584	133	20	1.64e-91	75.13	1	F:GO:0043167	F:ion binding			IPR002048 (SMART); G3DSA:1.10.238.10 (GENE3D); G3DSA:1.10.238.10 (GENE3D); IPR002048 (PFAM); IPR018247 (PROSITE_PATTERNS); IPR018247 (PROSITE_PATTERNS); IPR002048 (PROSITE_PROFILES); IPR002048 (PROSITE_PROFILES); IPR011992 (SUPERFAMILY)	F:GO:0005509	F:calcium ion binding	0	0.013408
[BLASTED, MAPPED, ANNOTATED]	BGLB016967-PC	calmodulin-like protein 5 isoform X1	41.59	9	1	1	15550	133	20	1.72e-91	75.1	1	F:GO:0043167	F:ion binding			IPR002048 (SMART); G3DSA:1.10.238.10 (GENE3D); G3DSA:1.10.238.10 (GENE3D); IPR002048 (PFAM); IPR018247 (PROSITE_PATTERNS); IPR018247 (PROSITE_PATTERNS); IPR002048 (PROSITE_PROFILES); IPR002048 (PROSITE_PROFILES); IPR002048 (CDD); IPR011992 (SUPERFAMILY)	F:GO:0005509	F:calcium ion binding	0	0.964971
[BLASTED, MAPPED, ANNOTATED]	BGLB016967-PD	calmodulin-like protein 5 isoform X1	41.59	9	1	1	15550	133	20	1.72e-91	75.1	1	F:GO:0043167	F:ion binding			IPR002048 (SMART); G3DSA:1.10.238.10 (GENE3D); G3DSA:1.10.238.10 (GENE3D); IPR002048 (PFAM); IPR018247 (PROSITE_PATTERNS); IPR018247 (PROSITE_PATTERNS); IPR002048 (PROSITE_PROFILES); IPR002048 (PROSITE_PROFILES); IPR002048 (CDD); IPR011992 (SUPERFAMILY)	F:GO:0005509	F:calcium ion binding	0	0.013766
[BLASTED, MAPPED, ANNOTATED]	BGLB016967-PE	calmodulin-like protein 5 isoform X3	41.59	10	1	1	14313	121	20	9.67e-82	75.11	1	F:GO:0043167	F:ion binding			IPR002048 (SMART); G3DSA:1.10.238.10 (GENE3D); IPR002048 (PFAM); IPR039647 (PANTHER); PTHR10891:SF698 (PANTHER); IPR018247 (PROSITE_PATTERNS); IPR018247 (PROSITE_PATTERNS); IPR002048 (PROSITE_PROFILES); IPR002048 (PROSITE_PROFILES); IPR011992 (SUPERFAMILY)	F:GO:0005509	F:calcium ion binding	0	0.964971
[BLASTED, MAPPED]	BGLB017085-PA	PREDICTED: uncharacterized protein LOC106080017	48.33	18	2	2	14860	141	5	1.14e-86	61.18	2	0	0			no IPS match	no IPS match	no IPS match	0	0.000908
[BLASTED, MAPPED, ANNOTATED]	BGLB017114-PA	haemoglobin type 1	134.14	11	16	16	192118	1718	20	0	79.88	5	P:GO:0006810; F:GO:0043167	P:transport; F:ion binding			IPR000971 (PFAM); IPR012292 (G3DSA:1.10.490.GENE3D); IPR012292 (G3DSA:1.10.490.GENE3D); IPR012292 (G3DSA:1.10.490.GENE3D); PTHR11442 (PANTHER); PTHR11442:SF36 (PANTHER); PTHR11442:SF36 (PANTHER); PTHR11442 (PANTHER); PTHR11442 (PANTHER); PTHR11442:SF36 (PANTHER); PTHR11442 (PANTHER); PTHR11442:SF36 (PANTHER); PTHR11442:SF36 (PANTHER); PTHR11442 (PANTHER); PTHR11442 (PANTHER); PTHR11442:SF36 (PANT…	F:GO:0019825; F:GO:0020037	F:oxygen binding; F:heme binding	0	0.0005
[BLASTED]	BGLB017354-PA	PREDICTED: uncharacterized protein LOC106070463	77.22	16	7	7	25556	239	10	2.62e-162	62.23		0	0			no IPS match	no IPS match	no IPS match	0	0.885914
[BLASTED, MAPPED, ANNOTATED]	BGLB018260-PA	mucin-like protein	30.56	1	2	2	257683	2344	20	0	60.41	3	F:GO:0005198; P:GO:0007155; C:GO:0031012; F:GO:0043167	F:structural molecule activity; P:cell adhesion; C:extracellular matrix; F:ion binding			PR00011 (PRINTS); IPR001881 (SMART); IPR001846 (SMART); IPR011641 (SMART); IPR000742 (SMART); G3DSA:2.10.25.10 (GENE3D); G3DSA:2.10.25.10 (GENE3D); IPR001881 (PFAM); G3DSA:2.170.300.10 (GENE3D); G3DSA:2.10.25.10 (GENE3D); IPR026823 (PFAM); G3DSA:2.10.25.10 (GENE3D); PF14670 (PFAM); G3DSA:2.10.25.10 (GENE3D); G3DSA:2.10.25.10 (GENE3D); IPR003886 (PFAM); G3DSA:2.10.25.10 (GENE3D); G3DSA:2.10.25.10 …	P:GO:0007160; F:GO:0005509	P:cell-matrix adhesion; F:calcium ion binding	1 (inside 1-2265, TMhelix 2266-2288, outside 2289-2344)	0.011199
[BLASTED, MAPPED, ANNOTATED]	BGLB018374-PA	haemoglobin type 2	87.01	5	6	6	139080	1252	20	0	79.28	5	F:GO:0003674; P:GO:0006810	F:molecular_function; P:transport			IPR012292 (G3DSA:1.10.490.GENE3D); IPR012292 (G3DSA:1.10.490.GENE3D); IPR012292 (G3DSA:1.10.490.GENE3D); IPR012292 (G3DSA:1.10.490.GENE3D); IPR000971 (PFAM); PTHR11442:SF36 (PANTHER); PTHR11442 (PANTHER); PTHR11442:SF36 (PANTHER); PTHR11442 (PANTHER); PTHR11442:SF36 (PANTHER); PTHR11442 (PANTHER); IPR000971 (PROSITE_PROFILES); IPR000971 (PROSITE_PROFILES); IPR000971 (PROSITE_PROFILES); IPR000971 …	F:GO:0019825; F:GO:0020037	F:oxygen binding; F:heme binding	0	0.000585
[BLASTED]	BGLB018517-PA	PREDICTED: uncharacterized protein LOC106078992	37.05	6	1	1	18995	159	1	1.62e-115	100		0	0			no IPS match	no IPS match	no IPS match	0	0.001759
[BLASTED]	BGLB018646-PA	PREDICTED: uncharacterized protein LOC106079040	40.53	10	1	1	14131	128	1	4.34e-74	100		0	0			no IPS match	no IPS match	no IPS match	0	0.964125
[BLASTED, MAPPED, ANNOTATED]	BGLB019194-PA	haemoglobin type 1	95.2	10	7	7	88414	783	20	0	77.31	5	F:GO:0003674; P:GO:0006810	F:molecular_function; P:transport			Coil (COILS); IPR012292 (G3DSA:1.10.490.GENE3D); IPR000971 (PFAM); IPR012292 (G3DSA:1.10.490.GENE3D); PTHR11442 (PANTHER); PTHR11442:SF36 (PANTHER); PTHR11442:SF36 (PANTHER); PTHR11442 (PANTHER); IPR000971 (PROSITE_PROFILES); IPR000971 (PROSITE_PROFILES); IPR000971 (PROSITE_PROFILES); IPR000971 (PROSITE_PROFILES); cd01040 (CDD); cd01040 (CDD); cd01040 (CDD); cd01040 (CDD); IPR009050 (SUPERFAMILY)…	F:GO:0019825; F:GO:0020037	F:oxygen binding; F:heme binding	1 (inside 1-6, TMhelix 7-29, outside 30-783)	0.655986
[BLASTED, MAPPED, ANNOTATED]	BGLB019346-PA	calmodulin-like protein 5 isoform X1	41.59	9	1	1	14901	128	20	1.22e-88	71.36	1	F:GO:0043167	F:ion binding			IPR002048 (SMART); IPR002048 (PFAM); G3DSA:1.10.238.10 (GENE3D); IPR018247 (PROSITE_PATTERNS); IPR018247 (PROSITE_PATTERNS); IPR002048 (PROSITE_PROFILES); IPR002048 (PROSITE_PROFILES); IPR002048 (CDD); IPR011992 (SUPERFAMILY)	F:GO:0005509	F:calcium ion binding	0	0.976489
[BLASTED]	BGLB019413-PA	actin, plasmodial isoform-like	84.31	7	3	3	59598	535	20	0	91.73		C:GO:0005737; C:GO:0005856; F:GO:0043167	C:cytoplasm; C:cytoskeleton; F:ion binding			IPR004000 (PRINTS); IPR004000 (SMART); IPR004000 (PFAM); G3DSA:3.90.640.10 (GENE3D); G3DSA:2.30.36.70 (GENE3D); G3DSA:3.90.640.10 (GENE3D); G3DSA:3.30.420.40 (GENE3D); G3DSA:3.30.420.520 (GENE3D); PTHR11937:SF278 (PANTHER); PTHR11937:SF278 (PANTHER); IPR004000 (PANTHER); IPR004001 (PROSITE_PATTERNS); IPR004001 (PROSITE_PATTERNS); IPR020902 (PROSITE_PATTERNS); cd00012 (CDD); cd00012 (CDD); SSF5306…	no GO terms	no GO terms	0	0.000644
[BLASTED]	BGLB019617-PA	PREDICTED: uncharacterized protein LOC106050984	48.27	11	1	1	13066	122	1	1.64e-54	100		0	0			no IPS match	no IPS match	no IPS match	0	0.956084
[BLASTED]	BGLB019847-PA	fatty acid-binding protein, liver-like	107.36	54	6	6	15607	138	20	2.57e-93	62.19		F:GO:0008289	F:lipid binding			IPR012674 (G3DSA:2.40.128.GENE3D); IPR031259 (PANTHER); IPR012674 (SUPERFAMILY)	F:GO:0008289	F:lipid binding	0	0.000425
[BLASTED]	BGLB021597-PA	PREDICTED: uncharacterized protein LOC106073664 isoform X3	52.14	11	2	2	11392	104	7	1.67e-55	79.73		0	0			no IPS match	no IPS match	no IPS match	0	0.982941
[BLASTED]	BGLB021597-PB	PREDICTED: uncharacterized protein LOC106073664 isoform X1	52.14	11	2	2	11191	104	7	7.07e-57	78.52		0	0			Coil (COILS)	no GO terms	no GO terms	1 (inside 1-30, TMhelix 31-53, outside 54-54)	0.001933
[BLASTED]	BGLB021597-PC	PREDICTED: uncharacterized protein LOC106073664 isoform X2	52.14	11	2	2	11394	104	7	9.84e-56	79.84		0	0			Coil (COILS); mobidb-lite (MOBIDB_LITE)	no GO terms	no GO terms	0	0.979137
[BLASTED]	BGLB021783-PA	PREDICTED: uncharacterized protein LOC106056935	59.53	4	3	3	76294	721	1	0	100		0	0			no IPS match	no IPS match	no IPS match	0	0.997417
[BLASTED, MAPPED, ANNOTATED]	BGLB022790-PA	P granule abnormality protein 1-like	19.93	10	1	1	14912	126	20	2.22e-85	67.36	4	F:GO:0043167	F:ion binding			IPR002048 (SMART); G3DSA:1.10.238.10 (GENE3D); IPR002048 (PFAM); IPR018247 (PROSITE_PATTERNS); IPR018247 (PROSITE_PATTERNS); IPR002048 (PROSITE_PROFILES); IPR002048 (PROSITE_PROFILES); IPR011992 (SUPERFAMILY)	F:GO:0005509	F:calcium ion binding	0	0.923426
[BLASTED]	BGLB023303-PA	PREDICTED: uncharacterized protein LOC106050805	69.26	16	3	3	22882	199	1	8.44e-131	100		0	0			Coil (COILS); mobidb-lite (MOBIDB_LITE)	no GO terms	no GO terms	0	0.988215
[BLASTED, MAPPED, ANNOTATED]	BGLB024190-PA	EGF-containing fibulin-like extracellular matrix protein 1	60.43	4	2	2	70546	645	20	0	51.57	1	F:GO:0043167	F:ion binding			IPR002350 (SMART); IPR001881 (SMART); IPR000742 (SMART); G3DSA:3.30.60.30 (GENE3D); G3DSA:2.10.25.10 (GENE3D); IPR001881 (PFAM); G3DSA:2.10.25.10 (GENE3D); G3DSA:2.10.25.10 (GENE3D); mobidb-lite (MOBIDB_LITE); mobidb-lite (MOBIDB_LITE); mobidb-lite (MOBIDB_LITE); IPR011398 (PANTHER); IPR000152 (PROSITE_PATTERNS); IPR000152 (PROSITE_PATTERNS); IPR018097 (PROSITE_PATTERNS); IPR013032 (PROSITE_PATTE…	F:GO:0005201; F:GO:0005509; F:GO:0005515; C:GO:0062023	F:extracellular matrix structural constituent; F:calcium ion binding; F:protein binding; C:collagen-containing extracellular matrix	0	0.00337
[BLASTED, MAPPED, ANNOTATED]	BGLB024577-PA	M4 family metallopeptidase	243.21	60	53	53	58165	538	20	0	50.52	2	F:GO:0008233	F:peptidase activity	EC:3.4.24; EC:3.4; EC:3	Acting on peptide bonds (peptidases); Acting on peptide bonds (peptidases); Hydrolases	IPR023612 (PRINTS); G3DSA:3.10.170.10 (GENE3D); IPR013856 (PFAM); IPR027268 (G3DSA:1.10.390.GENE3D); IPR001570 (PFAM); IPR011096 (PFAM); PTHR33794 (PANTHER); SSF55486 (SUPERFAMILY)	P:GO:0006508; F:GO:0004222	P:proteolysis; F:metalloendopeptidase activity	0	0.985196
[BLASTED, MAPPED, ANNOTATED]	BGLB024882-PA	lysosome-associated membrane glycoprotein 1	29.05	2	1	1	46246	417	20	0	57.46	1	C:GO:0005575	C:cellular_component			Coil (COILS); IPR002000 (PFAM); G3DSA:2.40.160.110 (GENE3D); IPR002000 (PANTHER); IPR002000 (PROSITE_PROFILES); cd12087 (CDD)	C:GO:0016020	C:membrane	1 (inside 1-331, TMhelix 332-354, outside 355-367)	0.00098
[BLASTED, MAPPED, ANNOTATED]	BGLB024882-PB	lysosome-associated membrane glycoprotein 1	29.05	2	1	1	46118	416	20	0	57.35	1	C:GO:0005575	C:cellular_component			Coil (COILS); G3DSA:2.40.160.110 (GENE3D); IPR002000 (PFAM); IPR002000 (PANTHER); IPR002000 (PROSITE_PROFILES); cd12087 (CDD)	C:GO:0016020	C:membrane	1 (inside 1-380, TMhelix 381-403, outside 404-416)	0.993825
[BLASTED, MAPPED]	BGLB027972-PA	PREDICTED: uncharacterized protein LOC106074992	81.48	20	6	6	26954	243	4	5.26e-149	64.22	2	P:GO:0007399; P:GO:0030154	P:nervous system development; P:cell differentiation			mobidb-lite (MOBIDB_LITE); mobidb-lite (MOBIDB_LITE)	no GO terms	no GO terms	0	0.001089
[BLASTED, MAPPED, ANNOTATED]	BGLB029661-PA	PREDICTED: uncharacterized protein LOC106080255	54.93	8	2	2	36664	329	12	0	59.29	2	F:GO:0003674; P:GO:0007155	F:molecular_function; P:cell adhesion			Coil (COILS); IPR019019 (PFAM); IPR037221 (SUPERFAMILY)	P:GO:0007155; F:GO:0030246	P:cell adhesion; F:carbohydrate binding	0	0.924728
[BLASTED, MAPPED, ANNOTATED]	BGLB029718-PA	mammalian ependymin-related protein 1-like	100.49	38	8	8	19137	165	20	2.56e-108	65.85	3	C:GO:0005576; P:GO:0007155; F:GO:0043167	C:extracellular region; P:cell adhesion; F:ion binding			IPR001299 (PFAM); PTHR10697:SF1 (PANTHER); IPR001299 (PANTHER)	P:GO:0007160; F:GO:0005509; C:GO:0005576	P:cell-matrix adhesion; F:calcium ion binding; C:extracellular region	0	0.001167
[BLASTED]	BGLB031523-PA	PREDICTED: uncharacterized protein LOC106067104 isoform X1	69.5	10	2	2	26009	239	13	8e-149	67.4		0	0			Coil (COILS)	no GO terms	no GO terms	0	0.004316
[BLASTED]	BGLB031523-PB	PREDICTED: uncharacterized protein LOC106067104 isoform X3	69.5	12	2	2	23195	215	13	4.4e-137	66.31		0	0			Coil (COILS)	no GO terms	no GO terms	0	0.833395
[BLASTED]	BGLB031523-PC	PREDICTED: uncharacterized protein LOC106067104 isoform X2	69.5	10	2	2	25949	239	13	1.09e-149	67.17		0	0			Coil (COILS)	no GO terms	no GO terms	0	0.907288
[BLASTED, MAPPED, ANNOTATED]	BGLB033943-PA	calmodulin-like protein 5 isoform X1	19.14	7	1	1	15991	140	20	1e-75	58.2	1	F:GO:0043167	F:ion binding			IPR002048 (SMART); IPR002048 (PFAM); G3DSA:1.10.238.10 (GENE3D); IPR018247 (PROSITE_PATTERNS); IPR018247 (PROSITE_PATTERNS); IPR002048 (PROSITE_PROFILES); IPR002048 (PROSITE_PROFILES); IPR011992 (SUPERFAMILY)	F:GO:0005509	F:calcium ion binding	0	0.997113
[BLASTED]	BGLB034051-PA	PREDICTED: uncharacterized protein LOC106054319	21.21	6	1	1	20617	191	18	2.59e-116	50.25		F:GO:0005509; C:GO:0005576; P:GO:0007160	F:calcium ion binding; C:extracellular region; P:cell-matrix adhesion			no IPS match	no IPS match	no IPS match	0	0.999635
[BLASTED]	BGLB034788-PA	coiled-coil domain-containing protein 62-like isoform X1	23.25	1	1	1	270358	2381	20	0	61.61		0	0			Coil (COILS); Coil (COILS); Coil (COILS); Coil (COILS); Coil (COILS); Coil (COILS); mobidb-lite (MOBIDB_LITE); mobidb-lite (MOBIDB_LITE); mobidb-lite (MOBIDB_LITE); mobidb-lite (MOBIDB_LITE); mobidb-lite (MOBIDB_LITE); mobidb-lite (MOBIDB_LITE); mobidb-lite (MOBIDB_LITE); mobidb-lite (MOBIDB_LITE); mobidb-lite (MOBIDB_LITE); mobidb-lite (MOBIDB_LITE); mobidb-lite (MOBIDB_LITE); mobidb-lite (MOBID…	no GO terms	no GO terms	0	0.000786
[BLASTED]	BGLB035490-PA	mannose-binding protein C-like	78.63	31	6	6	18074	160	20	6.31e-108	60.21		0	0			IPR001304 (SMART); IPR001304 (PFAM); IPR016186 (G3DSA:3.10.100.GENE3D); PTHR22802 (PANTHER); IPR001304 (PROSITE_PROFILES); cd00037 (CDD); IPR016187 (SUPERFAMILY)	no GO terms	no GO terms	0	0.998648
[BLASTED, MAPPED, ANNOTATED]	BGLB036774-PA	P granule abnormality protein 1-like	31.13	10	1	1	14721	128	20	4.04e-80	64.09	4	F:GO:0043167	F:ion binding			IPR002048 (SMART); IPR002048 (PFAM); G3DSA:1.10.238.10 (GENE3D); IPR018247 (PROSITE_PATTERNS); IPR002048 (PROSITE_PROFILES); IPR002048 (PROSITE_PROFILES); IPR011992 (SUPERFAMILY)	F:GO:0005509	F:calcium ion binding	0	0.998579
[BLASTED, MAPPED, ANNOTATED]	BGLB037912-PA	calcium binding protein 1	19.14	7	1	1	15935	140	20	1.23e-78	58.25	1	F:GO:0043167	F:ion binding			IPR002048 (SMART); IPR002048 (PFAM); G3DSA:1.10.238.10 (GENE3D); IPR002048 (PFAM); IPR018247 (PROSITE_PATTERNS); IPR018247 (PROSITE_PATTERNS); IPR002048 (PROSITE_PROFILES); IPR002048 (PROSITE_PROFILES); IPR011992 (SUPERFAMILY)	F:GO:0005509	F:calcium ion binding	0	0.998583
[BLASTED, MAPPED, ANNOTATED]	BGLB040280-PA	A disintegrin and metalloproteinase with thrombospondin motifs 1	57.53	6	4	4	51345	470	20	0	58.71	2	F:GO:0008233	F:peptidase activity	EC:3.4.24; EC:3.4; EC:3	Acting on peptide bonds (peptidases); Acting on peptide bonds (peptidases); Hydrolases	IPR024079 (G3DSA:3.40.390.GENE3D); PTHR13723:SF202 (PANTHER); PTHR13723 (PANTHER); IPR001590 (PROSITE_PROFILES); SSF55486 (SUPERFAMILY)	P:GO:0006508; F:GO:0004222; F:GO:0008237	P:proteolysis; F:metalloendopeptidase activity; F:metallopeptidase activity	0	0.996004
[BLASTED, MAPPED, ANNOTATED]	BGLB040281-PA	Zinc metalloproteinase/disintegrin	36.23	3	1	1	51159	466	20	0	57.54	2	F:GO:0008233	F:peptidase activity	EC:3.4.24; EC:3.4; EC:3	Acting on peptide bonds (peptidases); Acting on peptide bonds (peptidases); Hydrolases	IPR024079 (G3DSA:3.40.390.GENE3D); PS51257 (PROSITE_PROFILES)	F:GO:0008237	F:metallopeptidase activity	0	0.98451
[BLASTED, MAPPED, ANNOTATED]	Smp_026560.1	calmodulin	32.14	9	1	1	16808	149	18	1.33e-101	100	46	P:GO:0000086; P:GO:0001975; P:GO:0002027; P:GO:0005513; P:GO:0007190; P:GO:0010880; P:GO:0016240; P:GO:0016310; P:GO:0019722; P:GO:0032465; P:GO:0032516; P:GO:0043388; P:GO:0051000; P:GO:0051343; P:GO:0051412; P:GO:0055117; P:GO:0060315; P:GO:0060316; P:GO:0090151; P:GO:0098901; P:GO:1901842; F:GO:0005509; F:GO:0008179; F:GO:0010856; F:GO:0016301; F:GO:0019855; F:GO:0019901; F:GO:0031432; F:GO:00…	P:G2/M transition of mitotic cell cycle; P:response to amphetamine; P:regulation of heart rate; P:detection of calcium ion; P:activation of adenylate cyclase activity; P:regulation of release of sequestered calcium ion into cytosol by sarcoplasmic reticulum; P:autophagosome membrane docking; P:phosphorylation; P:calcium-mediated signaling; P:regulation of cytokinesis; P:positive regulation of pho…	EC:2.7; EC:2	Transferring phosphorus-containing groups; Transferases	IPR002048 (SMART); G3DSA:1.10.238.10 (GENE3D); IPR002048 (PFAM); G3DSA:1.10.238.10 (GENE3D); PTHR23050 (PANTHER); PTHR23050:SF236 (PANTHER); IPR018247 (PROSITE_PATTERNS); IPR018247 (PROSITE_PATTERNS); IPR018247 (PROSITE_PATTERNS); IPR018247 (PROSITE_PATTERNS); IPR002048 (PROSITE_PROFILES); IPR002048 (PROSITE_PROFILES); IPR002048 (PROSITE_PROFILES); IPR002048 (PROSITE_PROFILES); IPR002048 (CDD); I…	F:GO:0005509	F:calcium ion binding	0	0.000383
[BLASTED, MAPPED, ANNOTATED]	Smp_026560.2	Calmodulin	32.14	9	1	1	16811	149	20	1.24e-101	99.9	41	P:GO:0006468; P:GO:0007099; P:GO:0007605; P:GO:0007608; P:GO:0009792; P:GO:0016060; P:GO:0016061; P:GO:0016477; P:GO:0019722; P:GO:0030048; P:GO:0032880; P:GO:0035071; P:GO:0042052; P:GO:0042981; P:GO:0043277; P:GO:0046716; P:GO:0050790; P:GO:0051296; P:GO:0051383; P:GO:0051726; P:GO:0071361; P:GO:0072499; P:GO:2001259; F:GO:0005509; F:GO:0008022; F:GO:0016301; F:GO:0030234; F:GO:0031489; F:GO:00…	P:protein phosphorylation; P:centriole replication; P:sensory perception of sound; P:sensory perception of smell; P:embryo development ending in birth or egg hatching; P:metarhodopsin inactivation; P:regulation of light-activated channel activity; P:cell migration; P:calcium-mediated signaling; P:actin filament-based movement; P:regulation of protein localization; P:salivary gland cell autophagic…	EC:2.7; EC:2	Transferring phosphorus-containing groups; Transferases	IPR002048 (SMART); G3DSA:1.10.238.10 (GENE3D); G3DSA:1.10.238.10 (GENE3D); IPR002048 (PFAM); PTHR23050 (PANTHER); PTHR23050:SF236 (PANTHER); IPR018247 (PROSITE_PATTERNS); IPR018247 (PROSITE_PATTERNS); IPR018247 (PROSITE_PATTERNS); IPR018247 (PROSITE_PATTERNS); IPR002048 (PROSITE_PROFILES); IPR002048 (PROSITE_PROFILES); IPR002048 (PROSITE_PROFILES); IPR002048 (PROSITE_PROFILES); IPR002048 (CDD); I…	F:GO:0005509	F:calcium ion binding	0	0.000383

## Sheet: 3W
Tags	SeqName	Description	-10lgP	Coverage (%)	#Peptides	#Unique	Avg. Mass	Length	#Hits	e-Value	sim mean	#GO	GO IDs	GO Names	Enzyme Codes	Enzyme Names	InterPro IDs	InterPro GO IDs	InterPro GO Names	TMHMM	SignalP
[BLASTED, MAPPED, ANNOTATED]	BGLB000016-PA	biomphalysin 8	24.5	2	1	1	64526	571	20	0	71.51	1	C:GO:0005576; P:GO:0009405	C:extracellular region; P:obsolete pathogenesis			IPR005830 (SMART); IPR005830 (PFAM); G3DSA:3.30.412.10 (GENE3D); G3DSA:2.170.15.10 (GENE3D); PTHR34007 (PANTHER); SSF56973 (SUPERFAMILY)	P:GO:0009405; C:GO:0005576	P:obsolete pathogenesis; C:extracellular region	0	0.986823
[BLASTED, MAPPED, ANNOTATED]	BGLB000016-PB	biomphalysin 8	24.5	2	1	1	64526	571	20	0	71.51	1	C:GO:0005576; P:GO:0008150	C:extracellular region; P:biological_process			IPR005830 (SMART); IPR005830 (PFAM); G3DSA:3.30.412.10 (GENE3D); G3DSA:2.170.15.10 (GENE3D); PTHR34007 (PANTHER); SSF56973 (SUPERFAMILY)	P:GO:0009405; C:GO:0005576	P:obsolete pathogenesis; C:extracellular region	0	0.986823
[BLASTED, MAPPED, ANNOTATED]	BGLB000033-PA	biomphalysin 2	131.13	17	10	8	64688	572	20	0	81.67	1	C:GO:0005576; P:GO:0008150	C:extracellular region; P:biological_process			IPR005830 (SMART); G3DSA:3.30.412.10 (GENE3D); IPR005830 (PFAM); G3DSA:2.170.15.10 (GENE3D); PTHR34007 (PANTHER); SSF56973 (SUPERFAMILY)	P:GO:0009405; C:GO:0005576	P:obsolete pathogenesis; C:extracellular region	0	0.993398
[BLASTED, MAPPED, ANNOTATED]	BGLB000033-PB	biomphalysin 2	131.13	17	10	8	64688	572	20	0	81.67	1	C:GO:0005576; P:GO:0008150	C:extracellular region; P:biological_process			IPR005830 (SMART); G3DSA:3.30.412.10 (GENE3D); IPR005830 (PFAM); G3DSA:2.170.15.10 (GENE3D); PTHR34007 (PANTHER); SSF56973 (SUPERFAMILY)	P:GO:0009405; C:GO:0005576	P:obsolete pathogenesis; C:extracellular region	0	0.993398
[BLASTED, MAPPED, ANNOTATED]	BGLB000033-PC	biomphalysin 2	131.13	17	10	8	64688	572	20	0	81.67	1	C:GO:0005576; P:GO:0008150	C:extracellular region; P:biological_process			IPR005830 (SMART); G3DSA:3.30.412.10 (GENE3D); IPR005830 (PFAM); G3DSA:2.170.15.10 (GENE3D); PTHR34007 (PANTHER); SSF56973 (SUPERFAMILY)	P:GO:0009405; C:GO:0005576	P:obsolete pathogenesis; C:extracellular region	0	0.992242
[NO-BLAST]	BGLB000805-PB	---NA---	43.72	4	1	1	51192	454					F:GO:0008233	F:peptidase activity			IPR000668 (PRINTS); IPR000668 (SMART); IPR036496 (G3DSA:2.40.128.GENE3D); IPR014882 (PFAM); IPR000668 (PFAM); G3DSA:3.90.70.10 (GENE3D); IPR013128 (PANTHER); PTHR12411:SF354 (PANTHER); IPR025661 (PROSITE_PATTERNS); IPR000169 (PROSITE_PATTERNS); IPR036496 (SUPERFAMILY); IPR038765 (SUPERFAMILY)	P:GO:0006508; F:GO:0008234	P:proteolysis; F:cysteine-type peptidase activity	0	0.004344
[BLASTED, MAPPED, ANNOTATED]	BGLB000805-PC	cathepsin C	43.72	4	1	1	50816	451	20	0	76.19	3	F:GO:0008233	F:peptidase activity	EC:3.4; EC:3.4.14.1; EC:3; EC:3.4.14.5; EC:3.4.14.4; EC:3.4.14.2	Acting on peptide bonds (peptidases); Dipeptidyl-peptidase I; Hydrolases; Dipeptidyl-peptidase IV; Dipeptidyl-peptidase III; Dipeptidyl-peptidase II	IPR000668 (PRINTS); IPR000668 (SMART); IPR036496 (G3DSA:2.40.128.GENE3D); IPR000668 (PFAM); IPR014882 (PFAM); G3DSA:3.90.70.10 (GENE3D); PTHR12411:SF354 (PANTHER); IPR013128 (PANTHER); IPR025660 (PROSITE_PATTERNS); IPR025661 (PROSITE_PATTERNS); IPR000169 (PROSITE_PATTERNS); IPR036496 (SUPERFAMILY); IPR038765 (SUPERFAMILY)	P:GO:0006508; F:GO:0008234	P:proteolysis; F:cysteine-type peptidase activity	0	0.994697
[BLASTED, MAPPED, ANNOTATED]	BGLB000805-PD	cathepsin C	43.72	4	1	1	50816	451	20	0	76.19	3	F:GO:0008233	F:peptidase activity	EC:3.4; EC:3.4.14.1; EC:3; EC:3.4.14.5; EC:3.4.14.4; EC:3.4.14.2	Acting on peptide bonds (peptidases); Dipeptidyl-peptidase I; Hydrolases; Dipeptidyl-peptidase IV; Dipeptidyl-peptidase III; Dipeptidyl-peptidase II	IPR000668 (PRINTS); IPR000668 (SMART); IPR036496 (G3DSA:2.40.128.GENE3D); IPR000668 (PFAM); IPR014882 (PFAM); G3DSA:3.90.70.10 (GENE3D); PTHR12411:SF354 (PANTHER); IPR013128 (PANTHER); IPR025660 (PROSITE_PATTERNS); IPR025661 (PROSITE_PATTERNS); IPR000169 (PROSITE_PATTERNS); IPR036496 (SUPERFAMILY); IPR038765 (SUPERFAMILY)	P:GO:0006508; F:GO:0008234	P:proteolysis; F:cysteine-type peptidase activity	0	0.994697
[BLASTED, MAPPED, ANNOTATED]	BGLB004090-PB	mammalian ependymin-related protein 1-like	100.32	21	4	4	24972	214	20	5.82e-135	63.55	3	C:GO:0005576; P:GO:0007155; F:GO:0043167	C:extracellular region; P:cell adhesion; F:ion binding			IPR001299 (PFAM); IPR001299 (PANTHER); PTHR10697:SF1 (PANTHER)	P:GO:0007160; F:GO:0005509; C:GO:0005576	P:cell-matrix adhesion; F:calcium ion binding; C:extracellular region	0	0.997443
[BLASTED]	BGLB005531-PC	kazrin-like isoform X1	19.44	1	1	1	127263	1133	20	0	76.03		F:GO:0003674	F:molecular_function			Coil (COILS); Coil (COILS); Coil (COILS); Coil (COILS); Coil (COILS); Coil (COILS); IPR001660 (SMART); G3DSA:1.10.150.50 (GENE3D); G3DSA:1.10.150.50 (GENE3D); IPR001660 (PFAM); G3DSA:1.10.150.50 (GENE3D); IPR001660 (PFAM); mobidb-lite (MOBIDB_LITE); mobidb-lite (MOBIDB_LITE); mobidb-lite (MOBIDB_LITE); mobidb-lite (MOBIDB_LITE); mobidb-lite (MOBIDB_LITE); mobidb-lite (MOBIDB_LITE); mobidb-lite (M…	F:GO:0005515	F:protein binding	0	0.000687
[BLASTED, MAPPED, ANNOTATED]	BGLB011149-PB	haemoglobin type 2	38.55	7	2	1	28833	257	20	0	74.89	5	F:GO:0003674; P:GO:0006810	F:molecular_function; P:transport			Coil (COILS); IPR012292 (G3DSA:1.10.490.GENE3D); IPR000971 (PFAM); PTHR11442:SF36 (PANTHER); PTHR11442 (PANTHER); IPR000971 (PROSITE_PROFILES); cd01040 (CDD); IPR009050 (SUPERFAMILY)	F:GO:0019825; F:GO:0020037	F:oxygen binding; F:heme binding	0	0.00248
[BLASTED, MAPPED, ANNOTATED]	BGLB011523-PB	haemoglobin type 1	156.52	8	18	8	223575	2001	20	0	78.18	5	P:GO:0006810; F:GO:0043167	P:transport; F:ion binding			Coil (COILS); IPR012292 (G3DSA:1.10.490.GENE3D); IPR012292 (G3DSA:1.10.490.GENE3D); IPR000971 (PFAM); IPR012292 (G3DSA:1.10.490.GENE3D); mobidb-lite (MOBIDB_LITE); PTHR11442:SF36 (PANTHER); PTHR11442:SF36 (PANTHER); PTHR11442 (PANTHER); PTHR11442 (PANTHER); PTHR11442:SF36 (PANTHER); PTHR11442 (PANTHER); PTHR11442:SF36 (PANTHER); IPR000971 (PROSITE_PROFILES); IPR000971 (PROSITE_PROFILES); IPR00097…	F:GO:0019825; F:GO:0020037	F:oxygen binding; F:heme binding	0	0.956742
[BLASTED, MAPPED, ANNOTATED]	BGLB012730-PB	haemoglobin type 2	146.82	27	14	7	61459	541	20	0	77.71	5	F:GO:0003674; P:GO:0006810	F:molecular_function; P:transport			Coil (COILS); IPR000971 (PFAM); IPR012292 (G3DSA:1.10.490.GENE3D); PTHR11442 (PANTHER); IPR000971 (PROSITE_PROFILES); IPR000971 (PROSITE_PROFILES); IPR000971 (PROSITE_PROFILES); IPR000971 (PROSITE_PROFILES); cd01040 (CDD); cd01040 (CDD); cd01040 (CDD); cd01040 (CDD); IPR009050 (SUPERFAMILY); IPR009050 (SUPERFAMILY); IPR009050 (SUPERFAMILY); IPR009050 (SUPERFAMILY)	F:GO:0019825; F:GO:0020037	F:oxygen binding; F:heme binding	0	0.000677
[BLASTED, MAPPED, ANNOTATED]	BGLB012882-PB	collagen alpha-1(XII) chain-like	58.41	7	3	3	50237	463	20	0	59.79	2	C:GO:0005581	C:collagen trimer			PR00453 (PRINTS); IPR002035 (SMART); IPR036465 (G3DSA:3.40.50.GENE3D); IPR036465 (G3DSA:3.40.50.GENE3D); IPR002035 (PFAM); mobidb-lite (MOBIDB_LITE); mobidb-lite (MOBIDB_LITE); PTHR44105:SF1 (PANTHER); PTHR44105:SF1 (PANTHER); PTHR44105 (PANTHER); IPR002035 (PROSITE_PROFILES); IPR002035 (PROSITE_PROFILES); cd01450 (CDD); cd01450 (CDD); IPR036465 (SUPERFAMILY); IPR036465 (SUPERFAMILY)	no GO terms	no GO terms	0	0.966473
[BLASTED, MAPPED, ANNOTATED]	BGLB013367-PB	haemoglobin type 2	118.11	13	9	3	78573	700	20	0	77.03	5	F:GO:0003674; P:GO:0006810	F:molecular_function; P:transport			IPR000971 (PFAM); IPR012292 (G3DSA:1.10.490.GENE3D); IPR012292 (G3DSA:1.10.490.GENE3D); PTHR11442:SF36 (PANTHER); PTHR11442 (PANTHER); PTHR11442 (PANTHER); PTHR11442:SF36 (PANTHER); IPR000971 (PROSITE_PROFILES); IPR000971 (PROSITE_PROFILES); IPR000971 (PROSITE_PROFILES); IPR000971 (PROSITE_PROFILES); IPR000971 (PROSITE_PROFILES); cd01040 (CDD); cd01040 (CDD); cd01040 (CDD); cd01040 (CDD); IPR0090…	F:GO:0019825; F:GO:0020037	F:oxygen binding; F:heme binding	0	0.026066
[BLASTED, MAPPED, ANNOTATED]	BGLB013770-PB	Calmodulin	83.02	25	3	1	16811	149	20	9.02e-103	100	41	P:GO:0000003; C:GO:0005635; C:GO:0005737; C:GO:0005815; P:GO:0007010; P:GO:0007049; F:GO:0008092; P:GO:0008219; P:GO:0009790; P:GO:0016192; F:GO:0016301; C:GO:0032991; F:GO:0043167; P:GO:0048870; P:GO:0055085	P:reproduction; C:nuclear envelope; C:cytoplasm; C:microtubule organizing center; P:cytoskeleton organization; P:cell cycle; F:cytoskeletal protein binding; P:cell death; P:embryo development; P:vesicle-mediated transport; F:kinase activity; C:protein-containing complex; F:ion binding; P:cell motility; P:transmembrane transport	EC:2.7; EC:2	Transferring phosphorus-containing groups; Transferases	IPR002048 (SMART); IPR002048 (PFAM); G3DSA:1.10.238.10 (GENE3D); G3DSA:1.10.238.10 (GENE3D); G3DSA:1.10.238.10 (GENE3D); PTHR23050:SF236 (PANTHER); PTHR23050 (PANTHER); IPR018247 (PROSITE_PATTERNS); IPR018247 (PROSITE_PATTERNS); IPR018247 (PROSITE_PATTERNS); IPR018247 (PROSITE_PATTERNS); IPR002048 (PROSITE_PROFILES); IPR002048 (PROSITE_PROFILES); IPR002048 (PROSITE_PROFILES); IPR002048 (PROSITE_P…	F:GO:0005509	F:calcium ion binding	0	0.001365
[BLASTED, MAPPED, ANNOTATED]	BGLB013891-PB	PREDICTED: mucin-5AC-like, partial	17.13	2	1	1	68525	665	4	1.29e-119	69.12	2	P:GO:0007399; P:GO:0030154	P:nervous system development; P:cell differentiation			G3DSA:2.160.20.80 (GENE3D); mobidb-lite (MOBIDB_LITE); mobidb-lite (MOBIDB_LITE); mobidb-lite (MOBIDB_LITE); mobidb-lite (MOBIDB_LITE); SSF141571 (SUPERFAMILY)	no GO terms	no GO terms	0	0.005307
[BLASTED, MAPPED, ANNOTATED]	BGLB014188-PB	serine/threonine-protein phosphatase 6 regulatory ankyrin repeat subunit B-like	17.05	1	1	1	135865	1248	20	0	53.77	1	F:GO:0003674	F:molecular_function			IPR002110 (PRINTS); IPR002110 (SMART); IPR036770 (G3DSA:1.25.40.GENE3D); IPR036770 (G3DSA:1.25.40.GENE3D); IPR036770 (G3DSA:1.25.40.GENE3D); IPR036770 (G3DSA:1.25.40.GENE3D); IPR020683 (PFAM); IPR036770 (G3DSA:1.25.40.GENE3D); IPR002110 (PFAM); IPR036770 (G3DSA:1.25.40.GENE3D); IPR036770 (G3DSA:1.25.40.GENE3D); IPR036770 (G3DSA:1.25.40.GENE3D); PTHR42652 (PANTHER); IPR002110 (PROSITE_PROFILES); I…	F:GO:0005515	F:protein binding	0	0.218554
[BLASTED, MAPPED, ANNOTATED]	BGLB017114-PA	haemoglobin type 1	238.9	31	48	43	192118	1718	20	0	79.88	5	P:GO:0006810; F:GO:0043167	P:transport; F:ion binding			IPR000971 (PFAM); IPR012292 (G3DSA:1.10.490.GENE3D); IPR012292 (G3DSA:1.10.490.GENE3D); IPR012292 (G3DSA:1.10.490.GENE3D); PTHR11442 (PANTHER); PTHR11442:SF36 (PANTHER); PTHR11442:SF36 (PANTHER); PTHR11442 (PANTHER); PTHR11442 (PANTHER); PTHR11442:SF36 (PANTHER); PTHR11442 (PANTHER); PTHR11442:SF36 (PANTHER); PTHR11442:SF36 (PANTHER); PTHR11442 (PANTHER); PTHR11442 (PANTHER); PTHR11442:SF36 (PANT…	F:GO:0019825; F:GO:0020037	F:oxygen binding; F:heme binding	0	0.0005
[BLASTED]	BGLB017354-PA	PREDICTED: uncharacterized protein LOC106070463	95.44	25	5	5	25556	239	10	2.62e-162	62.23		0	0			no IPS match	no IPS match	no IPS match	0	0.885914
[BLASTED, MAPPED, ANNOTATED]	BGLB018373-PA	haemoglobin type 2	122.18	59	6	5	13461	118	20	2.95e-81	74.51	5	F:GO:0003674; P:GO:0006810	F:molecular_function; P:transport			IPR012292 (G3DSA:1.10.490.GENE3D); IPR000971 (PFAM); IPR000971 (PROSITE_PROFILES); cd01040 (CDD); IPR009050 (SUPERFAMILY)	F:GO:0019825; F:GO:0020037	F:oxygen binding; F:heme binding	0	0.001337
[BLASTED, MAPPED, ANNOTATED]	BGLB018374-PA	haemoglobin type 2	228.78	40	43	29	139080	1252	20	0	79.28	5	F:GO:0003674; P:GO:0006810	F:molecular_function; P:transport			IPR012292 (G3DSA:1.10.490.GENE3D); IPR012292 (G3DSA:1.10.490.GENE3D); IPR012292 (G3DSA:1.10.490.GENE3D); IPR012292 (G3DSA:1.10.490.GENE3D); IPR000971 (PFAM); PTHR11442:SF36 (PANTHER); PTHR11442 (PANTHER); PTHR11442:SF36 (PANTHER); PTHR11442 (PANTHER); PTHR11442:SF36 (PANTHER); PTHR11442 (PANTHER); IPR000971 (PROSITE_PROFILES); IPR000971 (PROSITE_PROFILES); IPR000971 (PROSITE_PROFILES); IPR000971 …	F:GO:0019825; F:GO:0020037	F:oxygen binding; F:heme binding	0	0.000585
[BLASTED, MAPPED, ANNOTATED]	BGLB018664-PA	haemoglobin type 1	48.03	13	2	1	14658	126	10	1.77e-87	77.14	4	F:GO:0003674	F:molecular_function			Coil (COILS)	no GO terms	no GO terms	0	0.909435
[BLASTED, MAPPED, ANNOTATED]	BGLB019194-PA	haemoglobin type 1	197.41	23	16	9	88414	783	20	0	77.31	5	F:GO:0003674; P:GO:0006810	F:molecular_function; P:transport			Coil (COILS); IPR012292 (G3DSA:1.10.490.GENE3D); IPR000971 (PFAM); IPR012292 (G3DSA:1.10.490.GENE3D); PTHR11442 (PANTHER); PTHR11442:SF36 (PANTHER); PTHR11442:SF36 (PANTHER); PTHR11442 (PANTHER); IPR000971 (PROSITE_PROFILES); IPR000971 (PROSITE_PROFILES); IPR000971 (PROSITE_PROFILES); IPR000971 (PROSITE_PROFILES); cd01040 (CDD); cd01040 (CDD); cd01040 (CDD); cd01040 (CDD); IPR009050 (SUPERFAMILY)…	F:GO:0019825; F:GO:0020037	F:oxygen binding; F:heme binding	1 (inside 1-6, TMhelix 7-29, outside 30-783)	0.655986
[BLASTED]	BGLB019413-PA	actin, plasmodial isoform-like	34.61	5	2	2	59598	535	20	0	91.73		C:GO:0005737; C:GO:0005856; F:GO:0043167	C:cytoplasm; C:cytoskeleton; F:ion binding			IPR004000 (PRINTS); IPR004000 (SMART); IPR004000 (PFAM); G3DSA:3.90.640.10 (GENE3D); G3DSA:2.30.36.70 (GENE3D); G3DSA:3.90.640.10 (GENE3D); G3DSA:3.30.420.40 (GENE3D); G3DSA:3.30.420.520 (GENE3D); PTHR11937:SF278 (PANTHER); PTHR11937:SF278 (PANTHER); IPR004000 (PANTHER); IPR004001 (PROSITE_PATTERNS); IPR004001 (PROSITE_PATTERNS); IPR020902 (PROSITE_PATTERNS); cd00012 (CDD); cd00012 (CDD); SSF5306…	no GO terms	no GO terms	0	0.000644
[BLASTED, MAPPED, ANNOTATED]	BGLB020983-PA	acetylcholine-binding protein-like	37.27	7	1	1	25550	224	20	1.3e-164	64.68	36	C:GO:0005575; P:GO:0007165; F:GO:0022857	C:cellular_component; P:signal transduction; F:transmembrane transporter activity	EC:7	Translocases	IPR006202 (PFAM); IPR036734 (G3DSA:2.70.170.GENE3D); PTHR18945:SF577 (PANTHER); IPR006201 (PANTHER); IPR036734 (SUPERFAMILY)	P:GO:0006811; P:GO:0034220; F:GO:0004888; F:GO:0005216; F:GO:0005230; C:GO:0016021	P:ion transport; P:ion transmembrane transport; F:transmembrane signaling receptor activity; F:ion channel activity; F:extracellular ligand-gated ion channel activity; C:integral component of membrane	0	0.976343
[BLASTED, MAPPED, ANNOTATED]	BGLB020983-PB	acetylcholine-binding protein-like	37.27	7	1	1	25550	224	20	1.3e-164	64.68	36	C:GO:0005575; P:GO:0007165; F:GO:0022857	C:cellular_component; P:signal transduction; F:transmembrane transporter activity	EC:7	Translocases	IPR006202 (PFAM); IPR036734 (G3DSA:2.70.170.GENE3D); PTHR18945:SF577 (PANTHER); IPR006201 (PANTHER); IPR036734 (SUPERFAMILY)	P:GO:0006811; P:GO:0034220; F:GO:0004888; F:GO:0005216; F:GO:0005230; C:GO:0016021	P:ion transport; P:ion transmembrane transport; F:transmembrane signaling receptor activity; F:ion channel activity; F:extracellular ligand-gated ion channel activity; C:integral component of membrane	0	0.976343
[BLASTED]	BGLB021597-PA	PREDICTED: uncharacterized protein LOC106073664 isoform X3	78.01	24	3	1	11392	104	7	1.67e-55	79.73		0	0			no IPS match	no IPS match	no IPS match	0	0.982941
[BLASTED]	BGLB021597-PB	PREDICTED: uncharacterized protein LOC106073664 isoform X1	74.15	21	3	1	11191	104	7	7.07e-57	78.52		0	0			Coil (COILS)	no GO terms	no GO terms	1 (inside 1-30, TMhelix 31-53, outside 54-54)	0.001933
[BLASTED]	BGLB021783-PA	PREDICTED: uncharacterized protein LOC106056935	65.41	6	4	4	76294	721	1	0	100		0	0			no IPS match	no IPS match	no IPS match	0	0.997417
[BLASTED]	BGLB023303-PA	PREDICTED: uncharacterized protein LOC106050805	66.4	19	3	3	22882	199	1	8.44e-131	100		0	0			Coil (COILS); mobidb-lite (MOBIDB_LITE)	no GO terms	no GO terms	0	0.988215
[BLASTED, MAPPED]	BGLB023727-PA	LWamide neuropeptides-like	138.67	29	8	8	31091	266	12	0	53.53	2	0	0			mobidb-lite (MOBIDB_LITE); mobidb-lite (MOBIDB_LITE)	no GO terms	no GO terms	0	0.994388
[BLASTED, MAPPED, ANNOTATED]	BGLB024577-PA	M4 family metallopeptidase	189.14	41	17	16	58165	538	20	0	50.52	2	F:GO:0008233	F:peptidase activity	EC:3.4.24; EC:3.4; EC:3	Acting on peptide bonds (peptidases); Acting on peptide bonds (peptidases); Hydrolases	IPR023612 (PRINTS); G3DSA:3.10.170.10 (GENE3D); IPR013856 (PFAM); IPR027268 (G3DSA:1.10.390.GENE3D); IPR001570 (PFAM); IPR011096 (PFAM); PTHR33794 (PANTHER); SSF55486 (SUPERFAMILY)	P:GO:0006508; F:GO:0004222	P:proteolysis; F:metalloendopeptidase activity	0	0.985196
[BLASTED, MAPPED, ANNOTATED]	BGLB025228-PA	acetylcholine-binding protein-like	73.03	16	3	3	25516	224	20	2.23e-163	68.55	36	C:GO:0005575; P:GO:0007165; F:GO:0022857	C:cellular_component; P:signal transduction; F:transmembrane transporter activity	EC:7	Translocases	IPR006202 (PFAM); IPR036734 (G3DSA:2.70.170.GENE3D); IPR006201 (PANTHER); PTHR18945:SF758 (PANTHER); IPR036734 (SUPERFAMILY)	P:GO:0006811; P:GO:0034220; F:GO:0004888; F:GO:0005216; F:GO:0005230; C:GO:0016021	P:ion transport; P:ion transmembrane transport; F:transmembrane signaling receptor activity; F:ion channel activity; F:extracellular ligand-gated ion channel activity; C:integral component of membrane	0	0.995522
[BLASTED, MAPPED, ANNOTATED]	BGLB025228-PB	acetylcholine-binding protein-like	73.03	15	3	3	26334	232	20	2e-165	68.27	36	C:GO:0005575; P:GO:0007165; F:GO:0022857	C:cellular_component; P:signal transduction; F:transmembrane transporter activity	EC:7	Translocases	IPR036734 (G3DSA:2.70.170.GENE3D); IPR006202 (PFAM); PTHR18945:SF758 (PANTHER); IPR006201 (PANTHER); IPR036734 (SUPERFAMILY)	P:GO:0006811; P:GO:0034220; F:GO:0004888; F:GO:0005216; F:GO:0005230; C:GO:0016021	P:ion transport; P:ion transmembrane transport; F:transmembrane signaling receptor activity; F:ion channel activity; F:extracellular ligand-gated ion channel activity; C:integral component of membrane	0	0.988565
[BLASTED, MAPPED, ANNOTATED]	BGLB025354-PA	haemoglobin type 1	35.68	5	1	1	17362	153	10	1.51e-109	74.65	4	F:GO:0003674	F:molecular_function			Coil (COILS)	no GO terms	no GO terms	0	0.90536
[BLASTED]	BGLB025606-PA	PREDICTED: uncharacterized protein LOC106063427	74.68	9	3	3	29212	269	9	0	72.48		0	0			no IPS match	no IPS match	no IPS match	0	0.999143
[BLASTED, MAPPED]	BGLB026487-PA	HEAT repeat domain-containing protein	67.97	6	2	2	41737	397	16	0	51.27	3	0	0			no IPS match	no IPS match	no IPS match	0	0.998454
[BLASTED]	BGLB026513-PB	PREDICTED: uncharacterized protein LOC106063245 isoform X1	26.91	5	1	1	18306	151	11	4.01e-92	89.48		0	0			no IPS match	no IPS match	no IPS match	0	0.000706
[BLASTED]	BGLB026513-PC	PREDICTED: uncharacterized protein LOC106063245 isoform X5	26.91	5	1	1	16761	139	11	6.78e-84	87.06		0	0			no IPS match	no IPS match	no IPS match	0	0.978472
[BLASTED]	BGLB026513-PD	PREDICTED: uncharacterized protein LOC106063245 isoform X2	26.91	5	1	1	18030	148	11	1.2e-89	89.31		0	0			no IPS match	no IPS match	no IPS match	0	0.000448
[BLASTED]	BGLB026513-PE	PREDICTED: uncharacterized protein LOC106063245 isoform X5	26.91	5	1	1	16761	139	11	6.76e-84	87.06		0	0			no IPS match	no IPS match	no IPS match	0	0.001378
[BLASTED]	BGLB026513-PF	PREDICTED: uncharacterized protein LOC106063245 isoform X7	26.91	5	1	1	16566	135	12	6.83e-79	85.71		0	0			no IPS match	no IPS match	no IPS match	0	0.004045
[BLASTED]	BGLB026513-PG	PREDICTED: uncharacterized protein LOC106063245 isoform X3	26.91	5	1	1	17731	146	12	1.96e-90	84.92		0	0			no IPS match	no IPS match	no IPS match	0	0.003303
[BLASTED]	BGLB026513-PH	PREDICTED: uncharacterized protein LOC106063245 isoform X12	26.91	6	1	1	15475	126	11	4.14e-72	86.01		0	0			no IPS match	no IPS match	no IPS match	0	0.978696
[BLASTED]	BGLB026513-PI	PREDICTED: uncharacterized protein LOC106063245 isoform X9	26.91	5	1	1	16290	132	11	2e-76	87.97		0	0			no IPS match	no IPS match	no IPS match	0	0.003236
[BLASTED]	BGLB026513-PJ	PREDICTED: uncharacterized protein LOC106063245 isoform X8	26.91	5	1	1	16243	134	12	2.17e-81	80.25		0	0			no IPS match	no IPS match	no IPS match	0	0.001006
[BLASTED]	BGLB026513-PK	PREDICTED: uncharacterized protein LOC106063245 isoform X11	26.91	5	1	1	15676	130	11	2.27e-77	82.04		0	0			no IPS match	no IPS match	no IPS match	0	0.979884
[BLASTED]	BGLB026513-PL	PREDICTED: uncharacterized protein LOC106063245 isoform X4	26.91	5	1	1	17220	142	11	7.41e-86	86.83		0	0			no IPS match	no IPS match	no IPS match	0	0.97736
[BLASTED, MAPPED]	BGLB027972-PA	PREDICTED: uncharacterized protein LOC106074992	51.76	9	2	2	26954	243	4	5.26e-149	64.22	2	P:GO:0007399; P:GO:0030154	P:nervous system development; P:cell differentiation			mobidb-lite (MOBIDB_LITE); mobidb-lite (MOBIDB_LITE)	no GO terms	no GO terms	0	0.001089
[BLASTED]	BGLB027975-PA	PREDICTED: uncharacterized protein LOC106065300	105.39	22	6	6	21129	186	2	1.86e-112	97.85		0	0			no IPS match	no IPS match	no IPS match	0	0.00074
[BLASTED]	BGLB027975-PB	PREDICTED: uncharacterized protein LOC106065300	105.39	22	6	6	21129	186	2	1.86e-112	97.85		0	0			no IPS match	no IPS match	no IPS match	0	0.994034
[BLASTED]	BGLB027975-PC	PREDICTED: uncharacterized protein LOC106065300	105.39	22	6	6	21129	186	2	1.86e-112	97.85		0	0			no IPS match	no IPS match	no IPS match	0	0.994034
[BLASTED]	BGLB027975-PD	PREDICTED: uncharacterized protein LOC106065300	105.39	22	6	6	21129	186	2	1.86e-112	97.85		0	0			no IPS match	no IPS match	no IPS match	0	0.994034
[BLASTED]	BGLB027975-PE	PREDICTED: uncharacterized protein LOC106065300	105.39	22	6	6	21129	186	2	1.86e-112	97.85		0	0			no IPS match	no IPS match	no IPS match	0	0.994034
[BLASTED]	BGLB028940-PA	PREDICTED: uncharacterized protein LOC106063866	105.39	23	6	6	20525	180	2	9.07e-129	97.85		0	0			no IPS match	no IPS match	no IPS match	0	0.994225
[BLASTED]	BGLB029397-PA	PREDICTED: uncharacterized protein LOC106074740	74.38	36	3	3	11702	108	7	2.03e-71	72.86		0	0			mobidb-lite (MOBIDB_LITE)	no GO terms	no GO terms	0	0.992698
[BLASTED, MAPPED, ANNOTATED]	BGLB029661-PA	PREDICTED: uncharacterized protein LOC106080255	62.86	8	2	2	36664	329	12	0	59.29	2	F:GO:0003674; P:GO:0007155	F:molecular_function; P:cell adhesion			Coil (COILS); IPR019019 (PFAM); IPR037221 (SUPERFAMILY)	P:GO:0007155; F:GO:0030246	P:cell adhesion; F:carbohydrate binding	0	0.924728
[BLASTED, MAPPED, ANNOTATED]	BGLB029718-PA	mammalian ependymin-related protein 1-like	61.25	19	4	3	19137	165	20	2.56e-108	65.85	3	C:GO:0005576; P:GO:0007155; F:GO:0043167	C:extracellular region; P:cell adhesion; F:ion binding			IPR001299 (PFAM); PTHR10697:SF1 (PANTHER); IPR001299 (PANTHER)	P:GO:0007160; F:GO:0005509; C:GO:0005576	P:cell-matrix adhesion; F:calcium ion binding; C:extracellular region	0	0.001167
[BLASTED, MAPPED, ANNOTATED]	BGLB030063-PA	haemoglobin type 1	68.35	22	4	4	22921	206	20	1.23e-137	74.1	5	F:GO:0003674; P:GO:0006810	F:molecular_function; P:transport			IPR000971 (PFAM); IPR012292 (G3DSA:1.10.490.GENE3D); IPR000971 (PROSITE_PROFILES); cd01040 (CDD); IPR009050 (SUPERFAMILY)	F:GO:0019825; F:GO:0020037	F:oxygen binding; F:heme binding	0	0.000716
[BLASTED]	BGLB030954-PA	golgin subfamily B member 1	17.93	3	1	1	35483	334	20	0	45.88		0	0			G3DSA:1.20.1480.30 (GENE3D)	no GO terms	no GO terms	0	0.997952
[BLASTED]	BGLB030954-PB	golgin subfamily B member 1	17.93	3	1	1	35483	334	20	0	45.88		0	0			G3DSA:1.20.1480.30 (GENE3D)	no GO terms	no GO terms	0	0.997952
[BLASTED, MAPPED, ANNOTATED]	BGLB031282-PA	von Willebrand factor d and egf domain-containing protein	16.74	0	1	1	504974	4532	20	0	64.27	1	C:GO:0005575	C:cellular_component
[BLASTED, MAPPED, ANNOTATED]	BGLB031282-PB	von Willebrand factor d and egf domain-containing protein	16.74	0	1	1	509254	4571	20	0	64.25	1	C:GO:0005575	C:cellular_component
[BLASTED, MAPPED, ANNOTATED]	BGLB031282-PC	von Willebrand factor d and egf domain-containing protein	16.74	0	1	1	507762	4558	20	0	64.28	1	C:GO:0005575	C:cellular_component
[BLASTED, MAPPED, ANNOTATED]	BGLB031282-PD	von Willebrand factor d and egf domain-containing protein	16.74	0	1	1	503586	4519	20	0	64.22	1	C:GO:0005575	C:cellular_component
[BLASTED, MAPPED, ANNOTATED]	BGLB031282-PE	von Willebrand factor d and egf domain-containing protein	16.74	0	1	1	509083	4569	20	0	64.23	1	C:GO:0005575	C:cellular_component
[BLASTED]	BGLB031523-PA	PREDICTED: uncharacterized protein LOC106067104 isoform X1	145.85	36	7	7	26009	239	13	8e-149	67.4		0	0			Coil (COILS)	no GO terms	no GO terms	0	0.004316
[BLASTED]	BGLB031523-PC	PREDICTED: uncharacterized protein LOC106067104 isoform X2	145.85	36	7	7	25949	239	13	1.09e-149	67.17		0	0			Coil (COILS)	no GO terms	no GO terms	0	0.907288
[BLASTED, MAPPED, ANNOTATED]	BGLB031575-PA	PREDICTED: uncharacterized protein LOC106065512	129.12	41	5	5	24685	227	20	2.5e-167	63.76	1	P:GO:0007154; C:GO:0016020; C:GO:0016021	P:cell communication; C:membrane; C:integral component of membrane			no IPS match	no IPS match	no IPS match	0	0.949335
[BLASTED]	BGLB031982-PA	PREDICTED: uncharacterized protein LOC106063174	21.47	8	1	1	9389	83	2	1.26e-53	80.77		0	0			no IPS match	no IPS match	no IPS match	0	0.996284
[BLASTED]	BGLB032017-PA	LWamide neuropeptides-like	86.7	16	6	6	31047	273	4	0	64.56		0	0			mobidb-lite (MOBIDB_LITE); mobidb-lite (MOBIDB_LITE)	no GO terms	no GO terms	0	0.017241
[BLASTED]	BGLB032429-PA	pulmonary surfactant-associated protein D-like	81.06	25	5	5	19578	179	20	3.97e-129	65.72		0	0			IPR001304 (SMART); IPR016186 (G3DSA:3.10.100.GENE3D); IPR001304 (PFAM); PTHR22802 (PANTHER); IPR001304 (PROSITE_PROFILES); cd00037 (CDD); IPR016187 (SUPERFAMILY)	no GO terms	no GO terms	0	0.006547
[BLASTED]	BGLB032561-PA	PREDICTED: uncharacterized protein LOC106069515	31.78	10	1	1	13644	125	9	3.39e-85	69.44		0	0			no IPS match	no IPS match	no IPS match	0	0.999282
[BLASTED]	BGLB033318-PA	PREDICTED: uncharacterized protein LOC106065075	139.09	39	12	12	11570	107	7	4.09e-57	74.92		0	0			Coil (COILS)	no GO terms	no GO terms	0	0.989843
[BLASTED, MAPPED, ANNOTATED]	BGLB033943-PA	calmodulin-like protein 5 isoform X1	64.1	16	2	2	15991	140	20	1e-75	58.2	1	F:GO:0043167	F:ion binding			IPR002048 (SMART); IPR002048 (PFAM); G3DSA:1.10.238.10 (GENE3D); IPR018247 (PROSITE_PATTERNS); IPR018247 (PROSITE_PATTERNS); IPR002048 (PROSITE_PROFILES); IPR002048 (PROSITE_PROFILES); IPR011992 (SUPERFAMILY)	F:GO:0005509	F:calcium ion binding	0	0.997113
[BLASTED]	BGLB035882-PA	PREDICTED: uncharacterized protein LOC106054306	41.87	7	1	1	20513	189	20	8.73e-136	51.46		C:GO:0005576; P:GO:0007155; F:GO:0043167	C:extracellular region; P:cell adhesion; F:ion binding			IPR001299 (PANTHER); PTHR10697:SF10 (PANTHER)	P:GO:0007160; F:GO:0005509; C:GO:0005576	P:cell-matrix adhesion; F:calcium ion binding; C:extracellular region	0	0.99777
[BLASTED]	BGLB036679-PA	PREDICTED: uncharacterized protein LOC106077041	17.24	6	1	1	14732	132	1	1.91e-72	100		0	0			no IPS match	no IPS match	no IPS match	0	0.998
[BLASTED, MAPPED, ANNOTATED]	BGLB036782-PA	collagen alpha-1(XII) chain-like	112.38	23	5	5	28275	258	20	0	66.22	3	C:GO:0005576; C:GO:0005581; P:GO:0006030; F:GO:0008061; C:GO:0016020; C:GO:0016021	C:extracellular region; C:collagen trimer; P:chitin metabolic process; F:chitin binding; C:membrane; C:integral component of membrane			PR00453 (PRINTS); IPR002035 (SMART); IPR036465 (G3DSA:3.40.50.GENE3D); IPR002035 (PFAM); PTHR44105 (PANTHER); IPR002035 (PROSITE_PROFILES); IPR036465 (SUPERFAMILY)	no GO terms	no GO terms	0	0.995028
[BLASTED]	BGLB037026-PA	PREDICTED: uncharacterized protein LOC106065075	139.09	39	12	12	11570	107	7	4.09e-57	74.92		0	0			Coil (COILS)	no GO terms	no GO terms	0	0.989843
[BLASTED]	BGLB037163-PA	PREDICTED: uncharacterized protein LOC106079133	97.22	54	7	7	15090	150	1	2.59e-80	100		0	0			no IPS match	no IPS match	no IPS match	0	0.986609
[BLASTED]	BGLB038355-PA	PREDICTED: uncharacterized protein LOC106069514	74.68	16	3	3	15954	147	8	3.78e-100	74.22		0	0			no IPS match	no IPS match	no IPS match	0	0.000904
[BLASTED, MAPPED, ANNOTATED]	BGLB040280-PA	A disintegrin and metalloproteinase with thrombospondin motifs 1	106.79	19	9	9	51345	470	20	0	58.71	2	F:GO:0008233	F:peptidase activity	EC:3.4.24; EC:3.4; EC:3	Acting on peptide bonds (peptidases); Acting on peptide bonds (peptidases); Hydrolases	IPR024079 (G3DSA:3.40.390.GENE3D); PTHR13723:SF202 (PANTHER); PTHR13723 (PANTHER); IPR001590 (PROSITE_PROFILES); SSF55486 (SUPERFAMILY)	P:GO:0006508; F:GO:0004222; F:GO:0008237	P:proteolysis; F:metalloendopeptidase activity; F:metallopeptidase activity	0	0.996004
[BLASTED, MAPPED, ANNOTATED]	Smp_026560.1	calmodulin	83.02	25	3	1	16808	149	18	1.33e-101	100	46	P:GO:0000086; P:GO:0001975; P:GO:0002027; P:GO:0005513; P:GO:0007190; P:GO:0010880; P:GO:0016240; P:GO:0016310; P:GO:0019722; P:GO:0032465; P:GO:0032516; P:GO:0043388; P:GO:0051000; P:GO:0051343; P:GO:0051412; P:GO:0055117; P:GO:0060315; P:GO:0060316; P:GO:0090151; P:GO:0098901; P:GO:1901842; F:GO:0005509; F:GO:0008179; F:GO:0010856; F:GO:0016301; F:GO:0019855; F:GO:0019901; F:GO:0031432; F:GO:00…	P:G2/M transition of mitotic cell cycle; P:response to amphetamine; P:regulation of heart rate; P:detection of calcium ion; P:activation of adenylate cyclase activity; P:regulation of release of sequestered calcium ion into cytosol by sarcoplasmic reticulum; P:autophagosome membrane docking; P:phosphorylation; P:calcium-mediated signaling; P:regulation of cytokinesis; P:positive regulation of pho…	EC:2.7; EC:2	Transferring phosphorus-containing groups; Transferases	IPR002048 (SMART); G3DSA:1.10.238.10 (GENE3D); IPR002048 (PFAM); G3DSA:1.10.238.10 (GENE3D); PTHR23050 (PANTHER); PTHR23050:SF236 (PANTHER); IPR018247 (PROSITE_PATTERNS); IPR018247 (PROSITE_PATTERNS); IPR018247 (PROSITE_PATTERNS); IPR018247 (PROSITE_PATTERNS); IPR002048 (PROSITE_PROFILES); IPR002048 (PROSITE_PROFILES); IPR002048 (PROSITE_PROFILES); IPR002048 (PROSITE_PROFILES); IPR002048 (CDD); I…	F:GO:0005509	F:calcium ion binding	0	0.000383
[BLASTED, MAPPED, ANNOTATED]	Smp_026560.2	Calmodulin	83.02	25	3	1	16811	149	20	1.24e-101	99.9	41	P:GO:0006468; P:GO:0007099; P:GO:0007605; P:GO:0007608; P:GO:0009792; P:GO:0016060; P:GO:0016061; P:GO:0016477; P:GO:0019722; P:GO:0030048; P:GO:0032880; P:GO:0035071; P:GO:0042052; P:GO:0042981; P:GO:0043277; P:GO:0046716; P:GO:0050790; P:GO:0051296; P:GO:0051383; P:GO:0051726; P:GO:0071361; P:GO:0072499; P:GO:2001259; F:GO:0005509; F:GO:0008022; F:GO:0016301; F:GO:0030234; F:GO:0031489; F:GO:00…	P:protein phosphorylation; P:centriole replication; P:sensory perception of sound; P:sensory perception of smell; P:embryo development ending in birth or egg hatching; P:metarhodopsin inactivation; P:regulation of light-activated channel activity; P:cell migration; P:calcium-mediated signaling; P:actin filament-based movement; P:regulation of protein localization; P:salivary gland cell autophagic…	EC:2.7; EC:2	Transferring phosphorus-containing groups; Transferases	IPR002048 (SMART); G3DSA:1.10.238.10 (GENE3D); G3DSA:1.10.238.10 (GENE3D); IPR002048 (PFAM); PTHR23050 (PANTHER); PTHR23050:SF236 (PANTHER); IPR018247 (PROSITE_PATTERNS); IPR018247 (PROSITE_PATTERNS); IPR018247 (PROSITE_PATTERNS); IPR018247 (PROSITE_PATTERNS); IPR002048 (PROSITE_PROFILES); IPR002048 (PROSITE_PROFILES); IPR002048 (PROSITE_PROFILES); IPR002048 (PROSITE_PROFILES); IPR002048 (CDD); I…	F:GO:0005509	F:calcium ion binding	0	0.000383
[BLASTED, MAPPED, ANNOTATED]	Smp_198680.1	putative heat shock protein 70 (hsp70)-interacting protein	20.71	1	1	1	121198	1093	20	0	78.34	2	P:GO:0007517; P:GO:0030154	P:muscle organ development; P:cell differentiation			IPR019734 (SMART); IPR011990 (G3DSA:1.25.40.GENE3D); IPR024660 (PFAM); IPR011989 (G3DSA:1.25.10.GENE3D); PTHR22904:SF490 (PANTHER); PTHR22904 (PANTHER); IPR013026 (PROSITE_PROFILES); IPR016024 (SUPERFAMILY); IPR011990 (SUPERFAMILY); IPR016024 (SUPERFAMILY)	F:GO:0005515	F:protein binding	0	0.001118
[BLASTED, MAPPED, ANNOTATED]	Smp_198680.2	putative heat shock protein 70 (hsp70)-interacting protein	20.71	1	1	1	127981	1150	20	0	74.83	2	P:GO:0007517; P:GO:0030154	P:muscle organ development; P:cell differentiation			IPR019734 (SMART); IPR011989 (G3DSA:1.25.10.GENE3D); IPR011989 (G3DSA:1.25.10.GENE3D); IPR024660 (PFAM); IPR011990 (G3DSA:1.25.40.GENE3D); PTHR22904:SF490 (PANTHER); PTHR22904 (PANTHER); IPR013026 (PROSITE_PROFILES); IPR011990 (SUPERFAMILY); IPR016024 (SUPERFAMILY); IPR016024 (SUPERFAMILY)	F:GO:0005515	F:protein binding	0	0.001118
[BLASTED, MAPPED, ANNOTATED]	Smp_246360.1	ribosomal RNA-processing protein 12	21.83	0	1	1	187646	1679	20	0	70.95	1	C:GO:0005634	C:nucleus			IPR012978 (PFAM); mobidb-lite (MOBIDB_LITE); mobidb-lite (MOBIDB_LITE); mobidb-lite (MOBIDB_LITE); mobidb-lite (MOBIDB_LITE); mobidb-lite (MOBIDB_LITE); mobidb-lite (MOBIDB_LITE); mobidb-lite (MOBIDB_LITE); mobidb-lite (MOBIDB_LITE); PTHR21576:SF2 (PANTHER); PTHR21576 (PANTHER); IPR016024 (SUPERFAMILY)	no GO terms	no GO terms	0	0.006616
