# Supplementary material for: Identification of Schistosoma mansoni miracidia attractant candidates in infected Biomphalaria glabrata using behaviour-guided comparative proteomics
Source: Front Immunol. 2022 Oct 10;13:954282. doi: 10.3389/fimmu.2022.954282 (PMC9589101; doi:10.3389/fimmu.2022.954282)
Supplement: Supplementary Table 5 — Semi-quantitative description of proteins in naïve, 16h-PME, 1W-PME, 2W-PME and 3W-PME B. glabrata SCW, including supporting peptides and log2 (Fold change). [file Table_7.xlsx]

## Sheet: Proteins
Accession	Description	Significance (-10lgP)	Avg. Mass	Coverage (%)	#Peptides	#Unique	PTM	Naïve_1	Naïve_2	Naïve_3	16h_1	16h_2	16h_3	1W_1	1W_2	1W_3	2W_1	2W_2	2W_3	3W_1	3W_2	3W_3	Group 1 Area	Group 2 Area	Group 3 Area	Group 4 Area	Group 5 Area
BGLB003759-PB	|protein_coding|LGUN_random_Scaffold1007:71997:94815:1|gene:BGLB003759	6.22	50240	2	1	1	Deamidation (NQ)	0	0	0	117	0	171	76.7	651	297	0	352	0	0	0	0	0	95.9	341	117	0
BGLB004087-PB	|protein_coding|LGUN_random_Scaffold108:398752:412352:1|gene:BGLB004087	5.7	43650	3	1	1		170	0	0	55.5	0	93.8	0	0	0	0	78.5	0	0	0	0	56.7	49.7	0	26.2	0
BGLB036129-PA	|protein_coding|LGUN_random_Scaffold375:31507:77928:-1|gene:BGLB036129	9	159517	0	1	1		0	0	0	0	0	717	313	0	238	0	0	75.2	0	0	0	0	239	184	25.1	0
BGLB040280-PA	A disintegrin and metalloproteinase with thrombospondin motifs 1	8.81	51345	8	3	3	Oxidation (M); Oxidation (M); Oxidation (M)	171	163	128	590	359	544	0	0	102	144	120	672	5410	0	0	154	498	34	312	1803.33
BGLB020983-PA	acetylcholine-binding protein-like	9.38	25550	10	2	2		0	688	203	0	173	160	0	0	0	0	0	0	22.3	0	177	356	111	0	0	66.4333
BGLB027031-PA	aminopeptidase N-like	6.08	25395	4	1	1		0	0	0	150	0	126	0	0	112	0	0	0	0	0	0	0	91.8	37.3	0	0
BGLB008634-PB	AP-3 complex subunit beta-2-like	6.75	120317	1	1	1		659	0	0	345	1770	354	0	0	0	0	0	0	0	0	0	220	823	0	0	0
BGLB016060-PA	bactericidal permeability-increasing protein-like	9.18	55772	7	3	2	Pyro-glu from Q	0	0	0	236	394	239	0	0	0	0	0	0	0	0	0	0	290	0	0	0
BGLB000033-PC	biomphalysin 2	7.95	64688	5	2	1	Deamidation (NQ); Formylation; Methylation	0	1290	4350	0	0	0	0	0	0	0	0	0	0	0	1690	2450	0	0	0	0
BGLB033943-PA	calmodulin-like protein 5 isoform X1	7.96	15991	25	2	2		826	946	246	17.5	0	50	0	0	151	0	272	111	0	0	0	673	22.5	50.5	128	0
BGLB013804-PB	cathepsin B	13.83	36540	11	4	4	Carbamidomethylation	194	226	494	389	131	444	45.4	8.81	387	476	184	0	0	0	0	305	321	147	220	0
BGLB000805-PD	cathepsin C	6.1	50816	3	1	1		0	0	0	147	40.5	246	15.6	0	88.5	355	0	0	0	0	0	0	144	34.7	118	0
BGLB001864-PB	cathepsin L1-like	6.54	35697	3	1	1		0	0	472	234	0	396	0	0	154	0	0	0	0	0	0	157	210	51.4	0	0
BGLB034788-PA	coiled-coil domain-containing protein 62	10	270358	1	1	1	Deamidation (NQ)	0	0	0	331	197	378	66.9	227	287	284	265	0	0	0	0	0	302	194	183	0
BGLB012882-PB	collagen alpha-1(XII) chain-like	6.46	50237	3	1	1		0	0	0	0	1120	0	17.5	0	0	0	0	72.5	0	0	0	0	375	5.84	24.2	0
BGLB002603-PB	digestive cysteine proteinase 2-like	6.37	61060	2	1	1		0	0	0	106	0	113	0	0	17.6	0	18.2	0	0	0	0	0	72.7	5.88	6.07	0
BGLB024190-PA	EGF-containing fibulin-like extracellular matrix protein 1	10.5	70546	4	2	2		0	0	0	74.8	26	118	0	0	76.6	234	81.1	362	0	0	0	0	73	25.5	226	0
BGLB019847-PA	fatty acid-binding protein	7.94	15607	15	2	2		0	0	0	0	0	20	99.4	23.5	203	413	56.6	0	0	0	0	0	6.68	109	156	0
BGLB011796-PE	fibrillin-1 isoform X1	6.06	54172	3	1	1	Carbamidomethylation	0	0	0	0	28.4	0	80.7	20.7	0	0	229	0	0	0	0	0	9.45	33.8	76.5	0
BGLB004262-PB	ganglioside GM2 activator-like	6.21	23043	4	1	1	Carbamidomethylation	0	0	0	0	0	0	0	0	72.7	0	259	0	0	49.1	0	0	0	24.2	86.4	16.4
BGLB008810-PB	growth/differentiation factor 8	15.79	39895	15	5	5	Methyl ester; Hydroxylation; Dihydroxy	0	0	1930	1120	19.4	1390	0	0	1430	699	753	0	0	0	0	644	843	476	484	0
BGLB011523-PB	haemoglobin type 1	5.97	223575	1	2	1	Dehydration; Deamidation (NQ)	0	0	168	0	0	78.6	0	0	0	113	106	0	7440	0	0	56	26.2	0	72.8	2480
BGLB017114-PA	haemoglobin type 1	11.56	192118	4	5	5		0	983	1600	132	0	173	0	0	127	176	3.17	169	0	0	0	861	102	42.4	116	0
BGLB019194-PA	haemoglobin type 1	9.19	88414	4	3	2	Formylation; Dehydration	1900	0	2330	395	1200	268	140	78.3	392	816	295	284	0	0	0	1410	622	204	465	0
BGLB012730-PB	haemoglobin type 2	7.66	61459	2	1	1		0	2290	4240	0	0	0	0	0	0	0	0	0	0	0	2770	3100	0	0	0	0
BGLB018373-PA	haemoglobin type 2	6.15	13461	10	1	1		0	444	379	16.1	0	44.1	0	0	0	0	0	86.2	348	0	0	274	20.1	0	28.7	116
BGLB018374-PA	haemoglobin type 2	9.52	139080	5	5	4	Deamidation (NQ); Hydroxylation; Methyl ester	0	697	247	6.8	0	0	0	0	8.44	29.1	0	58.9	3750	1060	1150	315	2.27	2.81	29.3	1986.67
BGLB030199-PA	L-amino-acid oxidase-like	5.5	19283	5	1	1		0	0	0	94.1	60.1	77.5	0	0	0	0	0	0	0	0	0	0	77.2	0	0	0
BGLB040188-PA	lipopolysaccharide-binding protein	11.11	29135	16	4	3	Methylation	1390	0	0	389	931	483	0	0	66.9	0	0	0	0	0	0	462	601	22.3	0	0
BGLB023727-PA	LWamide neuropeptides-like	5.46	31091	5	1	1		0	331	0	0	0	0	13.3	0	657	0	0	0	4870	0	0	110	0	223	0	1623.33
BGLB024882-PB	lysosome-associated membrane glycoprotein 1	6.1	46118	2	1	1		0	0	0	149	0	406	0	0	762	1480	416	0	0	0	0	0	185	254	631	0
BGLB024577-PA	M4 family metallopeptidase	21.04	58165	42	21	21	Carbamidomethylation; Deamidation (NQ); Carbamidomethylation; Deamidation (NQ); Formylation; Methylation	1170	0	0	475	167	437	220	174	1790	4290	792	4970	0	0	0	389	360	727	3350	0
BGLB004090-PB	mammalian ependymin-related protein 1-like	13.08	24972	46	13	13	Oxidation (M); Carbamidomethylation; Oxidation (M)	21.5	0	0	659	68.8	762	69	0	112	2120	283	801	0	0	0	7.16	497	60.4	1070	0
BGLB029718-PA	mammalian ependymin-related protein 1-like	22.8	19137	30	5	5	Carbamidomethylation; Deamidation (NQ)	0	0	0	1970	615	1820	358	35.8	1610	2510	861	1100	0	0	0	0	1470	668	1490	0
BGLB000141-PA	microfibril-associated glycoprotein 4-like	8.31	46947	5	2	2		0	78.6	0	26.8	32.7	0	0	0	18.5	294	400	231	0	0	0	26.2	19.8	6.18	308	0
BGLB003910-PB	P granule abnormality protein 1-like	5.76	16075	11	1	1		0	0	0	0	0	0	0	0	17.6	31.5	141	131	0	0	0	0	0	5.86	101	0
BGLB035490-PA	perlucin-like protein	21.73	18074	24	4	4	Carbamidomethylation	0	0	0	2500	929	2610	544	0	1790	4230	2160	0	0	0	0	0	2010	777	2130	0
BGLB005373-PB	pleckstrin homology domain-containing family G member 2-like	11.37	55039	9	4	4	Oxidation (M); Pyro-glu from Q	0	0	568	1100	0	1080	0	0	306	0	0	0	0	0	0	189	725	102	0	0
BGLB013891-PB	PREDICTED: mucin-5AC-like, partial	10.8	68525	11	5	5		0	0	0	125	26.2	149	0	0	101	23.8	0	1560	0	0	0	0	100	33.7	528	0
BGLB019617-PA	PREDICTED: uncharacterized protein LOC106050984	9.16	13066	20	2	2		0	0	0	0	0	80.1	0	0	0	90.1	527	0	0	0	0	0	26.7	0	206	0
BGLB024061-PA	PREDICTED: uncharacterized protein LOC106061828	6.16	12530	7	1	1		0	0	0	705	0	790	0	137	1200	0	0	0	0	0	0	0	498	444	0	0
BGLB031982-PA	PREDICTED: uncharacterized protein LOC106063174	6.18	9389	12	1	1	Carbamidomethylation	0	0	0	0	0	0	126	77.6	155	0	0	0	0	0	0	0	0	120	0	0
BGLB026513-PH	PREDICTED: uncharacterized protein LOC106063245 isoform X12	8.97	15475	6	1	1		0	12500	4320	0	0	0	0	0	0	0	0	0	0	0	2900	6560	0	0	0	0
BGLB033318-PA	PREDICTED: uncharacterized protein LOC106065075	10.34	11570	36	5	5	Pyro-glu from Q; Pyro-glu from Q	0	0	0	0	0	0	465	418	1580	0	0	0	1470	775	761	0	0	819	0	1002
BGLB031575-PA	PREDICTED: uncharacterized protein LOC106065512	12.03	24685	15	2	2		0	1950	3170	0	0	0	0	0	0	0	0	0	0	0	1770	2300	0	0	0	590
BGLB031523-PC	PREDICTED: uncharacterized protein LOC106067104 isoform X2	8.03	25949	5	1	1	Hydroxylation	0	235	0	0	0	0	14.2	0	165	0	64	39.3	1360	0	0	78.3	0	59.6	34.4	453.333
BGLB036153-PA	PREDICTED: uncharacterized protein LOC106069469, partial	6.32	17333	6	1	1		0	0	0	910	357	776	0	0	72.3	238	0	0	0	0	0	0	681	24.1	79.5	0
BGLB038355-PA	PREDICTED: uncharacterized protein LOC106069514	11.35	15954	16	2	2		0	5810	1530	0	0	0	0	0	0	0	0	0	0	0	1010	2780	0	0	0	336.667
BGLB017354-PA	PREDICTED: uncharacterized protein LOC106070463	9.98	25556	18	6	5	Oxidation (M)	0	0	0	272	0	213	0	0	73.5	0	833	0	0	2330	2150	0	162	24.5	278	1493.33
BGLB022431-PA	PREDICTED: uncharacterized protein LOC106071204	10.58	34975	8	3	3	Carbamidomethylation	0	0	0	251	0	283	0	0	288	0	0	0	0	0	0	0	178	96.1	0	0
BGLB021597-PB	PREDICTED: uncharacterized protein LOC106073664 isoform X1	6.17	11191	24	2	1	Pyro-glu from Q	0	1440	0	0	0	0	20.3	0	307	0	0	0	0	0	0	479	0	109	0	0
BGLB027972-PA	PREDICTED: uncharacterized protein LOC106074992	15.5	26954	12	4	4	Deamidation (NQ); Formylation	377	0	383	514	195	559	27.8	12.3	653	879	177	0	0	0	0	253	423	231	352	0
BGLB018517-PA	PREDICTED: uncharacterized protein LOC106078992	8.61	18995	12	2	2		0	0	921	320	0	351	0	0	127	0	34.7	0	0	0	0	307	224	42.4	11.6	0
BGLB018646-PA	PREDICTED: uncharacterized protein LOC106079040	6.96	14131	10	1	1		194	0	522	112	0	98.8	0	0	34.5	124	128	0	0	0	0	239	70.4	11.5	84	0
BGLB017085-PA	PREDICTED: uncharacterized protein LOC106080017	6.08	14860	5	1	1		0	0	0	467	298	445	0	0	132	0	0	0	0	0	0	0	404	44	0	0
BGLB029661-PA	PREDICTED: uncharacterized protein LOC106080255	7.96	36664	8	2	2		0	0	0	252	0	224	0	0	73.5	76.2	71.6	0	0	0	0	0	159	24.5	49.2	0
BGLB023549-PA	pulmonary surfactant-associated protein D-like	6.3	15981	6	1	1		0	0	0	956	697	705	0	0	0	0	0	0	0	0	0	0	786	0	0	0
BGLB032429-PA	pulmonary surfactant-associated protein D-like	10.48	19578	21	4	3		0	240	0	0	0	0	349	253	418	0	0	0	0	0	0	79.9	0	340	0	0
BGLB012280-PB	tissue factor pathway inhibitor isoform X2	9.23	9612	21	2	2	Carbamidomethylation; Carbamidomethylation	177	0	0	228	226	80.6	0	0	0	0	0	0	0	0	0	59.1	178	0	0	0
Smp_305430.1	transcript=Smp_305430.1 gene=Smp_305430	7.02	140217	1	1	1	Deamidation (NQ); Oxidation (M)	0	0	0	328	0	259	0	0	31.5	0	0	0	347	0	0	0	196	10.5	0	116
BGLB031895-PA	ubiquitin-60S ribosomal protein L40	6.17	14673	12	1	1		0	0	0	69.3	0	97.5	0	0	6.54	52	50.3	0	0	0	0	0	55.6	2.18	34.1	0
BGLB009133-PB	von Willebrand factor	8.63	236731	1	2	2		0	0	0	165	125	87.3	0	0	0	42.8	0	0	0	0	0	0	126	0	14.3	0
BGLB040281-PA	Zinc metalloproteinase/disintegrin	5.54	51159	3	1	1	Carbamidomethylation	0	0	0	0	0	0	0	0	12.5	60.1	206	0	0	0	0	0	0	4.18	88.7	0

## Sheet: Features
Accession	Peptide	Significance (-10lgP)	m/z	RT range	z	Avg. Area	Naïve_1 m/z	Naïve_1 RT mean	Naïve_1 Normalized Area	Naïve_2 m/z	Naïve_2 RT mean	Naïve_2 Normalized Area	Naïve_3 m/z	Naïve_3 RT mean	Naïve_3 Normalized Area	16h_1 m/z	16h_1 RT mean	16h_1 Normalized Area	16h_2 m/z	16h_2 RT mean	16h_2 Normalized Area	16h_3 m/z	16h_3 RT mean	16h_3 Normalized Area	1W_1 m/z	1W_1 RT mean	1W_1 Normalized Area	1W_2 m/z	1W_2 RT mean	1W_2 Normalized Area	1W_3 m/z	1W_3 RT mean	1W_3 Normalized Area	2W_1 m/z	2W_1 RT mean	2W_1 Normalized Area	2W_2 m/z	2W_2 RT mean	2W_2 Normalized Area	2W_3 m/z	2W_3 RT mean	2W_3 Normalized Area	3W_1 m/z	3W_1 RT mean	3W_1 Normalized Area	3W_2 m/z	3W_2 RT mean	3W_2 Normalized Area	3W_3 m/z
BGLB019194-PA	IGLSVTD(-18.01)R	11.84	421.758	3.84 - 5.97	2	7200	421.758	3.9	19100	421.758	3.92	8530	421.758	3.92	24800	421.757	5.88	7750	421.757	5.66	6920	421.758	5.37	8340	421.757	5.17	7950	421.757	5.17	5270	421.758	5.27	7920	421.758	5.35	4150	421.758	5.19	5260	421.758	4.61	1540	-	-	0	-	-	0	-
BGLB024577-PA	ANDIDDFTTQK	9.71	634.293	3.78 - 5.73	2	818.1	634.294	3.81	1910	-	-	0	-	-	0	634.293	5.67	397	634.293	5.46	346	634.294	5.15	499	634.293	4.94	195	634.294	4.96	170	634.293	5.03	1510	634.293	5.13	2880	634.294	4.98	781	634.294	4.25	3580	-	-	0	-	-	0	-
BGLB029718-PA	ENIAYEYNR	9.71	586.273	3.77 - 5.11	2	1000	-	-	0	-	-	0	-	-	0	586.273	5.02	1920	586.273	4.89	959	586.274	4.57	2010	586.273	4.36	808	586.273	4.38	107	586.272	4.44	2390	586.273	4.53	5050	586.273	4.41	1550	586.272	3.81	916	-	-	0	-	-	0	-
BGLB035490-PA	TGAEVGFLR	8.81	475.259	6.00 - 6.83	2	1600	-	-	0	-	-	0	-	-	0	475.259	6.74	4060	475.259	6.53	1790	475.259	6.25	4550	475.259	6.04	994	-	-	0	475.259	6.16	2660	475.259	6.24	8080	475.26	6.06	2460	-	-	0	-	-	0	-	-	0	-
BGLB035490-PA	SILDTTQLDR	8.81	581.309	6.17 - 6.98	2	1300	-	-	0	-	-	0	-	-	0	581.308	6.86	3170	581.31	6.65	997	581.31	6.4	2930	581.309	6.2	637	-	-	0	581.309	6.3	2700	581.31	6.38	4460	581.309	6.21	3910	-	-	0	-	-	0	-	-	0	-
BGLB024577-PA	NSNGNFVGEVR	8.32	596.789	3.95 - 5.26	2	733.1	-	-	0	-	-	0	-	-	0	596.79	5.21	298	596.789	5.07	134	596.789	4.72	206	596.789	4.52	445	596.788	4.54	293	596.789	4.61	1400	596.789	4.71	3010	596.79	4.56	451	596.789	3.98	4760	-	-	0	-	-	0	-
BGLB029718-PA	FNC(+57.02)YPLR	8.32	485.235	5.28 - 6.12	2	534.2	-	-	0	-	-	0	-	-	0	485.234	6.03	1980	485.235	5.81	653	485.235	5.52	1560	485.235	5.32	266	-	-	0	485.235	5.41	1310	485.235	5.49	1580	485.236	5.31	664	-	-	0	-	-	0	-	-	0	-
BGLB013804-PB	YQPC(+57.02)PAVVPTPK	8.43	678.852	4.26 - 6.18	2	220.9	678.851	4.32	490	678.851	4.31	236	678.853	4.31	940	678.849	6.12	228	678.852	5.9	157	678.85	5.61	265	678.852	5.41	37.2	678.852	5.44	26.4	678.853	5.5	422	678.853	5.58	307	678.851	5.43	205	-	-	0	-	-	0	-	-	0	-
BGLB029718-PA	EAWVGVFSR	8.23	525.773	6.68 - 8.11	2	596.8	-	-	0	-	-	0	-	-	0	525.773	8.05	2030	525.773	7.85	232	525.772	7.61	1900	-	-	0	-	-	0	525.773	7.51	1130	525.774	7.61	916	525.773	7.42	368	525.772	6.71	2370	-	-	0	-	-	0	-
BGLB034788-PA	GASAQ(+.98)NFLDTLK	8.23	633.322	5.76 - 6.53	2	135.7	-	-	0	-	-	0	-	-	0	633.323	6.49	331	633.321	6.29	197	633.322	6.02	378	633.322	5.8	66.9	633.321	5.8	227	633.322	5.9	287	633.321	5.98	284	633.321	5.82	265	-	-	0	-	-	0	-	-	0	-
BGLB024577-PA	YLGAITAPGQASGIISK	8.12	823.959	5.89 - 7.72	2	1300	823.959	5.92	1600	-	-	0	-	-	0	823.957	7.66	729	823.958	7.5	21	823.957	7.23	607	823.958	7.02	20.3	823.966	7.05	57.1	823.958	7.13	2460	823.957	7.22	6980	823.959	7.03	1140	823.959	6.48	6560	-	-	0	-	-	0	-
BGLB023874-PA	TYLLSK	7.61	362.716	4.38 - 5.08	2	252.8	-	-	0	-	-	0	-	-	0	362.716	5.02	608	362.716	4.92	584	362.716	4.57	827	-	-	0	-	-	0	362.716	4.44	508	362.716	4.54	732	362.716	4.41	532	-	-	0	-	-	0	-	-	0	-
BGLB029718-PA	SFFLNGR	7.42	420.722	4.96 - 7.10	2	200.7	-	-	0	-	-	0	420.723	4.99	580	420.723	7.04	384	420.722	6.83	85.7	420.722	6.59	409	-	-	0	-	-	0	420.722	6.48	643	420.722	6.56	364	420.722	6.39	544	-	-	0	-	-	0	-	-	0	-
BGLB027972-PA	DITLETVQEANK	7.42	680.85	4.82 - 6.74	2	482.3	680.85	4.84	1130	-	-	0	-	-	0	680.851	6.68	1100	680.85	6.44	483	680.849	6.19	1110	680.848	6.01	37.7	680.85	6.01	36.8	680.851	6.09	1130	680.851	6.18	1670	680.851	6	531	-	-	0	-	-	0	-	-	0	-
BGLB008810-PB	SIPNVPEYLSSR	7.55	681.356	5.77 - 7.69	2	254.9	-	-	0	-	-	0	681.356	5.83	884	681.356	7.63	591	-	-	0	681.355	7.2	834	-	-	0	-	-	0	681.357	7.1	577	681.355	7.19	480	681.356	7.01	458	-	-	0	-	-	0	-	-	0	-
BGLB024577-PA	DLQNPSNDDFYIDNTK	7.46	949.922	5.65 - 7.39	2	1000	-	-	0	-	-	0	-	-	0	949.924	7.1	856	-	-	0	949.922	6.64	897	949.922	6.46	32.2	949.922	6.45	107	949.922	6.57	1200	949.922	6.62	5680	949.92	6.44	821	949.924	5.71	5750	-	-	0	-	-	0	-
BGLB008810-PB	SYEPSLQIK	7.36	532.786	4.42 - 6.41	2	351.2	-	-	0	-	-	0	532.785	4.45	961	532.786	6.35	845	-	-	0	532.785	5.87	1040	-	-	0	-	-	0	532.786	5.77	1570	532.787	5.82	370	532.787	5.67	486	-	-	0	-	-	0	-	-	0	-
BGLB024577-PA	YLGAITAPGQASGIISK	7.36	549.642	6.48 - 7.69	3	300.6	-	-	0	-	-	0	-	-	0	549.642	7.63	182	-	-	0	549.643	7.23	246	-	-	0	-	-	0	549.642	7.13	1030	549.642	7.19	1900	549.643	7.03	311	549.642	6.51	840	-	-	0	-	-	0	-
BGLB024577-PA	NSN(+.98)GNFVGEVR	7.11	597.281	4.77 - 5.61	2	303.4	-	-	0	-	-	0	-	-	0	597.282	5.52	416	597.281	5.31	500	597.282	5	297	-	-	0	-	-	0	597.281	4.88	847	597.281	4.98	2160	597.281	4.83	330	-	-	0	-	-	0	-	-	0	-
BGLB024577-PA	DLQNPSNDDFYIDNTK	7.03	633.618	6.43 - 7.16	3	333.3	-	-	0	-	-	0	-	-	0	633.618	7.1	659	-	-	0	633.618	6.65	722	633.617	6.46	21.1	633.619	6.45	68.3	633.618	6.54	1290	633.617	6.62	2010	633.617	6.47	237	-	-	0	-	-	0	-	-	0	-
BGLB024190-PA	TSGGPSSLPTESPIK	7.12	729.377	4.94 - 6.24	2	95	-	-	0	-	-	0	-	-	0	729.379	6.21	69.1	729.375	5.99	52.1	729.376	5.71	93.4	-	-	0	-	-	0	729.375	5.62	110	729.377	5.67	274	729.377	5.52	103	729.378	4.97	724	-	-	0	-	-	0	-
BGLB019413-PA	AGFAGDDAPR	7.2	488.728	2.80 - 4.23	2	167	-	-	0	-	-	0	-	-	0	488.728	4.09	229	488.728	4.17	1260	488.728	3.48	413	488.728	3.14	82.1	488.728	3.16	35.6	488.727	2.95	138	488.728	3.34	206	488.73	3.54	137	-	-	0	-	-	0	-	-	0	-
BGLB018646-PA	VSFNEPLVFPDGR	7.32	738.877	6.93 - 8.76	2	80.9	738.879	6.96	194	-	-	0	738.878	6.96	522	738.876	8.7	112	-	-	0	738.876	8.33	98.8	-	-	0	-	-	0	738.879	8.24	34.5	738.875	8.31	124	738.876	8.13	128	-	-	0	-	-	0	-	-	0	-
BGLB004090-PB	VVMFEESFTGGTR	7.32	730.347	5.95 - 7.93	2	232.7	-	-	0	-	-	0	730.348	6.01	685	730.348	7.87	350	-	-	0	730.346	7.44	487	-	-	0	-	-	0	-	-	0	730.348	7.43	205	730.346	7.25	237	730.348	6.59	1530	-	-	0	-	-	0	-
BGLB004090-PB	TGPFRPF	7.33	411.219	6.53 - 7.30	2	362.7	-	-	0	-	-	0	-	-	0	411.218	7.24	446	-	-	0	411.219	6.78	536	411.219	6.57	207	-	-	0	411.219	6.69	185	411.219	6.77	3670	411.219	6.56	393	-	-	0	-	-	0	-	-	0	-
BGLB017354-PA	TAMNSIER	7.41	461.226	2.76 - 4.00	2	249.2	-	-	0	-	-	0	461.225	2.79	1580	461.226	3.69	382	-	-	0	461.226	3.89	208	-	-	0	-	-	0	461.225	3.6	101	461.226	3.82	358	461.227	3.12	1110	-	-	0	-	-	0	-	-	0	-
BGLB017114-PA	DPEFLAQVDR	7.58	595.296	5.47 - 7.39	2	341.8	-	-	0	595.296	5.5	1790	595.297	5.5	2280	595.296	7.36	161	-	-	0	595.296	6.9	242	-	-	0	-	-	0	595.296	6.8	188	595.296	6.89	471	-	-	0	-	-	0	-	-	0	-	-	0	-
BGLB016060-PA	VPDVEISEEGVR	7.27	664.838	4.65 - 6.59	2	654.3	664.838	4.71	5540	-	-	0	-	-	0	664.837	6.47	1530	664.837	6.29	1020	664.838	6.02	1590	-	-	0	-	-	0	664.838	5.91	78.8	664.838	5.97	56.8	-	-	0	-	-	0	-	-	0	-	-	0	-
BGLB024577-PA	LQLTYNGLPVR	7.33	637.366	5.98 - 7.84	2	605.7	637.365	6	321	-	-	0	-	-	0	637.367	7.81	52.9	-	-	0	637.364	7.38	48	-	-	0	-	-	0	637.366	7.28	598	637.366	7.37	271	637.367	7.19	75.1	637.367	6.62	7720	-	-	0	-	-	0	-
BGLB004090-PB	SAPWELTFR	7.43	553.786	8.04 - 8.73	2	262.9	-	-	0	-	-	0	-	-	0	553.786	8.67	1530	553.784	8.47	62	553.786	8.24	1660	-	-	0	-	-	0	553.786	8.17	151	553.787	8.23	414	553.786	8.07	120	-	-	0	-	-	0	-	-	0	-
BGLB027972-PA	L(+27.99)APEIN(+.98)GSLPK	7.42	584.335	6.69 - 7.42	2	139.5	-	-	0	-	-	0	-	-	0	584.334	7.36	255	584.335	7.17	54.4	584.335	6.93	348	584.335	6.72	45.6	-	-	0	584.335	6.83	726	584.336	6.9	663	-	-	0	-	-	0	-	-	0	-	-	0	-
BGLB004090-PB	TSISHFFDVVQ	7.31	640.319	7.02 - 8.94	2	216.3	-	-	0	-	-	0	640.32	7.05	807	640.319	8.89	580	-	-	0	640.32	8.48	717	-	-	0	-	-	0	640.317	8.4	42.7	640.319	8.47	910	640.318	8.28	187	-	-	0	-	-	0	-	-	0	-
BGLB040280-PA	SPSDEPVPK	6.99	478.24	2.30 - 3.60	2	326.6	-	-	0	-	-	0	-	-	0	478.24	2.51	1330	478.24	3.51	1080	478.24	2.43	980	-	-	0	-	-	0	478.24	2.32	306	478.241	2.4	431	478.24	2.34	359	478.24	2.49	415	-	-	0	-	-	0	-
BGLB017114-PA	QVNVIVGGLK	6.99	513.82	4.90 - 6.95	2	212.8	-	-	0	513.819	4.93	864	513.819	4.93	1640	513.819	6.89	235	-	-	0	513.82	6.44	257	-	-	0	-	-	0	513.82	6.33	194	-	-	0	-	-	0	-	-	0	-	-	0	-	-	0	-
BGLB019413-PA	SYELPDGQVITIGNER	7.33	895.948	7.07 - 8.37	2	81.4	-	-	0	-	-	0	-	-	0	895.948	8.31	157	-	-	0	895.948	7.92	254	-	-	0	-	-	0	895.944	7.83	12.6	895.947	7.9	84.9	895.947	7.72	70.8	895.951	7.1	642	-	-	0	-	-	0	-
BGLB024577-PA	AFYNALQPVVSAGQTK	7.33	565.302	6.68 - 8.08	3	317.5	-	-	0	-	-	0	-	-	0	565.303	8.02	133	-	-	0	565.301	7.61	148	-	-	0	-	-	0	565.303	7.52	1110	565.303	7.58	253	565.302	7.42	224	565.302	6.83	2900	-	-	0	-	-	0	-
BGLB024882-PB	FQVNAPK	7.33	402.225	4.20 - 4.87	2	214	-	-	0	-	-	0	-	-	0	402.225	4.84	149	-	-	0	402.225	4.39	406	-	-	0	-	-	0	402.225	4.23	762	402.225	4.35	1480	402.225	4.23	416	-	-	0	-	-	0	-	-	0	-
BGLB019194-PA	ALGVSADSAAPR	7.16	557.797	3.23 - 5.08	2	209.8	-	-	0	-	-	0	557.797	3.26	1750	557.798	4.96	79.8	-	-	0	-	-	0	-	-	0	-	-	0	557.797	4.38	159	557.798	4.47	585	-	-	0	557.797	3.77	568	-	-	0	-	-	0	-
BGLB003759-PB	TILDIDQ(+.98)EL	7.09	530.786	6.16 - 6.92	2	110.9	-	-	0	-	-	0	-	-	0	530.786	6.86	117	-	-	0	530.787	6.4	171	530.786	6.2	76.7	530.785	6.2	651	530.786	6.3	297	-	-	0	530.787	6.21	352	-	-	0	-	-	0	-	-	0	-
BGLB005373-PB	DLGALYWPR	7.45	545.788	7.02 - 8.97	2	533.3	-	-	0	-	-	0	545.788	7.05	1700	545.789	8.89	2890	-	-	0	545.788	8.51	2760	-	-	0	-	-	0	545.788	8.41	646	-	-	0	-	-	0	-	-	0	-	-	0	-	-	0	-
BGLB040280-PA	IIGQEPDIMPFEEFNSQP	7.29	1045.99	8.71 - 10.56	2	132.8	1045.99	8.76	263	1045.99	8.74	254	1045.99	8.75	385	1045.99	10.47	439	-	-	0	1045.99	10.11	651	-	-	0	-	-	0	-	-	0	-	-	0	-	-	0	-	-	0	-	-	0	-	-	0	-
BGLB001649-PB	VAPEEHPVILTEAPLNPK	7.22	652.026	5.62 - 7.51	3	114.6	652.027	5.64	245	-	-	0	652.027	5.64	248	652.027	7.39	248	652.026	7.23	28.8	652.025	6.96	381	-	-	0	-	-	0	652.026	6.86	388	652.024	6.92	180	-	-	0	-	-	0	-	-	0	-	-	0	-
BGLB036153-PA	NTLPQINDER	7.21	600.305	4.85 - 5.58	2	157	-	-	0	-	-	0	-	-	0	600.305	5.49	910	600.304	5.31	357	600.305	4.99	776	-	-	0	-	-	0	600.305	4.88	72.3	600.305	4.95	238	-	-	0	-	-	0	-	-	0	-	-	0	-
BGLB029718-PA	SFFLN(+.98)GR	7.58	421.214	6.74 - 7.48	2	130.7	-	-	0	-	-	0	-	-	0	421.213	7.42	362	421.214	7.2	235	421.214	6.99	509	-	-	0	-	-	0	421.215	6.86	392	-	-	0	421.215	6.77	462	-	-	0	-	-	0	-	-	0	-
BGLB000805-PD	NIDGTNFVSPVR	7.23	659.84	6.26 - 6.98	2	59.5	-	-	0	-	-	0	-	-	0	659.841	6.95	147	659.84	6.74	40.5	659.84	6.49	246	659.839	6.29	15.6	-	-	0	659.842	6.39	88.5	659.841	6.47	355	-	-	0	-	-	0	-	-	0	-	-	0	-
BGLB018374-PA	SVNQPGELQANLEK	7.4	763.893	4.04 - 5.94	2	120.7	-	-	0	763.894	4.07	800	763.894	4.07	708	763.889	5.91	20.4	-	-	0	-	-	0	-	-	0	-	-	0	763.894	5.3	25.3	763.894	5.37	87.2	-	-	0	763.896	4.64	169	-	-	0	-	-	0	-
BGLB004090-PB	YIDTGFEYDFK	7.31	699.316	7.45 - 8.17	2	191.1	-	-	0	-	-	0	-	-	0	699.316	8.08	536	699.316	7.9	12	699.315	7.67	630	699.316	7.47	4.92	-	-	0	-	-	0	699.316	7.66	1170	699.316	7.48	509	-	-	0	-	-	0	-	-	0	-
BGLB004090-PB	FEESFTGGTR	7.17	565.76	4.77 - 5.58	2	110.1	-	-	0	-	-	0	-	-	0	565.76	5.5	162	-	-	0	565.762	4.99	63.9	-	-	0	-	-	0	565.76	4.88	122	565.76	4.95	1020	565.76	4.8	283	-	-	0	-	-	0	-	-	0	-
BGLB018374-PA	FNGLQ(+.98)SD(+15.99)D(+14.02)DLRK	7.17	719.843	5.02 - 6.89	2	191.7	719.843	5.05	354	719.843	5.05	796	719.845	5.05	1450	719.845	6.85	89.2	-	-	0	719.843	6.4	156	-	-	0	-	-	0	-	-	0	719.837	6.38	30.3	-	-	0	-	-	0	-	-	0	-	-	0	-
BGLB013891-PB	FISGVSVDDNK	6.95	590.796	5.21 - 5.94	2	65.9	-	-	0	-	-	0	-	-	0	590.796	5.88	251	590.796	5.63	179	590.798	5.36	274	-	-	0	-	-	0	590.796	5.24	198	590.795	5.34	85.4	-	-	0	-	-	0	-	-	0	-	-	0	-
BGLB024577-PA	ALQPVVSAGQTK	6.95	599.843	4.49 - 5.23	2	101.1	-	-	0	-	-	0	-	-	0	599.843	5.18	196	-	-	0	599.843	4.69	167	-	-	0	599.845	4.49	59.7	599.842	4.59	149	599.842	4.68	945	-	-	0	-	-	0	-	-	0	-	-	0	-
BGLB004090-PB	ENWLGQFSLR	6.81	625.32	8.60 - 9.25	2	88.9	-	-	0	-	-	0	-	-	0	625.321	9.22	180	-	-	0	625.319	8.83	374	-	-	0	-	-	0	625.321	8.74	35.8	625.321	8.82	518	625.319	8.63	225	-	-	0	-	-	0	-	-	0	-
BGLB033943-PA	NLFDVLDNNK	6.77	596.304	6.94 - 8.89	2	269.3	596.304	7	1290	596.304	7	1770	-	-	0	596.304	8.86	34.9	-	-	0	596.303	8.48	100	-	-	0	-	-	0	596.304	8.37	303	-	-	0	596.303	8.27	545	-	-	0	-	-	0	-	-	0	-
BGLB023727-PA	VTDVIGDLSDLQNK	7.2	758.895	6.77 - 15.28	2	4100	-	-	0	-	-	0	-	-	0	-	-	0	-	-	0	-	-	0	-	-	0	-	-	0	-	-	0	-	-	0	-	-	0	-	-	0	758.894	7.06	8870	758.897	6.81	28300	758.895
BGLB000141-PB	FRPFPSPV	7.02	473.761	5.74 - 7.75	2	121.3	-	-	0	473.76	5.77	157	-	-	0	473.761	7.72	53.6	-	-	0	-	-	0	-	-	0	-	-	0	-	-	0	473.762	7.28	513	473.76	7.09	635	473.76	6.51	461	-	-	0	-	-	0	-
BGLB027972-PA	DITLETVQEAN	6.87	616.805	6.83 - 7.45	2	56.9	-	-	0	-	-	0	-	-	0	616.805	7.4	182	616.805	7.17	48.5	616.803	6.97	218	-	-	0	-	-	0	616.805	6.86	107	616.805	6.95	298	-	-	0	-	-	0	-	-	0	-	-	0	-
BGLB032710-PA	ILNSYK	7.24	369.214	3.06 - 4.13	2	123.3	-	-	0	-	-	0	-	-	0	369.214	4.1	205	-	-	0	369.214	3.58	257	-	-	0	369.214	3.27	245	369.213	3.14	698	-	-	0	-	-	0	369.213	3.12	444	-	-	0	-	-	0	-
BGLB040188-PA	VITDYIDNK	6.89	540.783	4.29 - 6.24	2	373	540.781	4.32	2090	-	-	0	-	-	0	540.783	6.18	942	540.783	5.93	1670	540.783	5.66	884	-	-	0	-	-	0	-	-	0	-	-	0	-	-	0	-	-	0	-	-	0	-	-	0	-
BGLB008634-PB	IAPDVLR	6.77	392.24	3.84 - 5.91	2	208.6	392.24	3.87	659	-	-	0	-	-	0	392.24	5.85	345	392.24	5.63	1770	392.24	5.31	354	-	-	0	-	-	0	-	-	0	-	-	0	-	-	0	-	-	0	-	-	0	-	-	0	-
BGLB004090-PB	GIVNPNDFDVPTEC(+57.02)AR	6.77	902.419	7.06 - 7.78	2	65.6	-	-	0	-	-	0	-	-	0	902.419	7.72	284	-	-	0	902.419	7.29	301	-	-	0	-	-	0	902.421	7.22	15.5	902.416	7.28	353	902.418	7.1	31.2	-	-	0	-	-	0	-	-	0	-
BGLB024190-PA	ETVGFPTLPTDAR	6.84	702.361	7.33 - 8.02	2	34.7	-	-	0	-	-	0	-	-	0	702.363	7.97	80.4	-	-	0	702.361	7.56	143	-	-	0	-	-	0	702.362	7.45	43.6	702.361	7.53	194	702.359	7.36	59.3	-	-	0	-	-	0	-	-	0	-
BGLB013891-PB	VSPSGEVPFYVVK	6.92	704.378	6.77 - 8.02	2	131	-	-	0	-	-	0	-	-	0	704.377	7.96	45.1	-	-	0	704.379	7.56	98.7	-	-	0	-	-	0	704.379	7.46	119	704.377	7.54	71.4	-	-	0	704.38	6.8	1630	-	-	0	-	-	0	-
BGLB031576-PA	IAVVLTDGK	7.06	458.279	4.28 - 5.71	2	185.7	-	-	0	458.279	4.28	625	-	-	0	-	-	0	-	-	0	-	-	0	458.28	5.55	378	458.28	5.53	297	458.279	5.65	1490	-	-	0	-	-	0	-	-	0	-	-	0	-	-	0	-
BGLB032429-PA	DINVILDNTK	7.06	572.815	5.50 - 6.95	2	126.9	-	-	0	572.814	5.53	719	-	-	0	-	-	0	-	-	0	-	-	0	572.814	6.78	402	572.815	6.79	174	572.815	6.86	608	-	-	0	-	-	0	-	-	0	-	-	0	-	-	0	-
BGLB008810-PB	SIP(+31.99)N(+15.99)VPEYLSSR(+14.02)	7.02	712.357	6.56 - 7.24	2	71.6	-	-	0	-	-	0	-	-	0	712.357	7.21	64	-	-	0	712.357	6.76	178	-	-	0	-	-	0	712.357	6.69	62.7	712.357	6.74	693	712.357	6.59	76.8	-	-	0	-	-	0	-	-	0	-
BGLB024577-PA	NALQPVVSAGQTK	6.85	656.863	4.84 - 5.64	2	181.3	-	-	0	-	-	0	-	-	0	656.859	5.61	14.8	-	-	0	-	-	0	-	-	0	656.863	4.9	47.5	656.862	4.98	290	656.864	5.07	2090	656.865	4.92	272	-	-	0	-	-	0	-	-	0	-
BGLB017085-PA	IDNFTVR	6.77	432.733	4.85 - 5.55	2	89.5	-	-	0	-	-	0	-	-	0	432.733	5.49	467	432.732	5.31	298	432.733	4.99	445	-	-	0	-	-	0	432.733	4.88	132	-	-	0	-	-	0	-	-	0	-	-	0	-	-	0	-
BGLB019847-PA	LADTELTQK	6.85	509.772	1.94 - 4.00	2	139.8	-	-	0	-	-	0	509.768	2.09	583	-	-	0	-	-	0	-	-	0	509.775	3.74	199	509.775	3.75	47.1	509.774	3.74	333	509.775	3.91	825	-	-	0	509.766	2.49	109	-	-	0	-	-	0	-
BGLB002603-PB	LPYAEIVEPFR	6.78	667.36	7.12 - 9.00	2	26.8	667.36	7.14	148	-	-	0	-	-	0	667.359	8.92	106	-	-	0	667.36	8.54	113	-	-	0	-	-	0	667.359	8.46	17.6	-	-	0	667.363	8.37	18.2	-	-	0	-	-	0	-	-	0	-
BGLB018517-PA	QGFILEELLK	6.84	595.344	8.72 - 10.66	2	165	-	-	0	-	-	0	595.346	8.75	1430	595.344	10.62	421	-	-	0	595.343	10.26	552	-	-	0	-	-	0	-	-	0	-	-	0	595.344	10.05	69.4	-	-	0	-	-	0	-	-	0	-
BGLB019413-PA	DLTDYLMK	6.83	499.748	7.85 - 8.43	2	81.6	-	-	0	-	-	0	-	-	0	499.749	8.37	446	499.747	8.16	376	499.747	7.98	301	-	-	0	-	-	0	499.748	7.88	102	-	-	0	-	-	0	-	-	0	-	-	0	-	-	0	-
BGLB040280-PA	IIGQEPDIM(+15.99)PFEEFNSQP	6.56	702.994	8.93 - 9.67	3	113.7	-	-	0	-	-	0	-	-	0	702.994	9.58	363	-	-	0	702.993	9.22	479	-	-	0	-	-	0	-	-	0	702.995	9.19	208	702.994	9.02	654	-	-	0	-	-	0	-	-	0	-
BGLB024577-PA	SPSVDAFYAAQSVFR	6.63	822.903	8.57 - 9.25	2	88.2	-	-	0	-	-	0	-	-	0	822.902	9.18	229	-	-	0	822.904	8.8	292	-	-	0	-	-	0	-	-	0	822.902	8.78	696	822.902	8.6	104	-	-	0	-	-	0	-	-	0	-
BGLB024577-PA	YLGAITAPGQASGIIS	6.59	759.911	6.97 - 8.48	2	183.8	759.913	7.03	306	759.911	7.03	1340	-	-	0	-	-	0	-	-	0	759.908	8.42	29.6	-	-	0	-	-	0	759.912	8.31	56	759.912	8.41	816	759.91	8.22	209	-	-	0	-	-	0	-	-	0	-
BGLB040188-PA	VDYSPVSK(+14.02)	6.78	454.74	3.57 - 5.52	2	84.6	454.74	3.6	486	-	-	0	-	-	0	454.74	5.46	224	454.74	5.25	362	454.74	4.96	197	-	-	0	-	-	0	-	-	0	-	-	0	-	-	0	-	-	0	-	-	0	-	-	0	-
BGLB031895-PA	TITLEVEPSDTIENVK	7.06	894.465	7.28 - 7.96	2	18.4	-	-	0	-	-	0	-	-	0	894.467	7.9	69.3	-	-	0	894.464	7.47	97.5	-	-	0	-	-	0	894.462	7.37	6.54	894.467	7.46	52	894.465	7.3	50.3	-	-	0	-	-	0	-	-	0	-
BGLB021597-PA	ELENVEGTKDT	6.98	617.794	2.41 - 3.46	2	124	-	-	0	-	-	0	-	-	0	-	-	0	-	-	0	-	-	0	617.794	2.51	176	617.794	2.49	145	617.794	2.47	1110	-	-	0	617.793	3.4	425	-	-	0	-	-	0	-	-	0	-
BGLB040280-PA	IIGQEPDIMPFEEFNSQP	7.26	1045.99	9.08 - 20.78	2	2000	-	-	0	-	-	0	-	-	0	-	-	0	-	-	0	-	-	0	-	-	0	-	-	0	-	-	0	-	-	0	-	-	0	-	-	0	1045.99	9.59	14500	1045.99	9.15	9160	1045.99
BGLB008810-PB	NVHSVTFLK	7.26	522.797	4.92 - 5.73	2	58.8	-	-	0	-	-	0	-	-	0	522.796	5.67	218	-	-	0	522.798	5.14	179	-	-	0	-	-	0	522.796	5.03	307	-	-	0	522.797	4.95	177	-	-	0	-	-	0	-	-	0	-
BGLB024061-PA	AELYTINK	7.26	476.261	4.78 - 5.58	2	188.5	-	-	0	-	-	0	-	-	0	476.261	5.52	705	-	-	0	476.261	4.99	790	-	-	0	476.262	4.81	137	476.261	4.88	1200	-	-	0	-	-	0	-	-	0	-	-	0	-	-	0	-
BGLB017354-PA	LADAYLDAR	7.35	504.263	5.22 - 6.03	2	145	-	-	0	-	-	0	-	-	0	504.262	5.97	434	-	-	0	504.264	5.46	359	-	-	0	-	-	0	504.264	5.35	120	-	-	0	504.262	5.28	1260	-	-	0	-	-	0	-	-	0	-
BGLB018373-PA	SLNVEPDSQEPR	7.55	685.83	3.26 - 5.02	2	64.7	-	-	0	685.83	3.29	444	685.831	3.29	379	685.829	4.99	16.1	-	-	0	685.83	4.51	44.1	-	-	0	-	-	0	-	-	0	-	-	0	-	-	0	685.832	3.77	86.2	-	-	0	-	-	0	-
BGLB008810-PB	IVLDNGLVK	7.65	485.801	4.81 - 6.77	2	145.1	-	-	0	-	-	0	485.801	4.84	877	485.801	6.74	207	-	-	0	485.8	6.28	267	-	-	0	-	-	0	485.801	6.18	827	-	-	0	-	-	0	-	-	0	-	-	0	-	-	0	-
BGLB019194-PA	KLTTGAEGK(+27.99)	8.37	466.744	1.76 - 2.51	2	457.3	-	-	0	-	-	0	466.744	1.79	2910	466.743	2.44	710	-	-	0	466.743	2.4	537	466.744	2.23	281	466.746	2.24	157	466.744	2.33	625	466.745	2.4	1050	466.745	2.31	591	-	-	0	-	-	0	-	-	0	-
BGLB001864-PB	DLPAEVDWR	8.53	550.773	5.71 - 7.57	2	83.7	-	-	0	-	-	0	550.773	5.74	472	550.773	7.54	234	-	-	0	550.772	7.11	396	-	-	0	-	-	0	550.774	7.01	154	-	-	0	-	-	0	-	-	0	-	-	0	-	-	0	-
BGLB040188-PA	IAEDTISEEDQKEK	8.75	545.596	2.43 - 3.97	3	292.6	545.596	2.47	3030	-	-	0	-	-	0	545.597	3.46	434	545.594	3.92	872	545.597	2.46	47.9	-	-	0	-	-	0	-	-	0	-	-	0	-	-	0	-	-	0	-	-	0	-	-	0	-
BGLB024577-PA	AFYNALQPVVSAGQTK	8.83	847.448	6.77 - 7.97	2	455.3	-	-	0	-	-	0	-	-	0	-	-	0	-	-	0	-	-	0	-	-	0	-	-	0	847.449	7.51	674	847.447	7.58	356	847.446	7.42	210	847.449	6.83	5590	-	-	0	-	-	0	-
BGLB026513-PH	NFWDIVK	8.96	461.245	7.36 - 16.45	2	1300	-	-	0	-	-	0	-	-	0	-	-	0	-	-	0	-	-	0	-	-	0	-	-	0	-	-	0	-	-	0	-	-	0	-	-	0	461.244	7.57	12500	461.245	7.4	4320	461.245
BGLB012280-PB	FETLEEC(+57.02)TK	8.96	578.764	3.42 - 5.37	2	47.7	578.764	3.45	186	-	-	0	-	-	0	578.765	5.29	207	578.764	5.1	161	578.763	4.79	161	-	-	0	-	-	0	-	-	0	-	-	0	-	-	0	-	-	0	-	-	0	-	-	0	-
BGLB033318-PA	Q(-17.03)EQAPSQDPSKDADFEQR	9.1	1029.95	3.90 - 9.25	2	851.5	-	-	0	-	-	0	-	-	0	-	-	0	-	-	0	-	-	0	-	-	0	-	-	0	-	-	0	-	-	0	-	-	0	-	-	0	1029.95	4.25	1340	1029.95	3.95	5370	1029.95
BGLB017354-PA	STFLEDPLVQEGR	8.95	745.877	7.63 - 8.31	2	86.7	-	-	0	-	-	0	-	-	0	745.878	8.28	125	-	-	0	745.876	7.86	149	-	-	0	-	-	0	-	-	0	745.879	7.84	485	745.877	7.66	542	-	-	0	-	-	0	-	-	0	-
BGLB035490-PA	FYPELQNLYIS	8.85	693.85	9.29 - 10.00	2	57.2	-	-	0	-	-	0	-	-	0	693.85	9.91	275	-	-	0	693.85	9.54	338	-	-	0	-	-	0	-	-	0	693.849	9.52	149	693.849	9.35	95	-	-	0	-	-	0	-	-	0	-
BGLB004090-PB	HYIDTGFEYDFK	8.85	767.843	6.68 - 7.42	2	61.2	-	-	0	-	-	0	-	-	0	767.84	7.36	153	-	-	0	767.847	6.93	141	-	-	0	-	-	0	-	-	0	767.845	6.89	572	767.842	6.74	51.5	-	-	0	-	-	0	-	-	0	-
BGLB036129-PA	LVEDLK	8.99	358.713	2.52 - 4.06	2	89.6	-	-	0	-	-	0	358.713	2.55	717	358.713	4.02	313	-	-	0	358.714	3.4	238	-	-	0	-	-	0	358.713	2.86	75.2	-	-	0	-	-	0	-	-	0	-	-	0	-	-	0	-
BGLB024577-PA	LQPVVSAGQTK	9.47	564.325	3.96 - 4.32	2	127	-	-	0	-	-	0	-	-	0	-	-	0	-	-	0	-	-	0	564.326	4.09	209	564.325	4.08	578	564.326	4.12	142	564.325	4.26	977	-	-	0	-	-	0	-	-	0	-	-	0	-
BGLB018517-PA	VEYYEFNPK	9.64	594.784	4.57 - 6.50	2	68.9	-	-	0	-	-	0	594.783	4.6	410	594.785	6.46	219	-	-	0	594.783	5.99	150	-	-	0	-	-	0	594.783	5.89	254	-	-	0	-	-	0	-	-	0	-	-	0	-	-	0	-
BGLB029661-PA	FEAQPGTIHPILTK	8.39	517.957	5.91 - 6.65	3	77.6	-	-	0	-	-	0	-	-	0	517.957	6.59	504	-	-	0	517.956	6.13	402	-	-	0	-	-	0	517.957	6.03	147	-	-	0	517.956	5.94	111	-	-	0	-	-	0	-	-	0	-
BGLB037026-PA	Q(-17.03)EQAPSQDPSKDADFEQR	8.63	686.969	4.55 - 4.79	3	169.1	-	-	0	-	-	0	-	-	0	-	-	0	-	-	0	-	-	0	686.97	4.62	329	686.968	4.6	248	686.97	4.7	1960	-	-	0	-	-	0	-	-	0	-	-	0	-	-	0	-
BGLB033318-PA	LSAAVQAIK	8.2	450.778	4.01 - 8.96	2	1500	-	-	0	-	-	0	-	-	0	-	-	0	-	-	0	-	-	0	-	-	0	-	-	0	-	-	0	-	-	0	-	-	0	-	-	0	450.777	4.08	3090	450.779	4.16	11100	450.779
BGLB040188-PA	IAEDTISEEDQK	7.99	689.322	3.01 - 4.38	2	80.7	-	-	0	-	-	0	-	-	0	689.322	4.28	226	689.321	4.29	651	689.322	3.71	330	-	-	0	-	-	0	689.322	3.02	3.11	-	-	0	-	-	0	-	-	0	-	-	0	-	-	0	-
BGLB024577-PA	NYGSGSNEIC(+57.02)LDVQR	8.1	856.388	5.76 - 6.56	2	96.6	-	-	0	-	-	0	-	-	0	856.389	6.53	27.2	-	-	0	856.387	6.05	21.6	-	-	0	856.39	5.86	8.6	-	-	0	856.389	6	1300	856.386	5.85	94.9	-	-	0	-	-	0	-	-	0	-
BGLB031575-PA	ETDPYDALFDFPQNIAR	8.1	1006.47	9.14 - 21.11	2	763.4	-	-	0	-	-	0	-	-	0	-	-	0	-	-	0	-	-	0	-	-	0	-	-	0	-	-	0	-	-	0	-	-	0	-	-	0	1006.47	9.72	3050	1006.47	9.2	5590	1006.47
BGLB031523-PA	QDIVNLLADVTSK	7.99	708.39	8.63 - 19.53	2	746.5	-	-	0	-	-	0	-	-	0	-	-	0	-	-	0	-	-	0	-	-	0	-	-	0	-	-	0	-	-	0	-	-	0	-	-	0	708.389	9	2860	708.391	8.7	4540	708.391
BGLB023549-PA	DTVANFDK	7.89	455.22	4.22 - 4.78	2	157.2	-	-	0	-	-	0	-	-	0	455.22	4.69	956	455.219	4.64	697	455.219	4.25	705	-	-	0	-	-	0	-	-	0	-	-	0	-	-	0	-	-	0	-	-	0	-	-	0	-
BGLB011523-PB	VGLEYFGPLQR	7.75	639.845	7.09 - 15.89	2	1400	-	-	0	-	-	0	-	-	0	-	-	0	-	-	0	-	-	0	-	-	0	-	-	0	-	-	0	-	-	0	-	-	0	-	-	0	639.844	7.33	14900	639.846	7.16	3600	639.845
BGLB040280-PA	IIGQEPDIM(+15.99)PFEEFNSQP	7.6	1053.99	8.21 - 18.87	2	638.2	-	-	0	-	-	0	-	-	0	-	-	0	-	-	0	-	-	0	-	-	0	-	-	0	-	-	0	-	-	0	-	-	0	-	-	0	1053.99	8.7	1760	1053.99	8.29	4940	1053.99
BGLB013804-PB	GKDEC(+57.02)GIESSIVAGDP	7.52	817.37	6.06 - 6.71	2	24.2	-	-	0	-	-	0	-	-	0	817.37	6.66	141	817.372	6.47	27	817.371	6.19	118	-	-	0	-	-	0	817.372	6.09	44.3	817.365	6.15	33	-	-	0	-	-	0	-	-	0	-	-	0	-
BGLB012730-PB	AWSNLVGALNR	7.65	600.824	6.32 - 15.22	2	620.2	-	-	0	-	-	0	-	-	0	-	-	0	-	-	0	-	-	0	-	-	0	-	-	0	-	-	0	-	-	0	-	-	0	-	-	0	600.827	7	2290	600.823	6.49	4240	600.822
BGLB033318-PA	LSAAVQAIK	7.63	450.779	4.63 - 4.88	2	310.2	-	-	0	-	-	0	-	-	0	-	-	0	-	-	0	-	-	0	450.779	4.73	1070	450.779	4.72	990	450.779	4.82	2600	-	-	0	-	-	0	-	-	0	-	-	0	-	-	0	-
BGLB027972-PA	VLS(+14.02)PTDK	7.58	387.224	2.44 - 3.68	2	122.8	-	-	0	-	-	0	-	-	0	387.224	2.86	247	387.224	3.63	763	387.224	2.47	198	-	-	0	-	-	0	-	-	0	-	-	0	-	-	0	387.223	2.55	633	-	-	0	-	-	0	-
BGLB017114-PA	IGLEFFGPLQK	7.79	624.852	8.42 - 18.87	2	1000	-	-	0	-	-	0	-	-	0	-	-	0	-	-	0	-	-	0	-	-	0	-	-	0	-	-	0	-	-	0	-	-	0	-	-	0	624.851	8.71	10700	624.853	8.46	2830	624.852
BGLB018374-PA	SLGVSSNSVEAK	7.69	589.306	3.30 - 7.27	2	797.1	-	-	0	-	-	0	-	-	0	-	-	0	-	-	0	-	-	0	-	-	0	-	-	0	-	-	0	-	-	0	-	-	0	-	-	0	589.304	3.35	6160	589.307	3.36	3180	589.307
BGLB032429-PA	VFIAGTDAQK	7.9	525.285	4.46 - 4.64	2	78.5	-	-	0	-	-	0	-	-	0	-	-	0	-	-	0	-	-	0	525.286	4.52	465	525.285	4.51	386	525.285	4.61	327	-	-	0	-	-	0	-	-	0	-	-	0	-	-	0	-
BGLB024577-PA	DLQNPSNDDFYIDNTK	7.66	949.924	5.62 - 12.99	2	495.5	-	-	0	-	-	0	-	-	0	-	-	0	-	-	0	-	-	0	-	-	0	-	-	0	-	-	0	-	-	0	-	-	0	-	-	0	949.921	5.99	4440	949.926	5.69	1290	949.924
BGLB038355-PA	LNLAEIVANIGK	7.66	627.873	9.32 - 20.99	2	818.7	-	-	0	-	-	0	-	-	0	-	-	0	-	-	0	-	-	0	-	-	0	-	-	0	-	-	0	-	-	0	-	-	0	-	-	0	627.872	9.65	8760	627.873	9.35	2160	627.875
BGLB016060-PA	Q(-17.03)EKPGAILR	7.56	497.789	4.93 - 5.52	2	88.9	-	-	0	-	-	0	-	-	0	497.788	5.46	358	497.788	5.28	655	497.789	4.95	321	-	-	0	-	-	0	-	-	0	-	-	0	-	-	0	-	-	0	-	-	0	-	-	0	-
BGLB013891-PB	VQVLPTDIIK	7.29	563.348	7.66 - 8.26	2	50.2	-	-	0	-	-	0	-	-	0	563.348	8.2	252	563.349	8.04	78.6	563.347	7.8	238	-	-	0	-	-	0	563.347	7.69	185	-	-	0	-	-	0	-	-	0	-	-	0	-	-	0	-
BGLB024577-PA	D(+27.99)(+14.02)LQ(+.98)NPSNDDFYIDNTK	7.24	971.426	6.39 - 7.81	2	33.5	-	-	0	-	-	0	-	-	0	971.425	7.78	25.2	-	-	0	-	-	0	-	-	0	-	-	0	971.428	7.28	19.2	971.424	7.35	101	-	-	0	971.429	6.39	358	-	-	0	-	-	0	-
BGLB024577-PA	VHYGENFDNSFSNGK	7.24	572.254	4.84 - 5.13	3	94.7	-	-	0	-	-	0	-	-	0	-	-	0	-	-	0	-	-	0	-	-	0	572.255	4.93	20.8	572.254	4.97	131	572.253	5.04	1200	572.254	4.92	70	-	-	0	-	-	0	-	-	0	-
BGLB004090-PB	VVM(+15.99)FEESFTGGTR	7.35	738.345	5.20 - 6.71	2	183.3	738.346	5.24	64.4	-	-	0	-	-	0	-	-	0	-	-	0	738.346	6.61	87.5	-	-	0	-	-	0	-	-	0	738.343	6.62	2260	738.345	6.44	334	-	-	0	-	-	0	-	-	0	-
BGLB004090-PB	YYTEYDRPNQR	7.43	502.232	2.32 - 3.94	3	132.2	-	-	0	-	-	0	-	-	0	502.232	3.46	378	502.231	3.91	113	502.229	2.5	114	-	-	0	-	-	0	502.231	2.35	136	502.234	2.46	629	502.233	2.5	612	-	-	0	-	-	0	-	-	0	-
BGLB000141-PB	LLVDNGDENGLR	7.78	657.836	5.46 - 5.99	2	22.9	-	-	0	-	-	0	-	-	0	-	-	0	657.836	5.93	65.3	-	-	0	-	-	0	-	-	0	657.835	5.56	37.1	657.836	5.65	75.9	657.836	5.49	165	-	-	0	-	-	0	-	-	0	-
BGLB024577-PA	YLGAITAPGQASGIISK	7.81	823.959	6.41 - 14.48	2	664	-	-	0	-	-	0	-	-	0	-	-	0	-	-	0	-	-	0	-	-	0	-	-	0	-	-	0	-	-	0	-	-	0	-	-	0	823.957	6.69	5120	823.96	6.46	2800	823.959
BGLB024577-PA	DVFLGDGSELLFPAPSGPDVVAHEIGHAVSAAYGK	7.39	881.444	9.35 - 9.93	4	134.8	881.443	9.49	636	881.447	9.47	23	881.443	9.47	156	-	-	0	-	-	0	-	-	0	-	-	0	-	-	0	-	-	0	-	-	0	-	-	0	881.443	9.87	1210	-	-	0	-	-	0	-
BGLB024577-PA	SIGLASENDWLIGATITK	7.77	945.002	9.28 - 9.79	2	91.3	-	-	0	-	-	0	-	-	0	945.003	9.73	267	-	-	0	945.001	9.37	219	-	-	0	-	-	0	-	-	0	945.004	9.34	884	-	-	0	-	-	0	-	-	0	-	-	0	-
BGLB023727-PA	QT(+14.02)VSGEPSITPEQTNSAPEETDNDSK	7.82	925.742	4.51 - 10.58	3	465.5	-	-	0	-	-	0	-	-	0	-	-	0	-	-	0	-	-	0	-	-	0	-	-	0	-	-	0	-	-	0	-	-	0	-	-	0	925.741	4.87	876	925.742	4.54	2980	925.741
BGLB022431-PA	DVIYNPR	7.73	438.733	4.46 - 5.14	2	42.4	-	-	0	-	-	0	-	-	0	438.734	5.09	176	-	-	0	438.733	4.63	204	-	-	0	-	-	0	438.732	4.49	255	-	-	0	-	-	0	-	-	0	-	-	0	-	-	0	-
BGLB024577-PA	LGVFNYGSGSNEIC(+57.02)LDVQR	7.53	1064.51	7.02 - 8.38	2	27.9	1064.51	7.06	212	-	-	0	1064.51	7.05	131	-	-	0	-	-	0	-	-	0	-	-	0	-	-	0	-	-	0	1064.5	8.32	62.4	1064.5	8.17	12.3	-	-	0	-	-	0	-	-	0	-
BGLB003910-PB	YAGNDNLLQQNEFAR	7.36	876.922	5.77 - 6.65	2	21.4	-	-	0	-	-	0	-	-	0	-	-	0	-	-	0	-	-	0	-	-	0	-	-	0	876.92	6.51	17.6	876.92	6.59	31.5	876.922	6.44	141	876.926	5.83	131	-	-	0	-	-	0	-
BGLB038355-PA	LNLADIVANIGK	7.36	620.866	9.11 - 20.60	2	294.9	-	-	0	-	-	0	-	-	0	-	-	0	-	-	0	-	-	0	-	-	0	-	-	0	-	-	0	-	-	0	-	-	0	-	-	0	620.865	9.5	2870	620.868	9.12	902	620.867
BGLB005373-PB	Q(-17.03)IYVNIK	7.45	430.748	7.49 - 8.08	2	35.8	-	-	0	-	-	0	-	-	0	430.749	8.05	166	-	-	0	430.748	7.61	218	-	-	0	-	-	0	430.748	7.52	154	-	-	0	-	-	0	-	-	0	-	-	0	-	-	0	-
BGLB037026-PA	ELESQEGAKES	7.64	603.778	1.63 - 2.32	2	319.5	-	-	0	-	-	0	-	-	0	-	-	0	-	-	0	-	-	0	-	-	0	603.778	2.19	15.3	603.778	2.26	168	-	-	0	-	-	0	-	-	0	-	-	0	603.778	1.93	2330	603.778
BGLB005373-PB	QIYVNIK	7.64	439.262	5.47 - 6.18	2	40.9	-	-	0	-	-	0	-	-	0	439.262	6.12	237	-	-	0	439.262	5.61	258	-	-	0	-	-	0	439.261	5.5	118	-	-	0	-	-	0	-	-	0	-	-	0	-	-	0	-
BGLB004087-PB	FNPDGGFIGIIK	7.74	639.35	7.18 - 9.06	2	26.5	639.35	7.21	170	-	-	0	-	-	0	639.352	9.03	55.5	-	-	0	639.349	8.65	93.8	-	-	0	-	-	0	-	-	0	-	-	0	639.349	8.46	78.5	-	-	0	-	-	0	-	-	0	-
BGLB022431-PA	FLSQIFGR	7.94	484.272	7.85 - 8.46	2	76.6	-	-	0	-	-	0	-	-	0	484.273	8.4	404	-	-	0	484.272	7.99	400	-	-	0	-	-	0	484.272	7.89	345	-	-	0	-	-	0	-	-	0	-	-	0	-	-	0	-
BGLB018374-PA	SVNQPGELQANLEK	8.07	763.895	4.53 - 10.17	2	202	-	-	0	-	-	0	-	-	0	-	-	0	-	-	0	-	-	0	-	-	0	-	-	0	-	-	0	-	-	0	-	-	0	-	-	0	763.893	4.69	895	763.896	4.63	1040	763.896
BGLB031575-PA	LSDFGPSGQAFNTPNPAK	7.86	924.452	5.63 - 12.93	2	154.8	-	-	0	-	-	0	-	-	0	-	-	0	-	-	0	-	-	0	-	-	0	-	-	0	-	-	0	-	-	0	-	-	0	-	-	0	924.455	5.96	843	924.452	5.72	755	924.45
BGLB008810-PB	NLVVLPADNFDK	7.97	672.861	7.60 - 8.26	2	353.3	-	-	0	-	-	0	-	-	0	672.862	8.17	1910	-	-	0	-	-	0	-	-	0	-	-	0	672.861	7.66	2140	672.861	7.72	1250	-	-	0	-	-	0	-	-	0	-	-	0	-
BGLB008810-PB	NLVVLPADNFDK	8.09	672.861	6.30 - 8.07	2	508.9	-	-	0	-	-	0	672.861	6.36	3950	-	-	0	672.861	7.98	58.1	672.861	7.77	2310	-	-	0	-	-	0	-	-	0	-	-	0	672.861	7.57	1320	-	-	0	-	-	0	-	-	0	-
BGLB031523-PB	ASELEAAMDDIR	8.03	660.809	5.80 - 7.22	2	55.4	-	-	0	660.808	5.83	470	-	-	0	-	-	0	-	-	0	-	-	0	-	-	0	-	-	0	660.809	7.16	234	-	-	0	660.808	7.06	128	-	-	0	-	-	0	-	-	0	-
BGLB040280-PA	IIGQEPDIM(+15.99)PFEEFNSQP	8.03	1053.99	7.84 - 8.53	2	139.3	1053.99	7.93	251	1053.99	7.9	236	-	-	0	-	-	0	-	-	0	-	-	0	-	-	0	-	-	0	-	-	0	-	-	0	-	-	0	1053.99	8.35	1600	-	-	0	-	-	0	-
BGLB022431-PA	VISGLLEC(+57.02)TR	7.93	574.311	6.30 - 6.98	2	45.4	-	-	0	-	-	0	-	-	0	574.309	6.92	173	-	-	0	574.311	6.43	244	-	-	0	-	-	0	574.312	6.34	264	-	-	0	-	-	0	-	-	0	-	-	0	-	-	0	-
BGLB023549-PA	VFVAGSDAK	7.91	447.24	3.44 - 4.20	2	65.5	-	-	0	-	-	0	-	-	0	447.241	4.03	178	447.24	4.14	545	447.24	3.48	259	-	-	0	-	-	0	-	-	0	-	-	0	-	-	0	-	-	0	-	-	0	-	-	0	-
BGLB004509-PB	AC(+57.02)EENINSLK	7.92	589.28	3.88 - 4.64	2	21.9	-	-	0	-	-	0	-	-	0	589.283	4.6	72.8	-	-	0	-	-	0	589.28	3.91	12.6	-	-	0	589.279	3.93	87	589.28	4.08	37.6	589.279	4.03	119	-	-	0	-	-	0	-	-	0	-
BGLB032429-PA	SAVSGFTQAK	7.9	498.262	3.88 - 4.02	2	46.5	-	-	0	-	-	0	-	-	0	-	-	0	-	-	0	-	-	0	498.262	3.91	179	498.262	3.93	199	498.262	3.96	319	-	-	0	-	-	0	-	-	0	-	-	0	-	-	0	-
BGLB027972-PA	FGGSIFK	7.91	378.209	6.16 - 6.74	2	50.2	-	-	0	-	-	0	-	-	0	378.209	6.68	317	378.208	6.47	110	378.209	6.21	326	-	-	0	-	-	0	-	-	0	-	-	0	-	-	0	-	-	0	-	-	0	-	-	0	-
BGLB031982-PA	QSVYC(+57.02)YGGSR	7.91	588.759	3.32 - 3.59	2	23.9	-	-	0	-	-	0	-	-	0	-	-	0	-	-	0	-	-	0	588.757	3.53	126	588.759	3.5	77.6	588.76	3.38	155	-	-	0	-	-	0	-	-	0	-	-	0	-	-	0	-
BGLB013804-PB	LPDNFDPR	7.91	487.241	5.35 - 6.06	2	91	-	-	0	-	-	0	-	-	0	487.242	6	481	487.24	5.78	238	487.242	5.49	460	-	-	0	-	-	0	487.241	5.39	187	-	-	0	-	-	0	-	-	0	-	-	0	-	-	0	-
BGLB011796-PE	LASGQYGC(+57.02)C(+57.02)PLPK	7.91	725.844	4.92 - 5.52	2	23.9	-	-	0	-	-	0	-	-	0	-	-	0	725.846	5.49	28.4	-	-	0	725.842	4.97	80.7	725.845	4.98	20.7	-	-	0	-	-	0	725.844	4.98	229	-	-	0	-	-	0	-	-	0	-
BGLB024577-PA	SPSVDAFYAAQSVFR	8.01	822.905	7.95 - 17.95	2	401.7	-	-	0	-	-	0	-	-	0	-	-	0	-	-	0	-	-	0	-	-	0	-	-	0	-	-	0	-	-	0	-	-	0	-	-	0	822.9	8.3	4730	822.911	11.43	213	822.905
BGLB017354-PA	GILNAEGIYIYR	8.01	691.376	8.01 - 8.67	2	31.3	-	-	0	-	-	0	-	-	0	691.375	8.61	76.4	-	-	0	691.376	8.24	100	-	-	0	-	-	0	-	-	0	-	-	0	691.376	8.04	293	-	-	0	-	-	0	-	-	0	-
BGLB000033-PB	V(+14.02)NLNN(+.98)K(+27.99)EPFKPIEIPVTEVKV	7.94	817.459	8.27 - 19.32	3	489.1	-	-	0	-	-	0	-	-	0	-	-	0	-	-	0	-	-	0	-	-	0	-	-	0	-	-	0	-	-	0	-	-	0	-	-	0	817.455	8.91	1290	817.461	8.34	4350	817.461
BGLB032429-PA	DGTWVSQR	7.84	474.731	3.94 - 4.08	2	30.5	-	-	0	-	-	0	-	-	0	-	-	0	-	-	0	-	-	0	474.731	3.97	147	474.731	3.99	124	474.731	4.04	186	-	-	0	-	-	0	-	-	0	-	-	0	-	-	0	-
BGLB027031-PA	NLDGYTEVGK	7.84	548.27	4.64 - 5.35	2	25.8	-	-	0	-	-	0	-	-	0	548.27	5.29	150	-	-	0	548.27	4.78	126	-	-	0	-	-	0	548.27	4.67	112	-	-	0	-	-	0	-	-	0	-	-	0	-	-	0	-
BGLB033943-PA	ADYTAAIDENFPNETHDPIITNAYR	7.98	951.108	6.60 - 7.22	3	80.1	951.11	6.78	363	951.107	6.79	123	951.11	6.78	493	-	-	0	-	-	0	-	-	0	-	-	0	-	-	0	-	-	0	-	-	0	-	-	0	951.106	7.22	222	-	-	0	-	-	0	-
BGLB020983-PB	FQLIEAK	7.87	424.748	5.27 - 11.31	2	142.3	-	-	0	-	-	0	-	-	0	-	-	0	-	-	0	-	-	0	-	-	0	-	-	0	-	-	0	-	-	0	-	-	0	-	-	0	424.749	5.21	1380	424.748	5.31	406	424.747
BGLB018374-PA	ENTEFLNQVDR	7.87	682.825	4.51 - 6.10	2	44.6	-	-	0	-	-	0	682.826	4.54	510	-	-	0	-	-	0	682.825	5.93	28.2	-	-	0	-	-	0	682.818	5.83	29.6	682.831	5.91	101	-	-	0	-	-	0	-	-	0	-	-	0	-
BGLB033318-PA	ELESQEGAK	7.45	495.742	1.50 - 2.35	2	127	-	-	0	-	-	0	-	-	0	-	-	0	-	-	0	-	-	0	495.742	2.17	209	495.742	2.19	270	495.741	2.26	410	-	-	0	-	-	0	-	-	0	-	-	0	495.741	1.53	1020	-
BGLB040188-PA	LSAEMDEFKVDYSPVSK	7.45	648.98	5.86 - 7.54	3	82.3	648.98	5.88	952	-	-	0	-	-	0	648.98	7.51	127	-	-	0	648.978	7.08	156	-	-	0	-	-	0	-	-	0	-	-	0	-	-	0	-	-	0	-	-	0	-	-	0	-
BGLB016060-PA	IAEDTISEQDQR	7.45	702.833	3.52 - 4.32	2	27.1	-	-	0	-	-	0	-	-	0	702.834	4.22	58.1	702.833	4.27	192	702.833	3.59	156	-	-	0	-	-	0	-	-	0	-	-	0	-	-	0	-	-	0	-	-	0	-	-	0	-
BGLB016060-PA	VSLEQTEIGNVK	7.31	658.855	5.84 - 6.41	2	27	-	-	0	-	-	0	-	-	0	658.852	6.38	115	658.855	6.17	133	658.858	5.9	157	-	-	0	-	-	0	-	-	0	-	-	0	-	-	0	-	-	0	-	-	0	-	-	0	-
BGLB040188-PA	VSVSQQSLEAR	7.1	602.318	3.12 - 4.86	2	180.2	602.32	3.21	1580	-	-	0	-	-	0	-	-	0	602.318	4.8	756	602.316	4.45	368	-	-	0	-	-	0	-	-	0	-	-	0	-	-	0	-	-	0	-	-	0	-	-	0	-
BGLB018373-PA	SLNVEPDSQEPR	7	685.831	3.72 - 8.28	2	110.5	-	-	0	-	-	0	-	-	0	-	-	0	-	-	0	-	-	0	-	-	0	-	-	0	-	-	0	-	-	0	-	-	0	-	-	0	685.83	3.82	696	685.831	3.77	641	685.833
BGLB019617-PA	LDNVPNPDWSMR	6.89	722.336	6.56 - 6.93	2	51.2	-	-	0	-	-	0	-	-	0	-	-	0	-	-	0	722.335	6.79	102	-	-	0	-	-	0	-	-	0	722.337	6.77	105	722.336	6.59	561	-	-	0	-	-	0	-	-	0	-
BGLB035490-PA	GSDAASENTWVHQR	6.75	519.907	3.73 - 4.43	3	41.1	-	-	0	-	-	0	-	-	0	519.906	4.37	168	-	-	0	519.907	3.86	277	-	-	0	-	-	0	-	-	0	519.907	3.76	171	-	-	0	-	-	0	-	-	0	-	-	0	-
BGLB024577-PA	SIGLASENDWLIGATITK	6.64	945.003	7.99 - 9.26	2	137.2	945.004	8.02	1440	945.005	8.02	208	945.003	8.03	291	-	-	0	-	-	0	-	-	0	-	-	0	-	-	0	-	-	0	-	-	0	945	9.17	123	-	-	0	-	-	0	-	-	0	-
BGLB009133-PB	FLETINTAGK	6.68	547.298	5.66 - 6.24	2	32.2	-	-	0	-	-	0	-	-	0	547.298	6.18	197	547.297	5.96	112	547.299	5.69	175	-	-	0	-	-	0	-	-	0	-	-	0	-	-	0	-	-	0	-	-	0	-	-	0	-
BGLB021597-PC	Q(-17.03)EEAPLPSPDFEQK	6.56	799.373	6.07 - 7.43	2	117.6	-	-	0	799.373	6.13	1440	-	-	0	-	-	0	-	-	0	-	-	0	799.374	7.24	20.3	-	-	0	799.372	7.34	307	-	-	0	-	-	0	-	-	0	-	-	0	-	-	0	-
BGLB024577-PA	ISPALDTSASVNDQQLK	6.71	893.962	5.69 - 5.94	2	26.4	-	-	0	-	-	0	-	-	0	-	-	0	-	-	0	-	-	0	-	-	0	-	-	0	893.962	5.83	36.1	893.962	5.89	333	893.962	5.73	26.6	-	-	0	-	-	0	-	-	0	-
BGLB004090-PB	HYIDTGFEYDFK	6.71	512.233	6.86 - 7.39	3	36.9	-	-	0	-	-	0	-	-	0	512.232	7.36	125	-	-	0	512.233	6.93	192	-	-	0	-	-	0	-	-	0	512.235	6.89	237	-	-	0	-	-	0	-	-	0	-	-	0	-
BGLB005373-PB	DDDDPLLHLW	6.78	619.788	10.33 - 11.09	2	33.8	-	-	0	-	-	0	-	-	0	619.788	10.81	215	-	-	0	619.788	10.47	253	-	-	0	-	-	0	619.789	10.35	39.3	-	-	0	-	-	0	-	-	0	-	-	0	-	-	0	-
BGLB004090-PB	YYTEYDRPNQR	6.85	752.842	2.17 - 3.97	2	98.8	-	-	0	-	-	0	752.845	2.46	395	752.846	3.49	97.6	752.837	3.94	9.82	-	-	0	752.838	2.26	66.2	-	-	0	752.842	2.32	235	752.842	2.43	587	752.843	2.5	92.3	-	-	0	-	-	0	-	-	0	-
BGLB017114-PA	ALGVASNSDEAK	6.88	581.292	2.31 - 3.52	2	126.2	-	-	0	-	-	0	581.292	2.34	1580	581.292	3.47	44.3	-	-	0	-	-	0	-	-	0	-	-	0	-	-	0	-	-	0	-	-	0	581.292	2.82	264	-	-	0	-	-	0	-
Smp_305430.1	RLTM(+15.99)N(+.98)NMTAKQ(+.98)KFANLVK	7.02	709.353	5.77 - 7.31	3	64.3	709.355	5.83	328	-	-	0	709.354	5.83	259	-	-	0	-	-	0	709.352	7.08	31.5	-	-	0	-	-	0	-	-	0	709.353	7.04	347	-	-	0	-	-	0	-	-	0	-	-	0	-
BGLB005373-PB	TLGVSNVVM(+15.99)IPSSPK	6.88	772.919	7.06 - 7.29	2	12.6	-	-	0	-	-	0	-	-	0	-	-	0	-	-	0	772.919	7.26	25	-	-	0	772.918	7.09	10.1	772.922	7.17	143	-	-	0	772.916	7.09	10.6	-	-	0	-	-	0	-	-	0	-
BGLB040280-PA	EIATTESYSVK	6.81	614.307	4.38 - 5.05	2	33.4	-	-	0	-	-	0	-	-	0	614.309	5	229	-	-	0	614.309	4.54	233	-	-	0	-	-	0	614.303	4.4	38.8	-	-	0	-	-	0	-	-	0	-	-	0	-	-	0	-
BGLB019617-PA	VPEGSAILFQASR	6.6	687.871	6.92 - 7.25	2	41.8	-	-	0	-	-	0	-	-	0	-	-	0	-	-	0	687.87	7.14	57.8	-	-	0	-	-	0	-	-	0	687.873	7.13	75.1	687.87	6.95	494	-	-	0	-	-	0	-	-	0	-
BGLB031523-PB	ASELEAAMDD(+15.99)IR	6.72	668.805	4.64 - 5.44	2	13.5	-	-	0	-	-	0	-	-	0	-	-	0	-	-	0	-	-	0	668.804	5.29	28.3	-	-	0	668.805	5.39	95.4	-	-	0	-	-	0	668.807	4.7	78.5	-	-	0	-	-	0	-
BGLB020983-PB	ANPNNIPIVDEQPVK	6.61	824.436	5.11 - 6.47	2	47.5	-	-	0	824.439	5.14	346	824.442	5.14	321	-	-	0	-	-	0	-	-	0	-	-	0	-	-	0	-	-	0	824.428	6.43	44.6	-	-	0	-	-	0	-	-	0	-	-	0	-
BGLB017114-PA	FDANQADDALR	6.57	618.286	5.09 - 5.79	2	17.9	-	-	0	-	-	0	-	-	0	618.287	5.76	78.2	-	-	0	618.286	5.22	104	-	-	0	-	-	0	618.285	5.12	85.6	-	-	0	-	-	0	-	-	0	-	-	0	-	-	0	-
BGLB017354-PA	FLEDPLVQEGR	6.52	651.835	7.01 - 7.28	2	19.2	-	-	0	-	-	0	-	-	0	-	-	0	-	-	0	651.833	7.23	15.1	-	-	0	-	-	0	-	-	0	651.836	7.22	102	651.836	7.03	172	-	-	0	-	-	0	-	-	0	-
BGLB004090-PB	VM(+15.99)FEESFTGGTR	6.56	688.809	5.88 - 6.18	2	80.6	-	-	0	-	-	0	-	-	0	-	-	0	-	-	0	688.806	6.1	24.4	-	-	0	-	-	0	-	-	0	688.81	6.09	1100	688.811	5.91	88.3	-	-	0	-	-	0	-	-	0	-
BGLB024577-PA	DVFLGDGSELLFPAPSGPDVVAHEIGHAVSAAYGK	6.7	881.444	10.35 - 10.64	4	199.8	-	-	0	-	-	0	-	-	0	-	-	0	-	-	0	881.443	10.53	26.2	-	-	0	-	-	0	-	-	0	881.441	10.53	2900	881.447	10.39	68.5	-	-	0	-	-	0	-	-	0	-
BGLB004090-PB	HDQGDTYYR	6.78	577.748	2.14 - 2.44	2	70.7	-	-	0	-	-	0	-	-	0	-	-	0	-	-	0	577.748	2.36	144	577.749	2.2	223	-	-	0	577.747	2.3	226	577.747	2.37	467	-	-	0	-	-	0	-	-	0	-	-	0	-
BGLB031523-PA	Q(-17.03)DALLTSDGSASLASVYEAIDATTTEAR	6.88	947.12	10.51 - 24.29	3	149.6	-	-	0	-	-	0	-	-	0	-	-	0	-	-	0	-	-	0	-	-	0	-	-	0	-	-	0	-	-	0	-	-	0	-	-	0	947.118	11.23	1210	947.121	11.52	108	947.12
BGLB030199-PA	DLETLNLYK	7	554.798	7.29 - 7.78	2	15.4	-	-	0	-	-	0	-	-	0	554.799	7.72	94.1	554.798	7.53	60.1	554.798	7.31	77.5	-	-	0	-	-	0	-	-	0	-	-	0	-	-	0	-	-	0	-	-	0	-	-	0	-
BGLB004090-PB	IDTGFEYDFK	6.92	617.785	7.07 - 7.23	2	28.5	-	-	0	-	-	0	-	-	0	-	-	0	-	-	0	617.786	7.2	123	-	-	0	-	-	0	617.785	7.1	59.3	617.786	7.18	245	-	-	0	-	-	0	-	-	0	-	-	0	-
BGLB024577-PA	GYYPTISPALDTSASVNDQQLK	6.87	790.06	7.42 - 7.67	3	28.3	-	-	0	-	-	0	-	-	0	-	-	0	-	-	0	-	-	0	-	-	0	-	-	0	790.06	7.54	19.2	790.062	7.61	226	790.058	7.45	179	-	-	0	-	-	0	-	-	0	-
BGLB018374-PA	VGLEFFGPLQK	6.14	617.841	2.58 - 18.04	2	338.2	-	-	0	-	-	0	-	-	0	-	-	0	-	-	0	-	-	0	-	-	0	-	-	0	-	-	0	-	-	0	-	-	0	617.834	2.62	93.4	617.844	8.32	4180	617.845	8.13	796	-
Smp_307020.1	DLTDYLM(+15.99)K	6.08	507.745	6.62 - 7.14	2	26.1	-	-	0	-	-	0	-	-	0	-	-	0	507.745	7.08	218	507.746	6.85	78.4	-	-	0	-	-	0	-	-	0	-	-	0	507.744	6.65	94.7	-	-	0	-	-	0	-	-	0	-
BGLB011523-PB	Q(+.98)VNVIVGGLESLVN	5.81	721.422	8.99 - 10.60	2	31	-	-	0	-	-	0	721.423	9.12	168	-	-	0	-	-	0	721.418	10.5	78.6	-	-	0	-	-	0	-	-	0	721.424	10.47	113	721.421	10.29	106	-	-	0	-	-	0	-	-	0	-
BGLB017114-PA	SYIQNALGVAADSAEAR	5.9	868.431	6.83 - 7.67	2	39.7	-	-	0	-	-	0	-	-	0	-	-	0	-	-	0	868.428	7.61	20.2	-	-	0	-	-	0	-	-	0	868.433	7.58	57.6	868.427	7.36	9.51	868.435	6.86	507	-	-	0	-	-	0	-
BGLB019847-PA	SVEGNVMTAVTK	5.94	618.317	5.72 - 5.99	2	15	-	-	0	-	-	0	-	-	0	-	-	0	-	-	0	618.317	5.96	40.1	-	-	0	-	-	0	618.318	5.85	72.2	-	-	0	618.317	5.75	113	-	-	0	-	-	0	-	-	0	-
BGLB037026-PA	Q(-17.03)EQAPSQDPSK	6.47	599.274	2.16 - 2.32	2	65.4	-	-	0	-	-	0	-	-	0	-	-	0	-	-	0	-	-	0	-	-	0	599.273	2.22	118	599.276	2.29	170	-	-	0	-	-	0	-	-	0	-	-	0	-	-	0	599.273
BGLB029718-PA	FYVGGPGEEVEAVEWSDR	6.26	1013.46	7.92 - 8.55	2	10.2	-	-	0	-	-	0	-	-	0	1013.46	8.5	13.6	-	-	0	-	-	0	-	-	0	-	-	0	-	-	0	1013.46	8.1	100	1013.45	7.95	38.3	-	-	0	-	-	0	-	-	0	-
BGLB040281-PA	TYNSGIPGC(+57.02)EYGDK	6.43	780.837	4.68 - 5.04	2	18.6	-	-	0	-	-	0	-	-	0	-	-	0	-	-	0	-	-	0	-	-	0	-	-	0	780.84	4.79	12.5	780.836	4.86	60.1	780.836	4.74	206	-	-	0	-	-	0	-	-	0	-
BGLB040280-PA	IIGQEPDIM(+15.99)PFEEFNSQP	6.3	702.995	7.87 - 8.38	3	36.4	702.995	7.9	177	702.995	7.9	117	-	-	0	-	-	0	-	-	0	-	-	0	-	-	0	-	-	0	-	-	0	-	-	0	-	-	0	702.996	8.34	252	-	-	0	-	-	0	-
BGLB019194-PA	LVLWM(+15.99)FDNVPNM(+15.99)R	6.23	833.906	7.98 - 17.92	2	56.9	-	-	0	-	-	0	-	-	0	-	-	0	-	-	0	-	-	0	-	-	0	-	-	0	-	-	0	-	-	0	-	-	0	-	-	0	833.905	8.27	358	833.907	8.02	357	833.907
BGLB009133-PB	LEPSSFTEK	6.19	519.263	4.74 - 5.37	2	23.8	-	-	0	-	-	0	-	-	0	519.262	5.32	133	519.261	5.13	139	-	-	0	-	-	0	-	-	0	-	-	0	519.264	4.77	85.6	-	-	0	-	-	0	-	-	0	-	-	0	-
BGLB000033-PC	ADGDDLYFLK	6.44	578.781	7.54 - 8.17	2	17.8	-	-	0	-	-	0	-	-	0	578.781	8.1	93.6	-	-	0	578.78	7.67	103	-	-	0	-	-	0	578.781	7.58	70.5	-	-	0	-	-	0	-	-	0	-	-	0	-	-	0	-
BGLB004262-PB	YINC(+57.02)GVPSR	6.2	533.259	2.42 - 3.92	2	25.4	-	-	0	-	-	0	-	-	0	-	-	0	-	-	0	533.264	3.89	72.7	-	-	0	533.256	2.45	259	-	-	0	-	-	0	533.255	3.24	49.1	-	-	0	-	-	0	-	-	0	-
BGLB013804-PB	DLPDNFDPR	6.42	544.754	4.84 - 4.90	2	120.1	544.754	4.87	582	544.754	4.87	677	544.755	4.87	543	-	-	0	-	-	0	-	-	0	-	-	0	-	-	0	-	-	0	-	-	0	-	-	0	-	-	0	-	-	0	-	-	0	-
BGLB012882-PB	ADAPNIVILMTDGK	6.45	729.388	7.42 - 9.31	2	81	-	-	0	729.387	7.48	1120	-	-	0	729.392	9.28	17.5	-	-	0	-	-	0	-	-	0	-	-	0	729.386	8.88	72.5	-	-	0	-	-	0	-	-	0	-	-	0	-	-	0	-
BGLB035490-PA	C(+57.02)VYPERPIR	5.99	397.212	3.90 - 4.61	3	42	-	-	0	-	-	0	-	-	0	397.21	4.56	259	-	-	0	397.211	4.08	156	-	-	0	-	-	0	-	-	0	-	-	0	397.215	3.95	216	-	-	0	-	-	0	-	-	0	-
BGLB024577-PA	NSC(+57.02)PNVQGGNEK	5.95	652.29	1.22 - 2.46	2	134.5	652.289	1.26	373	652.289	1.28	474	652.289	1.29	319	-	-	0	-	-	0	-	-	0	-	-	0	-	-	0	-	-	0	652.289	2.31	612	652.296	2.22	239	-	-	0	-	-	0	-	-	0	-
BGLB024577-PA	GPNDSINGAK	5.32	486.742	2.16 - 2.35	2	39.1	-	-	0	-	-	0	-	-	0	-	-	0	-	-	0	-	-	0	486.742	2.2	48.4	486.743	2.22	259	486.742	2.3	280	-	-	0	-	-	0	-	-	0	-	-	0	-	-	0	-
[truncated: 11 more columns]

## Sheet: Log2FC
Accession	Description	Naïve_1	Naïve_2	Naïve_3	16h_1	16h_2	16h_3	1W_1	1W_2	1W_3	2W_1	2W_2	2W_3	3W_1	3W_2	3W_3
BGLB003759-PB	|protein_coding|LGUN_random_Scaffold1007:71997:94815:1|gene:BGLB003759	-2.08634	-2.08634	-2.08634	1.89185	-2.08634	2.43735	1.28203	4	3.23398	-2.08634	3.47885	-2.08634	-1.98707	-2.08634	-2.08634
BGLB004087-PB	|protein_coding|LGUN_random_Scaffold108:398752:412352:1|gene:BGLB004087	4	-1.62394	-1.62394	3.34113	-1.62394	4	-1.62394	-1.62394	-1.62394	-1.62394	3.84277	-1.62394	-1.54222	-1.62394	-1.62394
BGLB036129-PA	|protein_coding|LGUN_random_Scaffold375:31507:77928:-1|gene:BGLB036129	-1.46442	-1.46442	4	4	-1.46442	3.94844	-1.46442	-1.46442	2.2828	-1.46442	-1.46442	-1.46442	-1.46442	-1.46442	-1.46442
BGLB040280-PA	A disintegrin and metalloproteinase with thrombospondin motifs 1	0.730833	0.662073	0.314632	2.51455	1.79937	2.39703	-2.94925	-2.94925	-0.0156976	0.476964	0.213637	2.7036	4	-2.94925	-2.94925
BGLB020983-PA	acetylcholine-binding protein-like	-1.89265	2.97534	2.86494	-1.89265	-1.89265	-1.89265	-1.89265	-1.89265	-1.89265	0.0197107	-1.89265	-1.89265	4	3.20491	3.00418
BGLB027031-PA	aminopeptidase N-like	-1.3311	-1.3311	-1.3311	4	-1.3311	4	-1.3311	-1.3311	4	-1.3311	-1.3311	-1.3311	-1.26227	-1.3311	-1.3311
BGLB008634-PB	AP-3 complex subunit beta-2-like	4	-1.55975	-1.55975	3.06609	4	3.10417	-1.55975	-1.55975	-1.55975	-1.55975	-1.55975	-1.55975	-1.48231	-1.55975	-1.55975
BGLB016060-PA	bactericidal permeability-increasing protein-like	-1.32418	-1.32418	-1.32418	4	4	4	-1.32418	-1.32418	-1.32418	-1.32418	-1.32418	-1.32418	-1.25454	-1.32418	-1.32418
BGLB000033-PC	biomphalysin 2	-1.22323	-1.22323	-1.22323	-1.22323	-1.22323	-1.22323	-1.22323	-1.22323	-1.22323	-1.22323	-1.22323	-1.22323	4	4	4
BGLB033943-PA	calmodulin-like protein 5 isoform X1	3.92456	4	2.18066	-1.63847	-2.21661	-0.120841	-2.21661	-2.21661	1.4778	-2.21661	2.3254	1.03004	-2.12192	-2.21661	-2.21661
BGLB013804-PB	cathepsin B	0.866155	1.0861	2.21644	1.86957	0.305682	2.06247	-1.22975	-2.99898	1.86347	2.16322	0.792561	-2.99898	-2.72567	-2.99898	-2.99898
BGLB000805-PD	cathepsin C	-1.95836	-1.95836	-1.95836	3.24602	1.38611	3.98771	0.0112006	-1.95836	2.51557	4	-1.95836	-1.95836	-1.86762	-1.95836	-1.95836
BGLB001864-PB	cathepsin L1-like	-1.62159	-1.62159	4	3.76259	-1.62159	4	-1.62159	-1.62159	3.1604	-1.62159	-1.62159	-1.62159	-1.54003	-1.62159	-1.62159
BGLB034788-PA	coiled-coil domain-containing protein 62	-2.66708	-2.66708	-2.66708	2.51861	1.77459	2.70934	0.213369	1.97373	2.31392	2.30025	2.1987	-2.66708	-2.54236	-2.66708	-2.66708
BGLB012882-PB	collagen alpha-1(XII) chain-like	-0.895081	4	-0.895081	0.895024	-0.895081	-0.895081	-0.895081	-0.895081	2.94519	-0.895081	-0.895081	-0.895081	-0.895081	-0.895081	-0.895081
BGLB002603-PB	digestive cysteine proteinase 2-like	-1.50989	-1.50989	-1.50989	4	-1.50989	4	-1.50989	-1.50989	2.44921	-1.50989	2.49511	-1.50989	-1.6902	-1.50989	-1.50989
BGLB024190-PA	EGF-containing fibulin-like extracellular matrix protein 1	-2.28251	-2.28251	-2.28251	1.8237	0.302155	2.48519	-2.28251	-2.28251	1.85897	3.46771	1.94059	4	-2.17679	-2.28251	-2.28251
BGLB019847-PA	fatty acid-binding protein	-1.8938	-1.8938	-1.8938	-1.8938	-1.8938	0.568104	2.87903	0.799845	3.90556	4	2.06593	-1.8938	-2.23051	-1.8938	-1.8938
BGLB011796-PE	fibrillin-1 isoform X1	-1.47497	-1.47497	-1.47497	-1.47497	2.66938	-1.47497	4	2.21625	-1.47497	-1.47497	4	-1.47497	-1.40318	-1.47497	-1.47497
BGLB004262-PB	ganglioside GM2 activator-like	-1.18794	-1.18794	-1.18794	-1.18794	-1.18794	4	-1.18794	4	-1.18794	-1.18794	3.7632	-1.18794	-1.18794	-1.18794	-1.18794
BGLB008810-PB	growth/differentiation factor 8	-2.19745	-2.19745	3.68374	2.89249	-2.19745	3.21317	-2.19745	-2.19745	3.24717	2.21782	2.32525	-2.19745	-2.08414	-2.19745	-2.19745
BGLB011523-PB	haemoglobin type 1	-1.64384	-1.64384	4	-1.64384	-1.64384	3.59887	-1.64384	-1.64384	-1.64384	4	4	-1.64384	4	-1.64384	-1.64384
BGLB017114-PA	haemoglobin type 1	-2.11112	3.92098	4	1.02286	-2.11112	1.41376	-2.11112	-2.11112	0.972862	1.44005	-2.11112	1.38243	-1.94428	-2.11112	-2.11112
BGLB019194-PA	haemoglobin type 1	2.84962	-2.86563	3.14588	0.581597	2.18787	0.0248091	-0.910864	-1.75271	0.571501	1.62856	0.163101	0.107519	-2.43409	-2.86563	-2.86563
BGLB012730-PB	haemoglobin type 2	-1.25449	-1.25449	-1.25449	-1.25449	-1.25449	-1.25449	-1.25449	-1.25449	-1.25449	-1.25449	-1.25449	-1.25449	4	4	4
BGLB018373-PA	haemoglobin type 2	-1.62066	4	4	0.270545	-1.62066	1.72823	-1.62066	-1.62066	-1.62066	-1.62066	-1.62066	2.69493	3.80722	-1.62066	-1.62066
BGLB018374-PA	haemoglobin type 2	-1.79799	3.78277	2.28572	-1.79799	-1.79799	-1.79799	-1.79799	-1.79799	-1.79799	-0.801435	-1.79799	0.217694	4	4	4
BGLB030199-PA	L-amino-acid oxidase-like	-1.32822	-1.32822	-1.32822	4	4	4	-1.32822	-1.32822	-1.32822	-1.32822	-1.32822	-1.32822	-1.25958	-1.32822	-1.32822
BGLB040188-PA	lipopolysaccharide-binding protein	4	-1.7553	-1.7553	2.98553	4	3.30004	-1.7553	-1.7553	0.446337	-1.7553	-1.7553	-1.7553	-1.48505	-1.7553	-1.7553
BGLB023727-PA	LWamide neuropeptides-like	-1.06982	4	-1.06982	-1.06982	-1.06982	-1.06982	0.4982	-1.06982	4	-1.06982	-1.06982	-1.06982	3.85257	-1.06982	-1.06982
BGLB024882-PB	lysosome-associated membrane glycoprotein 1	-1.82025	-1.82025	-1.82025	1.55687	-1.82025	3.00603	-1.82025	-1.82025	3.91246	4	3.04054	-1.82025	-1.73208	-1.82025	-1.82025
BGLB024577-PA	M4 family metallopeptidase	1.66868	-2.50656	-2.50656	0.369977	-1.13876	0.251703	-0.739534	-1.08132	2.28288	3.54668	1.10871	3.75722	-2.25424	-2.50656	-2.50656
BGLB004090-PB	mammalian ependymin-related protein 1-like	-2.22872	-2.22872	-2.22872	2.68645	-0.573735	2.89597	-0.568579	-2.22872	0.129831	4	1.46477	2.96775	-2.30172	-2.22872	-2.22872
BGLB029718-PA	mammalian ependymin-related protein 1-like	-2.60706	-2.60706	-2.60706	2.73604	1.0533	2.62281	0.272768	-2.60706	2.44291	3.08613	1.54013	1.88828	-2.48634	-2.60706	-2.60706
BGLB000141-PA	microfibril-associated glycoprotein 4-like	-2.0768	1.94733	-2.0768	0.395349	0.680763	-2.0768	-2.0768	-2.0768	-0.135481	3.85317	4	3.5006	-1.98479	-2.0768	-2.0768
BGLB003910-PB	P granule abnormality protein 1-like	-1.51471	-1.51471	-1.51471	-1.51471	-1.51471	-1.51471	-1.51471	-1.51471	2.10099	2.94107	4	4	-1.44027	-1.51471	-1.51471
BGLB035490-PA	perlucin-like protein	-2.37257	-2.37257	-2.37257	2.87473	1.44522	2.93399	0.672462	-2.37257	2.38893	3.63262	2.66001	-2.37257	-2.26085	-2.37257	-2.37257
BGLB005373-PB	pleckstrin homology domain-containing family G member 2-like	-1.60804	-1.60804	3.77448	4	-1.60804	4	-1.60804	-1.60804	2.88149	-1.60804	-1.60804	-1.60804	-1.52738	-1.60804	-1.60804
BGLB013891-PB	PREDICTED: mucin-5AC-like, partial	-1.56106	-1.56106	-1.56106	2.25594	0.00279856	2.5155	-1.56106	-1.56106	1.95071	-0.134733	-1.56106	4	-1.97375	-1.56106	-1.56106
BGLB019617-PA	PREDICTED: uncharacterized protein LOC106050984	-1.21037	-1.21037	-1.21037	-1.21037	-1.21037	3.47552	-1.21037	-1.21037	-1.21037	3.64547	4	-1.21037	-1.14959	-1.21037	-1.21037
BGLB024061-PA	PREDICTED: uncharacterized protein LOC106061828	-1.55544	-1.55544	-1.55544	4	-1.55544	4	-1.55544	1.88387	4	-1.55544	-1.55544	-1.55544	-1.47829	-1.55544	-1.55544
BGLB031982-PA	PREDICTED: uncharacterized protein LOC106063174	-1.32108	-1.32108	-1.32108	-1.32108	-1.32108	-1.32108	4	4	4	-1.32108	-1.32108	-1.32108	-1.25292	-1.32108	-1.32108
BGLB026513-PH	PREDICTED: uncharacterized protein LOC106063245 isoform X12	-1.20747	-1.20747	-1.20747	-1.20747	-1.20747	-1.20747	-1.20747	-1.20747	-1.20747	-1.20747	-1.20747	-1.20747	4	4	3.9386
BGLB028940-PA	PREDICTED: uncharacterized protein LOC106063866	-1.22323	-1.22323	-1.22323	-1.22323	-1.22323	-1.22323	-1.22323	-1.22323	-1.22323	-1.22323	-1.22323	-1.22323	4	4	4
BGLB033318-PA	PREDICTED: uncharacterized protein LOC106065075	-1.89838	-1.89838	-1.89838	-1.89838	-1.89838	-1.89838	2.80565	2.65204	4	-1.89838	-1.89838	-1.89838	3.52501	3.544	3.51703
BGLB027975-PB	PREDICTED: uncharacterized protein LOC106065300	-1.25449	1.41504	-1.25449	-1.25449	-1.25449	-1.25449	-1.25449	-1.25449	-1.25449	-1.25449	-1.25449	-1.25449	-1.25449	4	3.41489
BGLB031575-PA	PREDICTED: uncharacterized protein LOC106065512	-1.25454	-1.25454	-1.25454	-1.25454	-1.25454	-1.25454	-1.25454	-1.25454	-1.25454	-1.25454	-1.25454	-1.25454	4	4	4
BGLB031523-PC	PREDICTED: uncharacterized protein LOC106067104 isoform X2	-1.73747	4	-1.73747	-1.73747	-1.73747	-1.73747	0.879312	-1.73747	4	-1.73747	3.05544	2.35156	4	-1.73747	-1.73747
BGLB036153-PA	PREDICTED: uncharacterized protein LOC106069469, partial	-1.7868	-1.7868	-1.7868	4	3.30074	4	-1.7868	-1.7868	0.994522	2.71706	-1.7868	-1.7868	-1.70086	-1.7868	-1.7868
BGLB038355-PA	PREDICTED: uncharacterized protein LOC106069514	-1.17999	-1.17999	-1.17999	-1.17999	-1.17999	-1.17999	-1.17999	-1.17999	-1.17999	-1.17999	-1.17999	-1.17999	4	4	3.67783
BGLB017354-PA	PREDICTED: uncharacterized protein LOC106070463	-1.83661	-1.83661	-1.83661	1.54031	-1.83661	1.18861	-1.83661	-1.83661	-0.348208	-1.83661	3.15432	-1.83661	-1.96939	4	4
BGLB022431-PA	PREDICTED: uncharacterized protein LOC106071204	-1.3328	-1.3328	-1.3328	4	-1.3328	4	-1.3328	-1.3328	4	-1.3328	-1.3328	-1.3328	-1.26385	-1.3328	-1.3328
BGLB021597-PB	PREDICTED: uncharacterized protein LOC106073664 isoform X1	-1.0114	4	-1.0114	-1.0114	-1.0114	-1.0114	0.352425	-1.0114	4	-1.0114	-1.0114	-1.0114	-0.963879	-1.0114	-1.0114
BGLB027972-PA	PREDICTED: uncharacterized protein LOC106074992	1.79612	-2.6853	1.81897	2.24463	0.850237	2.36517	-1.96493	-2.6853	2.59116	3.0184	0.70673	-2.6853	-2.5836	-2.6853	-2.6853
BGLB018517-PA	PREDICTED: uncharacterized protein LOC106078992	-1.70618	-1.70618	4	3.64724	-1.70618	3.78075	-1.70618	-1.70618	2.31541	-1.70618	0.440584	-1.70618	-1.62561	-1.70618	-1.70618
BGLB018646-PA	PREDICTED: uncharacterized protein LOC106079040	2.87062	-2.29034	4	2.08425	-2.29034	1.89791	-2.29034	-2.29034	0.381052	2.2289	2.26962	-2.29034	-2.1841	-2.29034	-2.29034
BGLB017085-PA	PREDICTED: uncharacterized protein LOC106080017	-1.61411	-1.61411	-1.61411	4	4	4	-1.61411	-1.61411	2.84756	-1.61411	-1.61411	-1.61411	-1.53305	-1.61411	-1.61411
BGLB029661-PA	PREDICTED: uncharacterized protein LOC106080255	-1.87166	-1.87166	-1.87166	4	-1.87166	4	-1.87166	-1.87166	2.6885	2.74001	2.65001	-1.87166	-1.50059	-1.87166	-1.87166
BGLB023549-PA	pulmonary surfactant-associated protein D-like	-1.32996	-1.32996	-1.32996	4	4	4	-1.32996	-1.32996	-1.32996	-1.32996	-1.32996	-1.32996	-1.26283	-1.32996	-1.32996
BGLB032429-PA	pulmonary surfactant-associated protein D-like	-1.64833	3.76548	-1.64833	-1.64833	-1.64833	-1.64833	4	3.84342	4	-1.64833	-1.64833	-1.64833	-1.56498	-1.64833	-1.64833
BGLB012280-PB	tissue factor pathway inhibitor isoform X2	4	-1.62731	-1.62731	4	4	3.03597	-1.62731	-1.62731	-1.62731	-1.62731	-1.62731	-1.62731	-1.573	-1.62731	-1.62731
BGLB031895-PA	ubiquitin-60S ribosomal protein L40	-1.80627	-1.80627	-1.80627	4	-1.80627	4	-1.80627	-1.80627	0.604247	3.59445	3.54582	-1.80627	-1.71903	-1.80627	-1.80627
BGLB009133-PB	von Willebrand factor	-1.61208	-1.61208	-1.61208	4	4	3.92766	-1.61208	-1.61208	-1.61208	2.89872	-1.61208	-1.61208	-1.53115	-1.61208	-1.61208
BGLB040281-PA	Zinc metalloproteinase/disintegrin	-1.16431	-1.16431	-1.16431	-1.16431	-1.16431	-1.16431	-1.16431	-1.16431	2.16907	4	4	-1.16431	-1.1066	-1.16431	-1.16431
