# Supplementary material for: Identification of Schistosoma mansoni miracidia attractant candidates in infected Biomphalaria glabrata using behaviour-guided comparative proteomics
Source: Front Immunol. 2022 Oct 10;13:954282. doi: 10.3389/fimmu.2022.954282 (PMC9589101; doi:10.3389/fimmu.2022.954282)
Supplement: Supplementary Table 6 — A complete description of ESPs identified as shared between 3W-PME and naïve SCW or specific to the latter. This includes attractant candidate status, SCW treatment presence, gene ontology, Pfam and Panther analysis, TMHMM and SignalP results and unique peptides. [file Table_8.xlsx]

## Sheet: Attractant Candidates
Attractant Candidate	Time-point	SeqName	Highest identity in non-Biomphalaria species	Description	-10lgP	Coverage (%)	#Peptides	#Unique	Avg. Mass	Tags	Length	#Hits	e-Value	sim mean	#GO	GO IDs	GO Names	Enzyme Codes	Enzyme Names	InterPro IDs	InterPro GO IDs	InterPro GO Names	TMHMM	SignalP	Pfam	Panther	Peptides	Unique
Y	16h, 2W, 3W, Naïve	BGLB017354-PA	0.3269	PREDICTED: uncharacterized protein LOC106070463	95.44	25	5	5	25556	[BLASTED]	239	10	2.62e-162	62.23						no IPS match	no IPS match	no IPS match	0	Y	-	-	R.LADAYLDAR.D	Y
																											R.GILNAEGIYIYR.K	Y
																											P.DVAPIANLIDQTAAK.A	Y
																											R.TAMNSIER.L	Y
																											A.IALSTFLEDPLVQEGR.K	Y
Y	3W, Naive	BGLB020983-PA	0.3571	AChain A, Acetylcholine-binding protein	108.96	30	6	6	25550	[INTERPRO, BLASTED, MAPPED, ANNOTATED]	224	10	1.91607e-165	71.85	7	C:GO:0005575; P:GO:0007165; F:GO:0022857	C:cellular_component; P:signal transduction; F:transmembrane transporter activity	EC:7	Translocases	IPR036734 (G3DSA:2.70.170.GENE3D); IPR006202 (PFAM); PTHR18945:SF832 (PANTHER); IPR006201 (PANTHER); cd18995 (CDD); IPR036734 (SUPERFAMILY)	P:GO:0006811; P:GO:0034220; F:GO:0004888; F:GO:0005216; F:GO:0005230; C:GO:0016021	P:ion transport; P:ion transmembrane transport; F:transmembrane signaling receptor activity; F:ion channel activity; F:extracellular ligand-gated ion channel activity; C:integral component of membrane	0	Y	Ligand-gated ion channel (24-223)	NICOTINIC ACETYLCHOLINE RECEPTOR ALPHA7, ISOFORM E (35-222)	R.ANPNNIPIVDEQPVK.V	Y
Y	3W, Naive	BGLB020983-PB	0.3571	acetylcholine-binding protein-like	37.27	7	1	1	25550	[BLASTED, MAPPED, ANNOTATED]	224	20	1.3e-164	64.68	36	C:GO:0005575; P:GO:0007165; F:GO:0022857	C:cellular_component; P:signal transduction; F:transmembrane transporter activity	EC:7	Translocases	IPR006202 (PFAM); IPR036734 (G3DSA:2.70.170.GENE3D); PTHR18945:SF577 (PANTHER); IPR006201 (PANTHER); IPR036734 (SUPERFAMILY)	P:GO:0006811; P:GO:0034220; F:GO:0004888; F:GO:0005216; F:GO:0005230; C:GO:0016021	P:ion transport; P:ion transmembrane transport; F:transmembrane signaling receptor activity; F:ion channel activity; F:extracellular ligand-gated ion channel activity; C:integral component of membrane	0	Y	Ligand-gated ion channel (24-223)	NICOTINIC ACETYLCHOLINE RECEPTOR ALPHA7, ISOFORM E (14-222)	R.ANPNNIPIVDEQPVK.V	Y
Y	2W, 3W, Naïve	BGLB021783-PA	-	PREDICTED: uncharacterized protein LOC106056935	65.41	6	4	4	76294	[BLASTED]	721	1	0	100						no IPS match	no IPS match	no IPS match	0	Y	-	-	N.LGGSLLGGLLDEK.G	Y
																											K.LVSNTLTPK.Q	Y
																											K.GLLDQLLR.D	Y
																											K.I(+27.99)NITLDQLNLEK.V	Y
Y	3W, Naive	BGLB025228-PA	0.4062	acetylcholine-binding protein-like	98.17	18	4	4	25516	[INTERPRO, BLASTED, MAPPED, ANNOTATED]	224	10	3.29e-164	77.94	26	C:GO:0005575; P:GO:0007165; F:GO:0022857	C:cellular_component; P:signal transduction; F:transmembrane transporter activity		Translocases	IPR006202 (PFAM); IPR036734 (G3DSA:2.70.170.GENE3D); IPR006201 (PANTHER); PTHR18945:SF82 (PANTHER); cd18995 (CDD); IPR036734 (SUPERFAMILY)	P:GO:0006811; P:GO:0034220; F:GO:0004888; F:GO:0005216; F:GO:0005230; C:GO:0016021	P:ion transport; P:ion transmembrane transport; F:transmembrane signaling receptor activity; F:ion channel activity; F:extracellular ligand-gated ion channel activity; C:integral component of membrane	0	Y	Ligand-gated ion channel (24-224)	NICOTINIC ACETYLCHOLINE RECEPTOR ALPHA7, ISOFORM E (28-222)	R.VSQDGTVTYVPQLK.V	Y
																											R.SEILQDVLSR.C	Y
																											K.VDLGDYASDTR.F	Y
Y	3W, Naive	BGLB025228-PB	0.4171	acetylcholine-binding protein-like	98.17	17	4	4	26334	[INTERPRO, BLASTED, MAPPED, ANNOTATED]	232	10	2.94e-166	78.01	26	C:GO:0005575; P:GO:0007165; F:GO:0022857	C:cellular_component; P:signal transduction; F:transmembrane transporter activity		Translocases	IPR006202 (PFAM); IPR036734 (G3DSA:2.70.170.GENE3D); IPR006201 (PANTHER); PTHR18945:SF82 (PANTHER); cd18995 (CDD); IPR036734 (SUPERFAMILY)	P:GO:0006811; P:GO:0034220; F:GO:0004888; F:GO:0005216; F:GO:0005230; C:GO:0016021	P:ion transport; P:ion transmembrane transport; F:transmembrane signaling receptor activity; F:ion channel activity; F:extracellular ligand-gated ion channel activity; C:integral component of membrane	0	Y	Ligand-gated ion channel (32-232)	NICOTINIC ACETYLCHOLINE RECEPTOR ALPHA7, ISOFORM E (36-230)	R.VSQDGTVTYVPQLK.V	Y
																											R.SEILQDVLSR.C	Y
																											K.VDLGDYASDTR.F	Y
Y	16h, 2W, 3W, Naive	BGLB029661-PA	0.3887	PREDICTED: uncharacterized protein LOC106080255	62.86	8	2	2	36664	[BLASTED, MAPPED, ANNOTATED]	329	12	0	59.29	2	F:GO:0003674; P:GO:0007155	F:molecular_function; P:cell adhesion			Coil (COILS); IPR019019 (PFAM); IPR037221 (SUPERFAMILY)	P:GO:0007155; F:GO:0030246	P:cell adhesion; F:carbohydrate binding	0	Y	H-type lectin domain (268-328)	-	K.FEAQPGTIHPILTK.E	Y
																											R.ELAFQNDYILNR.L	Y
Y	2W, 3W, Naive	BGLB031523-PA	0.296	PREDICTED: uncharacterized protein LOC106067104 isoform X1	145.85	36	7	7	26009	[BLASTED]	239	13	8e-149	67.4						Coil (COILS)	no GO terms	no GO terms	0	Y	-	-	K.YNQGIALSTLLEDPLVQEDR.K	Y
																											K.ASELEAAMDDIR.N	Y
																											R.QDIVNLLADVTSK.Y	Y
																											R.Q(+27.99)(+.98)D(+14.02)IVNLLADVTSK.Y	Y
																											G.Q(-17.03)DALLTSDGSASLASVYEAIDATTTEAR.E	Y
																											R.Q(-17.03)DIVNLLADVTSK.Y	Y
																											K.YNQGIALSTLLEDPLVQEDRK.V	Y
																											K.ASELEAAM(+15.99)DDIR.N	Y
																											K.VSAGLYTLNELSR.R	Y
																											G.LYTLNELSR.R	Y
N	3W, Naive	BGLB000033-PB	0.5199	biomphalysin 2	131.13	17	10	8	64688	[BLASTED, MAPPED, ANNOTATED]	572	20	0	81.67	1	C:GO:0005576; P:GO:0008150	C:extracellular region; P:biological_process			IPR005830 (SMART); G3DSA:3.30.412.10 (GENE3D); IPR005830 (PFAM); G3DSA:2.170.15.10 (GENE3D); PTHR34007 (PANTHER); SSF56973 (SUPERFAMILY)	P:GO:0009405; C:GO:0005576	P:obsolete pathogenesis; C:extracellular region	0	Y	Aerolysin (195-530)	AEROLYSIN-LIKE PROTEIN-RELATED (172-518)	K.SVIEDLQAESVDSGVLYNR.A	Y
																											R.LTDETQYQFTLTGK.L	N
																											K.VNLNNKEPFKPIEIPVTEVKV	Y
																											R.VGYFLQGLYR.S	N
																											R.FGDSSVPFYK.A	Y
																											K.VNLNN(+.98)K(+27.99)E(+14.02)PFKPIEIPVTEVKV	Y
																											K.EPFKPIEIPVTEVKV	Y
																											R.GVAVGEDFTR.N	Y
																											R.ASSPVTESIDR.T	Y
																											N.NKEPFKPIEIPVTEVKV	Y
																											K.VNLNNKEPFKPIEIPVTEVK.V	Y
N	Naïve	BGLB000202-PA	0.3165	biomphalysin 20	59.12	6	2	2	60724	[INTERPRO, BLASTED, MAPPED, ANNOTATED]	519	10	0	69.16	1	C:GO:0005576; P:GO:0009405	C:extracellular region; P:obsolete pathogenesis			IPR005830 (PFAM); G3DSA:3.30.412.10 (GENE3D); PTHR34007 (PANTHER)	C:GO:0005576	C:extracellular region	0	N	Aerolysin (149-478)	AEROLYSIN-LIKE PROTEIN-RELATED (201-473)	K.AGPDDKPVEVNYPEISSK.G	Y
																											R.IIMDNTLPR.L	Y
N	Naïve	BGLB010468-PB	0.6239	haemoglobin type 2	55.78	25	4	1	13508	[INTERPRO, BLASTED, MAPPED, ANNOTATED]	118	10	1.48e-82	80.92	4	F:GO:0003674; P:GO:0006810	F:molecular_function; P:transport			IPR012292 (G3DSA:1.10.490.GENE3D); IPR000971 (PFAM); IPR000971 (PROSITE_PROFILES); IPR044399 (CDD); IPR009050 (SUPERFAMILY)	F:GO:0019825; F:GO:0020037	F:oxygen binding; F:heme binding	0	N	Globin (1-115)	GLOBIN-LIKE PROTEIN (2-117)	K.YIHLYIEK.S	N
																											K.YIHLY.I	N
																											A.SFNEVLK.K	N
																											A.A(+42.01)LETLSTLHKNKTPN.I	Y
N	3W, Naive	BGLB011149-PB	0.5668	haemoglobin type 2	38.55	7	2	1	28833	[BLASTED, MAPPED, ANNOTATED]	257	20	0	74.89	5	F:GO:0003674; P:GO:0006810	F:molecular_function; P:transport			Coil (COILS); IPR012292 (G3DSA:1.10.490.GENE3D); IPR000971 (PFAM); PTHR11442:SF36 (PANTHER); PTHR11442 (PANTHER); IPR000971 (PROSITE_PROFILES); cd01040 (CDD); IPR009050 (SUPERFAMILY)	F:GO:0019825; F:GO:0020037	F:oxygen binding; F:heme binding	0	N	Globin (78-197)	GLOBIN-LIKE PROTEIN (12-42, 50-196, 205-222)	L.IAGGLESLVK.N	N
																											K.ILEFSSIN(+.98)K.I	Y
N	16h, 2W, 3W, Naïve	BGLB013891-PB	-	PREDICTED: mucin-5AC-like, partial	17.13	2	1	1	68525	[BLASTED, MAPPED, ANNOTATED]	665	4	1.29e-119	69.12	2	P:GO:0007399; P:GO:0030154	P:nervous system development; P:cell differentiation			G3DSA:2.160.20.80 (GENE3D); mobidb-lite (MOBIDB_LITE); mobidb-lite (MOBIDB_LITE); mobidb-lite (MOBIDB_LITE); mobidb-lite (MOBIDB_LITE); SSF141571 (SUPERFAMILY)	no GO terms	no GO terms	0	N	-	YALI0E18722P (16-58, 258-404)	K.VSPSGEVPFYVVK.V	Y
N	3W, Naive	BGLB018373-PA	0.633	haemoglobin type 2	107.9	53	9	6	13461	[INTERPRO, BLASTED, MAPPED, ANNOTATED]	118	10	4.34e-82	81.71	4	F:GO:0003674; P:GO:0006810	F:molecular_function; P:transport			IPR012292 (G3DSA:1.10.490.GENE3D); IPR000971 (PFAM); IPR000971 (PROSITE_PROFILES); IPR044399 (CDD); IPR009050 (SUPERFAMILY)	F:GO:0019825; F:GO:0020037	F:oxygen binding; F:heme binding	0	N	Globin (1-115)	GLOBIN-LIKE PROTEIN (2-117)	A.ITSGLESLVNNVENPGQFQAALER.L	Y
																											K.FNAFQPDVALVK.D	Y
																											K.SLNVEPDSQEPR.A	Y
																											R.AWSNM(+15.99)FASFNEVLK.Q	Y
																											K.YIHLYIEK.S	N
																											N.VENPGQFQAALER.L	Y
																											K.F(+42.01)N(+.98)AFQPDVALVK.D	Y
N	16h, 2W, 3W, Naive	BGLB019194-PA	0.6759	haemoglobin type 1	80.57	4	3	3	88414	[INTERPRO, BLASTED, MAPPED, ANNOTATED]	118	10	4.342e-82	81.71	4	F:GO:0003674; P:GO:0006810	F:molecular_function; P:transport			IPR012292 (G3DSA:1.10.490.GENE3D); IPR000971 (PFAM); IPR000971 (PROSITE_PROFILES); IPR044399 (CDD); IPR009050 (SUPERFAMILY)	F:GO:0019825; F:GO:0020037	F:oxygen binding; F:heme binding	1 (inside 1-6, TMhelix 7-29, outside 30-783)	Y	Globin (154-273, 311-430, 470-587, 624-743)	Neuroglobin (127-267, 283-433, 440-588, 597-743)	K.LIVGGLQSFIDNLENPGQLQATIER.L	Y
																											K.ALGVSADSAAPR.A	Y
																											R.AWTDLLTAFNNVLK.D	Y
																											R.AWTHLVGALNK.V	Y
																											R.LVTDSDIQALR.S	Y
																											K.FNAHSSDEALR.K	N
																											R.LESLADEHLEK.K	Y
																											K.LVLWM(+15.99)FDNVPNMR.D	N
																											R.YVNAEWK.R	N
																											K.KPAISSNYFGPLQK.K	Y
																											K.TDAEFLK.Q	N
																											K.LVLWM(+15.99)FDNVPNM(+15.99)R.D	N
																											H.QSDEALK.N	N
																											N.VND(+14.02)ADLLLNR.L	Y
																											R.NAGTNLVLWM(+15.99)LENVPNM(+15.99)R.D	N
																											W.MLENVPNMR.D	N
N	Naïve	BGLB020170-PA	0.7431	thioester-containing protein 1	23.22	7	1	1	19836	[INTERPRO, BLASTED, MAPPED, ANNOTATED]	178	10	3.05e-100	95.37	3	C:GO:0005615; F:GO:0030234	C:extracellular space; F:enzyme regulator activity			G3DSA:1.50.10.20 (GENE3D); IPR011626 (PFAM); PTHR11412 (PANTHER); PTHR11412:SF162 (PANTHER); IPR019742 (PROSITE_PATTERNS); IPR008930 (SUPERFAMILY)	C:GO:0005615	C:extracellular space	0	N	TED_complement (1-174)	MACROGLOBULIN / COMPLEMENT (1-158)	R.QNIDGSFNEFGK.V	Y
																											K.IIDLLNN(+.98)GYQ.R	Y
																											K.IIDLLNN(+.98)GYQR.Q	Y
N	16h, 1W, 2W, 3W, Naive	BGLB027972-PA	0.2948	PREDICTED: uncharacterized protein LOC106074992	35.43	5	1	1	26954	[BLASTED, MAPPED]	243	4	5.26e-149	64.22	2	P:GO:0007399; P:GO:0030154	P:nervous system development; P:cell differentiation			mobidb-lite (MOBIDB_LITE); mobidb-lite (MOBIDB_LITE)	no GO terms	no GO terms	0	N	-	-	K.DITLETVQEANK.R	Y
																											K.VLS(+14.02)PTDK.L	Y
N	3W, Naive	BGLB030063-PA	0.6957	haemoglobin type 1	47.02	12	2	2	22921	[INTERPRO, BLASTED, MAPPED, ANNOTATED]	206	10	1.81e-138	75.42	4	F:GO:0003674; P:GO:0006810	F:molecular_function; P:transport			IPR000971 (PFAM); IPR012292 (G3DSA:1.10.490.GENE3D); IPR000971 (PROSITE_PROFILES); IPR044399 (CDD); IPR009050 (SUPERFAMILY)	F:GO:0019825; F:GO:0020037	F:oxygen binding; F:heme binding	0	N	Globin (1-111)	GLOBIN-LIKE PROTEIN (6-95)	K.FNAEQSSDALKNDAEFVK.Q	Y
																											N.LNNPGQLQATMER.L	Y
																											K.LGSDDTPK.S	Y
																											R.LAEVHLR.M	Y
N	2W, 3W, Naive	BGLB033943-PA	0.5673	calmodulin-like protein 5 isoform X1	64.1	16	2	2	15991	[BLASTED, MAPPED, ANNOTATED]	140	20	1e-75	58.2	1	F:GO:0043167	F:ion binding			IPR002048 (SMART); IPR002048 (PFAM); G3DSA:1.10.238.10 (GENE3D); IPR018247 (PROSITE_PATTERNS); IPR018247 (PROSITE_PATTERNS); IPR002048 (PROSITE_PROFILES); IPR002048 (PROSITE_PROFILES); IPR011992 (SUPERFAMILY)	F:GO:0005509	F:calcium ion binding	0	Y	EF-hand_5 (45-66, 106-131)	CALCIUM-BINDING PROTEIN E63-1 (35-132)	R.NADDNNNGVVTR.A	Y
																											R.NLFDVLDNNK.N	Y
N	3W, Naïve	BGLB035882-PA	0.6207	PREDICTED: uncharacterized protein LOC106054306/Ovipostatin-like	41.87	7	1	1	20513	[BLASTED]	189	20	8.73e-136	51.46		C:GO:0005576; P:GO:0007155; F:GO:0043167	C:extracellular region; P:cell adhesion; F:ion binding			IPR001299 (PANTHER); PTHR10697:SF10 (PANTHER)	P:GO:0007160; F:GO:0005509; C:GO:0005576	P:cell-matrix adhesion; F:calcium ion binding; C:extracellular region	0	Y	-	SUBFAMILY NOT NAMED (13-185)	R.LGYTASDPAIPILR.Q	Y
