# Supplementary material for: Identification of Schistosoma mansoni miracidia attractant candidates in infected Biomphalaria glabrata using behaviour-guided comparative proteomics
Source: Front Immunol. 2022 Oct 10;13:954282. doi: 10.3389/fimmu.2022.954282 (PMC9589101; doi:10.3389/fimmu.2022.954282)
Supplement: Supplementary Table 7 — Gene expression levels derived from the B. glabrata reference genome (structural version annotation BglaB1.6) derived from Vectorbase (https://vectorbase.org/vectorbase/app/record/dataset/TMPTX_bglaBB02) using CLC Genomic Workbench with default parameters. [file Table_9.xlsx]

## Sheet: B. glabrata tissue expression
Accession no.	Description	Buccal_mass	CNS	Digestive_gland	Foot	Kidney	Mantle_edge	Ovotestis	Salivary_gland	Stomach	Terminal_genetalia	Heart
BGLB000033	biomphalysin 2	0	1.00973	0.105454	247.491	0.891792	668.833	0	0	0	1.00307	5.16985
BGLB000202	biomphalysin 20	0	0	0	0	0.715682	0.0688286	2.92562	0	0	856.148	2.94348
BGLB010468	haemoglobin type 2	6.69678	1.32549	0.830586	5.28627	112.384	14.8613	38.1312	0.774766	18.7391	13.6739	3.30156
BGLB011149	haemoglobin type 2	1.86502	0	0.520458	2.27732	8.8027	2.03178	5.18175	0.97096	4.00301	1.90406	0.344801
BGLB013891	PREDICTED: mucin-5AC-like, partial	2593.84	1828.62	8.25811	13974.2	17.5442	32.5658	26.1808	2347.01	19.1064	5.37916	17.6138
BGLB017354	PREDICTED: uncharacterized protein LOC106070463	1.16664	1.8473	3.9068	7.42492	380.311	241.34	13.9259	16.6015	0.222581	11.1166	138.039
BGLB018373	haemoglobin type 2	8.08699	4.2017	7.89871	131.962	564.911	85.531	123.578	0.526276	38.1867	40.4557	52.3286
BGLB019194	haemoglobin type 1	0.610113	3.5322	6.72526	30.4091	131.745	20.2723	39.0821	0.158817	16.3254	2.30467	27.8607
BGLB020983	acetylcholine-binding protein-like	0.350711	0.832991	106.091	1.09007	0.662127	1.01885	340.827	0.365171	12.6463	3.29408	17.3768
BGLB021783	PREDICTED: uncharacterized protein LOC106056935	4.71934	16.3758	1.07005	1.63711	7023.79	4.87352	1.18373	37.3919	3.54529	289.087	1917.32
BGLB025228	acetylcholine-binding protein-like	348.466	78.8832	68.371	20.2138	127.749	185.153	266.765	22.6232	376.395	438.235	122.726
BGLB027972	PREDICTED: uncharacterized protein LOC106074992	2169.66	1404.28	11.2169	11625.6	19.3841	27.2888	35.3375	2365.34	25.2568	2.85471	13.2469
BGLB029661	PREDICTED: uncharacterized protein LOC106080255	5.55203	0.599404	0.281702	189.151	168.426	214.72	2.64885	0.52554	0	1.23671	43.1107
BGLB030063	haemoglobin type 1	20.8961	25.151	17.9668	100.558	371.585	67.6782	56.837	21.4637	37.4968	55.1212	28.8176
BGLB031523	PREDICTED: uncharacterized protein LOC106067104 isoform X1	10.0675	31.4993	0	5.67374	27.0485	0.421833	0.717216	42332.4	3.10277	1.42314	0.859043
BGLB033943	calmodulin-like protein 5 isoform X1	5.67821	7.49255	7546.1	8.12406	37.5207	8.01877	233.333	2.29924	133.25	5.41059	825.356
BGLB035882	PREDICTED: uncharacterized protein LOC106054306	0.934927	1.38787	578.161	0.207565	7.0604	1.01852	27.7076	0	65.2844	1.90899	24.89
